# Supplementary material for: Vegetarian diets, circulating miRNA expression and healthspan in subjects living in the Blue Zone
Source: Precis Clin Med. 2020 Oct 23;3(4):245–59. doi: 10.1093/pcmedi/pbaa037 (PMC7757436; doi:10.1093/pcmedi/pbaa037)
Supplement: pbaa037_Supplemental_Files [file pbaa037_supplemental_files.zip]

Archive with 14 entries (14 files):
- Supplementary Fig. 1.png
- Supplementary Fig. 2.png
- Supplementary table  2.xlsx
- Supplementary table 1.xlsx
- Supplementary table 3.xlsx
- Supplementary table 4.xlsx
- Supplementary table 5A.xlsx
- Supplementary table 5B.xlsx
- Supplementary table 6.xlsx
- Supplementary table 7A.xlsx
- Supplementary table 7B.xlsx
- Supplementary table 8.xlsx
- Supplementary table 9A.xlsx
- Supplementary table 9B.xlsx
