# Supplementary material for: Vegetarian diets, circulating miRNA expression and healthspan in subjects living in the Blue Zone
Source: Precis Clin Med. 2020 Oct 23;3(4):245–59. doi: 10.1093/pcmedi/pbaa037 (PMC7757436; doi:10.1093/pcmedi/pbaa037)
Supplement: pbaa037_Supplemental_Files [file pbaa037_supplemental_files.zip › Supplementary table 2.xlsx]

## Sheet: Table S2
Supplementary table 2. IPA miRNA target filter results on differentially expressed miRNAs between V and NV
ID	Symbol	Expr Log Ratio	Source	Confidence	Gene Symbol	Assigned Expr Log Ratio
hsa-miR-132-5p	miR-132-5p (miRNAs w/seed CCGUGGC)	-1.639	TargetScan Human	High (predicted)	ADAM11	1.639
hsa-miR-132-5p	miR-132-5p (miRNAs w/seed CCGUGGC)	-1.639	TargetScan Human	High (predicted)	ADAMTS15	1.639
hsa-miR-132-5p	miR-132-5p (miRNAs w/seed CCGUGGC)	-1.639	TargetScan Human	High (predicted)	ADAR	1.639
hsa-miR-132-5p	miR-132-5p (miRNAs w/seed CCGUGGC)	-1.639	TargetScan Human	High (predicted)	ADRB1	1.639
hsa-miR-132-5p	miR-132-5p (miRNAs w/seed CCGUGGC)	-1.639	TargetScan Human	High (predicted)	AIPL1	1.639
hsa-miR-132-5p	miR-132-5p (miRNAs w/seed CCGUGGC)	-1.639	TargetScan Human	High (predicted)	ALDH1A2	1.639
hsa-miR-132-5p	miR-132-5p (miRNAs w/seed CCGUGGC)	-1.639	TargetScan Human	High (predicted)	ALDH1L1	1.639
hsa-miR-132-5p	miR-132-5p (miRNAs w/seed CCGUGGC)	-1.639	TargetScan Human	High (predicted)	ANKH	1.639
hsa-miR-132-5p	miR-132-5p (miRNAs w/seed CCGUGGC)	-1.639	TargetScan Human	High (predicted)	AP5S1	1.639
hsa-miR-132-5p	miR-132-5p (miRNAs w/seed CCGUGGC)	-1.639	TargetScan Human	High (predicted)	APBA2	1.639
hsa-miR-132-5p	miR-132-5p (miRNAs w/seed CCGUGGC)	-1.639	TargetScan Human	High (predicted)	ARFGAP1	1.639
hsa-miR-132-5p	miR-132-5p (miRNAs w/seed CCGUGGC)	-1.639	TargetScan Human	High (predicted)	ARHGAP44	1.639
hsa-miR-132-5p	miR-132-5p (miRNAs w/seed CCGUGGC)	-1.639	TargetScan Human	High (predicted)	ARHGAP8/PRR5-ARHGAP8	1.639
hsa-miR-132-5p	miR-132-5p (miRNAs w/seed CCGUGGC)	-1.639	TargetScan Human	High (predicted)	ATAD3B	1.639
hsa-miR-132-5p	miR-132-5p (miRNAs w/seed CCGUGGC)	-1.639	TargetScan Human	High (predicted)	BAD	1.639
hsa-miR-132-5p	miR-132-5p (miRNAs w/seed CCGUGGC)	-1.639	TargetScan Human	High (predicted)	BMF	1.639
hsa-miR-132-5p	miR-132-5p (miRNAs w/seed CCGUGGC)	-1.639	TargetScan Human	High (predicted)	C1QTNF6	1.639
hsa-miR-132-5p	miR-132-5p (miRNAs w/seed CCGUGGC)	-1.639	TargetScan Human	High (predicted)	C2CD3	1.639
hsa-miR-132-5p	miR-132-5p (miRNAs w/seed CCGUGGC)	-1.639	TargetScan Human	High (predicted)	C5orf66	1.639
hsa-miR-132-5p	miR-132-5p (miRNAs w/seed CCGUGGC)	-1.639	TargetScan Human	High (predicted)	C8orf17	1.639
hsa-miR-132-5p	miR-132-5p (miRNAs w/seed CCGUGGC)	-1.639	TargetScan Human	High (predicted)	CAMSAP1	1.639
hsa-miR-132-5p	miR-132-5p (miRNAs w/seed CCGUGGC)	-1.639	TargetScan Human	High (predicted)	CCNF	1.639
hsa-miR-132-5p	miR-132-5p (miRNAs w/seed CCGUGGC)	-1.639	TargetScan Human	High (predicted)	CFAP44	1.639
hsa-miR-132-5p	miR-132-5p (miRNAs w/seed CCGUGGC)	-1.639	TargetScan Human	High (predicted)	CNNM4	1.639
hsa-miR-132-5p	miR-132-5p (miRNAs w/seed CCGUGGC)	-1.639	TargetScan Human	High (predicted)	CRAT	1.639
hsa-miR-132-5p	miR-132-5p (miRNAs w/seed CCGUGGC)	-1.639	TargetScan Human	High (predicted)	CSK	1.639
hsa-miR-132-5p	miR-132-5p (miRNAs w/seed CCGUGGC)	-1.639	TargetScan Human	High (predicted)	CYP26B1	1.639
hsa-miR-132-5p	miR-132-5p (miRNAs w/seed CCGUGGC)	-1.639	TargetScan Human	High (predicted)	DEFB132	1.639
hsa-miR-132-5p	miR-132-5p (miRNAs w/seed CCGUGGC)	-1.639	TargetScan Human	High (predicted)	DENND3	1.639
hsa-miR-132-5p	miR-132-5p (miRNAs w/seed CCGUGGC)	-1.639	TargetScan Human	High (predicted)	DHCR24	1.639
hsa-miR-132-5p	miR-132-5p (miRNAs w/seed CCGUGGC)	-1.639	TargetScan Human	High (predicted)	DHRS3	1.639
hsa-miR-132-5p	miR-132-5p (miRNAs w/seed CCGUGGC)	-1.639	TargetScan Human	High (predicted)	DIO2	1.639
hsa-miR-132-5p	miR-132-5p (miRNAs w/seed CCGUGGC)	-1.639	TargetScan Human	High (predicted)	DPF1	1.639
hsa-miR-132-5p	miR-132-5p (miRNAs w/seed CCGUGGC)	-1.639	TargetScan Human	High (predicted)	DUSP7	1.639
hsa-miR-132-5p	miR-132-5p (miRNAs w/seed CCGUGGC)	-1.639	TargetScan Human	High (predicted)	DYNC1LI2	1.639
hsa-miR-132-5p	miR-132-5p (miRNAs w/seed CCGUGGC)	-1.639	TargetScan Human	High (predicted)	EGR3	1.639
hsa-miR-132-5p	miR-132-5p (miRNAs w/seed CCGUGGC)	-1.639	TargetScan Human	High (predicted)	ELF4	1.639
hsa-miR-132-5p	miR-132-5p (miRNAs w/seed CCGUGGC)	-1.639	TargetScan Human	High (predicted)	FAM53A	1.639
hsa-miR-132-5p	miR-132-5p (miRNAs w/seed CCGUGGC)	-1.639	TargetScan Human	High (predicted)	FBXO28	1.639
hsa-miR-132-5p	miR-132-5p (miRNAs w/seed CCGUGGC)	-1.639	TargetScan Human	High (predicted)	FERMT1	1.639
hsa-miR-132-5p	miR-132-5p (miRNAs w/seed CCGUGGC)	-1.639	TargetScan Human	High (predicted)	FLYWCH1	1.639
hsa-miR-132-5p	miR-132-5p (miRNAs w/seed CCGUGGC)	-1.639	TargetScan Human	High (predicted)	FSTL3	1.639
hsa-miR-132-5p	miR-132-5p (miRNAs w/seed CCGUGGC)	-1.639	TargetScan Human	High (predicted)	GABRD	1.639
hsa-miR-132-5p	miR-132-5p (miRNAs w/seed CCGUGGC)	-1.639	TargetScan Human	High (predicted)	GDPD4	1.639
hsa-miR-132-5p	miR-132-5p (miRNAs w/seed CCGUGGC)	-1.639	TargetScan Human	High (predicted)	GOLGA7	1.639
hsa-miR-132-5p	miR-132-5p (miRNAs w/seed CCGUGGC)	-1.639	TargetScan Human	High (predicted)	GPI	1.639
hsa-miR-132-5p	miR-132-5p (miRNAs w/seed CCGUGGC)	-1.639	TargetScan Human	High (predicted)	GPX3	1.639
hsa-miR-132-5p	miR-132-5p (miRNAs w/seed CCGUGGC)	-1.639	TargetScan Human	High (predicted)	GTF2H5	1.639
hsa-miR-132-5p	miR-132-5p (miRNAs w/seed CCGUGGC)	-1.639	TargetScan Human	High (predicted)	HARS2	1.639
hsa-miR-132-5p	miR-132-5p (miRNAs w/seed CCGUGGC)	-1.639	TargetScan Human	High (predicted)	HSPA12A	1.639
hsa-miR-132-5p	miR-132-5p (miRNAs w/seed CCGUGGC)	-1.639	TargetScan Human	High (predicted)	IGSF3	1.639
hsa-miR-132-5p	miR-132-5p (miRNAs w/seed CCGUGGC)	-1.639	TargetScan Human	High (predicted)	IL20RB	1.639
hsa-miR-132-5p	miR-132-5p (miRNAs w/seed CCGUGGC)	-1.639	TargetScan Human	High (predicted)	INHBB	1.639
hsa-miR-132-5p	miR-132-5p (miRNAs w/seed CCGUGGC)	-1.639	TargetScan Human	High (predicted)	IRX2	1.639
hsa-miR-132-5p	miR-132-5p (miRNAs w/seed CCGUGGC)	-1.639	TargetScan Human	High (predicted)	ISY1-RAB43	1.639
hsa-miR-132-5p	miR-132-5p (miRNAs w/seed CCGUGGC)	-1.639	TargetScan Human	High (predicted)	ITIH1	1.639
hsa-miR-132-5p	miR-132-5p (miRNAs w/seed CCGUGGC)	-1.639	TargetScan Human	High (predicted)	KRTCAP3	1.639
hsa-miR-132-5p	miR-132-5p (miRNAs w/seed CCGUGGC)	-1.639	TargetScan Human	High (predicted)	LAPTM5	1.639
hsa-miR-132-5p	miR-132-5p (miRNAs w/seed CCGUGGC)	-1.639	TargetScan Human	High (predicted)	LETM1	1.639
hsa-miR-132-5p	miR-132-5p (miRNAs w/seed CCGUGGC)	-1.639	TargetScan Human	High (predicted)	LIMD2	1.639
hsa-miR-132-5p	miR-132-5p (miRNAs w/seed CCGUGGC)	-1.639	TargetScan Human	High (predicted)	LINC01588	1.639
hsa-miR-132-5p	miR-132-5p (miRNAs w/seed CCGUGGC)	-1.639	TargetScan Human	High (predicted)	LOC100129215	1.639
hsa-miR-132-5p	miR-132-5p (miRNAs w/seed CCGUGGC)	-1.639	TargetScan Human	High (predicted)	LRRTM4	1.639
hsa-miR-132-5p	miR-132-5p (miRNAs w/seed CCGUGGC)	-1.639	TargetScan Human	High (predicted)	LYN	1.639
hsa-miR-132-5p	miR-132-5p (miRNAs w/seed CCGUGGC)	-1.639	TargetScan Human	High (predicted)	MAFK	1.639
hsa-miR-132-5p	miR-132-5p (miRNAs w/seed CCGUGGC)	-1.639	TargetScan Human	High (predicted)	MAPT	1.639
hsa-miR-132-5p	miR-132-5p (miRNAs w/seed CCGUGGC)	-1.639	TargetScan Human	High (predicted)	MBD3	1.639
hsa-miR-132-5p	miR-132-5p (miRNAs w/seed CCGUGGC)	-1.639	TargetScan Human	High (predicted)	MCM5	1.639
hsa-miR-132-5p	miR-132-5p (miRNAs w/seed CCGUGGC)	-1.639	TargetScan Human	High (predicted)	MIRLET7BHG	1.639
hsa-miR-132-5p	miR-132-5p (miRNAs w/seed CCGUGGC)	-1.639	TargetScan Human	High (predicted)	MOK	1.639
hsa-miR-132-5p	miR-132-5p (miRNAs w/seed CCGUGGC)	-1.639	TargetScan Human	High (predicted)	MORF4L2	1.639
hsa-miR-132-5p	miR-132-5p (miRNAs w/seed CCGUGGC)	-1.639	TargetScan Human	High (predicted)	MSC	1.639
hsa-miR-132-5p	miR-132-5p (miRNAs w/seed CCGUGGC)	-1.639	TargetScan Human	High (predicted)	MYADML2	1.639
hsa-miR-132-5p	miR-132-5p (miRNAs w/seed CCGUGGC)	-1.639	TargetScan Human	High (predicted)	MYH11	1.639
hsa-miR-132-5p	miR-132-5p (miRNAs w/seed CCGUGGC)	-1.639	TargetScan Human	High (predicted)	NAT8L	1.639
hsa-miR-132-5p	miR-132-5p (miRNAs w/seed CCGUGGC)	-1.639	TargetScan Human	High (predicted)	NT5C1A	1.639
hsa-miR-132-5p	miR-132-5p (miRNAs w/seed CCGUGGC)	-1.639	TargetScan Human	High (predicted)	NXPH3	1.639
hsa-miR-132-5p	miR-132-5p (miRNAs w/seed CCGUGGC)	-1.639	TargetScan Human	High (predicted)	P4HA3	1.639
hsa-miR-132-5p	miR-132-5p (miRNAs w/seed CCGUGGC)	-1.639	TargetScan Human	High (predicted)	PCDH12	1.639
hsa-miR-132-5p	miR-132-5p (miRNAs w/seed CCGUGGC)	-1.639	TargetScan Human	High (predicted)	PCDHB17P	1.639
hsa-miR-132-5p	miR-132-5p (miRNAs w/seed CCGUGGC)	-1.639	TargetScan Human	High (predicted)	PGBD5	1.639
hsa-miR-132-5p	miR-132-5p (miRNAs w/seed CCGUGGC)	-1.639	TargetScan Human	High (predicted)	PHF21B	1.639
hsa-miR-132-5p	miR-132-5p (miRNAs w/seed CCGUGGC)	-1.639	TargetScan Human	High (predicted)	PIGG	1.639
hsa-miR-132-5p	miR-132-5p (miRNAs w/seed CCGUGGC)	-1.639	TargetScan Human	High (predicted)	PIK3R2	1.639
hsa-miR-132-5p	miR-132-5p (miRNAs w/seed CCGUGGC)	-1.639	TargetScan Human	High (predicted)	PIK3R5	1.639
hsa-miR-132-5p	miR-132-5p (miRNAs w/seed CCGUGGC)	-1.639	TargetScan Human	High (predicted)	PITX1	1.639
hsa-miR-132-5p	miR-132-5p (miRNAs w/seed CCGUGGC)	-1.639	TargetScan Human	High (predicted)	PLET1	1.639
hsa-miR-132-5p	miR-132-5p (miRNAs w/seed CCGUGGC)	-1.639	TargetScan Human	High (predicted)	PPP1R3G	1.639
hsa-miR-132-5p	miR-132-5p (miRNAs w/seed CCGUGGC)	-1.639	TargetScan Human	High (predicted)	PREX1	1.639
hsa-miR-132-5p	miR-132-5p (miRNAs w/seed CCGUGGC)	-1.639	TargetScan Human	High (predicted)	PRSS54	1.639
hsa-miR-132-5p	miR-132-5p (miRNAs w/seed CCGUGGC)	-1.639	TargetScan Human	High (predicted)	RAB26	1.639
hsa-miR-132-5p	miR-132-5p (miRNAs w/seed CCGUGGC)	-1.639	TargetScan Human	High (predicted)	RAB36	1.639
hsa-miR-132-5p	miR-132-5p (miRNAs w/seed CCGUGGC)	-1.639	TargetScan Human	High (predicted)	RAB43	1.639
hsa-miR-132-5p	miR-132-5p (miRNAs w/seed CCGUGGC)	-1.639	TargetScan Human	High (predicted)	RAB4B	1.639
hsa-miR-132-5p	miR-132-5p (miRNAs w/seed CCGUGGC)	-1.639	TargetScan Human	High (predicted)	RCL1	1.639
hsa-miR-132-5p	miR-132-5p (miRNAs w/seed CCGUGGC)	-1.639	TargetScan Human	High (predicted)	RETSAT	1.639
hsa-miR-132-5p	miR-132-5p (miRNAs w/seed CCGUGGC)	-1.639	TargetScan Human	High (predicted)	RFNG	1.639
hsa-miR-132-5p	miR-132-5p (miRNAs w/seed CCGUGGC)	-1.639	TargetScan Human	High (predicted)	RNF44	1.639
hsa-miR-132-5p	miR-132-5p (miRNAs w/seed CCGUGGC)	-1.639	TargetScan Human	High (predicted)	ROBO3	1.639
hsa-miR-132-5p	miR-132-5p (miRNAs w/seed CCGUGGC)	-1.639	TargetScan Human	High (predicted)	RP11_131H244	1.639
hsa-miR-132-5p	miR-132-5p (miRNAs w/seed CCGUGGC)	-1.639	TargetScan Human	High (predicted)	RP11_93B146	1.639
hsa-miR-132-5p	miR-132-5p (miRNAs w/seed CCGUGGC)	-1.639	TargetScan Human	High (predicted)	RP5_832C25	1.639
hsa-miR-132-5p	miR-132-5p (miRNAs w/seed CCGUGGC)	-1.639	TargetScan Human	High (predicted)	S100A9	1.639
hsa-miR-132-5p	miR-132-5p (miRNAs w/seed CCGUGGC)	-1.639	TargetScan Human	High (predicted)	SCD	1.639
hsa-miR-132-5p	miR-132-5p (miRNAs w/seed CCGUGGC)	-1.639	TargetScan Human	High (predicted)	SENP3	1.639
hsa-miR-132-5p	miR-132-5p (miRNAs w/seed CCGUGGC)	-1.639	TargetScan Human	High (predicted)	SERPINA4	1.639
hsa-miR-132-5p	miR-132-5p (miRNAs w/seed CCGUGGC)	-1.639	TargetScan Human	High (predicted)	SH3BGRL2	1.639
hsa-miR-132-5p	miR-132-5p (miRNAs w/seed CCGUGGC)	-1.639	TargetScan Human	High (predicted)	SLC6A5	1.639
hsa-miR-132-5p	miR-132-5p (miRNAs w/seed CCGUGGC)	-1.639	TargetScan Human	High (predicted)	SLC9A2	1.639
hsa-miR-132-5p	miR-132-5p (miRNAs w/seed CCGUGGC)	-1.639	TargetScan Human	High (predicted)	SNAP25	1.639
hsa-miR-132-5p	miR-132-5p (miRNAs w/seed CCGUGGC)	-1.639	TargetScan Human	High (predicted)	SPEM2	1.639
hsa-miR-132-5p	miR-132-5p (miRNAs w/seed CCGUGGC)	-1.639	TargetScan Human	High (predicted)	SPIN1	1.639
hsa-miR-132-5p	miR-132-5p (miRNAs w/seed CCGUGGC)	-1.639	TargetScan Human	High (predicted)	SPP2	1.639
hsa-miR-132-5p	miR-132-5p (miRNAs w/seed CCGUGGC)	-1.639	TargetScan Human	High (predicted)	SSTR1	1.639
hsa-miR-132-5p	miR-132-5p (miRNAs w/seed CCGUGGC)	-1.639	TargetScan Human	High (predicted)	STRA6	1.639
hsa-miR-132-5p	miR-132-5p (miRNAs w/seed CCGUGGC)	-1.639	TargetScan Human	High (predicted)	TDRD10	1.639
hsa-miR-132-5p	miR-132-5p (miRNAs w/seed CCGUGGC)	-1.639	TargetScan Human	High (predicted)	TFAM	1.639
hsa-miR-132-5p	miR-132-5p (miRNAs w/seed CCGUGGC)	-1.639	TargetScan Human	High (predicted)	TFR2	1.639
hsa-miR-132-5p	miR-132-5p (miRNAs w/seed CCGUGGC)	-1.639	TargetScan Human	High (predicted)	TIFAB	1.639
hsa-miR-132-5p	miR-132-5p (miRNAs w/seed CCGUGGC)	-1.639	TargetScan Human	High (predicted)	TLX3	1.639
hsa-miR-132-5p	miR-132-5p (miRNAs w/seed CCGUGGC)	-1.639	TargetScan Human	High (predicted)	TMEM239	1.639
hsa-miR-132-5p	miR-132-5p (miRNAs w/seed CCGUGGC)	-1.639	TargetScan Human	High (predicted)	TNFSF14	1.639
hsa-miR-132-5p	miR-132-5p (miRNAs w/seed CCGUGGC)	-1.639	TargetScan Human	High (predicted)	TRAF6	1.639
hsa-miR-132-5p	miR-132-5p (miRNAs w/seed CCGUGGC)	-1.639	TargetScan Human	High (predicted)	TRAPPC3L	1.639
hsa-miR-132-5p	miR-132-5p (miRNAs w/seed CCGUGGC)	-1.639	TargetScan Human	High (predicted)	TRIM44	1.639
hsa-miR-132-5p	miR-132-5p (miRNAs w/seed CCGUGGC)	-1.639	TargetScan Human	High (predicted)	TRPS1	1.639
hsa-miR-132-5p	miR-132-5p (miRNAs w/seed CCGUGGC)	-1.639	TargetScan Human	High (predicted)	TSC22D3	1.639
hsa-miR-132-5p	miR-132-5p (miRNAs w/seed CCGUGGC)	-1.639	TargetScan Human	High (predicted)	TSPEAR	1.639
hsa-miR-132-5p	miR-132-5p (miRNAs w/seed CCGUGGC)	-1.639	TargetScan Human	High (predicted)	UBASH3A	1.639
hsa-miR-132-5p	miR-132-5p (miRNAs w/seed CCGUGGC)	-1.639	TargetScan Human	High (predicted)	UBE2L3	1.639
hsa-miR-132-5p	miR-132-5p (miRNAs w/seed CCGUGGC)	-1.639	TargetScan Human	High (predicted)	UBE2L6	1.639
hsa-miR-132-5p	miR-132-5p (miRNAs w/seed CCGUGGC)	-1.639	TargetScan Human	High (predicted)	UCP3	1.639
hsa-miR-132-5p	miR-132-5p (miRNAs w/seed CCGUGGC)	-1.639	TargetScan Human	High (predicted)	VPS37B	1.639
hsa-miR-132-5p	miR-132-5p (miRNAs w/seed CCGUGGC)	-1.639	TargetScan Human	High (predicted)	VWA1	1.639
hsa-miR-132-5p	miR-132-5p (miRNAs w/seed CCGUGGC)	-1.639	TargetScan Human	High (predicted)	WIZ	1.639
hsa-miR-132-5p	miR-132-5p (miRNAs w/seed CCGUGGC)	-1.639	TargetScan Human	High (predicted)	YWHAB	1.639
hsa-miR-132-5p	miR-132-5p (miRNAs w/seed CCGUGGC)	-1.639	TargetScan Human	High (predicted)	ZNF646	1.639
hsa-miR-204-3p	miR-204-3p (and other miRNAs w/seed CUGGGAA)	2.229	TargetScan Human	High (predicted)	AC008060.7	-2.229
hsa-miR-204-3p	miR-204-3p (and other miRNAs w/seed CUGGGAA)	2.229	TargetScan Human	High (predicted)	AC083864.4	-2.229
hsa-miR-204-3p	miR-204-3p (and other miRNAs w/seed CUGGGAA)	2.229	TargetScan Human	High (predicted)	ADAM20	-2.229
hsa-miR-204-3p	miR-204-3p (and other miRNAs w/seed CUGGGAA)	2.229	TargetScan Human	High (predicted)	ADAM29	-2.229
hsa-miR-204-3p	miR-204-3p (and other miRNAs w/seed CUGGGAA)	2.229	TargetScan Human	High (predicted)	ADARB2	-2.229
hsa-miR-204-3p	miR-204-3p (and other miRNAs w/seed CUGGGAA)	2.229	TargetScan Human	High (predicted)	ADH1B	-2.229
hsa-miR-204-3p	miR-204-3p (and other miRNAs w/seed CUGGGAA)	2.229	TargetScan Human	High (predicted)	ADIPOQ	-2.229
hsa-miR-204-3p	miR-204-3p (and other miRNAs w/seed CUGGGAA)	2.229	TargetScan Human	High (predicted)	AK4	-2.229
hsa-miR-204-3p	miR-204-3p (and other miRNAs w/seed CUGGGAA)	2.229	TargetScan Human	High (predicted)	AKR1C1/AKR1C2	-2.229
hsa-miR-204-3p	miR-204-3p (and other miRNAs w/seed CUGGGAA)	2.229	TargetScan Human	High (predicted)	ALKAL1	-2.229
hsa-miR-204-3p	miR-204-3p (and other miRNAs w/seed CUGGGAA)	2.229	TargetScan Human	High (predicted)	ALLC	-2.229
hsa-miR-204-3p	miR-204-3p (and other miRNAs w/seed CUGGGAA)	2.229	TargetScan Human	High (predicted)	ANKRD22	-2.229
hsa-miR-204-3p	miR-204-3p (and other miRNAs w/seed CUGGGAA)	2.229	TargetScan Human	High (predicted)	ANO7	-2.229
hsa-miR-204-3p	miR-204-3p (and other miRNAs w/seed CUGGGAA)	2.229	TargetScan Human	High (predicted)	AP1M1	-2.229
hsa-miR-204-3p	miR-204-3p (and other miRNAs w/seed CUGGGAA)	2.229	TargetScan Human	High (predicted)	AP3S2	-2.229
hsa-miR-204-3p	miR-204-3p (and other miRNAs w/seed CUGGGAA)	2.229	TargetScan Human	High (predicted)	APLP1	-2.229
hsa-miR-204-3p	miR-204-3p (and other miRNAs w/seed CUGGGAA)	2.229	TargetScan Human	High (predicted)	APOBEC3B	-2.229
hsa-miR-204-3p	miR-204-3p (and other miRNAs w/seed CUGGGAA)	2.229	TargetScan Human	High (predicted)	APOC4	-2.229
hsa-miR-204-3p	miR-204-3p (and other miRNAs w/seed CUGGGAA)	2.229	TargetScan Human	High (predicted)	APOLD1	-2.229
hsa-miR-204-3p	miR-204-3p (and other miRNAs w/seed CUGGGAA)	2.229	TargetScan Human	High (predicted)	ARFIP2	-2.229
hsa-miR-204-3p	miR-204-3p (and other miRNAs w/seed CUGGGAA)	2.229	TargetScan Human	High (predicted),Moderate (predicted)	ARPIN/ARPIN-AP3S2	-2.229
hsa-miR-204-3p	miR-204-3p (and other miRNAs w/seed CUGGGAA)	2.229	TargetScan Human	High (predicted)	ATP6V1G2	-2.229
hsa-miR-204-3p	miR-204-3p (and other miRNAs w/seed CUGGGAA)	2.229	TargetScan Human	High (predicted)	B3GNT9	-2.229
hsa-miR-204-3p	miR-204-3p (and other miRNAs w/seed CUGGGAA)	2.229	TargetScan Human	High (predicted)	BMP15	-2.229
hsa-miR-204-3p	miR-204-3p (and other miRNAs w/seed CUGGGAA)	2.229	TargetScan Human	High (predicted)	BPIFA2	-2.229
hsa-miR-204-3p	miR-204-3p (and other miRNAs w/seed CUGGGAA)	2.229	TargetScan Human	High (predicted)	BPTF	-2.229
hsa-miR-204-3p	miR-204-3p (and other miRNAs w/seed CUGGGAA)	2.229	TargetScan Human	High (predicted)	C19orf18	-2.229
hsa-miR-204-3p	miR-204-3p (and other miRNAs w/seed CUGGGAA)	2.229	TargetScan Human	High (predicted)	C19orf44	-2.229
hsa-miR-204-3p	miR-204-3p (and other miRNAs w/seed CUGGGAA)	2.229	TargetScan Human	High (predicted)	C1orf105	-2.229
hsa-miR-204-3p	miR-204-3p (and other miRNAs w/seed CUGGGAA)	2.229	TargetScan Human	High (predicted)	C21orf62-AS1	-2.229
hsa-miR-204-3p	miR-204-3p (and other miRNAs w/seed CUGGGAA)	2.229	TargetScan Human	High (predicted)	C21orf91	-2.229
hsa-miR-204-3p	miR-204-3p (and other miRNAs w/seed CUGGGAA)	2.229	TargetScan Human	High (predicted)	C5AR1	-2.229
hsa-miR-204-3p	miR-204-3p (and other miRNAs w/seed CUGGGAA)	2.229	TargetScan Human	High (predicted)	C7orf57	-2.229
hsa-miR-204-3p	miR-204-3p (and other miRNAs w/seed CUGGGAA)	2.229	TargetScan Human	High (predicted)	CABCOCO1	-2.229
hsa-miR-204-3p	miR-204-3p (and other miRNAs w/seed CUGGGAA)	2.229	TargetScan Human	High (predicted)	CAMK4	-2.229
hsa-miR-204-3p	miR-204-3p (and other miRNAs w/seed CUGGGAA)	2.229	TargetScan Human	High (predicted)	CARD18	-2.229
hsa-miR-204-3p	miR-204-3p (and other miRNAs w/seed CUGGGAA)	2.229	TargetScan Human	High (predicted)	CD177	-2.229
hsa-miR-204-3p	miR-204-3p (and other miRNAs w/seed CUGGGAA)	2.229	TargetScan Human	High (predicted)	CD3G	-2.229
hsa-miR-204-3p	miR-204-3p (and other miRNAs w/seed CUGGGAA)	2.229	TargetScan Human	High (predicted)	CDK5R1	-2.229
hsa-miR-204-3p	miR-204-3p (and other miRNAs w/seed CUGGGAA)	2.229	TargetScan Human	High (predicted)	CDX2	-2.229
hsa-miR-204-3p	miR-204-3p (and other miRNAs w/seed CUGGGAA)	2.229	TargetScan Human	High (predicted)	CEACAM5	-2.229
hsa-miR-204-3p	miR-204-3p (and other miRNAs w/seed CUGGGAA)	2.229	TargetScan Human	High (predicted)	CEP85	-2.229
hsa-miR-204-3p	miR-204-3p (and other miRNAs w/seed CUGGGAA)	2.229	TargetScan Human	High (predicted)	CKM	-2.229
hsa-miR-204-3p	miR-204-3p (and other miRNAs w/seed CUGGGAA)	2.229	TargetScan Human	High (predicted)	CLCNKA	-2.229
hsa-miR-204-3p	miR-204-3p (and other miRNAs w/seed CUGGGAA)	2.229	TargetScan Human	High (predicted)	CLCNKB	-2.229
hsa-miR-204-3p	miR-204-3p (and other miRNAs w/seed CUGGGAA)	2.229	TargetScan Human	High (predicted)	CLIP3	-2.229
hsa-miR-204-3p	miR-204-3p (and other miRNAs w/seed CUGGGAA)	2.229	TargetScan Human	High (predicted)	CMTM8	-2.229
hsa-miR-204-3p	miR-204-3p (and other miRNAs w/seed CUGGGAA)	2.229	TargetScan Human	High (predicted)	CNNM4	-2.229
hsa-miR-204-3p	miR-204-3p (and other miRNAs w/seed CUGGGAA)	2.229	TargetScan Human	High (predicted)	COQ10A	-2.229
hsa-miR-204-3p	miR-204-3p (and other miRNAs w/seed CUGGGAA)	2.229	TargetScan Human	High (predicted)	CPLX2	-2.229
hsa-miR-204-3p	miR-204-3p (and other miRNAs w/seed CUGGGAA)	2.229	TargetScan Human	High (predicted)	CRTAP	-2.229
hsa-miR-204-3p	miR-204-3p (and other miRNAs w/seed CUGGGAA)	2.229	TargetScan Human	High (predicted)	CRYBB2	-2.229
hsa-miR-204-3p	miR-204-3p (and other miRNAs w/seed CUGGGAA)	2.229	TargetScan Human	High (predicted)	CSNK1G1	-2.229
hsa-miR-204-3p	miR-204-3p (and other miRNAs w/seed CUGGGAA)	2.229	TargetScan Human	High (predicted)	CTDSP2	-2.229
hsa-miR-204-3p	miR-204-3p (and other miRNAs w/seed CUGGGAA)	2.229	TargetScan Human	High (predicted)	CTSA	-2.229
hsa-miR-204-3p	miR-204-3p (and other miRNAs w/seed CUGGGAA)	2.229	TargetScan Human	High (predicted)	CYP2E1	-2.229
hsa-miR-204-3p	miR-204-3p (and other miRNAs w/seed CUGGGAA)	2.229	TargetScan Human	High (predicted)	CYP3A5	-2.229
hsa-miR-204-3p	miR-204-3p (and other miRNAs w/seed CUGGGAA)	2.229	TargetScan Human	High (predicted)	DCTN5	-2.229
hsa-miR-204-3p	miR-204-3p (and other miRNAs w/seed CUGGGAA)	2.229	TargetScan Human	High (predicted)	DDIT3	-2.229
hsa-miR-204-3p	miR-204-3p (and other miRNAs w/seed CUGGGAA)	2.229	TargetScan Human	High (predicted)	DHFR	-2.229
hsa-miR-204-3p	miR-204-3p (and other miRNAs w/seed CUGGGAA)	2.229	TargetScan Human	High (predicted)	DSCR4	-2.229
hsa-miR-204-3p	miR-204-3p (and other miRNAs w/seed CUGGGAA)	2.229	TargetScan Human	High (predicted)	EIF4EBP2	-2.229
hsa-miR-204-3p	miR-204-3p (and other miRNAs w/seed CUGGGAA)	2.229	TargetScan Human	High (predicted)	ENTPD3	-2.229
hsa-miR-204-3p	miR-204-3p (and other miRNAs w/seed CUGGGAA)	2.229	TargetScan Human	High (predicted)	ERBB3	-2.229
hsa-miR-204-3p	miR-204-3p (and other miRNAs w/seed CUGGGAA)	2.229	TargetScan Human	High (predicted)	EXD2	-2.229
hsa-miR-204-3p	miR-204-3p (and other miRNAs w/seed CUGGGAA)	2.229	TargetScan Human	High (predicted)	FAM118B	-2.229
hsa-miR-204-3p	miR-204-3p (and other miRNAs w/seed CUGGGAA)	2.229	TargetScan Human	High (predicted)	FAM169B	-2.229
hsa-miR-204-3p	miR-204-3p (and other miRNAs w/seed CUGGGAA)	2.229	TargetScan Human	High (predicted)	FAM182B	-2.229
hsa-miR-204-3p	miR-204-3p (and other miRNAs w/seed CUGGGAA)	2.229	TargetScan Human	High (predicted)	FAM220A	-2.229
hsa-miR-204-3p	miR-204-3p (and other miRNAs w/seed CUGGGAA)	2.229	TargetScan Human	High (predicted)	FAM83F	-2.229
hsa-miR-204-3p	miR-204-3p (and other miRNAs w/seed CUGGGAA)	2.229	TargetScan Human	High (predicted)	FAM8A1	-2.229
hsa-miR-204-3p	miR-204-3p (and other miRNAs w/seed CUGGGAA)	2.229	TargetScan Human	High (predicted)	FER	-2.229
hsa-miR-204-3p	miR-204-3p (and other miRNAs w/seed CUGGGAA)	2.229	TargetScan Human	High (predicted)	FGF11	-2.229
hsa-miR-204-3p	miR-204-3p (and other miRNAs w/seed CUGGGAA)	2.229	TargetScan Human	High (predicted)	FGF23	-2.229
hsa-miR-204-3p	miR-204-3p (and other miRNAs w/seed CUGGGAA)	2.229	TargetScan Human	High (predicted)	FNDC9	-2.229
hsa-miR-204-3p	miR-204-3p (and other miRNAs w/seed CUGGGAA)	2.229	TargetScan Human	High (predicted)	FOXN4	-2.229
hsa-miR-204-3p	miR-204-3p (and other miRNAs w/seed CUGGGAA)	2.229	TargetScan Human	High (predicted)	FRRS1L	-2.229
hsa-miR-204-3p	miR-204-3p (and other miRNAs w/seed CUGGGAA)	2.229	TargetScan Human	High (predicted)	FSHR	-2.229
hsa-miR-204-3p	miR-204-3p (and other miRNAs w/seed CUGGGAA)	2.229	TargetScan Human	High (predicted)	GAD2	-2.229
hsa-miR-204-3p	miR-204-3p (and other miRNAs w/seed CUGGGAA)	2.229	TargetScan Human	High (predicted)	GAL3ST3	-2.229
hsa-miR-204-3p	miR-204-3p (and other miRNAs w/seed CUGGGAA)	2.229	TargetScan Human	High (predicted)	GAS7	-2.229
hsa-miR-204-3p	miR-204-3p (and other miRNAs w/seed CUGGGAA)	2.229	TargetScan Human	High (predicted)	GGT7	-2.229
hsa-miR-204-3p	miR-204-3p (and other miRNAs w/seed CUGGGAA)	2.229	TargetScan Human	High (predicted)	GLT6D1	-2.229
hsa-miR-204-3p	miR-204-3p (and other miRNAs w/seed CUGGGAA)	2.229	TargetScan Human	High (predicted)	GNG11	-2.229
hsa-miR-204-3p	miR-204-3p (and other miRNAs w/seed CUGGGAA)	2.229	TargetScan Human	High (predicted)	GNG12	-2.229
hsa-miR-204-3p	miR-204-3p (and other miRNAs w/seed CUGGGAA)	2.229	TargetScan Human	High (predicted)	GNPDA2	-2.229
hsa-miR-204-3p	miR-204-3p (and other miRNAs w/seed CUGGGAA)	2.229	TargetScan Human	High (predicted)	GPATCH8	-2.229
hsa-miR-204-3p	miR-204-3p (and other miRNAs w/seed CUGGGAA)	2.229	TargetScan Human	High (predicted)	GRAMD1B	-2.229
hsa-miR-204-3p	miR-204-3p (and other miRNAs w/seed CUGGGAA)	2.229	TargetScan Human	High (predicted)	GRIN2B	-2.229
hsa-miR-204-3p	miR-204-3p (and other miRNAs w/seed CUGGGAA)	2.229	TargetScan Human	High (predicted)	GRK1	-2.229
hsa-miR-204-3p	miR-204-3p (and other miRNAs w/seed CUGGGAA)	2.229	TargetScan Human	High (predicted)	GSTM4	-2.229
hsa-miR-204-3p	miR-204-3p (and other miRNAs w/seed CUGGGAA)	2.229	TargetScan Human	High (predicted)	HDDC3	-2.229
hsa-miR-204-3p	miR-204-3p (and other miRNAs w/seed CUGGGAA)	2.229	TargetScan Human	High (predicted)	HEYL	-2.229
hsa-miR-204-3p	miR-204-3p (and other miRNAs w/seed CUGGGAA)	2.229	TargetScan Human	High (predicted)	HOMER1	-2.229
hsa-miR-204-3p	miR-204-3p (and other miRNAs w/seed CUGGGAA)	2.229	TargetScan Human	High (predicted)	HTR4	-2.229
hsa-miR-204-3p	miR-204-3p (and other miRNAs w/seed CUGGGAA)	2.229	TargetScan Human	High (predicted)	ICOSLG/LOC102723996	-2.229
hsa-miR-204-3p	miR-204-3p (and other miRNAs w/seed CUGGGAA)	2.229	TargetScan Human	High (predicted)	IGDCC4	-2.229
hsa-miR-204-3p	miR-204-3p (and other miRNAs w/seed CUGGGAA)	2.229	TargetScan Human	High (predicted)	IL20RB	-2.229
hsa-miR-204-3p	miR-204-3p (and other miRNAs w/seed CUGGGAA)	2.229	TargetScan Human	High (predicted)	IQCD	-2.229
hsa-miR-204-3p	miR-204-3p (and other miRNAs w/seed CUGGGAA)	2.229	TargetScan Human	High (predicted)	IRF2	-2.229
hsa-miR-204-3p	miR-204-3p (and other miRNAs w/seed CUGGGAA)	2.229	TargetScan Human	High (predicted)	KCNC3	-2.229
hsa-miR-204-3p	miR-204-3p (and other miRNAs w/seed CUGGGAA)	2.229	TargetScan Human	High (predicted)	KCNE1	-2.229
hsa-miR-204-3p	miR-204-3p (and other miRNAs w/seed CUGGGAA)	2.229	TargetScan Human	High (predicted)	KCNE3	-2.229
hsa-miR-204-3p	miR-204-3p (and other miRNAs w/seed CUGGGAA)	2.229	TargetScan Human	High (predicted)	KCTD14	-2.229
hsa-miR-204-3p	miR-204-3p (and other miRNAs w/seed CUGGGAA)	2.229	TargetScan Human	High (predicted)	KIAA0556	-2.229
hsa-miR-204-3p	miR-204-3p (and other miRNAs w/seed CUGGGAA)	2.229	TargetScan Human	High (predicted)	KLF1	-2.229
hsa-miR-204-3p	miR-204-3p (and other miRNAs w/seed CUGGGAA)	2.229	TargetScan Human	High (predicted)	KLF14	-2.229
hsa-miR-204-3p	miR-204-3p (and other miRNAs w/seed CUGGGAA)	2.229	TargetScan Human	High (predicted)	KLK5	-2.229
hsa-miR-204-3p	miR-204-3p (and other miRNAs w/seed CUGGGAA)	2.229	TargetScan Human	High (predicted)	KPTN	-2.229
hsa-miR-204-3p	miR-204-3p (and other miRNAs w/seed CUGGGAA)	2.229	TargetScan Human	High (predicted)	KRAS	-2.229
hsa-miR-204-3p	miR-204-3p (and other miRNAs w/seed CUGGGAA)	2.229	TargetScan Human	High (predicted)	KRTAP10-10	-2.229
hsa-miR-204-3p	miR-204-3p (and other miRNAs w/seed CUGGGAA)	2.229	TargetScan Human	High (predicted)	KRTAP19-3	-2.229
hsa-miR-204-3p	miR-204-3p (and other miRNAs w/seed CUGGGAA)	2.229	TargetScan Human	High (predicted)	KSR2	-2.229
hsa-miR-204-3p	miR-204-3p (and other miRNAs w/seed CUGGGAA)	2.229	TargetScan Human	High (predicted)	LCE3D	-2.229
hsa-miR-204-3p	miR-204-3p (and other miRNAs w/seed CUGGGAA)	2.229	TargetScan Human	High (predicted)	LEP	-2.229
hsa-miR-204-3p	miR-204-3p (and other miRNAs w/seed CUGGGAA)	2.229	TargetScan Human	High (predicted)	LGALS13	-2.229
hsa-miR-204-3p	miR-204-3p (and other miRNAs w/seed CUGGGAA)	2.229	TargetScan Human	High (predicted)	LGALS14	-2.229
hsa-miR-204-3p	miR-204-3p (and other miRNAs w/seed CUGGGAA)	2.229	TargetScan Human	High (predicted)	LGALS9B	-2.229
hsa-miR-204-3p	miR-204-3p (and other miRNAs w/seed CUGGGAA)	2.229	TargetScan Human	High (predicted)	LGALS9C	-2.229
hsa-miR-204-3p	miR-204-3p (and other miRNAs w/seed CUGGGAA)	2.229	TargetScan Human	High (predicted)	LHFPL5	-2.229
hsa-miR-204-3p	miR-204-3p (and other miRNAs w/seed CUGGGAA)	2.229	TargetScan Human	High (predicted)	LIN52	-2.229
hsa-miR-204-3p	miR-204-3p (and other miRNAs w/seed CUGGGAA)	2.229	TargetScan Human	High (predicted)	LINC02453	-2.229
hsa-miR-204-3p	miR-204-3p (and other miRNAs w/seed CUGGGAA)	2.229	TargetScan Human	High (predicted)	LRG1	-2.229
hsa-miR-204-3p	miR-204-3p (and other miRNAs w/seed CUGGGAA)	2.229	TargetScan Human	High (predicted)	LRRN4	-2.229
hsa-miR-204-3p	miR-204-3p (and other miRNAs w/seed CUGGGAA)	2.229	TargetScan Human	High (predicted)	MANEAL	-2.229
hsa-miR-204-3p	miR-204-3p (and other miRNAs w/seed CUGGGAA)	2.229	TargetScan Human	High (predicted)	MARVELD1	-2.229
hsa-miR-204-3p	miR-204-3p (and other miRNAs w/seed CUGGGAA)	2.229	TargetScan Human	High (predicted)	MASTL	-2.229
hsa-miR-204-3p	miR-204-3p (and other miRNAs w/seed CUGGGAA)	2.229	TargetScan Human	High (predicted)	MCAM	-2.229
hsa-miR-204-3p	miR-204-3p (and other miRNAs w/seed CUGGGAA)	2.229	TargetScan Human	High (predicted)	METTL21A	-2.229
hsa-miR-204-3p	miR-204-3p (and other miRNAs w/seed CUGGGAA)	2.229	TargetScan Human	High (predicted)	MEX3C	-2.229
hsa-miR-204-3p	miR-204-3p (and other miRNAs w/seed CUGGGAA)	2.229	TargetScan Human	High (predicted)	MGAT1	-2.229
hsa-miR-204-3p	miR-204-3p (and other miRNAs w/seed CUGGGAA)	2.229	TargetScan Human	High (predicted)	MICALL1	-2.229
hsa-miR-204-3p	miR-204-3p (and other miRNAs w/seed CUGGGAA)	2.229	TargetScan Human	High (predicted)	MOB3A	-2.229
hsa-miR-204-3p	miR-204-3p (and other miRNAs w/seed CUGGGAA)	2.229	TargetScan Human	High (predicted)	MOB3C	-2.229
hsa-miR-204-3p	miR-204-3p (and other miRNAs w/seed CUGGGAA)	2.229	TargetScan Human	High (predicted)	MTFR1L	-2.229
hsa-miR-204-3p	miR-204-3p (and other miRNAs w/seed CUGGGAA)	2.229	TargetScan Human	High (predicted)	MTRNR2L5	-2.229
hsa-miR-204-3p	miR-204-3p (and other miRNAs w/seed CUGGGAA)	2.229	TargetScan Human	High (predicted)	MTRR	-2.229
hsa-miR-204-3p	miR-204-3p (and other miRNAs w/seed CUGGGAA)	2.229	TargetScan Human	High (predicted)	MYCL	-2.229
hsa-miR-204-3p	miR-204-3p (and other miRNAs w/seed CUGGGAA)	2.229	TargetScan Human	High (predicted)	MYL9	-2.229
hsa-miR-204-3p	miR-204-3p (and other miRNAs w/seed CUGGGAA)	2.229	TargetScan Human	High (predicted)	N4BP1	-2.229
hsa-miR-204-3p	miR-204-3p (and other miRNAs w/seed CUGGGAA)	2.229	TargetScan Human	High (predicted)	NAP1L5	-2.229
hsa-miR-204-3p	miR-204-3p (and other miRNAs w/seed CUGGGAA)	2.229	TargetScan Human	High (predicted)	NDUFB4	-2.229
hsa-miR-204-3p	miR-204-3p (and other miRNAs w/seed CUGGGAA)	2.229	TargetScan Human	High (predicted)	NIBAN1	-2.229
hsa-miR-204-3p	miR-204-3p (and other miRNAs w/seed CUGGGAA)	2.229	TargetScan Human	High (predicted)	NKIRAS2	-2.229
hsa-miR-204-3p	miR-204-3p (and other miRNAs w/seed CUGGGAA)	2.229	TargetScan Human	High (predicted)	ONECUT2	-2.229
hsa-miR-204-3p	miR-204-3p (and other miRNAs w/seed CUGGGAA)	2.229	TargetScan Human	High (predicted)	P4HA3	-2.229
hsa-miR-204-3p	miR-204-3p (and other miRNAs w/seed CUGGGAA)	2.229	TargetScan Human	High (predicted)	PEX11A	-2.229
hsa-miR-204-3p	miR-204-3p (and other miRNAs w/seed CUGGGAA)	2.229	TargetScan Human	High (predicted)	PKIG	-2.229
hsa-miR-204-3p	miR-204-3p (and other miRNAs w/seed CUGGGAA)	2.229	TargetScan Human	High (predicted)	PLEKHS1	-2.229
hsa-miR-204-3p	miR-204-3p (and other miRNAs w/seed CUGGGAA)	2.229	TargetScan Human	High (predicted)	PMAIP1	-2.229
hsa-miR-204-3p	miR-204-3p (and other miRNAs w/seed CUGGGAA)	2.229	TargetScan Human	High (predicted)	PMM1	-2.229
hsa-miR-204-3p	miR-204-3p (and other miRNAs w/seed CUGGGAA)	2.229	TargetScan Human	High (predicted)	POLR2C	-2.229
hsa-miR-204-3p	miR-204-3p (and other miRNAs w/seed CUGGGAA)	2.229	TargetScan Human	High (predicted)	PRCD	-2.229
hsa-miR-204-3p	miR-204-3p (and other miRNAs w/seed CUGGGAA)	2.229	TargetScan Human	High (predicted)	PROK1	-2.229
hsa-miR-204-3p	miR-204-3p (and other miRNAs w/seed CUGGGAA)	2.229	TargetScan Human	High (predicted)	PRX	-2.229
hsa-miR-204-3p	miR-204-3p (and other miRNAs w/seed CUGGGAA)	2.229	TargetScan Human	High (predicted)	PSME3	-2.229
hsa-miR-204-3p	miR-204-3p (and other miRNAs w/seed CUGGGAA)	2.229	TargetScan Human	High (predicted)	PSMG2	-2.229
hsa-miR-204-3p	miR-204-3p (and other miRNAs w/seed CUGGGAA)	2.229	TargetScan Human	High (predicted)	PTGES3	-2.229
hsa-miR-204-3p	miR-204-3p (and other miRNAs w/seed CUGGGAA)	2.229	TargetScan Human	High (predicted)	PTP4A2	-2.229
hsa-miR-204-3p	miR-204-3p (and other miRNAs w/seed CUGGGAA)	2.229	TargetScan Human	High (predicted)	RBM3	-2.229
hsa-miR-204-3p	miR-204-3p (and other miRNAs w/seed CUGGGAA)	2.229	TargetScan Human	High (predicted)	RBM33	-2.229
hsa-miR-204-3p	miR-204-3p (and other miRNAs w/seed CUGGGAA)	2.229	TargetScan Human	High (predicted)	RCAN1	-2.229
hsa-miR-204-3p	miR-204-3p (and other miRNAs w/seed CUGGGAA)	2.229	TargetScan Human	High (predicted)	REEP5	-2.229
hsa-miR-204-3p	miR-204-3p (and other miRNAs w/seed CUGGGAA)	2.229	TargetScan Human	High (predicted)	RNASE7	-2.229
hsa-miR-204-3p	miR-204-3p (and other miRNAs w/seed CUGGGAA)	2.229	TargetScan Human	High (predicted)	RNF185	-2.229
hsa-miR-204-3p	miR-204-3p (and other miRNAs w/seed CUGGGAA)	2.229	TargetScan Human	High (predicted)	RNF207	-2.229
hsa-miR-204-3p	miR-204-3p (and other miRNAs w/seed CUGGGAA)	2.229	TargetScan Human	High (predicted)	RP11_80A151	-2.229
hsa-miR-204-3p	miR-204-3p (and other miRNAs w/seed CUGGGAA)	2.229	TargetScan Human	High (predicted)	RUNX3	-2.229
hsa-miR-204-3p	miR-204-3p (and other miRNAs w/seed CUGGGAA)	2.229	TargetScan Human	High (predicted)	SALL1	-2.229
hsa-miR-204-3p	miR-204-3p (and other miRNAs w/seed CUGGGAA)	2.229	TargetScan Human	High (predicted)	SCN3B	-2.229
hsa-miR-204-3p	miR-204-3p (and other miRNAs w/seed CUGGGAA)	2.229	TargetScan Human	High (predicted)	SDR39U1	-2.229
hsa-miR-204-3p	miR-204-3p (and other miRNAs w/seed CUGGGAA)	2.229	TargetScan Human	High (predicted)	SEPTIN3	-2.229
hsa-miR-204-3p	miR-204-3p (and other miRNAs w/seed CUGGGAA)	2.229	TargetScan Human	High (predicted)	SEPTIN4	-2.229
hsa-miR-204-3p	miR-204-3p (and other miRNAs w/seed CUGGGAA)	2.229	TargetScan Human	High (predicted)	SEPTIN6	-2.229
hsa-miR-204-3p	miR-204-3p (and other miRNAs w/seed CUGGGAA)	2.229	TargetScan Human	High (predicted)	SFTPA1	-2.229
hsa-miR-204-3p	miR-204-3p (and other miRNAs w/seed CUGGGAA)	2.229	TargetScan Human	High (predicted)	SHISA7	-2.229
hsa-miR-204-3p	miR-204-3p (and other miRNAs w/seed CUGGGAA)	2.229	TargetScan Human	High (predicted)	SIAH3	-2.229
hsa-miR-204-3p	miR-204-3p (and other miRNAs w/seed CUGGGAA)	2.229	TargetScan Human	High (predicted)	SLAMF1	-2.229
hsa-miR-204-3p	miR-204-3p (and other miRNAs w/seed CUGGGAA)	2.229	TargetScan Human	High (predicted)	SLAMF7	-2.229
hsa-miR-204-3p	miR-204-3p (and other miRNAs w/seed CUGGGAA)	2.229	TargetScan Human	High (predicted)	SLC16A2	-2.229
hsa-miR-204-3p	miR-204-3p (and other miRNAs w/seed CUGGGAA)	2.229	TargetScan Human	High (predicted)	SLC25A23	-2.229
hsa-miR-204-3p	miR-204-3p (and other miRNAs w/seed CUGGGAA)	2.229	TargetScan Human	High (predicted)	SLC48A1	-2.229
hsa-miR-204-3p	miR-204-3p (and other miRNAs w/seed CUGGGAA)	2.229	TargetScan Human	High (predicted)	SLX4	-2.229
hsa-miR-204-3p	miR-204-3p (and other miRNAs w/seed CUGGGAA)	2.229	TargetScan Human	High (predicted)	SMAGP	-2.229
hsa-miR-204-3p	miR-204-3p (and other miRNAs w/seed CUGGGAA)	2.229	TargetScan Human	High (predicted)	SMIM7	-2.229
hsa-miR-204-3p	miR-204-3p (and other miRNAs w/seed CUGGGAA)	2.229	TargetScan Human	High (predicted)	SNUPN	-2.229
hsa-miR-204-3p	miR-204-3p (and other miRNAs w/seed CUGGGAA)	2.229	TargetScan Human	High (predicted)	SPIN4	-2.229
hsa-miR-204-3p	miR-204-3p (and other miRNAs w/seed CUGGGAA)	2.229	TargetScan Human	High (predicted)	SPINK7	-2.229
hsa-miR-204-3p	miR-204-3p (and other miRNAs w/seed CUGGGAA)	2.229	TargetScan Human	High (predicted)	SPOCK1	-2.229
hsa-miR-204-3p	miR-204-3p (and other miRNAs w/seed CUGGGAA)	2.229	TargetScan Human	High (predicted)	SPRR2E	-2.229
hsa-miR-204-3p	miR-204-3p (and other miRNAs w/seed CUGGGAA)	2.229	TargetScan Human	High (predicted)	SRRM1	-2.229
hsa-miR-204-3p	miR-204-3p (and other miRNAs w/seed CUGGGAA)	2.229	TargetScan Human	High (predicted)	STAP2	-2.229
hsa-miR-204-3p	miR-204-3p (and other miRNAs w/seed CUGGGAA)	2.229	TargetScan Human	High (predicted)	STK36	-2.229
hsa-miR-204-3p	miR-204-3p (and other miRNAs w/seed CUGGGAA)	2.229	TargetScan Human	High (predicted)	SYNJ2	-2.229
hsa-miR-204-3p	miR-204-3p (and other miRNAs w/seed CUGGGAA)	2.229	TargetScan Human	High (predicted)	TAC4	-2.229
hsa-miR-204-3p	miR-204-3p (and other miRNAs w/seed CUGGGAA)	2.229	TargetScan Human	High (predicted)	TAGLN2	-2.229
hsa-miR-204-3p	miR-204-3p (and other miRNAs w/seed CUGGGAA)	2.229	TargetScan Human	High (predicted)	THAP11	-2.229
hsa-miR-204-3p	miR-204-3p (and other miRNAs w/seed CUGGGAA)	2.229	TargetScan Human	High (predicted)	TIMP3	-2.229
hsa-miR-204-3p	miR-204-3p (and other miRNAs w/seed CUGGGAA)	2.229	TargetScan Human	High (predicted)	TMEM116	-2.229
hsa-miR-204-3p	miR-204-3p (and other miRNAs w/seed CUGGGAA)	2.229	TargetScan Human	High (predicted)	TMEM213	-2.229
hsa-miR-204-3p	miR-204-3p (and other miRNAs w/seed CUGGGAA)	2.229	TargetScan Human	High (predicted)	TMEM80	-2.229
hsa-miR-204-3p	miR-204-3p (and other miRNAs w/seed CUGGGAA)	2.229	TargetScan Human	High (predicted)	TMPRSS4	-2.229
hsa-miR-204-3p	miR-204-3p (and other miRNAs w/seed CUGGGAA)	2.229	TargetScan Human	High (predicted)	TOMM40L	-2.229
hsa-miR-204-3p	miR-204-3p (and other miRNAs w/seed CUGGGAA)	2.229	TargetScan Human	High (predicted)	TRIM54	-2.229
hsa-miR-204-3p	miR-204-3p (and other miRNAs w/seed CUGGGAA)	2.229	TargetScan Human	High (predicted)	TSPEAR-AS2	-2.229
hsa-miR-204-3p	miR-204-3p (and other miRNAs w/seed CUGGGAA)	2.229	TargetScan Human	High (predicted)	TTC30B	-2.229
hsa-miR-204-3p	miR-204-3p (and other miRNAs w/seed CUGGGAA)	2.229	TargetScan Human	High (predicted)	TXNL4B	-2.229
hsa-miR-204-3p	miR-204-3p (and other miRNAs w/seed CUGGGAA)	2.229	TargetScan Human	High (predicted)	VANGL2	-2.229
hsa-miR-204-3p	miR-204-3p (and other miRNAs w/seed CUGGGAA)	2.229	TargetScan Human	High (predicted)	VWC2	-2.229
hsa-miR-204-3p	miR-204-3p (and other miRNAs w/seed CUGGGAA)	2.229	TargetScan Human	High (predicted)	WNT8B	-2.229
hsa-miR-204-3p	miR-204-3p (and other miRNAs w/seed CUGGGAA)	2.229	TargetScan Human	High (predicted)	WSCD1	-2.229
hsa-miR-204-3p	miR-204-3p (and other miRNAs w/seed CUGGGAA)	2.229	TargetScan Human	High (predicted)	XKR7	-2.229
hsa-miR-204-3p	miR-204-3p (and other miRNAs w/seed CUGGGAA)	2.229	TargetScan Human	High (predicted)	ZG16	-2.229
hsa-miR-204-3p	miR-204-3p (and other miRNAs w/seed CUGGGAA)	2.229	TargetScan Human	High (predicted)	ZNF124	-2.229
hsa-miR-204-3p	miR-204-3p (and other miRNAs w/seed CUGGGAA)	2.229	TargetScan Human	High (predicted)	ZNF23	-2.229
hsa-miR-204-3p	miR-204-3p (and other miRNAs w/seed CUGGGAA)	2.229	TargetScan Human	High (predicted)	ZNF300	-2.229
hsa-miR-204-3p	miR-204-3p (and other miRNAs w/seed CUGGGAA)	2.229	TargetScan Human	High (predicted)	ZNF510	-2.229
hsa-miR-204-3p	miR-204-3p (and other miRNAs w/seed CUGGGAA)	2.229	TargetScan Human	High (predicted)	ZNF627	-2.229
hsa-miR-204-3p	miR-204-3p (and other miRNAs w/seed CUGGGAA)	2.229	TargetScan Human	High (predicted)	ZNF630	-2.229
hsa-miR-29a-3p	miR-29b-3p (and other miRNAs w/seed AGCACCA)	0.784	TargetScan Human	High (predicted)	ABCB6	-0.784
hsa-miR-29a-3p	miR-29b-3p (and other miRNAs w/seed AGCACCA)	0.784	miRecords	Experimentally Observed	ACVR2A	-0.784
hsa-miR-29a-3p	miR-29b-3p (and other miRNAs w/seed AGCACCA)	0.784	TargetScan Human	High (predicted)	ADA	-0.784
hsa-miR-29a-3p	miR-29b-3p (and other miRNAs w/seed AGCACCA)	0.784	TargetScan Human	High (predicted)	ADAMTS10	-0.784
hsa-miR-29a-3p	miR-29b-3p (and other miRNAs w/seed AGCACCA)	0.784	Ingenuity Expert Findings	Experimentally Observed	ADAMTS14	-0.784
hsa-miR-29a-3p	miR-29b-3p (and other miRNAs w/seed AGCACCA)	0.784	Ingenuity Expert Findings	Experimentally Observed	ADAMTS15	-0.784
hsa-miR-29a-3p	miR-29b-3p (and other miRNAs w/seed AGCACCA)	0.784	TargetScan Human	High (predicted)	ADAMTS17	-0.784
hsa-miR-29a-3p	miR-29b-3p (and other miRNAs w/seed AGCACCA)	0.784	Ingenuity Expert Findings,TargetScan Human	Experimentally Observed,High (predicted)	ADAMTS2	-0.784
hsa-miR-29a-3p	miR-29b-3p (and other miRNAs w/seed AGCACCA)	0.784	TargetScan Human	High (predicted)	ADAMTS20	-0.784
hsa-miR-29a-3p	miR-29b-3p (and other miRNAs w/seed AGCACCA)	0.784	TargetScan Human	High (predicted)	ADAMTS7	-0.784
hsa-miR-29a-3p	miR-29b-3p (and other miRNAs w/seed AGCACCA)	0.784	TargetScan Human	High (predicted)	ADAMTS9	-0.784
hsa-miR-29a-3p	miR-29b-3p (and other miRNAs w/seed AGCACCA)	0.784	TargetScan Human	High (predicted)	AGPAT4	-0.784
hsa-miR-29a-3p	miR-29b-3p (and other miRNAs w/seed AGCACCA)	0.784	TargetScan Human	High (predicted)	AIMP2	-0.784
hsa-miR-29a-3p	miR-29b-3p (and other miRNAs w/seed AGCACCA)	0.784	TargetScan Human	High (predicted)	AMMECR1L	-0.784
hsa-miR-29a-3p	miR-29b-3p (and other miRNAs w/seed AGCACCA)	0.784	TargetScan Human	High (predicted)	ANKRD13B	-0.784
hsa-miR-29a-3p	miR-29b-3p (and other miRNAs w/seed AGCACCA)	0.784	TargetScan Human	High (predicted)	ARF5	-0.784
hsa-miR-29a-3p	miR-29b-3p (and other miRNAs w/seed AGCACCA)	0.784	Ingenuity Expert Findings	Experimentally Observed	ARPC3	-0.784
hsa-miR-29a-3p	miR-29b-3p (and other miRNAs w/seed AGCACCA)	0.784	TargetScan Human	High (predicted)	ARRDC3	-0.784
hsa-miR-29a-3p	miR-29b-3p (and other miRNAs w/seed AGCACCA)	0.784	TargetScan Human	High (predicted)	ASXL3	-0.784
hsa-miR-29a-3p	miR-29b-3p (and other miRNAs w/seed AGCACCA)	0.784	TargetScan Human	High (predicted)	ATAD2B	-0.784
hsa-miR-29a-3p	miR-29b-3p (and other miRNAs w/seed AGCACCA)	0.784	Ingenuity Expert Findings,TarBase,TargetScan Human,miRecords	Experimentally Observed,Moderate (predicted)	BACE1	-0.784
hsa-miR-29a-3p	miR-29b-3p (and other miRNAs w/seed AGCACCA)	0.784	TargetScan Human	High (predicted)	BAK1	-0.784
hsa-miR-29a-3p	miR-29b-3p (and other miRNAs w/seed AGCACCA)	0.784	TargetScan Human	High (predicted)	BLMH	-0.784
hsa-miR-29a-3p	miR-29b-3p (and other miRNAs w/seed AGCACCA)	0.784	TargetScan Human	High (predicted)	BMF	-0.784
hsa-miR-29a-3p	miR-29b-3p (and other miRNAs w/seed AGCACCA)	0.784	TargetScan Human	High (predicted)	BTG2	-0.784
hsa-miR-29a-3p	miR-29b-3p (and other miRNAs w/seed AGCACCA)	0.784	TargetScan Human	High (predicted)	C11orf87	-0.784
hsa-miR-29a-3p	miR-29b-3p (and other miRNAs w/seed AGCACCA)	0.784	TargetScan Human	High (predicted)	C12orf40	-0.784
hsa-miR-29a-3p	miR-29b-3p (and other miRNAs w/seed AGCACCA)	0.784	TargetScan Human	High (predicted)	C16orf72	-0.784
hsa-miR-29a-3p	miR-29b-3p (and other miRNAs w/seed AGCACCA)	0.784	TargetScan Human	High (predicted)	C1orf74	-0.784
hsa-miR-29a-3p	miR-29b-3p (and other miRNAs w/seed AGCACCA)	0.784	TargetScan Human	High (predicted)	C1QTNF6	-0.784
hsa-miR-29a-3p	miR-29b-3p (and other miRNAs w/seed AGCACCA)	0.784	TargetScan Human	High (predicted)	CARD18	-0.784
hsa-miR-29a-3p	miR-29b-3p (and other miRNAs w/seed AGCACCA)	0.784	TargetScan Human	High (predicted)	CASP8	-0.784
hsa-miR-29a-3p	miR-29b-3p (and other miRNAs w/seed AGCACCA)	0.784	TarBase,TargetScan Human	Experimentally Observed,High (predicted)	CAV2	-0.784
hsa-miR-29a-3p	miR-29b-3p (and other miRNAs w/seed AGCACCA)	0.784	TargetScan Human	High (predicted)	CBX6	-0.784
hsa-miR-29a-3p	miR-29b-3p (and other miRNAs w/seed AGCACCA)	0.784	TargetScan Human	High (predicted)	CCDC117	-0.784
hsa-miR-29a-3p	miR-29b-3p (and other miRNAs w/seed AGCACCA)	0.784	TargetScan Human	High (predicted)	CCDC138	-0.784
hsa-miR-29a-3p	miR-29b-3p (and other miRNAs w/seed AGCACCA)	0.784	TargetScan Human	High (predicted)	CCNI2	-0.784
hsa-miR-29a-3p	miR-29b-3p (and other miRNAs w/seed AGCACCA)	0.784	TargetScan Human	High (predicted)	CCNJ	-0.784
hsa-miR-29a-3p	miR-29b-3p (and other miRNAs w/seed AGCACCA)	0.784	TargetScan Human	High (predicted)	CCSAP	-0.784
hsa-miR-29a-3p	miR-29b-3p (and other miRNAs w/seed AGCACCA)	0.784	TargetScan Human,miRecords	Experimentally Observed,Moderate (predicted)	CD276	-0.784
hsa-miR-29a-3p	miR-29b-3p (and other miRNAs w/seed AGCACCA)	0.784	Ingenuity Expert Findings,TargetScan Human,miRecords	Experimentally Observed,High (predicted)	CDC42	-0.784
hsa-miR-29a-3p	miR-29b-3p (and other miRNAs w/seed AGCACCA)	0.784	TargetScan Human	High (predicted)	CDC7	-0.784
hsa-miR-29a-3p	miR-29b-3p (and other miRNAs w/seed AGCACCA)	0.784	TargetScan Human,miRecords	Experimentally Observed,High (predicted)	CDK6	-0.784
hsa-miR-29a-3p	miR-29b-3p (and other miRNAs w/seed AGCACCA)	0.784	TargetScan Human	High (predicted)	CHFR	-0.784
hsa-miR-29a-3p	miR-29b-3p (and other miRNAs w/seed AGCACCA)	0.784	TargetScan Human	High (predicted)	CLEC2D	-0.784
hsa-miR-29a-3p	miR-29b-3p (and other miRNAs w/seed AGCACCA)	0.784	TargetScan Human	High (predicted)	CLEC2L	-0.784
hsa-miR-29a-3p	miR-29b-3p (and other miRNAs w/seed AGCACCA)	0.784	Ingenuity Expert Findings,TargetScan Human	Experimentally Observed,Moderate (predicted)	CNOT8	-0.784
hsa-miR-29a-3p	miR-29b-3p (and other miRNAs w/seed AGCACCA)	0.784	TargetScan Human	High (predicted)	CNR1	-0.784
hsa-miR-29a-3p	miR-29b-3p (and other miRNAs w/seed AGCACCA)	0.784	TargetScan Human	High (predicted)	COL11A1	-0.784
hsa-miR-29a-3p	miR-29b-3p (and other miRNAs w/seed AGCACCA)	0.784	TarBase,TargetScan Human,miRecords	Experimentally Observed,High (predicted)	COL15A1	-0.784
hsa-miR-29a-3p	miR-29b-3p (and other miRNAs w/seed AGCACCA)	0.784	TargetScan Human	High (predicted)	COL19A1	-0.784
hsa-miR-29a-3p	miR-29b-3p (and other miRNAs w/seed AGCACCA)	0.784	Ingenuity Expert Findings,TarBase,TargetScan Human,miRecords	Experimentally Observed,High (predicted)	COL1A1	-0.784
hsa-miR-29a-3p	miR-29b-3p (and other miRNAs w/seed AGCACCA)	0.784	Ingenuity Expert Findings,TarBase,TargetScan Human,miRecords	Experimentally Observed,High (predicted)	COL1A2	-0.784
hsa-miR-29a-3p	miR-29b-3p (and other miRNAs w/seed AGCACCA)	0.784	TargetScan Human	High (predicted)	COL21A1	-0.784
hsa-miR-29a-3p	miR-29b-3p (and other miRNAs w/seed AGCACCA)	0.784	TargetScan Human	High (predicted)	COL22A1	-0.784
hsa-miR-29a-3p	miR-29b-3p (and other miRNAs w/seed AGCACCA)	0.784	TargetScan Human	High (predicted)	COL27A1	-0.784
hsa-miR-29a-3p	miR-29b-3p (and other miRNAs w/seed AGCACCA)	0.784	TargetScan Human	High (predicted)	COL2A1	-0.784
hsa-miR-29a-3p	miR-29b-3p (and other miRNAs w/seed AGCACCA)	0.784	TarBase,TargetScan Human,miRecords	Experimentally Observed,High (predicted)	COL3A1	-0.784
hsa-miR-29a-3p	miR-29b-3p (and other miRNAs w/seed AGCACCA)	0.784	Ingenuity Expert Findings,TarBase,TargetScan Human,miRecords	Experimentally Observed,High (predicted)	COL4A1	-0.784
hsa-miR-29a-3p	miR-29b-3p (and other miRNAs w/seed AGCACCA)	0.784	Ingenuity Expert Findings,TarBase,TargetScan Human,miRecords	Experimentally Observed,Moderate (predicted)	COL4A2	-0.784
hsa-miR-29a-3p	miR-29b-3p (and other miRNAs w/seed AGCACCA)	0.784	TargetScan Human	High (predicted)	COL4A4	-0.784
hsa-miR-29a-3p	miR-29b-3p (and other miRNAs w/seed AGCACCA)	0.784	Ingenuity Expert Findings,TargetScan Human	Experimentally Observed,High (predicted)	COL4A5	-0.784
hsa-miR-29a-3p	miR-29b-3p (and other miRNAs w/seed AGCACCA)	0.784	Ingenuity Expert Findings,TargetScan Human	Experimentally Observed,High (predicted)	COL5A1	-0.784
hsa-miR-29a-3p	miR-29b-3p (and other miRNAs w/seed AGCACCA)	0.784	Ingenuity Expert Findings,TargetScan Human	Experimentally Observed,High (predicted)	COL5A2	-0.784
hsa-miR-29a-3p	miR-29b-3p (and other miRNAs w/seed AGCACCA)	0.784	TargetScan Human,miRecords	Experimentally Observed,High (predicted)	COL5A3	-0.784
hsa-miR-29a-3p	miR-29b-3p (and other miRNAs w/seed AGCACCA)	0.784	TargetScan Human	High (predicted)	COL6A3	-0.784
hsa-miR-29a-3p	miR-29b-3p (and other miRNAs w/seed AGCACCA)	0.784	TargetScan Human	High (predicted)	COL7A1	-0.784
hsa-miR-29a-3p	miR-29b-3p (and other miRNAs w/seed AGCACCA)	0.784	Ingenuity Expert Findings,TargetScan Human	Experimentally Observed,Moderate (predicted)	COL8A1	-0.784
hsa-miR-29a-3p	miR-29b-3p (and other miRNAs w/seed AGCACCA)	0.784	TargetScan Human	High (predicted)	COL9A1	-0.784
hsa-miR-29a-3p	miR-29b-3p (and other miRNAs w/seed AGCACCA)	0.784	TargetScan Human	High (predicted)	COMMD2	-0.784
hsa-miR-29a-3p	miR-29b-3p (and other miRNAs w/seed AGCACCA)	0.784	TargetScan Human	High (predicted)	CREG1	-0.784
hsa-miR-29a-3p	miR-29b-3p (and other miRNAs w/seed AGCACCA)	0.784	TargetScan Human	High (predicted)	CRISPLD1	-0.784
hsa-miR-29a-3p	miR-29b-3p (and other miRNAs w/seed AGCACCA)	0.784	Ingenuity Expert Findings	Experimentally Observed	CRTAP	-0.784
hsa-miR-29a-3p	miR-29b-3p (and other miRNAs w/seed AGCACCA)	0.784	TargetScan Human	High (predicted)	CYCS	-0.784
hsa-miR-29a-3p	miR-29b-3p (and other miRNAs w/seed AGCACCA)	0.784	TargetScan Human	High (predicted)	DAZL	-0.784
hsa-miR-29a-3p	miR-29b-3p (and other miRNAs w/seed AGCACCA)	0.784	TargetScan Human	High (predicted)	DCAF12L1	-0.784
hsa-miR-29a-3p	miR-29b-3p (and other miRNAs w/seed AGCACCA)	0.784	Ingenuity Expert Findings,TargetScan Human	Experimentally Observed,Moderate (predicted)	DCP2	-0.784
hsa-miR-29a-3p	miR-29b-3p (and other miRNAs w/seed AGCACCA)	0.784	TargetScan Human	High (predicted)	DCX	-0.784
hsa-miR-29a-3p	miR-29b-3p (and other miRNAs w/seed AGCACCA)	0.784	TargetScan Human	High (predicted)	DGKD	-0.784
hsa-miR-29a-3p	miR-29b-3p (and other miRNAs w/seed AGCACCA)	0.784	TargetScan Human	High (predicted)	DLGAP2	-0.784
hsa-miR-29a-3p	miR-29b-3p (and other miRNAs w/seed AGCACCA)	0.784	TarBase,miRecords	Experimentally Observed	DNMT3A	-0.784
hsa-miR-29a-3p	miR-29b-3p (and other miRNAs w/seed AGCACCA)	0.784	TarBase,TargetScan Human,miRecords	Experimentally Observed,High (predicted)	DNMT3B	-0.784
hsa-miR-29a-3p	miR-29b-3p (and other miRNAs w/seed AGCACCA)	0.784	TargetScan Human	High (predicted)	DRAXIN	-0.784
hsa-miR-29a-3p	miR-29b-3p (and other miRNAs w/seed AGCACCA)	0.784	Ingenuity Expert Findings	Experimentally Observed	Dst	-0.784
hsa-miR-29a-3p	miR-29b-3p (and other miRNAs w/seed AGCACCA)	0.784	TargetScan Human	High (predicted)	DTWD2	-0.784
hsa-miR-29a-3p	miR-29b-3p (and other miRNAs w/seed AGCACCA)	0.784	TargetScan Human,miRecords	Experimentally Observed,Moderate (predicted)	DUSP2	-0.784
hsa-miR-29a-3p	miR-29b-3p (and other miRNAs w/seed AGCACCA)	0.784	TargetScan Human	High (predicted)	DYM	-0.784
hsa-miR-29a-3p	miR-29b-3p (and other miRNAs w/seed AGCACCA)	0.784	TargetScan Human	High (predicted)	EDNRB	-0.784
hsa-miR-29a-3p	miR-29b-3p (and other miRNAs w/seed AGCACCA)	0.784	TargetScan Human	High (predicted)	EFNA5	-0.784
hsa-miR-29a-3p	miR-29b-3p (and other miRNAs w/seed AGCACCA)	0.784	TargetScan Human	High (predicted)	EIF4E2	-0.784
hsa-miR-29a-3p	miR-29b-3p (and other miRNAs w/seed AGCACCA)	0.784	TargetScan Human	High (predicted)	ELN	-0.784
hsa-miR-29a-3p	miR-29b-3p (and other miRNAs w/seed AGCACCA)	0.784	TargetScan Human	High (predicted)	ELOVL4	-0.784
hsa-miR-29a-3p	miR-29b-3p (and other miRNAs w/seed AGCACCA)	0.784	TargetScan Human	High (predicted)	ENHO	-0.784
hsa-miR-29a-3p	miR-29b-3p (and other miRNAs w/seed AGCACCA)	0.784	TargetScan Human	High (predicted)	ENTPD7	-0.784
hsa-miR-29a-3p	miR-29b-3p (and other miRNAs w/seed AGCACCA)	0.784	Ingenuity Expert Findings,TargetScan Human	Experimentally Observed,Moderate (predicted)	EOMES	-0.784
hsa-miR-29a-3p	miR-29b-3p (and other miRNAs w/seed AGCACCA)	0.784	TargetScan Human	High (predicted)	ETV4	-0.784
hsa-miR-29a-3p	miR-29b-3p (and other miRNAs w/seed AGCACCA)	0.784	TargetScan Human	High (predicted)	FABP1	-0.784
hsa-miR-29a-3p	miR-29b-3p (and other miRNAs w/seed AGCACCA)	0.784	TargetScan Human	High (predicted)	FAM13B	-0.784
hsa-miR-29a-3p	miR-29b-3p (and other miRNAs w/seed AGCACCA)	0.784	TargetScan Human	High (predicted)	FAM167A	-0.784
hsa-miR-29a-3p	miR-29b-3p (and other miRNAs w/seed AGCACCA)	0.784	Ingenuity Expert Findings,TargetScan Human	Experimentally Observed,High (predicted)	FAM3C	-0.784
hsa-miR-29a-3p	miR-29b-3p (and other miRNAs w/seed AGCACCA)	0.784	TargetScan Human,miRecords	Experimentally Observed,High (predicted)	FBN1	-0.784
hsa-miR-29a-3p	miR-29b-3p (and other miRNAs w/seed AGCACCA)	0.784	TargetScan Human	High (predicted)	FEM1B	-0.784
hsa-miR-29a-3p	miR-29b-3p (and other miRNAs w/seed AGCACCA)	0.784	TargetScan Human	High (predicted)	FOXJ2	-0.784
hsa-miR-29a-3p	miR-29b-3p (and other miRNAs w/seed AGCACCA)	0.784	TargetScan Human	High (predicted)	FOXO3	-0.784
hsa-miR-29a-3p	miR-29b-3p (and other miRNAs w/seed AGCACCA)	0.784	Ingenuity Expert Findings,TargetScan Human	Experimentally Observed,High (predicted)	FRAT2	-0.784
hsa-miR-29a-3p	miR-29b-3p (and other miRNAs w/seed AGCACCA)	0.784	TargetScan Human	High (predicted)	FSTL1	-0.784
hsa-miR-29a-3p	miR-29b-3p (and other miRNAs w/seed AGCACCA)	0.784	TargetScan Human	High (predicted)	GABRP	-0.784
hsa-miR-29a-3p	miR-29b-3p (and other miRNAs w/seed AGCACCA)	0.784	TargetScan Human	High (predicted)	GALNT4	-0.784
hsa-miR-29a-3p	miR-29b-3p (and other miRNAs w/seed AGCACCA)	0.784	TargetScan Human	High (predicted)	GARRE1	-0.784
hsa-miR-29a-3p	miR-29b-3p (and other miRNAs w/seed AGCACCA)	0.784	Ingenuity Expert Findings	Experimentally Observed	GAS7	-0.784
hsa-miR-29a-3p	miR-29b-3p (and other miRNAs w/seed AGCACCA)	0.784	TargetScan Human	High (predicted)	GEMIN2	-0.784
hsa-miR-29a-3p	miR-29b-3p (and other miRNAs w/seed AGCACCA)	0.784	Ingenuity Expert Findings	Experimentally Observed	GMFB	-0.784
hsa-miR-29a-3p	miR-29b-3p (and other miRNAs w/seed AGCACCA)	0.784	TargetScan Human	High (predicted)	GNG12	-0.784
hsa-miR-29a-3p	miR-29b-3p (and other miRNAs w/seed AGCACCA)	0.784	TargetScan Human	High (predicted)	GPATCH2	-0.784
hsa-miR-29a-3p	miR-29b-3p (and other miRNAs w/seed AGCACCA)	0.784	Ingenuity Expert Findings,TargetScan Human	Experimentally Observed,High (predicted)	GPR37	-0.784
hsa-miR-29a-3p	miR-29b-3p (and other miRNAs w/seed AGCACCA)	0.784	TargetScan Human	High (predicted)	GPX7	-0.784
hsa-miR-29a-3p	miR-29b-3p (and other miRNAs w/seed AGCACCA)	0.784	TargetScan Human	High (predicted)	GRIP1	-0.784
hsa-miR-29a-3p	miR-29b-3p (and other miRNAs w/seed AGCACCA)	0.784	TargetScan Human	High (predicted)	GSTA4	-0.784
hsa-miR-29a-3p	miR-29b-3p (and other miRNAs w/seed AGCACCA)	0.784	TargetScan Human	High (predicted)	HAPLN3	-0.784
hsa-miR-29a-3p	miR-29b-3p (and other miRNAs w/seed AGCACCA)	0.784	TargetScan Human	High (predicted)	HAS3	-0.784
hsa-miR-29a-3p	miR-29b-3p (and other miRNAs w/seed AGCACCA)	0.784	TargetScan Human	High (predicted)	HBP1	-0.784
hsa-miR-29a-3p	miR-29b-3p (and other miRNAs w/seed AGCACCA)	0.784	Ingenuity Expert Findings,TargetScan Human,miRecords	Experimentally Observed,Moderate (predicted)	HDAC4	-0.784
hsa-miR-29a-3p	miR-29b-3p (and other miRNAs w/seed AGCACCA)	0.784	TargetScan Human	High (predicted)	HIF3A	-0.784
hsa-miR-29a-3p	miR-29b-3p (and other miRNAs w/seed AGCACCA)	0.784	TargetScan Human	High (predicted)	HMCN1	-0.784
hsa-miR-29a-3p	miR-29b-3p (and other miRNAs w/seed AGCACCA)	0.784	Ingenuity Expert Findings,TargetScan Human	Experimentally Observed,High (predicted)	HMGN3	-0.784
hsa-miR-29a-3p	miR-29b-3p (and other miRNAs w/seed AGCACCA)	0.784	TargetScan Human	High (predicted)	HOOK3	-0.784
hsa-miR-29a-3p	miR-29b-3p (and other miRNAs w/seed AGCACCA)	0.784	TargetScan Human	High (predicted)	HRK	-0.784
hsa-miR-29a-3p	miR-29b-3p (and other miRNAs w/seed AGCACCA)	0.784	TargetScan Human	High (predicted)	HS3ST3B1	-0.784
hsa-miR-29a-3p	miR-29b-3p (and other miRNAs w/seed AGCACCA)	0.784	TargetScan Human	High (predicted)	HTR5A-AS1	-0.784
hsa-miR-29a-3p	miR-29b-3p (and other miRNAs w/seed AGCACCA)	0.784	TargetScan Human	High (predicted)	ICOS	-0.784
hsa-miR-29a-3p	miR-29b-3p (and other miRNAs w/seed AGCACCA)	0.784	TargetScan Human	High (predicted)	ID1	-0.784
hsa-miR-29a-3p	miR-29b-3p (and other miRNAs w/seed AGCACCA)	0.784	TargetScan Human	High (predicted)	IFI30	-0.784
hsa-miR-29a-3p	miR-29b-3p (and other miRNAs w/seed AGCACCA)	0.784	TargetScan Human	High (predicted)	IL24	-0.784
hsa-miR-29a-3p	miR-29b-3p (and other miRNAs w/seed AGCACCA)	0.784	TargetScan Human	High (predicted)	IL36G	-0.784
hsa-miR-29a-3p	miR-29b-3p (and other miRNAs w/seed AGCACCA)	0.784	TargetScan Human	High (predicted)	IMMP2L	-0.784
hsa-miR-29a-3p	miR-29b-3p (and other miRNAs w/seed AGCACCA)	0.784	TargetScan Human	High (predicted)	ING3	-0.784
hsa-miR-29a-3p	miR-29b-3p (and other miRNAs w/seed AGCACCA)	0.784	TarBase,TargetScan Human	Experimentally Observed,Moderate (predicted)	INSIG1	-0.784
hsa-miR-29a-3p	miR-29b-3p (and other miRNAs w/seed AGCACCA)	0.784	TargetScan Human	High (predicted)	IQUB	-0.784
hsa-miR-29a-3p	miR-29b-3p (and other miRNAs w/seed AGCACCA)	0.784	TargetScan Human	High (predicted)	IREB2	-0.784
hsa-miR-29a-3p	miR-29b-3p (and other miRNAs w/seed AGCACCA)	0.784	TargetScan Human	High (predicted)	ISG20L2	-0.784
hsa-miR-29a-3p	miR-29b-3p (and other miRNAs w/seed AGCACCA)	0.784	TargetScan Human	High (predicted)	KCTD20	-0.784
hsa-miR-29a-3p	miR-29b-3p (and other miRNAs w/seed AGCACCA)	0.784	Ingenuity Expert Findings,TargetScan Human	Experimentally Observed,High (predicted)	KCTD3	-0.784
hsa-miR-29a-3p	miR-29b-3p (and other miRNAs w/seed AGCACCA)	0.784	TargetScan Human	High (predicted)	KCTD5	-0.784
hsa-miR-29a-3p	miR-29b-3p (and other miRNAs w/seed AGCACCA)	0.784	TargetScan Human	High (predicted)	KIAA0895	-0.784
hsa-miR-29a-3p	miR-29b-3p (and other miRNAs w/seed AGCACCA)	0.784	Ingenuity Expert Findings,TargetScan Human	Experimentally Observed,Moderate (predicted)	KLF4	-0.784
hsa-miR-29a-3p	miR-29b-3p (and other miRNAs w/seed AGCACCA)	0.784	TargetScan Human	High (predicted)	KLHL28	-0.784
hsa-miR-29a-3p	miR-29b-3p (and other miRNAs w/seed AGCACCA)	0.784	TargetScan Human	High (predicted)	KLHL8	-0.784
hsa-miR-29a-3p	miR-29b-3p (and other miRNAs w/seed AGCACCA)	0.784	TargetScan Human	High (predicted)	KMT5C	-0.784
hsa-miR-29a-3p	miR-29b-3p (and other miRNAs w/seed AGCACCA)	0.784	TargetScan Human	High (predicted)	KREMEN2	-0.784
hsa-miR-29a-3p	miR-29b-3p (and other miRNAs w/seed AGCACCA)	0.784	TargetScan Human	High (predicted)	LAMA2	-0.784
hsa-miR-29a-3p	miR-29b-3p (and other miRNAs w/seed AGCACCA)	0.784	Ingenuity Expert Findings,TarBase,TargetScan Human,miRecords	Experimentally Observed,Moderate (predicted)	LAMC1	-0.784
hsa-miR-29a-3p	miR-29b-3p (and other miRNAs w/seed AGCACCA)	0.784	Ingenuity Expert Findings,TargetScan Human	Experimentally Observed,High (predicted)	LOXL2	-0.784
hsa-miR-29a-3p	miR-29b-3p (and other miRNAs w/seed AGCACCA)	0.784	Ingenuity Expert Findings,TargetScan Human	Experimentally Observed,Moderate (predicted)	LOXL4	-0.784
hsa-miR-29a-3p	miR-29b-3p (and other miRNAs w/seed AGCACCA)	0.784	TargetScan Human	High (predicted)	LRRC2-AS1	-0.784
hsa-miR-29a-3p	miR-29b-3p (and other miRNAs w/seed AGCACCA)	0.784	TargetScan Human	High (predicted)	LSM11	-0.784
hsa-miR-29a-3p	miR-29b-3p (and other miRNAs w/seed AGCACCA)	0.784	TargetScan Human	High (predicted)	LY6G5B	-0.784
hsa-miR-29a-3p	miR-29b-3p (and other miRNAs w/seed AGCACCA)	0.784	TargetScan Human	High (predicted)	LYSMD1	-0.784
hsa-miR-29a-3p	miR-29b-3p (and other miRNAs w/seed AGCACCA)	0.784	Ingenuity Expert Findings,TargetScan Human	Experimentally Observed,Moderate (predicted)	MAPRE2	-0.784
hsa-miR-29a-3p	miR-29b-3p (and other miRNAs w/seed AGCACCA)	0.784	TargetScan Human	High (predicted)	MBTD1	-0.784
hsa-miR-29a-3p	miR-29b-3p (and other miRNAs w/seed AGCACCA)	0.784	Ingenuity Expert Findings,TarBase,TargetScan Human,miRecords	Experimentally Observed,High (predicted)	MCL1	-0.784
hsa-miR-29a-3p	miR-29b-3p (and other miRNAs w/seed AGCACCA)	0.784	TargetScan Human	High (predicted)	MCMBP	-0.784
hsa-miR-29a-3p	miR-29b-3p (and other miRNAs w/seed AGCACCA)	0.784	TargetScan Human	High (predicted)	MEX3B	-0.784
hsa-miR-29a-3p	miR-29b-3p (and other miRNAs w/seed AGCACCA)	0.784	TargetScan Human	High (predicted)	MFAP3	-0.784
hsa-miR-29a-3p	miR-29b-3p (and other miRNAs w/seed AGCACCA)	0.784	TargetScan Human	High (predicted)	MINAR1	-0.784
hsa-miR-29a-3p	miR-29b-3p (and other miRNAs w/seed AGCACCA)	0.784	Ingenuity Expert Findings,TargetScan Human	Experimentally Observed,High (predicted)	MLF1	-0.784
hsa-miR-29a-3p	miR-29b-3p (and other miRNAs w/seed AGCACCA)	0.784	TargetScan Human	High (predicted)	MLIP	-0.784
hsa-miR-29a-3p	miR-29b-3p (and other miRNAs w/seed AGCACCA)	0.784	TargetScan Human	High (predicted)	MPZL3	-0.784
hsa-miR-29a-3p	miR-29b-3p (and other miRNAs w/seed AGCACCA)	0.784	TargetScan Human	High (predicted)	MUC22	-0.784
hsa-miR-29a-3p	miR-29b-3p (and other miRNAs w/seed AGCACCA)	0.784	Ingenuity Expert Findings,TargetScan Human	Experimentally Observed,High (predicted)	MYBL2	-0.784
hsa-miR-29a-3p	miR-29b-3p (and other miRNAs w/seed AGCACCA)	0.784	TargetScan Human	High (predicted)	MYCN	-0.784
hsa-miR-29a-3p	miR-29b-3p (and other miRNAs w/seed AGCACCA)	0.784	TargetScan Human	High (predicted)	N4BP2L1	-0.784
hsa-miR-29a-3p	miR-29b-3p (and other miRNAs w/seed AGCACCA)	0.784	TargetScan Human	High (predicted)	NANOS1	-0.784
hsa-miR-29a-3p	miR-29b-3p (and other miRNAs w/seed AGCACCA)	0.784	TargetScan Human	High (predicted)	NAP1L3	-0.784
hsa-miR-29a-3p	miR-29b-3p (and other miRNAs w/seed AGCACCA)	0.784	TargetScan Human	High (predicted)	NAP1L6P	-0.784
hsa-miR-29a-3p	miR-29b-3p (and other miRNAs w/seed AGCACCA)	0.784	TargetScan Human	High (predicted)	NAPB	-0.784
hsa-miR-29a-3p	miR-29b-3p (and other miRNAs w/seed AGCACCA)	0.784	Ingenuity Expert Findings,TargetScan Human	Experimentally Observed,High (predicted)	NASP	-0.784
hsa-miR-29a-3p	miR-29b-3p (and other miRNAs w/seed AGCACCA)	0.784	TargetScan Human	High (predicted)	NAV1	-0.784
hsa-miR-29a-3p	miR-29b-3p (and other miRNAs w/seed AGCACCA)	0.784	Ingenuity Expert Findings,TargetScan Human	Experimentally Observed,High (predicted)	NAV3	-0.784
hsa-miR-29a-3p	miR-29b-3p (and other miRNAs w/seed AGCACCA)	0.784	TargetScan Human	High (predicted)	NCKAP5	-0.784
hsa-miR-29a-3p	miR-29b-3p (and other miRNAs w/seed AGCACCA)	0.784	TargetScan Human	High (predicted)	NCR3LG1	-0.784
hsa-miR-29a-3p	miR-29b-3p (and other miRNAs w/seed AGCACCA)	0.784	TargetScan Human	High (predicted)	NEXMIF	-0.784
hsa-miR-29a-3p	miR-29b-3p (and other miRNAs w/seed AGCACCA)	0.784	TargetScan Human	High (predicted)	NFIA	-0.784
hsa-miR-29a-3p	miR-29b-3p (and other miRNAs w/seed AGCACCA)	0.784	Ingenuity Expert Findings,TargetScan Human	Experimentally Observed,Moderate (predicted)	NID1	-0.784
hsa-miR-29a-3p	miR-29b-3p (and other miRNAs w/seed AGCACCA)	0.784	Ingenuity Expert Findings,TargetScan Human	Experimentally Observed,Moderate (predicted)	NID2	-0.784
hsa-miR-29a-3p	miR-29b-3p (and other miRNAs w/seed AGCACCA)	0.784	TargetScan Human	High (predicted)	NIPSNAP3A	-0.784
hsa-miR-29a-3p	miR-29b-3p (and other miRNAs w/seed AGCACCA)	0.784	TargetScan Human	High (predicted)	NIPSNAP3B	-0.784
hsa-miR-29a-3p	miR-29b-3p (and other miRNAs w/seed AGCACCA)	0.784	TargetScan Human	High (predicted)	NMI	-0.784
hsa-miR-29a-3p	miR-29b-3p (and other miRNAs w/seed AGCACCA)	0.784	TargetScan Human	High (predicted)	NPAS3	-0.784
hsa-miR-29a-3p	miR-29b-3p (and other miRNAs w/seed AGCACCA)	0.784	TargetScan Human	High (predicted)	NPM3	-0.784
hsa-miR-29a-3p	miR-29b-3p (and other miRNAs w/seed AGCACCA)	0.784	TargetScan Human	High (predicted)	NREP	-0.784
hsa-miR-29a-3p	miR-29b-3p (and other miRNAs w/seed AGCACCA)	0.784	TargetScan Human	High (predicted)	NUDT11	-0.784
hsa-miR-29a-3p	miR-29b-3p (and other miRNAs w/seed AGCACCA)	0.784	TargetScan Human	High (predicted)	OSTC	-0.784
hsa-miR-29a-3p	miR-29b-3p (and other miRNAs w/seed AGCACCA)	0.784	Ingenuity Expert Findings,TargetScan Human	Experimentally Observed,Moderate (predicted)	P3H1	-0.784
hsa-miR-29a-3p	miR-29b-3p (and other miRNAs w/seed AGCACCA)	0.784	TargetScan Human	High (predicted)	PAN2	-0.784
hsa-miR-29a-3p	miR-29b-3p (and other miRNAs w/seed AGCACCA)	0.784	TargetScan Human	High (predicted)	PCSK5	-0.784
hsa-miR-29a-3p	miR-29b-3p (and other miRNAs w/seed AGCACCA)	0.784	Ingenuity Expert Findings,TargetScan Human	Experimentally Observed,Moderate (predicted)	PDGFA	-0.784
hsa-miR-29a-3p	miR-29b-3p (and other miRNAs w/seed AGCACCA)	0.784	Ingenuity Expert Findings,TargetScan Human	Experimentally Observed,Moderate (predicted)	PDGFB	-0.784
hsa-miR-29a-3p	miR-29b-3p (and other miRNAs w/seed AGCACCA)	0.784	TargetScan Human	High (predicted)	PDGFC	-0.784
hsa-miR-29a-3p	miR-29b-3p (and other miRNAs w/seed AGCACCA)	0.784	TargetScan Human	High (predicted)	PDIK1L	-0.784
hsa-miR-29a-3p	miR-29b-3p (and other miRNAs w/seed AGCACCA)	0.784	TargetScan Human	High (predicted)	PGAP2	-0.784
hsa-miR-29a-3p	miR-29b-3p (and other miRNAs w/seed AGCACCA)	0.784	TargetScan Human	High (predicted)	PHLDB3	-0.784
hsa-miR-29a-3p	miR-29b-3p (and other miRNAs w/seed AGCACCA)	0.784	TargetScan Human	High (predicted)	PI15	-0.784
hsa-miR-29a-3p	miR-29b-3p (and other miRNAs w/seed AGCACCA)	0.784	Ingenuity Expert Findings,TargetScan Human,miRecords	Experimentally Observed,Moderate (predicted)	PIK3R1	-0.784
hsa-miR-29a-3p	miR-29b-3p (and other miRNAs w/seed AGCACCA)	0.784	Ingenuity Expert Findings	Experimentally Observed	PLEC	-0.784
hsa-miR-29a-3p	miR-29b-3p (and other miRNAs w/seed AGCACCA)	0.784	Ingenuity Expert Findings	Experimentally Observed	PLOD2	-0.784
hsa-miR-29a-3p	miR-29b-3p (and other miRNAs w/seed AGCACCA)	0.784	TargetScan Human	High (predicted)	PMP22	-0.784
hsa-miR-29a-3p	miR-29b-3p (and other miRNAs w/seed AGCACCA)	0.784	TargetScan Human	High (predicted)	POC1B-GALNT4	-0.784
hsa-miR-29a-3p	miR-29b-3p (and other miRNAs w/seed AGCACCA)	0.784	TargetScan Human	High (predicted)	POGLUT2	-0.784
hsa-miR-29a-3p	miR-29b-3p (and other miRNAs w/seed AGCACCA)	0.784	Ingenuity Expert Findings,TargetScan Human	Experimentally Observed,High (predicted)	PPIC	-0.784
hsa-miR-29a-3p	miR-29b-3p (and other miRNAs w/seed AGCACCA)	0.784	Ingenuity Expert Findings,TargetScan Human	Experimentally Observed,Moderate (predicted)	PPM1D	-0.784
hsa-miR-29a-3p	miR-29b-3p (and other miRNAs w/seed AGCACCA)	0.784	TargetScan Human	High (predicted)	PPP1R3D	-0.784
hsa-miR-29a-3p	miR-29b-3p (and other miRNAs w/seed AGCACCA)	0.784	Ingenuity Expert Findings,TargetScan Human	Experimentally Observed,High (predicted)	PTEN	-0.784
hsa-miR-29a-3p	miR-29b-3p (and other miRNAs w/seed AGCACCA)	0.784	TargetScan Human	High (predicted)	PTHLH	-0.784
hsa-miR-29a-3p	miR-29b-3p (and other miRNAs w/seed AGCACCA)	0.784	TargetScan Human	High (predicted)	PTP4A1	-0.784
hsa-miR-29a-3p	miR-29b-3p (and other miRNAs w/seed AGCACCA)	0.784	Ingenuity Expert Findings,TargetScan Human	Experimentally Observed,Moderate (predicted)	PURA	-0.784
hsa-miR-29a-3p	miR-29b-3p (and other miRNAs w/seed AGCACCA)	0.784	TargetScan Human	High (predicted)	PXDN	-0.784
hsa-miR-29a-3p	miR-29b-3p (and other miRNAs w/seed AGCACCA)	0.784	TargetScan Human	High (predicted)	PXYLP1	-0.784
hsa-miR-29a-3p	miR-29b-3p (and other miRNAs w/seed AGCACCA)	0.784	TargetScan Human	High (predicted)	RAB30	-0.784
hsa-miR-29a-3p	miR-29b-3p (and other miRNAs w/seed AGCACCA)	0.784	TargetScan Human	High (predicted)	RAET1L	-0.784
hsa-miR-29a-3p	miR-29b-3p (and other miRNAs w/seed AGCACCA)	0.784	TargetScan Human	High (predicted)	REL	-0.784
hsa-miR-29a-3p	miR-29b-3p (and other miRNAs w/seed AGCACCA)	0.784	Ingenuity Expert Findings,TargetScan Human	Experimentally Observed,Moderate (predicted)	RERE	-0.784
hsa-miR-29a-3p	miR-29b-3p (and other miRNAs w/seed AGCACCA)	0.784	TargetScan Human	High (predicted)	REV3L	-0.784
hsa-miR-29a-3p	miR-29b-3p (and other miRNAs w/seed AGCACCA)	0.784	TargetScan Human	High (predicted)	RFXAP	-0.784
hsa-miR-29a-3p	miR-29b-3p (and other miRNAs w/seed AGCACCA)	0.784	TargetScan Human	High (predicted)	RGS1	-0.784
hsa-miR-29a-3p	miR-29b-3p (and other miRNAs w/seed AGCACCA)	0.784	TargetScan Human	High (predicted)	RNASEL	-0.784
hsa-miR-29a-3p	miR-29b-3p (and other miRNAs w/seed AGCACCA)	0.784	TargetScan Human	High (predicted)	RNF19A	-0.784
hsa-miR-29a-3p	miR-29b-3p (and other miRNAs w/seed AGCACCA)	0.784	TargetScan Human	High (predicted)	RNF39	-0.784
hsa-miR-29a-3p	miR-29b-3p (and other miRNAs w/seed AGCACCA)	0.784	TargetScan Human	High (predicted)	ROBO1	-0.784
hsa-miR-29a-3p	miR-29b-3p (and other miRNAs w/seed AGCACCA)	0.784	TargetScan Human	High (predicted)	S100A16	-0.784
hsa-miR-29a-3p	miR-29b-3p (and other miRNAs w/seed AGCACCA)	0.784	TargetScan Human	High (predicted)	SCML1	-0.784
hsa-miR-29a-3p	miR-29b-3p (and other miRNAs w/seed AGCACCA)	0.784	TargetScan Human	High (predicted)	SERPINB9	-0.784
hsa-miR-29a-3p	miR-29b-3p (and other miRNAs w/seed AGCACCA)	0.784	TargetScan Human	High (predicted)	SESTD1	-0.784
hsa-miR-29a-3p	miR-29b-3p (and other miRNAs w/seed AGCACCA)	0.784	TargetScan Human	High (predicted)	SFTA3	-0.784
hsa-miR-29a-3p	miR-29b-3p (and other miRNAs w/seed AGCACCA)	0.784	TargetScan Human	High (predicted)	SGK1	-0.784
hsa-miR-29a-3p	miR-29b-3p (and other miRNAs w/seed AGCACCA)	0.784	TargetScan Human	High (predicted)	SGMS2	-0.784
hsa-miR-29a-3p	miR-29b-3p (and other miRNAs w/seed AGCACCA)	0.784	TargetScan Human	High (predicted)	SH3BP5L	-0.784
hsa-miR-29a-3p	miR-29b-3p (and other miRNAs w/seed AGCACCA)	0.784	TargetScan Human	High (predicted)	SHPRH	-0.784
hsa-miR-29a-3p	miR-29b-3p (and other miRNAs w/seed AGCACCA)	0.784	Ingenuity Expert Findings	Experimentally Observed	SHROOM2	-0.784
hsa-miR-29a-3p	miR-29b-3p (and other miRNAs w/seed AGCACCA)	0.784	TargetScan Human	High (predicted)	SLC10A7	-0.784
hsa-miR-29a-3p	miR-29b-3p (and other miRNAs w/seed AGCACCA)	0.784	TargetScan Human	High (predicted)	SLC16A14	-0.784
hsa-miR-29a-3p	miR-29b-3p (and other miRNAs w/seed AGCACCA)	0.784	TargetScan Human	High (predicted)	SLC22A7	-0.784
hsa-miR-29a-3p	miR-29b-3p (and other miRNAs w/seed AGCACCA)	0.784	TargetScan Human	High (predicted)	SLC30A3	-0.784
hsa-miR-29a-3p	miR-29b-3p (and other miRNAs w/seed AGCACCA)	0.784	TargetScan Human	High (predicted)	SLC35B2	-0.784
hsa-miR-29a-3p	miR-29b-3p (and other miRNAs w/seed AGCACCA)	0.784	TargetScan Human	High (predicted)	SLC36A1	-0.784
hsa-miR-29a-3p	miR-29b-3p (and other miRNAs w/seed AGCACCA)	0.784	TargetScan Human	High (predicted)	SLC5A8	-0.784
hsa-miR-29a-3p	miR-29b-3p (and other miRNAs w/seed AGCACCA)	0.784	TargetScan Human	High (predicted)	SLC6A14	-0.784
hsa-miR-29a-3p	miR-29b-3p (and other miRNAs w/seed AGCACCA)	0.784	TargetScan Human	High (predicted)	SLC9C1	-0.784
hsa-miR-29a-3p	miR-29b-3p (and other miRNAs w/seed AGCACCA)	0.784	TargetScan Human	High (predicted)	SMIM17	-0.784
hsa-miR-29a-3p	miR-29b-3p (and other miRNAs w/seed AGCACCA)	0.784	TargetScan Human	High (predicted)	SMS	-0.784
hsa-miR-29a-3p	miR-29b-3p (and other miRNAs w/seed AGCACCA)	0.784	TargetScan Human	High (predicted)	SMTNL2	-0.784
hsa-miR-29a-3p	miR-29b-3p (and other miRNAs w/seed AGCACCA)	0.784	TargetScan Human	High (predicted)	SNIP1	-0.784
hsa-miR-29a-3p	miR-29b-3p (and other miRNAs w/seed AGCACCA)	0.784	TargetScan Human	High (predicted)	SNX24	-0.784
hsa-miR-29a-3p	miR-29b-3p (and other miRNAs w/seed AGCACCA)	0.784	TargetScan Human	High (predicted)	SOX12	-0.784
hsa-miR-29a-3p	miR-29b-3p (and other miRNAs w/seed AGCACCA)	0.784	miRecords	Experimentally Observed	SP1	-0.784
hsa-miR-29a-3p	miR-29b-3p (and other miRNAs w/seed AGCACCA)	0.784	Ingenuity Expert Findings,TarBase,TargetScan Human,miRecords	Experimentally Observed,High (predicted)	SPARC	-0.784
hsa-miR-29a-3p	miR-29b-3p (and other miRNAs w/seed AGCACCA)	0.784	TargetScan Human	High (predicted)	SPIN4	-0.784
hsa-miR-29a-3p	miR-29b-3p (and other miRNAs w/seed AGCACCA)	0.784	TarBase,TargetScan Human,miRecords	Experimentally Observed,High (predicted)	SRSF10	-0.784
hsa-miR-29a-3p	miR-29b-3p (and other miRNAs w/seed AGCACCA)	0.784	TargetScan Human	High (predicted)	SS18L1	-0.784
hsa-miR-29a-3p	miR-29b-3p (and other miRNAs w/seed AGCACCA)	0.784	TargetScan Human	High (predicted)	SSR4P1	-0.784
hsa-miR-29a-3p	miR-29b-3p (and other miRNAs w/seed AGCACCA)	0.784	TargetScan Human	High (predicted)	STMP1	-0.784
hsa-miR-29a-3p	miR-29b-3p (and other miRNAs w/seed AGCACCA)	0.784	TargetScan Human	High (predicted)	SYPL2	-0.784
hsa-miR-29a-3p	miR-29b-3p (and other miRNAs w/seed AGCACCA)	0.784	TargetScan Human	High (predicted)	TAF11	-0.784
hsa-miR-29a-3p	miR-29b-3p (and other miRNAs w/seed AGCACCA)	0.784	TargetScan Human	High (predicted)	TBC1D7	-0.784
hsa-miR-29a-3p	miR-29b-3p (and other miRNAs w/seed AGCACCA)	0.784	TargetScan Human	High (predicted)	TBCCD1	-0.784
hsa-miR-29a-3p	miR-29b-3p (and other miRNAs w/seed AGCACCA)	0.784	Ingenuity Expert Findings,TargetScan Human	Experimentally Observed,Moderate (predicted)	TBX21	-0.784
hsa-miR-29a-3p	miR-29b-3p (and other miRNAs w/seed AGCACCA)	0.784	TarBase,TargetScan Human,miRecords	Experimentally Observed,Moderate (predicted)	TCL1A	-0.784
hsa-miR-29a-3p	miR-29b-3p (and other miRNAs w/seed AGCACCA)	0.784	TarBase,TargetScan Human,miRecords	Experimentally Observed,High (predicted)	TDG	-0.784
hsa-miR-29a-3p	miR-29b-3p (and other miRNAs w/seed AGCACCA)	0.784	TargetScan Human	High (predicted)	TESPA1	-0.784
hsa-miR-29a-3p	miR-29b-3p (and other miRNAs w/seed AGCACCA)	0.784	TargetScan Human,miRecords	Experimentally Observed,High (predicted)	TET1	-0.784
hsa-miR-29a-3p	miR-29b-3p (and other miRNAs w/seed AGCACCA)	0.784	TargetScan Human	High (predicted)	TET2	-0.784
hsa-miR-29a-3p	miR-29b-3p (and other miRNAs w/seed AGCACCA)	0.784	TargetScan Human	High (predicted)	TET3	-0.784
hsa-miR-29a-3p	miR-29b-3p (and other miRNAs w/seed AGCACCA)	0.784	TargetScan Human	High (predicted)	TFAP2C	-0.784
hsa-miR-29a-3p	miR-29b-3p (and other miRNAs w/seed AGCACCA)	0.784	TargetScan Human	High (predicted)	TFEB	-0.784
hsa-miR-29a-3p	miR-29b-3p (and other miRNAs w/seed AGCACCA)	0.784	miRecords	Experimentally Observed	TGFB3	-0.784
hsa-miR-29a-3p	miR-29b-3p (and other miRNAs w/seed AGCACCA)	0.784	Ingenuity Expert Findings	Experimentally Observed	TGFBR1	-0.784
hsa-miR-29a-3p	miR-29b-3p (and other miRNAs w/seed AGCACCA)	0.784	Ingenuity Expert Findings	Experimentally Observed	TGFBR2	-0.784
hsa-miR-29a-3p	miR-29b-3p (and other miRNAs w/seed AGCACCA)	0.784	TargetScan Human	High (predicted)	TIMM8B	-0.784
hsa-miR-29a-3p	miR-29b-3p (and other miRNAs w/seed AGCACCA)	0.784	TargetScan Human	High (predicted)	TLCD3B	-0.784
hsa-miR-29a-3p	miR-29b-3p (and other miRNAs w/seed AGCACCA)	0.784	TargetScan Human	High (predicted)	TLL1	-0.784
hsa-miR-29a-3p	miR-29b-3p (and other miRNAs w/seed AGCACCA)	0.784	TargetScan Human	High (predicted)	TMEM141	-0.784
hsa-miR-29a-3p	miR-29b-3p (and other miRNAs w/seed AGCACCA)	0.784	TargetScan Human	High (predicted)	TMEM169	-0.784
hsa-miR-29a-3p	miR-29b-3p (and other miRNAs w/seed AGCACCA)	0.784	TargetScan Human	High (predicted)	TMEM178B	-0.784
hsa-miR-29a-3p	miR-29b-3p (and other miRNAs w/seed AGCACCA)	0.784	TargetScan Human	High (predicted)	TMEM183A	-0.784
hsa-miR-29a-3p	miR-29b-3p (and other miRNAs w/seed AGCACCA)	0.784	TargetScan Human	High (predicted)	TMEM236	-0.784
hsa-miR-29a-3p	miR-29b-3p (and other miRNAs w/seed AGCACCA)	0.784	TargetScan Human	High (predicted)	TMOD3	-0.784
hsa-miR-29a-3p	miR-29b-3p (and other miRNAs w/seed AGCACCA)	0.784	Ingenuity Expert Findings,TargetScan Human	Experimentally Observed,High (predicted)	TNFAIP3	-0.784
hsa-miR-29a-3p	miR-29b-3p (and other miRNAs w/seed AGCACCA)	0.784	TargetScan Human	High (predicted)	TNFRSF1A	-0.784
hsa-miR-29a-3p	miR-29b-3p (and other miRNAs w/seed AGCACCA)	0.784	TargetScan Human	High (predicted)	TNFRSF9	-0.784
hsa-miR-29a-3p	miR-29b-3p (and other miRNAs w/seed AGCACCA)	0.784	TargetScan Human	High (predicted)	TPK1	-0.784
hsa-miR-29a-3p	miR-29b-3p (and other miRNAs w/seed AGCACCA)	0.784	Ingenuity Expert Findings,miRecords	Experimentally Observed	Tpm1	-0.784
hsa-miR-29a-3p	miR-29b-3p (and other miRNAs w/seed AGCACCA)	0.784	TargetScan Human	High (predicted)	TPM1	-0.784
hsa-miR-29a-3p	miR-29b-3p (and other miRNAs w/seed AGCACCA)	0.784	TargetScan Human	High (predicted)	TRAF4	-0.784
hsa-miR-29a-3p	miR-29b-3p (and other miRNAs w/seed AGCACCA)	0.784	TargetScan Human	High (predicted)	TRIB2	-0.784
hsa-miR-29a-3p	miR-29b-3p (and other miRNAs w/seed AGCACCA)	0.784	TargetScan Human	High (predicted)	TRIM63	-0.784
hsa-miR-29a-3p	miR-29b-3p (and other miRNAs w/seed AGCACCA)	0.784	Ingenuity Expert Findings,TargetScan Human	Experimentally Observed,Moderate (predicted)	TRIM9	-0.784
hsa-miR-29a-3p	miR-29b-3p (and other miRNAs w/seed AGCACCA)	0.784	TargetScan Human	High (predicted)	TSPAN14	-0.784
hsa-miR-29a-3p	miR-29b-3p (and other miRNAs w/seed AGCACCA)	0.784	Ingenuity Expert Findings,TargetScan Human	Experimentally Observed,High (predicted)	TUBB2A	-0.784
hsa-miR-29a-3p	miR-29b-3p (and other miRNAs w/seed AGCACCA)	0.784	TargetScan Human	High (predicted)	TUBD1	-0.784
hsa-miR-29a-3p	miR-29b-3p (and other miRNAs w/seed AGCACCA)	0.784	TargetScan Human	High (predicted)	ULBP2	-0.784
hsa-miR-29a-3p	miR-29b-3p (and other miRNAs w/seed AGCACCA)	0.784	TargetScan Human	High (predicted)	UQCR11	-0.784
hsa-miR-29a-3p	miR-29b-3p (and other miRNAs w/seed AGCACCA)	0.784	TargetScan Human	High (predicted)	UVSSA	-0.784
hsa-miR-29a-3p	miR-29b-3p (and other miRNAs w/seed AGCACCA)	0.784	TargetScan Human	High (predicted)	VAMP7	-0.784
hsa-miR-29a-3p	miR-29b-3p (and other miRNAs w/seed AGCACCA)	0.784	TargetScan Human	High (predicted)	VASH1	-0.784
hsa-miR-29a-3p	miR-29b-3p (and other miRNAs w/seed AGCACCA)	0.784	Ingenuity Expert Findings	Experimentally Observed	VCAN	-0.784
hsa-miR-29a-3p	miR-29b-3p (and other miRNAs w/seed AGCACCA)	0.784	TargetScan Human	High (predicted)	VEGFA	-0.784
hsa-miR-29a-3p	miR-29b-3p (and other miRNAs w/seed AGCACCA)	0.784	TargetScan Human	High (predicted)	VGLL1	-0.784
hsa-miR-29a-3p	miR-29b-3p (and other miRNAs w/seed AGCACCA)	0.784	TargetScan Human	High (predicted)	VPS37C	-0.784
hsa-miR-29a-3p	miR-29b-3p (and other miRNAs w/seed AGCACCA)	0.784	TargetScan Human	High (predicted)	WDFY1	-0.784
hsa-miR-29a-3p	miR-29b-3p (and other miRNAs w/seed AGCACCA)	0.784	TargetScan Human	High (predicted)	WDR18	-0.784
hsa-miR-29a-3p	miR-29b-3p (and other miRNAs w/seed AGCACCA)	0.784	TargetScan Human	High (predicted)	WFDC3	-0.784
hsa-miR-29a-3p	miR-29b-3p (and other miRNAs w/seed AGCACCA)	0.784	TargetScan Human	High (predicted)	XKR6	-0.784
hsa-miR-29a-3p	miR-29b-3p (and other miRNAs w/seed AGCACCA)	0.784	TargetScan Human	High (predicted)	YBX3	-0.784
hsa-miR-29a-3p	miR-29b-3p (and other miRNAs w/seed AGCACCA)	0.784	TargetScan Human	High (predicted)	YPEL2	-0.784
hsa-miR-29a-3p	miR-29b-3p (and other miRNAs w/seed AGCACCA)	0.784	TargetScan Human,miRecords	Experimentally Observed,Moderate (predicted)	YY1	-0.784
hsa-miR-29a-3p	miR-29b-3p (and other miRNAs w/seed AGCACCA)	0.784	TargetScan Human	High (predicted)	ZBTB34	-0.784
hsa-miR-29a-3p	miR-29b-3p (and other miRNAs w/seed AGCACCA)	0.784	TargetScan Human	High (predicted)	ZBTB37	-0.784
hsa-miR-29a-3p	miR-29b-3p (and other miRNAs w/seed AGCACCA)	0.784	TargetScan Human	High (predicted)	ZBTB5	-0.784
hsa-miR-29a-3p	miR-29b-3p (and other miRNAs w/seed AGCACCA)	0.784	Ingenuity Expert Findings,TargetScan Human	Experimentally Observed,High (predicted)	ZFP36L1	-0.784
hsa-miR-29a-3p	miR-29b-3p (and other miRNAs w/seed AGCACCA)	0.784	TargetScan Human	High (predicted)	ZKSCAN3	-0.784
hsa-miR-29a-3p	miR-29b-3p (and other miRNAs w/seed AGCACCA)	0.784	TargetScan Human	High (predicted)	ZKSCAN4	-0.784
hsa-miR-29a-3p	miR-29b-3p (and other miRNAs w/seed AGCACCA)	0.784	TargetScan Human	High (predicted)	ZNF282	-0.784
hsa-miR-29a-3p	miR-29b-3p (and other miRNAs w/seed AGCACCA)	0.784	TargetScan Human	High (predicted)	ZNF366	-0.784
hsa-miR-29a-3p	miR-29b-3p (and other miRNAs w/seed AGCACCA)	0.784	TargetScan Human	High (predicted)	ZNF577	-0.784
hsa-miR-320c	miR-320b (and other miRNAs w/seed AAAGCUG)	1.477	TargetScan Human	High (predicted)	AGFG1	-1.477
hsa-miR-320c	miR-320b (and other miRNAs w/seed AAAGCUG)	1.477	TargetScan Human	High (predicted)	APEX1	-1.477
hsa-miR-320c	miR-320b (and other miRNAs w/seed AAAGCUG)	1.477	TargetScan Human	High (predicted)	ARFIP1	-1.477
hsa-miR-320c	miR-320b (and other miRNAs w/seed AAAGCUG)	1.477	TargetScan Human	High (predicted)	ARL8B	-1.477
hsa-miR-320c	miR-320b (and other miRNAs w/seed AAAGCUG)	1.477	TargetScan Human	High (predicted)	ARPP19	-1.477
hsa-miR-320c	miR-320b (and other miRNAs w/seed AAAGCUG)	1.477	TargetScan Human	High (predicted)	ASAH2B	-1.477
hsa-miR-320c	miR-320b (and other miRNAs w/seed AAAGCUG)	1.477	TargetScan Human	High (predicted)	BLOC1S5	-1.477
hsa-miR-320c	miR-320b (and other miRNAs w/seed AAAGCUG)	1.477	TargetScan Human	High (predicted)	C6orf118	-1.477
hsa-miR-320c	miR-320b (and other miRNAs w/seed AAAGCUG)	1.477	TargetScan Human	High (predicted)	CD3G	-1.477
hsa-miR-320c	miR-320b (and other miRNAs w/seed AAAGCUG)	1.477	TargetScan Human	High (predicted)	CDCA3	-1.477
hsa-miR-320c	miR-320b (and other miRNAs w/seed AAAGCUG)	1.477	TargetScan Human	High (predicted)	CGA	-1.477
hsa-miR-320c	miR-320b (and other miRNAs w/seed AAAGCUG)	1.477	TargetScan Human	High (predicted)	CTSV	-1.477
hsa-miR-320c	miR-320b (and other miRNAs w/seed AAAGCUG)	1.477	TargetScan Human	High (predicted)	CUTC	-1.477
hsa-miR-320c	miR-320b (and other miRNAs w/seed AAAGCUG)	1.477	TargetScan Human	High (predicted)	CXorf38	-1.477
hsa-miR-320c	miR-320b (and other miRNAs w/seed AAAGCUG)	1.477	TargetScan Human	High (predicted)	CYP1A2	-1.477
hsa-miR-320c	miR-320b (and other miRNAs w/seed AAAGCUG)	1.477	TargetScan Human	High (predicted)	DAZAP1	-1.477
hsa-miR-320c	miR-320b (and other miRNAs w/seed AAAGCUG)	1.477	TargetScan Human	High (predicted)	DESI2	-1.477
hsa-miR-320c	miR-320b (and other miRNAs w/seed AAAGCUG)	1.477	TargetScan Human	High (predicted)	DHX15	-1.477
hsa-miR-320c	miR-320b (and other miRNAs w/seed AAAGCUG)	1.477	TargetScan Human	High (predicted)	DLX1	-1.477
hsa-miR-320c	miR-320b (and other miRNAs w/seed AAAGCUG)	1.477	TargetScan Human	High (predicted)	DPY30	-1.477
hsa-miR-320c	miR-320b (and other miRNAs w/seed AAAGCUG)	1.477	TargetScan Human	High (predicted)	DSCC1	-1.477
hsa-miR-320c	miR-320b (and other miRNAs w/seed AAAGCUG)	1.477	TargetScan Human	High (predicted)	DUSP16	-1.477
hsa-miR-320c	miR-320b (and other miRNAs w/seed AAAGCUG)	1.477	TargetScan Human	High (predicted)	ETFA	-1.477
hsa-miR-320c	miR-320b (and other miRNAs w/seed AAAGCUG)	1.477	TargetScan Human	High (predicted)	FAAP24	-1.477
hsa-miR-320c	miR-320b (and other miRNAs w/seed AAAGCUG)	1.477	TargetScan Human	High (predicted)	FAM89A	-1.477
hsa-miR-320c	miR-320b (and other miRNAs w/seed AAAGCUG)	1.477	TargetScan Human	High (predicted)	FBXO28	-1.477
hsa-miR-320c	miR-320b (and other miRNAs w/seed AAAGCUG)	1.477	TargetScan Human	High (predicted)	GABRP	-1.477
hsa-miR-320c	miR-320b (and other miRNAs w/seed AAAGCUG)	1.477	TargetScan Human	High (predicted)	GCG	-1.477
hsa-miR-320c	miR-320b (and other miRNAs w/seed AAAGCUG)	1.477	TargetScan Human	High (predicted)	GNAI1	-1.477
hsa-miR-320c	miR-320b (and other miRNAs w/seed AAAGCUG)	1.477	TargetScan Human	High (predicted)	HECTD2	-1.477
hsa-miR-320c	miR-320b (and other miRNAs w/seed AAAGCUG)	1.477	miRecords	Experimentally Observed	HSPB6	-1.477
hsa-miR-320c	miR-320b (and other miRNAs w/seed AAAGCUG)	1.477	TargetScan Human	High (predicted)	JPT2	-1.477
hsa-miR-320c	miR-320b (and other miRNAs w/seed AAAGCUG)	1.477	TargetScan Human	High (predicted)	KCNS3	-1.477
hsa-miR-320c	miR-320b (and other miRNAs w/seed AAAGCUG)	1.477	TargetScan Human	High (predicted)	KITLG	-1.477
hsa-miR-320c	miR-320b (and other miRNAs w/seed AAAGCUG)	1.477	TargetScan Human	High (predicted)	KRTAP4-1	-1.477
hsa-miR-320c	miR-320b (and other miRNAs w/seed AAAGCUG)	1.477	TargetScan Human	High (predicted)	LILRB4	-1.477
hsa-miR-320c	miR-320b (and other miRNAs w/seed AAAGCUG)	1.477	TargetScan Human	High (predicted)	LINC01559	-1.477
hsa-miR-320c	miR-320b (and other miRNAs w/seed AAAGCUG)	1.477	TargetScan Human	High (predicted)	MBIP	-1.477
hsa-miR-320c	miR-320b (and other miRNAs w/seed AAAGCUG)	1.477	TargetScan Human	High (predicted)	MED7	-1.477
hsa-miR-320c	miR-320b (and other miRNAs w/seed AAAGCUG)	1.477	TargetScan Human	High (predicted)	MLF1	-1.477
hsa-miR-320c	miR-320b (and other miRNAs w/seed AAAGCUG)	1.477	TargetScan Human	High (predicted)	MPPED2	-1.477
hsa-miR-320c	miR-320b (and other miRNAs w/seed AAAGCUG)	1.477	TargetScan Human	High (predicted)	MRAP2	-1.477
hsa-miR-320c	miR-320b (and other miRNAs w/seed AAAGCUG)	1.477	TargetScan Human	High (predicted)	MTRF1	-1.477
hsa-miR-320c	miR-320b (and other miRNAs w/seed AAAGCUG)	1.477	TargetScan Human	High (predicted)	MYL12A	-1.477
hsa-miR-320c	miR-320b (and other miRNAs w/seed AAAGCUG)	1.477	TargetScan Human	High (predicted)	NABP1	-1.477
hsa-miR-320c	miR-320b (and other miRNAs w/seed AAAGCUG)	1.477	TargetScan Human	High (predicted)	NXT2	-1.477
hsa-miR-320c	miR-320b (and other miRNAs w/seed AAAGCUG)	1.477	TargetScan Human	High (predicted)	OBSCN-AS1	-1.477
hsa-miR-320c	miR-320b (and other miRNAs w/seed AAAGCUG)	1.477	TargetScan Human	High (predicted)	ONECUT2	-1.477
hsa-miR-320c	miR-320b (and other miRNAs w/seed AAAGCUG)	1.477	TargetScan Human	High (predicted)	PBX3	-1.477
hsa-miR-320c	miR-320b (and other miRNAs w/seed AAAGCUG)	1.477	TargetScan Human	High (predicted)	PCDHA1	-1.477
hsa-miR-320c	miR-320b (and other miRNAs w/seed AAAGCUG)	1.477	TargetScan Human	High (predicted)	PCDHA10	-1.477
hsa-miR-320c	miR-320b (and other miRNAs w/seed AAAGCUG)	1.477	TargetScan Human	High (predicted)	PCDHA11	-1.477
hsa-miR-320c	miR-320b (and other miRNAs w/seed AAAGCUG)	1.477	TargetScan Human	High (predicted)	PCDHA12	-1.477
hsa-miR-320c	miR-320b (and other miRNAs w/seed AAAGCUG)	1.477	TargetScan Human	High (predicted)	PCDHA13	-1.477
hsa-miR-320c	miR-320b (and other miRNAs w/seed AAAGCUG)	1.477	TargetScan Human	High (predicted)	PCDHA2	-1.477
hsa-miR-320c	miR-320b (and other miRNAs w/seed AAAGCUG)	1.477	TargetScan Human	High (predicted)	PCDHA3	-1.477
hsa-miR-320c	miR-320b (and other miRNAs w/seed AAAGCUG)	1.477	TargetScan Human	High (predicted)	PCDHA4	-1.477
hsa-miR-320c	miR-320b (and other miRNAs w/seed AAAGCUG)	1.477	TargetScan Human	High (predicted)	PCDHA5	-1.477
hsa-miR-320c	miR-320b (and other miRNAs w/seed AAAGCUG)	1.477	TargetScan Human	High (predicted)	PCDHA6	-1.477
hsa-miR-320c	miR-320b (and other miRNAs w/seed AAAGCUG)	1.477	TargetScan Human	High (predicted)	PCDHA7	-1.477
hsa-miR-320c	miR-320b (and other miRNAs w/seed AAAGCUG)	1.477	TargetScan Human	High (predicted)	PCDHA8	-1.477
hsa-miR-320c	miR-320b (and other miRNAs w/seed AAAGCUG)	1.477	TargetScan Human	High (predicted)	PCDHA9	-1.477
hsa-miR-320c	miR-320b (and other miRNAs w/seed AAAGCUG)	1.477	TargetScan Human	High (predicted)	PCDHAC1	-1.477
hsa-miR-320c	miR-320b (and other miRNAs w/seed AAAGCUG)	1.477	TargetScan Human	High (predicted)	PCDHAC2	-1.477
hsa-miR-320c	miR-320b (and other miRNAs w/seed AAAGCUG)	1.477	TargetScan Human	High (predicted)	PCGF1	-1.477
hsa-miR-320c	miR-320b (and other miRNAs w/seed AAAGCUG)	1.477	TargetScan Human	High (predicted)	PCOLCE2	-1.477
hsa-miR-320c	miR-320b (and other miRNAs w/seed AAAGCUG)	1.477	TargetScan Human	High (predicted)	PLPPR1	-1.477
hsa-miR-320c	miR-320b (and other miRNAs w/seed AAAGCUG)	1.477	TargetScan Human	High (predicted)	POLR1C	-1.477
hsa-miR-320c	miR-320b (and other miRNAs w/seed AAAGCUG)	1.477	TargetScan Human	High (predicted)	POU1F1	-1.477
hsa-miR-320c	miR-320b (and other miRNAs w/seed AAAGCUG)	1.477	TargetScan Human	High (predicted)	RBM24	-1.477
hsa-miR-320c	miR-320b (and other miRNAs w/seed AAAGCUG)	1.477	TargetScan Human	High (predicted)	RBP7	-1.477
hsa-miR-320c	miR-320b (and other miRNAs w/seed AAAGCUG)	1.477	TargetScan Human	High (predicted)	RCN2	-1.477
hsa-miR-320c	miR-320b (and other miRNAs w/seed AAAGCUG)	1.477	TargetScan Human	High (predicted)	RGS10	-1.477
hsa-miR-320c	miR-320b (and other miRNAs w/seed AAAGCUG)	1.477	TargetScan Human	High (predicted)	RGS9BP	-1.477
hsa-miR-320c	miR-320b (and other miRNAs w/seed AAAGCUG)	1.477	TargetScan Human	High (predicted)	RNF187	-1.477
hsa-miR-320c	miR-320b (and other miRNAs w/seed AAAGCUG)	1.477	TargetScan Human	High (predicted)	RP1_127H143	-1.477
hsa-miR-320c	miR-320b (and other miRNAs w/seed AAAGCUG)	1.477	TargetScan Human	High (predicted)	SDHD	-1.477
hsa-miR-320c	miR-320b (and other miRNAs w/seed AAAGCUG)	1.477	TargetScan Human	High (predicted)	SMIM19	-1.477
hsa-miR-320c	miR-320b (and other miRNAs w/seed AAAGCUG)	1.477	TargetScan Human	High (predicted)	ST7-OT4	-1.477
hsa-miR-320c	miR-320b (and other miRNAs w/seed AAAGCUG)	1.477	TargetScan Human	High (predicted)	STARD4	-1.477
hsa-miR-320c	miR-320b (and other miRNAs w/seed AAAGCUG)	1.477	TargetScan Human	High (predicted)	SYNGR2	-1.477
hsa-miR-320c	miR-320b (and other miRNAs w/seed AAAGCUG)	1.477	miRecords	Experimentally Observed	TAGLN	-1.477
hsa-miR-320c	miR-320b (and other miRNAs w/seed AAAGCUG)	1.477	TargetScan Human	High (predicted)	TENT4B	-1.477
hsa-miR-320c	miR-320b (and other miRNAs w/seed AAAGCUG)	1.477	TargetScan Human	High (predicted)	TFRC	-1.477
hsa-miR-320c	miR-320b (and other miRNAs w/seed AAAGCUG)	1.477	TargetScan Human	High (predicted)	TMEM128	-1.477
hsa-miR-320c	miR-320b (and other miRNAs w/seed AAAGCUG)	1.477	TargetScan Human	High (predicted)	TMEM47	-1.477
hsa-miR-320c	miR-320b (and other miRNAs w/seed AAAGCUG)	1.477	TargetScan Human	High (predicted)	TMEM98	-1.477
hsa-miR-320c	miR-320b (and other miRNAs w/seed AAAGCUG)	1.477	TargetScan Human	High (predicted)	TRIAP1	-1.477
hsa-miR-320c	miR-320b (and other miRNAs w/seed AAAGCUG)	1.477	TargetScan Human,miRecords	Experimentally Observed,Moderate (predicted)	VIM	-1.477
hsa-miR-320c	miR-320b (and other miRNAs w/seed AAAGCUG)	1.477	TargetScan Human	High (predicted)	XAGE5	-1.477
hsa-miR-320c	miR-320b (and other miRNAs w/seed AAAGCUG)	1.477	TargetScan Human	High (predicted)	YOD1	-1.477
hsa-miR-320c	miR-320b (and other miRNAs w/seed AAAGCUG)	1.477	TargetScan Human	High (predicted)	YWHAH	-1.477
hsa-miR-320c	miR-320b (and other miRNAs w/seed AAAGCUG)	1.477	TargetScan Human	High (predicted)	ZFHX3	-1.477
hsa-miR-320c	miR-320b (and other miRNAs w/seed AAAGCUG)	1.477	TargetScan Human	High (predicted)	ZNF214	-1.477
hsa-miR-320c	miR-320b (and other miRNAs w/seed AAAGCUG)	1.477	TargetScan Human	High (predicted)	ZWILCH	-1.477
hsa-miR-3661	miR-3661 (and other miRNAs w/seed GACCUGG)	13.258	TargetScan Human	High (predicted)	ACSBG1	-13.258
hsa-miR-3661	miR-3661 (and other miRNAs w/seed GACCUGG)	13.258	TargetScan Human	High (predicted)	ADCY6	-13.258
hsa-miR-3661	miR-3661 (and other miRNAs w/seed GACCUGG)	13.258	TargetScan Human	High (predicted)	AK9	-13.258
hsa-miR-3661	miR-3661 (and other miRNAs w/seed GACCUGG)	13.258	TargetScan Human	High (predicted)	AKR1B1	-13.258
hsa-miR-3661	miR-3661 (and other miRNAs w/seed GACCUGG)	13.258	TargetScan Human	High (predicted)	ALPI	-13.258
hsa-miR-3661	miR-3661 (and other miRNAs w/seed GACCUGG)	13.258	TargetScan Human	High (predicted)	ANKRD27	-13.258
hsa-miR-3661	miR-3661 (and other miRNAs w/seed GACCUGG)	13.258	TargetScan Human	High (predicted)	ANXA8/ANXA8L1	-13.258
hsa-miR-3661	miR-3661 (and other miRNAs w/seed GACCUGG)	13.258	TargetScan Human	High (predicted)	APLN	-13.258
hsa-miR-3661	miR-3661 (and other miRNAs w/seed GACCUGG)	13.258	TargetScan Human	High (predicted)	ARHGEF38	-13.258
hsa-miR-3661	miR-3661 (and other miRNAs w/seed GACCUGG)	13.258	TargetScan Human	High (predicted)	ASB10	-13.258
hsa-miR-3661	miR-3661 (and other miRNAs w/seed GACCUGG)	13.258	TargetScan Human	High (predicted)	ASB13	-13.258
hsa-miR-3661	miR-3661 (and other miRNAs w/seed GACCUGG)	13.258	TargetScan Human	High (predicted)	ATP4B	-13.258
hsa-miR-3661	miR-3661 (and other miRNAs w/seed GACCUGG)	13.258	TargetScan Human	High (predicted)	BSG	-13.258
hsa-miR-3661	miR-3661 (and other miRNAs w/seed GACCUGG)	13.258	TargetScan Human	High (predicted)	C1orf94	-13.258
hsa-miR-3661	miR-3661 (and other miRNAs w/seed GACCUGG)	13.258	TargetScan Human	High (predicted)	C1QTNF5	-13.258
hsa-miR-3661	miR-3661 (and other miRNAs w/seed GACCUGG)	13.258	TargetScan Human	High (predicted)	C1QTNF7	-13.258
hsa-miR-3661	miR-3661 (and other miRNAs w/seed GACCUGG)	13.258	TargetScan Human	High (predicted)	C22orf39	-13.258
hsa-miR-3661	miR-3661 (and other miRNAs w/seed GACCUGG)	13.258	TargetScan Human	High (predicted)	C2orf88	-13.258
hsa-miR-3661	miR-3661 (and other miRNAs w/seed GACCUGG)	13.258	TargetScan Human	High (predicted)	CCDC124	-13.258
hsa-miR-3661	miR-3661 (and other miRNAs w/seed GACCUGG)	13.258	TargetScan Human	High (predicted)	CD28	-13.258
hsa-miR-3661	miR-3661 (and other miRNAs w/seed GACCUGG)	13.258	TargetScan Human	High (predicted)	CDR2L	-13.258
hsa-miR-3661	miR-3661 (and other miRNAs w/seed GACCUGG)	13.258	TargetScan Human	High (predicted)	CFAP161	-13.258
hsa-miR-3661	miR-3661 (and other miRNAs w/seed GACCUGG)	13.258	TargetScan Human	High (predicted)	CHRNB2	-13.258
hsa-miR-3661	miR-3661 (and other miRNAs w/seed GACCUGG)	13.258	TargetScan Human	High (predicted)	CHTF8	-13.258
hsa-miR-3661	miR-3661 (and other miRNAs w/seed GACCUGG)	13.258	TargetScan Human	High (predicted)	CLCN6	-13.258
hsa-miR-3661	miR-3661 (and other miRNAs w/seed GACCUGG)	13.258	TargetScan Human	High (predicted)	CLEC16A	-13.258
hsa-miR-3661	miR-3661 (and other miRNAs w/seed GACCUGG)	13.258	TargetScan Human	High (predicted)	CLEC19A	-13.258
hsa-miR-3661	miR-3661 (and other miRNAs w/seed GACCUGG)	13.258	TargetScan Human	High (predicted)	CLLU1	-13.258
hsa-miR-3661	miR-3661 (and other miRNAs w/seed GACCUGG)	13.258	TargetScan Human	High (predicted)	CMBL	-13.258
hsa-miR-3661	miR-3661 (and other miRNAs w/seed GACCUGG)	13.258	TargetScan Human	High (predicted)	CNR2	-13.258
hsa-miR-3661	miR-3661 (and other miRNAs w/seed GACCUGG)	13.258	TargetScan Human	High (predicted)	COX14	-13.258
hsa-miR-3661	miR-3661 (and other miRNAs w/seed GACCUGG)	13.258	TargetScan Human	High (predicted)	COX4I1	-13.258
hsa-miR-3661	miR-3661 (and other miRNAs w/seed GACCUGG)	13.258	TargetScan Human	High (predicted)	CTU1	-13.258
hsa-miR-3661	miR-3661 (and other miRNAs w/seed GACCUGG)	13.258	TargetScan Human	High (predicted)	DAP	-13.258
hsa-miR-3661	miR-3661 (and other miRNAs w/seed GACCUGG)	13.258	TargetScan Human	High (predicted)	DAZ1/DAZ4	-13.258
hsa-miR-3661	miR-3661 (and other miRNAs w/seed GACCUGG)	13.258	TargetScan Human	High (predicted)	DCTN3	-13.258
hsa-miR-3661	miR-3661 (and other miRNAs w/seed GACCUGG)	13.258	TargetScan Human	High (predicted)	DLAT	-13.258
hsa-miR-3661	miR-3661 (and other miRNAs w/seed GACCUGG)	13.258	TargetScan Human	High (predicted)	DLX1	-13.258
hsa-miR-3661	miR-3661 (and other miRNAs w/seed GACCUGG)	13.258	TargetScan Human	High (predicted)	DOK1	-13.258
hsa-miR-3661	miR-3661 (and other miRNAs w/seed GACCUGG)	13.258	TargetScan Human	High (predicted)	DRAXIN	-13.258
hsa-miR-3661	miR-3661 (and other miRNAs w/seed GACCUGG)	13.258	TargetScan Human	High (predicted)	DRD1	-13.258
hsa-miR-3661	miR-3661 (and other miRNAs w/seed GACCUGG)	13.258	TargetScan Human	High (predicted)	ELAVL3	-13.258
hsa-miR-3661	miR-3661 (and other miRNAs w/seed GACCUGG)	13.258	TargetScan Human	High (predicted)	EPDR1	-13.258
hsa-miR-3661	miR-3661 (and other miRNAs w/seed GACCUGG)	13.258	TargetScan Human	High (predicted)	EREG	-13.258
hsa-miR-3661	miR-3661 (and other miRNAs w/seed GACCUGG)	13.258	TargetScan Human	High (predicted)	FAIM2	-13.258
hsa-miR-3661	miR-3661 (and other miRNAs w/seed GACCUGG)	13.258	TargetScan Human	High (predicted)	FAM86B1	-13.258
hsa-miR-3661	miR-3661 (and other miRNAs w/seed GACCUGG)	13.258	TargetScan Human	High (predicted)	FAM86C1P	-13.258
hsa-miR-3661	miR-3661 (and other miRNAs w/seed GACCUGG)	13.258	TargetScan Human	High (predicted)	FGF11	-13.258
hsa-miR-3661	miR-3661 (and other miRNAs w/seed GACCUGG)	13.258	TargetScan Human	High (predicted)	FOXL2NB	-13.258
hsa-miR-3661	miR-3661 (and other miRNAs w/seed GACCUGG)	13.258	TargetScan Human	High (predicted)	FZD4	-13.258
hsa-miR-3661	miR-3661 (and other miRNAs w/seed GACCUGG)	13.258	TargetScan Human	High (predicted)	GDPD5	-13.258
hsa-miR-3661	miR-3661 (and other miRNAs w/seed GACCUGG)	13.258	TargetScan Human	High (predicted)	GJB3	-13.258
hsa-miR-3661	miR-3661 (and other miRNAs w/seed GACCUGG)	13.258	TargetScan Human	High (predicted)	GMCL1	-13.258
hsa-miR-3661	miR-3661 (and other miRNAs w/seed GACCUGG)	13.258	TargetScan Human	High (predicted)	GPR26	-13.258
hsa-miR-3661	miR-3661 (and other miRNAs w/seed GACCUGG)	13.258	TargetScan Human	High (predicted)	GRIK3	-13.258
hsa-miR-3661	miR-3661 (and other miRNAs w/seed GACCUGG)	13.258	TargetScan Human	High (predicted)	GYPE	-13.258
hsa-miR-3661	miR-3661 (and other miRNAs w/seed GACCUGG)	13.258	TargetScan Human	High (predicted)	HEPN1	-13.258
hsa-miR-3661	miR-3661 (and other miRNAs w/seed GACCUGG)	13.258	TargetScan Human	High (predicted)	HLA-DPA1	-13.258
hsa-miR-3661	miR-3661 (and other miRNAs w/seed GACCUGG)	13.258	TargetScan Human	High (predicted)	HLA-DQB1	-13.258
hsa-miR-3661	miR-3661 (and other miRNAs w/seed GACCUGG)	13.258	TargetScan Human	High (predicted)	HRK	-13.258
hsa-miR-3661	miR-3661 (and other miRNAs w/seed GACCUGG)	13.258	TargetScan Human	High (predicted)	HTR3C	-13.258
hsa-miR-3661	miR-3661 (and other miRNAs w/seed GACCUGG)	13.258	TargetScan Human	High (predicted)	IFNA1/IFNA13	-13.258
hsa-miR-3661	miR-3661 (and other miRNAs w/seed GACCUGG)	13.258	TargetScan Human	High (predicted)	IGLL1/IGLL5	-13.258
hsa-miR-3661	miR-3661 (and other miRNAs w/seed GACCUGG)	13.258	TargetScan Human	High (predicted)	IL17REL	-13.258
hsa-miR-3661	miR-3661 (and other miRNAs w/seed GACCUGG)	13.258	TargetScan Human	High (predicted)	IL7R	-13.258
hsa-miR-3661	miR-3661 (and other miRNAs w/seed GACCUGG)	13.258	TargetScan Human	High (predicted)	IMPA1	-13.258
hsa-miR-3661	miR-3661 (and other miRNAs w/seed GACCUGG)	13.258	TargetScan Human	High (predicted)	ING4	-13.258
hsa-miR-3661	miR-3661 (and other miRNAs w/seed GACCUGG)	13.258	TargetScan Human	High (predicted)	INHBA	-13.258
hsa-miR-3661	miR-3661 (and other miRNAs w/seed GACCUGG)	13.258	TargetScan Human	High (predicted)	ITGB3	-13.258
hsa-miR-3661	miR-3661 (and other miRNAs w/seed GACCUGG)	13.258	TargetScan Human	High (predicted)	JMJD7	-13.258
hsa-miR-3661	miR-3661 (and other miRNAs w/seed GACCUGG)	13.258	TargetScan Human	High (predicted)	KBTBD2	-13.258
hsa-miR-3661	miR-3661 (and other miRNAs w/seed GACCUGG)	13.258	TargetScan Human	High (predicted)	KCNA1	-13.258
hsa-miR-3661	miR-3661 (and other miRNAs w/seed GACCUGG)	13.258	TargetScan Human	High (predicted)	KCNJ10	-13.258
hsa-miR-3661	miR-3661 (and other miRNAs w/seed GACCUGG)	13.258	TargetScan Human	High (predicted)	KCNS1	-13.258
hsa-miR-3661	miR-3661 (and other miRNAs w/seed GACCUGG)	13.258	TargetScan Human	High (predicted)	KIAA1143	-13.258
hsa-miR-3661	miR-3661 (and other miRNAs w/seed GACCUGG)	13.258	TargetScan Human	High (predicted)	KIF23	-13.258
hsa-miR-3661	miR-3661 (and other miRNAs w/seed GACCUGG)	13.258	TargetScan Human	High (predicted)	KRTAP10-5	-13.258
hsa-miR-3661	miR-3661 (and other miRNAs w/seed GACCUGG)	13.258	TargetScan Human	High (predicted)	KRTAP13-3	-13.258
hsa-miR-3661	miR-3661 (and other miRNAs w/seed GACCUGG)	13.258	TargetScan Human	High (predicted)	LAMTOR5	-13.258
hsa-miR-3661	miR-3661 (and other miRNAs w/seed GACCUGG)	13.258	TargetScan Human	High (predicted)	LCN8	-13.258
hsa-miR-3661	miR-3661 (and other miRNAs w/seed GACCUGG)	13.258	TargetScan Human	High (predicted)	LIPA	-13.258
hsa-miR-3661	miR-3661 (and other miRNAs w/seed GACCUGG)	13.258	TargetScan Human	High (predicted)	LLCFC1	-13.258
hsa-miR-3661	miR-3661 (and other miRNAs w/seed GACCUGG)	13.258	TargetScan Human	High (predicted)	LPAR4	-13.258
hsa-miR-3661	miR-3661 (and other miRNAs w/seed GACCUGG)	13.258	TargetScan Human	High (predicted)	LRMDA	-13.258
hsa-miR-3661	miR-3661 (and other miRNAs w/seed GACCUGG)	13.258	TargetScan Human	High (predicted)	LYPD6B	-13.258
hsa-miR-3661	miR-3661 (and other miRNAs w/seed GACCUGG)	13.258	TargetScan Human	High (predicted)	MCFD2	-13.258
hsa-miR-3661	miR-3661 (and other miRNAs w/seed GACCUGG)	13.258	TargetScan Human	High (predicted)	MCRIP1	-13.258
hsa-miR-3661	miR-3661 (and other miRNAs w/seed GACCUGG)	13.258	TargetScan Human	High (predicted)	MIER1	-13.258
hsa-miR-3661	miR-3661 (and other miRNAs w/seed GACCUGG)	13.258	TargetScan Human	High (predicted)	MLST8	-13.258
hsa-miR-3661	miR-3661 (and other miRNAs w/seed GACCUGG)	13.258	TargetScan Human	High (predicted)	MPHOSPH6	-13.258
hsa-miR-3661	miR-3661 (and other miRNAs w/seed GACCUGG)	13.258	TargetScan Human	High (predicted)	MPP2	-13.258
hsa-miR-3661	miR-3661 (and other miRNAs w/seed GACCUGG)	13.258	TargetScan Human	High (predicted)	MRPL27	-13.258
hsa-miR-3661	miR-3661 (and other miRNAs w/seed GACCUGG)	13.258	TargetScan Human	High (predicted)	MS4A1	-13.258
hsa-miR-3661	miR-3661 (and other miRNAs w/seed GACCUGG)	13.258	TargetScan Human	High (predicted)	MTMR14	-13.258
hsa-miR-3661	miR-3661 (and other miRNAs w/seed GACCUGG)	13.258	TargetScan Human	High (predicted)	MTRNR2L10	-13.258
hsa-miR-3661	miR-3661 (and other miRNAs w/seed GACCUGG)	13.258	TargetScan Human	High (predicted)	MTRNR2L11	-13.258
hsa-miR-3661	miR-3661 (and other miRNAs w/seed GACCUGG)	13.258	TargetScan Human	High (predicted)	MTRNR2L13	-13.258
hsa-miR-3661	miR-3661 (and other miRNAs w/seed GACCUGG)	13.258	TargetScan Human	High (predicted)	MTRNR2L4	-13.258
hsa-miR-3661	miR-3661 (and other miRNAs w/seed GACCUGG)	13.258	TargetScan Human	High (predicted)	MTRNR2L6	-13.258
hsa-miR-3661	miR-3661 (and other miRNAs w/seed GACCUGG)	13.258	TargetScan Human	High (predicted)	MZT1	-13.258
hsa-miR-3661	miR-3661 (and other miRNAs w/seed GACCUGG)	13.258	TargetScan Human	High (predicted)	NCBP2	-13.258
hsa-miR-3661	miR-3661 (and other miRNAs w/seed GACCUGG)	13.258	TargetScan Human	High (predicted)	NIPAL1	-13.258
hsa-miR-3661	miR-3661 (and other miRNAs w/seed GACCUGG)	13.258	TargetScan Human	High (predicted)	NR2C2	-13.258
hsa-miR-3661	miR-3661 (and other miRNAs w/seed GACCUGG)	13.258	TargetScan Human	High (predicted)	NRSN2	-13.258
hsa-miR-3661	miR-3661 (and other miRNAs w/seed GACCUGG)	13.258	TargetScan Human	High (predicted)	NT5DC4	-13.258
hsa-miR-3661	miR-3661 (and other miRNAs w/seed GACCUGG)	13.258	TargetScan Human	High (predicted)	NWD2	-13.258
hsa-miR-3661	miR-3661 (and other miRNAs w/seed GACCUGG)	13.258	TargetScan Human	High (predicted)	ODF3L2	-13.258
hsa-miR-3661	miR-3661 (and other miRNAs w/seed GACCUGG)	13.258	TargetScan Human	High (predicted)	OPTC	-13.258
hsa-miR-3661	miR-3661 (and other miRNAs w/seed GACCUGG)	13.258	TargetScan Human	High (predicted)	OST4	-13.258
hsa-miR-3661	miR-3661 (and other miRNAs w/seed GACCUGG)	13.258	TargetScan Human	High (predicted)	PAK6	-13.258
hsa-miR-3661	miR-3661 (and other miRNAs w/seed GACCUGG)	13.258	TargetScan Human	High (predicted)	PHF20	-13.258
hsa-miR-3661	miR-3661 (and other miRNAs w/seed GACCUGG)	13.258	TargetScan Human	High (predicted)	PIK3IP1	-13.258
hsa-miR-3661	miR-3661 (and other miRNAs w/seed GACCUGG)	13.258	TargetScan Human	High (predicted)	PNPLA5	-13.258
hsa-miR-3661	miR-3661 (and other miRNAs w/seed GACCUGG)	13.258	TargetScan Human	High (predicted)	PPM1M	-13.258
hsa-miR-3661	miR-3661 (and other miRNAs w/seed GACCUGG)	13.258	TargetScan Human	High (predicted)	PRAF2	-13.258
hsa-miR-3661	miR-3661 (and other miRNAs w/seed GACCUGG)	13.258	TargetScan Human	High (predicted)	PRELP	-13.258
hsa-miR-3661	miR-3661 (and other miRNAs w/seed GACCUGG)	13.258	TargetScan Human	High (predicted)	PRNT	-13.258
hsa-miR-3661	miR-3661 (and other miRNAs w/seed GACCUGG)	13.258	TargetScan Human	High (predicted)	PSMD6	-13.258
hsa-miR-3661	miR-3661 (and other miRNAs w/seed GACCUGG)	13.258	TargetScan Human	High (predicted)	PTPRT	-13.258
hsa-miR-3661	miR-3661 (and other miRNAs w/seed GACCUGG)	13.258	TargetScan Human	High (predicted)	RAB11A	-13.258
hsa-miR-3661	miR-3661 (and other miRNAs w/seed GACCUGG)	13.258	TargetScan Human	High (predicted)	RAB8A	-13.258
hsa-miR-3661	miR-3661 (and other miRNAs w/seed GACCUGG)	13.258	TargetScan Human	High (predicted)	RAD51L3-RFFL	-13.258
hsa-miR-3661	miR-3661 (and other miRNAs w/seed GACCUGG)	13.258	TargetScan Human	High (predicted)	RANGRF	-13.258
hsa-miR-3661	miR-3661 (and other miRNAs w/seed GACCUGG)	13.258	TargetScan Human	High (predicted)	RAX2	-13.258
hsa-miR-3661	miR-3661 (and other miRNAs w/seed GACCUGG)	13.258	TargetScan Human	High (predicted)	RBP5	-13.258
hsa-miR-3661	miR-3661 (and other miRNAs w/seed GACCUGG)	13.258	TargetScan Human	High (predicted)	RCCD1	-13.258
hsa-miR-3661	miR-3661 (and other miRNAs w/seed GACCUGG)	13.258	TargetScan Human	High (predicted)	RECQL5	-13.258
hsa-miR-3661	miR-3661 (and other miRNAs w/seed GACCUGG)	13.258	TargetScan Human	High (predicted)	REXO2	-13.258
hsa-miR-3661	miR-3661 (and other miRNAs w/seed GACCUGG)	13.258	TargetScan Human	High (predicted)	RFFL	-13.258
hsa-miR-3661	miR-3661 (and other miRNAs w/seed GACCUGG)	13.258	TargetScan Human	High (predicted)	RNF135	-13.258
hsa-miR-3661	miR-3661 (and other miRNAs w/seed GACCUGG)	13.258	TargetScan Human	High (predicted)	RNF215	-13.258
hsa-miR-3661	miR-3661 (and other miRNAs w/seed GACCUGG)	13.258	TargetScan Human	High (predicted)	RP11_1070N103	-13.258
hsa-miR-3661	miR-3661 (and other miRNAs w/seed GACCUGG)	13.258	TargetScan Human	High (predicted),Moderate (predicted)	RSPH10B/RSPH10B2	-13.258
hsa-miR-3661	miR-3661 (and other miRNAs w/seed GACCUGG)	13.258	TargetScan Human	High (predicted)	RUFY4	-13.258
hsa-miR-3661	miR-3661 (and other miRNAs w/seed GACCUGG)	13.258	TargetScan Human	High (predicted)	SCG2	-13.258
hsa-miR-3661	miR-3661 (and other miRNAs w/seed GACCUGG)	13.258	TargetScan Human	High (predicted)	SENP5	-13.258
hsa-miR-3661	miR-3661 (and other miRNAs w/seed GACCUGG)	13.258	TargetScan Human	High (predicted)	SGPP1	-13.258
hsa-miR-3661	miR-3661 (and other miRNAs w/seed GACCUGG)	13.258	TargetScan Human	High (predicted)	SH3RF3	-13.258
hsa-miR-3661	miR-3661 (and other miRNAs w/seed GACCUGG)	13.258	TargetScan Human	High (predicted)	SHISAL1	-13.258
hsa-miR-3661	miR-3661 (and other miRNAs w/seed GACCUGG)	13.258	TargetScan Human	High (predicted)	SIX5	-13.258
hsa-miR-3661	miR-3661 (and other miRNAs w/seed GACCUGG)	13.258	TargetScan Human	High (predicted)	SLC25A21-AS1	-13.258
hsa-miR-3661	miR-3661 (and other miRNAs w/seed GACCUGG)	13.258	TargetScan Human	High (predicted)	SLC25A48	-13.258
hsa-miR-3661	miR-3661 (and other miRNAs w/seed GACCUGG)	13.258	TargetScan Human	High (predicted)	SLC35F2	-13.258
hsa-miR-3661	miR-3661 (and other miRNAs w/seed GACCUGG)	13.258	TargetScan Human	High (predicted)	SLC39A7	-13.258
hsa-miR-3661	miR-3661 (and other miRNAs w/seed GACCUGG)	13.258	TargetScan Human	High (predicted)	SLC52A3	-13.258
hsa-miR-3661	miR-3661 (and other miRNAs w/seed GACCUGG)	13.258	TargetScan Human	High (predicted)	SNX7	-13.258
hsa-miR-3661	miR-3661 (and other miRNAs w/seed GACCUGG)	13.258	TargetScan Human	High (predicted)	SPEM2	-13.258
hsa-miR-3661	miR-3661 (and other miRNAs w/seed GACCUGG)	13.258	TargetScan Human	High (predicted)	SPR	-13.258
hsa-miR-3661	miR-3661 (and other miRNAs w/seed GACCUGG)	13.258	TargetScan Human	High (predicted)	SRSF4	-13.258
hsa-miR-3661	miR-3661 (and other miRNAs w/seed GACCUGG)	13.258	TargetScan Human	High (predicted)	SSNA1	-13.258
hsa-miR-3661	miR-3661 (and other miRNAs w/seed GACCUGG)	13.258	TargetScan Human	High (predicted)	ST6GALNAC2	-13.258
hsa-miR-3661	miR-3661 (and other miRNAs w/seed GACCUGG)	13.258	TargetScan Human	High (predicted)	STAM	-13.258
hsa-miR-3661	miR-3661 (and other miRNAs w/seed GACCUGG)	13.258	TargetScan Human	High (predicted)	STK25	-13.258
hsa-miR-3661	miR-3661 (and other miRNAs w/seed GACCUGG)	13.258	TargetScan Human	High (predicted)	STOM	-13.258
hsa-miR-3661	miR-3661 (and other miRNAs w/seed GACCUGG)	13.258	TargetScan Human	High (predicted)	STX6	-13.258
hsa-miR-3661	miR-3661 (and other miRNAs w/seed GACCUGG)	13.258	TargetScan Human	High (predicted)	TBC1D9B	-13.258
hsa-miR-3661	miR-3661 (and other miRNAs w/seed GACCUGG)	13.258	TargetScan Human	High (predicted)	TEX35	-13.258
hsa-miR-3661	miR-3661 (and other miRNAs w/seed GACCUGG)	13.258	TargetScan Human	High (predicted)	TFRC	-13.258
hsa-miR-3661	miR-3661 (and other miRNAs w/seed GACCUGG)	13.258	TargetScan Human	High (predicted)	TGFB3	-13.258
hsa-miR-3661	miR-3661 (and other miRNAs w/seed GACCUGG)	13.258	TargetScan Human	High (predicted)	TGIF2	-13.258
hsa-miR-3661	miR-3661 (and other miRNAs w/seed GACCUGG)	13.258	TargetScan Human	High (predicted)	TINF2	-13.258
hsa-miR-3661	miR-3661 (and other miRNAs w/seed GACCUGG)	13.258	TargetScan Human	High (predicted)	TMEM104	-13.258
hsa-miR-3661	miR-3661 (and other miRNAs w/seed GACCUGG)	13.258	TargetScan Human	High (predicted)	TMEM165	-13.258
hsa-miR-3661	miR-3661 (and other miRNAs w/seed GACCUGG)	13.258	TargetScan Human	High (predicted)	TMEM232	-13.258
hsa-miR-3661	miR-3661 (and other miRNAs w/seed GACCUGG)	13.258	TargetScan Human	High (predicted)	TMEM254	-13.258
hsa-miR-3661	miR-3661 (and other miRNAs w/seed GACCUGG)	13.258	TargetScan Human	High (predicted)	TMOD3	-13.258
hsa-miR-3661	miR-3661 (and other miRNAs w/seed GACCUGG)	13.258	TargetScan Human	High (predicted)	TNR	-13.258
hsa-miR-3661	miR-3661 (and other miRNAs w/seed GACCUGG)	13.258	TargetScan Human	High (predicted)	TOR2A	-13.258
hsa-miR-3661	miR-3661 (and other miRNAs w/seed GACCUGG)	13.258	TargetScan Human	High (predicted)	TOR3A	-13.258
hsa-miR-3661	miR-3661 (and other miRNAs w/seed GACCUGG)	13.258	TargetScan Human	High (predicted)	TPP1	-13.258
hsa-miR-3661	miR-3661 (and other miRNAs w/seed GACCUGG)	13.258	TargetScan Human	High (predicted)	TPRA1	-13.258
hsa-miR-3661	miR-3661 (and other miRNAs w/seed GACCUGG)	13.258	TargetScan Human	High (predicted)	TSPAN11	-13.258
hsa-miR-3661	miR-3661 (and other miRNAs w/seed GACCUGG)	13.258	TargetScan Human	High (predicted)	TVP23A	-13.258
hsa-miR-3661	miR-3661 (and other miRNAs w/seed GACCUGG)	13.258	TargetScan Human	High (predicted)	UBE2I	-13.258
hsa-miR-3661	miR-3661 (and other miRNAs w/seed GACCUGG)	13.258	TargetScan Human	High (predicted)	URM1	-13.258
hsa-miR-3661	miR-3661 (and other miRNAs w/seed GACCUGG)	13.258	TargetScan Human	High (predicted)	VOPP1	-13.258
hsa-miR-3661	miR-3661 (and other miRNAs w/seed GACCUGG)	13.258	TargetScan Human	High (predicted)	VWC2L	-13.258
hsa-miR-3661	miR-3661 (and other miRNAs w/seed GACCUGG)	13.258	TargetScan Human	High (predicted)	WDCP	-13.258
hsa-miR-3661	miR-3661 (and other miRNAs w/seed GACCUGG)	13.258	TargetScan Human	High (predicted)	WDR45	-13.258
hsa-miR-3661	miR-3661 (and other miRNAs w/seed GACCUGG)	13.258	TargetScan Human	High (predicted)	WNT4	-13.258
hsa-miR-3661	miR-3661 (and other miRNAs w/seed GACCUGG)	13.258	TargetScan Human	High (predicted)	WNT8B	-13.258
hsa-miR-3661	miR-3661 (and other miRNAs w/seed GACCUGG)	13.258	TargetScan Human	High (predicted)	XXBAC_BPG32J320	-13.258
hsa-miR-3661	miR-3661 (and other miRNAs w/seed GACCUGG)	13.258	TargetScan Human	High (predicted)	ZFP36L1	-13.258
hsa-miR-3661	miR-3661 (and other miRNAs w/seed GACCUGG)	13.258	TargetScan Human	High (predicted)	ZNF131	-13.258
hsa-miR-3661	miR-3661 (and other miRNAs w/seed GACCUGG)	13.258	TargetScan Human	High (predicted)	ZNF449	-13.258
hsa-miR-3661	miR-3661 (and other miRNAs w/seed GACCUGG)	13.258	TargetScan Human	High (predicted)	ZNF488	-13.258
hsa-miR-3661	miR-3661 (and other miRNAs w/seed GACCUGG)	13.258	TargetScan Human	High (predicted)	ZNF526	-13.258
hsa-miR-3661	miR-3661 (and other miRNAs w/seed GACCUGG)	13.258	TargetScan Human	High (predicted)	ZNF662	-13.258
hsa-miR-3661	miR-3661 (and other miRNAs w/seed GACCUGG)	13.258	TargetScan Human	High (predicted)	ZNF689	-13.258
