# Supplementary material for: Vegetarian diets, circulating miRNA expression and healthspan in subjects living in the Blue Zone
Source: Precis Clin Med. 2020 Oct 23;3(4):245–59. doi: 10.1093/pcmedi/pbaa037 (PMC7757436; doi:10.1093/pcmedi/pbaa037)
Supplement: pbaa037_Supplemental_Files [file pbaa037_supplemental_files.zip › Supplementary table 1.xlsx]

## Sheet: Table S1
Table 1. Differentially expressed miRNAs between V and NV
microRNA ID	Log2FoldChange	P-value	Padj
hsa-miR-132-5p	-1.63891	0.00147895	0.274873
hsa-miR-29a-3p	0.783999	0.000358096	0.155294
hsa-miR-320b	1.07692	0.000898635	0.274873
hsa-miR-320c	1.47746	0.000210944	0.137219
hsa-miR-204-3p	2.22894	0.00111065	0.274873
hsa-miR-3661	13.258	4.10226e-05	0.0533705
*Padj ≤0.3, |log2FC|≥ 0.5
