# Supplementary material for: Vegetarian diets, circulating miRNA expression and healthspan in subjects living in the Blue Zone
Source: Precis Clin Med. 2020 Oct 23;3(4):245–59. doi: 10.1093/pcmedi/pbaa037 (PMC7757436; doi:10.1093/pcmedi/pbaa037)
Supplement: pbaa037_Supplemental_Files [file pbaa037_supplemental_files.zip › Supplementary table 3.xlsx]

## Sheet: Sheet1
Supplementary table 3. IPA identified enriched canonic pathways in V compared to NV
Ingenuity Canonical Pathways	-log(p-value)	P-value	Ratio	Downregulated	No change	Upregulated	Molecules
GP6 Signaling Pathway	14.1	7.94328e-15	0.25	26/116 (22%)	0/116 (0%)	3/116 (3%)	CAMK4,COL11A1,COL15A1,COL19A1,COL1A1,COL1A2,COL21A1,COL22A1,COL27A1,COL2A1,COL3A1,COL4A1,COL4A2,COL4A4,COL4A5,COL5A1,COL5A2,COL5A3,COL6A3,COL7A1,COL8A1,COL9A1,ITGB3,LAMA2,LAMC1,LYN,PIK3R1,PIK3R2,PIK3R5
Hepatic Fibrosis / Hepatic Stellate Cell Activation	13.2	6.30957e-14	0.192	34/182 (19%)	0/182 (0%)	1/182 (1%)	COL11A1,COL15A1,COL19A1,COL1A1,COL1A2,COL21A1,COL22A1,COL27A1,COL2A1,COL3A1,COL4A1,COL4A2,COL4A4,COL4A5,COL5A1,COL5A2,COL5A3,COL6A3,COL7A1,COL8A1,COL9A1,CYP2E1,EDNRB,LEP,MYH11,MYL9,PDGFA,PDGFB,PDGFC,PROK1,TGFB3,TGFBR1,TGFBR2,TNFRSF1A,VEGFA
Hepatic Fibrosis Signaling Pathway	5.16	6.91831e-06	0.097	32/361 (9%)	0/361 (0%)	3/361 (1%)	ACVR2A,CAMK4,CDC42,CNR1,COL1A1,COL1A2,COL2A1,COL3A1,COL5A3,FZD4,GNAI1,IL36G,ITGB3,KRAS,LEP,MYL12A,MYL9,PDGFA,PDGFB,PDGFC,PIK3R1,PIK3R2,PIK3R5,PROK1,PTEN,SP1,TFRC,TGFB3,TGFBR1,TGFBR2,TNFRSF1A,TRAF6,VEGFA,WNT4,WNT8B
Axonal Guidance Signaling	3.57	0.000269153	0.0794	32/466 (7%)	0/466 (0%)	5/466 (1%)	ADAM11,ADAM20,ADAM29,ADAMTS10,ADAMTS14,ADAMTS15,ADAMTS17,ADAMTS2,ADAMTS20,ADAMTS7,ADAMTS9,ARPC3,BMP15,CDC42,EFNA5,FZD4,GNAI1,GNG11,GNG12,KRAS,MYL12A,MYL9,PAK6,PDGFA,PDGFB,PDGFC,PIK3R1,PIK3R2,PIK3R5,PROK1,ROBO1,ROBO3,STK36,TUBB2A,VEGFA,WNT4,WNT8B
Osteoarthritis Pathway	3.19	0.000645654	0.0966	18/207 (9%)	0/207 (0%)	2/207 (1%)	ADIPOQ,ALPI,ANKH,CASP8,COL2A1,FOXO3,FZD4,HDAC4,LEP,PDGFC,PROK1,PTHLH,S100A9,SP1,TGFBR1,TGFBR2,TIMP3,TNFRSF1A,VEGFA,WNT8B
Clathrin-mediated Endocytosis Signaling	3.19	0.000645654	0.099	16/192 (8%)	0/192 (0%)	3/192 (2%)	AP1M1,APOC4,ARPC3,CDC42,FGF11,FGF23,ITGB3,PDGFA,PDGFB,PDGFC,PIK3R1,PIK3R2,PIK3R5,PROK1,RAB11A,RAB4B,STAM,TFRC,VEGFA
Apelin Liver Signaling Pathway	3.16	0.000691831	0.231	6/26 (23%)	0/26 (0%)	0/26 (0%)	APLN,COL1A1,COL1A2,COL2A1,COL3A1,COL5A3
Pancreatic Adenocarcinoma Signaling	3.12	0.000758578	0.12	10/108 (9%)	0/108 (0%)	3/108 (3%)	BAD,CDC42,CYP2E1,KRAS,PDGFC,PIK3R1,PIK3R2,PIK3R5,PROK1,TGFB3,TGFBR1,TGFBR2,VEGFA
Endocannabinoid Cancer Inhibition Pathway	2.92	0.00120226	0.106	12/142 (8%)	0/142 (0%)	3/142 (2%)	ADCY6,BAD,CASP8,CNR1,CNR2,DDIT3,GNAI1,MLST8,PDGFC,PIK3R1,PIK3R2,PIK3R5,PROK1,VEGFA,VIM
ErbB2-ErbB3 Signaling	2.8	0.00158489	0.141	6/64 (9%)	0/64 (0%)	3/64 (5%)	BAD,ERBB3,ETV4,KRAS,PIK3R1,PIK3R2,PIK3R5,PTEN,SP1
Human Embryonic Stem Cell Pluripotency	2.78	0.00165959	0.106	12/132 (9%)	0/132 (0%)	2/132 (2%)	BMP15,FZD4,INHBA,PDGFA,PDGFB,PDGFC,PIK3R1,PIK3R2,PIK3R5,TGFB3,TGFBR1,TGFBR2,WNT4,WNT8B
Th2 Pathway	2.75	0.00177828	0.105	12/133 (9%)	0/133 (0%)	2/133 (2%)	ACVR2A,CD28,CD3G,HLA-DPA1,HLA-DQB1,ICOS,IL24,PIK3R1,PIK3R2,PIK3R5,RUNX3,TBX21,TGFBR1,TGFBR2
Retinoate Biosynthesis I	2.66	0.00218776	0.188	4/32 (13%)	0/32 (0%)	2/32 (6%)	ADH1B,AKR1B1,ALDH1A2,DHRS3,RBP5,RBP7
PAK Signaling	2.56	0.00275423	0.115	9/96 (9%)	0/96 (0%)	2/96 (2%)	CDC42,KRAS,MYL12A,MYL9,PAK6,PDGFA,PDGFB,PDGFC,PIK3R1,PIK3R2,PIK3R5
Reelin Signaling in Neurons	2.45	0.00354813	0.102	9/128 (7%)	0/128 (0%)	4/128 (3%)	ARPC3,CDC42,CDK5R1,CNR1,CNR2,DCX,GRIN2B,ITGB3,LYN,MAPT,PIK3R1,PIK3R2,PIK3R5
IL-7 Signaling Pathway	2.4	0.00398107	0.123	5/73 (7%)	0/73 (0%)	4/73 (5%)	BAD,BAK1,FOXO3,IL7R,LYN,MCL1,PIK3R1,PIK3R2,PIK3R5
Macropinocytosis Signaling	2.28	0.00524807	0.118	7/76 (9%)	0/76 (0%)	2/76 (3%)	CDC42,ITGB3,KRAS,PDGFA,PDGFB,PDGFC,PIK3R1,PIK3R2,PIK3R5
iCOS-iCOSL Signaling in T Helper Cells	2.23	0.00588844	0.104	7/106 (7%)	0/106 (0%)	4/106 (4%)	BAD,CAMK4,CD28,CD3G,CSK,HLA-DQB1,ICOS,PIK3R1,PIK3R2,PIK3R5,PTEN
Role of p14/p19ARF in Tumor Suppression	2.2	0.00630957	0.179	2/28 (7%)	0/28 (0%)	3/28 (11%)	NPM3,PIK3R1,PIK3R2,PIK3R5,SENP3
Ovarian Cancer Signaling	2.18	0.00660693	0.0942	11/138 (8%)	0/138 (0%)	2/138 (1%)	CGA,FSHR,FZD4,KRAS,PDGFC,PIK3R1,PIK3R2,PIK3R5,PROK1,PTEN,VEGFA,WNT4,WNT8B
Lymphotoxin β Receptor Signaling	2.13	0.0074131	0.132	3/53 (6%)	0/53 (0%)	4/53 (8%)	CYCS,PIK3R1,PIK3R2,PIK3R5,TNFSF14,TRAF4,TRAF6
Regulation Of The Epithelial Mesenchymal Transition By Growth Factors Pathway	2.13	0.0074131	0.0851	13/188 (7%)	0/188 (0%)	3/188 (2%)	CDC42,FGF11,FGF23,KRAS,PDGFA,PDGFB,PDGFC,PIK3R1,PIK3R2,PIK3R5,TGFB3,TGFBR1,TGFBR2,TNFRSF1A,TNFSF14,VIM
HOTAIR Regulatory Pathway	2.12	0.00758578	0.0897	12/156 (8%)	0/156 (0%)	2/156 (1%)	COL1A1,COL1A2,DNMT3B,LAMTOR5,MEX3B,PIK3R1,PIK3R2,PIK3R5,PTEN,SNUPN,VIM,WNT4,WNT8B,YY1
Intrinsic Prothrombin Activation Pathway	2.11	0.00776247	0.146	6/41 (15%)	0/41 (0%)	0/41 (0%)	COL1A1,COL1A2,COL2A1,COL3A1,COL5A3,KLK5
PTEN Signaling	2.09	0.00812831	0.0952	9/126 (7%)	0/126 (0%)	3/126 (2%)	BAD,CDC42,FOXO3,KRAS,PIK3R1,PIK3R2,PIK3R5,PTEN,SYNJ2,TGFBR1,TGFBR2,YWHAH
Amyotrophic Lateral Sclerosis Signaling	2.08	0.00831764	0.104	8/96 (8%)	0/96 (0%)	2/96 (2%)	CYCS,GRIK3,GRIN2B,PDGFC,PIK3R1,PIK3R2,PIK3R5,PROK1,RNF19A,VEGFA
TGF-β Signaling	2.08	0.00831764	0.104	8/96 (8%)	0/96 (0%)	2/96 (2%)	ACVR2A,CDC42,INHBA,INHBB,KRAS,RUNX3,TGFB3,TGFBR1,TGFBR2,TRAF6
RAR Activation	2.05	0.00891251	0.0833	10/192 (5%)	0/192 (0%)	6/192 (3%)	ADCY6,ADH1B,AKR1B1,ALDH1A2,CSK,DHRS3,DPF1,GTF2H5,PIK3R1,PIK3R2,PTEN,RBP5,RBP7,REL,TGFB3,VEGFA
TR/RXR Activation	2	0.01	0.107	4/84 (5%)	0/84 (0%)	5/84 (6%)	ADRB1,CAMK4,COL6A3,DIO2,PIK3R1,PIK3R2,PIK3R5,SLC16A2,UCP3
HER-2 Signaling in Breast Cancer	2	0.01	0.107	6/84 (7%)	0/84 (0%)	3/84 (4%)	BAD,CDC42,CDK6,ERBB3,ITGB3,KRAS,PIK3R1,PIK3R2,PIK3R5
Sphingosine-1-phosphate Signaling	2	0.01	0.0965	9/114 (8%)	0/114 (0%)	2/114 (2%)	ADCY6,ASAH2B,CASP8,CDC42,GNAI1,PDGFA,PDGFB,PDGFC,PIK3R1,PIK3R2,PIK3R5
Ephrin Receptor Signaling	1.99	0.0102329	0.0843	15/178 (8%)	0/178 (0%)	0/178 (0%)	ARPC3,CDC42,DOK1,EFNA5,GNAI1,GNG11,GNG12,GRIN2B,KRAS,PAK6,PDGFA,PDGFB,PDGFC,PROK1,VEGFA
Colorectal Cancer Metastasis Signaling	1.99	0.0102329	0.0772	16/246 (7%)	0/246 (0%)	3/246 (1%)	ADCY6,BAD,CDC42,FZD4,GNG11,GNG12,KRAS,PDGFC,PIK3R1,PIK3R2,PIK3R5,PROK1,TGFB3,TGFBR1,TGFBR2,TNFRSF1A,VEGFA,WNT4,WNT8B
Retinoate Biosynthesis II	1.98	0.0104713	0.5	2/4 (50%)	0/4 (0%)	0/4 (0%)	RBP5,RBP7
Actin Cytoskeleton Signaling	1.96	0.0109648	0.0798	13/213 (6%)	0/213 (0%)	4/213 (2%)	ARPC3,CDC42,CSK,FGF11,FGF23,GNG12,KRAS,MYH11,MYL12A,MYL9,PAK6,PDGFA,PDGFB,PDGFC,PIK3R1,PIK3R2,PIK3R5
AMPK Signaling	1.96	0.0109648	0.0798	13/213 (6%)	0/213 (0%)	4/213 (2%)	ADIPOQ,ADRB1,AK4,AK9,CHRNB2,CKM,DPF1,FOXO3,LEP,MLST8,PIK3R1,PIK3R2,PIK3R5,PPM1D,PPM1M,RAB11A,RAB8A
Small Cell Lung Cancer Signaling	1.95	0.0112202	0.113	5/71 (7%)	0/71 (0%)	3/71 (4%)	CDK6,CYCS,PIK3R1,PIK3R2,PIK3R5,PTEN,TRAF4,TRAF6
Chronic Myeloid Leukemia Signaling	1.9	0.0125893	0.098	7/102 (7%)	0/102 (0%)	3/102 (3%)	BAD,CDK6,HDAC4,KRAS,PIK3R1,PIK3R2,PIK3R5,TGFB3,TGFBR1,TGFBR2
Huntington's Disease Signaling	1.89	0.0128825	0.0769	15/234 (6%)	0/234 (0%)	3/234 (1%)	ARFIP2,CASP8,CDK5R1,CPLX2,CYCS,GNG11,GNG12,GRIN2B,HDAC4,NAPB,PIK3R1,PIK3R2,PIK3R5,POLR2C,PSME3,SGK1,SNAP25,SP1
PD-1, PD-L1 cancer immunotherapy pathway	1.88	0.0131826	0.0971	7/103 (7%)	0/103 (0%)	3/103 (3%)	CD28,CSK,HLA-DPA1,HLA-DQB1,PIK3R1,PIK3R2,PIK3R5,PTEN,TGFB3,TNFRSF1A
Th1 and Th2 Activation Pathway	1.88	0.0131826	0.0838	12/167 (7%)	0/167 (0%)	2/167 (1%)	ACVR2A,CD28,CD3G,HLA-DPA1,HLA-DQB1,ICOS,IL24,PIK3R1,PIK3R2,PIK3R5,RUNX3,TBX21,TGFBR1,TGFBR2
Telomerase Signaling	1.85	0.0141254	0.0962	7/104 (7%)	0/104 (0%)	3/104 (3%)	ELF4,HDAC4,KRAS,PIK3R1,PIK3R2,PIK3R5,PTGES3,SP1,TINF2,TPP1
Endometrial Cancer Signaling	1.85	0.0141254	0.117	4/60 (7%)	0/60 (0%)	3/60 (5%)	BAD,FOXO3,KRAS,PIK3R1,PIK3R2,PIK3R5,PTEN
Senescence Pathway	1.84	0.0144544	0.0735	15/272 (6%)	0/272 (0%)	5/272 (2%)	ACVR2A,ASXL3,CAMK4,CDK6,DHCR24,DLAT,ELF4,FOXO3,HBP1,KRAS,PCGF1,PIK3R1,PIK3R2,PIK3R5,PTEN,TGFB3,TGFBR1,TGFBR2,TRAF6,ZFP36L1
TNFR1 Signaling	1.79	0.0162181	0.125	6/48 (13%)	0/48 (0%)	0/48 (0%)	CASP8,CDC42,CYCS,PAK6,TNFAIP3,TNFRSF1A
Atherosclerosis Signaling	1.76	0.017378	0.0894	10/123 (8%)	0/123 (0%)	1/123 (1%)	APOC4,COL1A1,COL1A2,COL2A1,COL3A1,COL5A3,IL36G,PDGFA,PDGFB,PDGFC,TNFSF14
Renal Cell Carcinoma Signaling	1.73	0.0186209	0.103	6/78 (8%)	0/78 (0%)	2/78 (3%)	CDC42,KRAS,PAK6,PDGFB,PIK3R1,PIK3R2,PIK3R5,VEGFA
Glioma Signaling	1.72	0.0190546	0.0917	8/109 (7%)	0/109 (0%)	2/109 (2%)	CAMK4,CDK6,KRAS,PDGFA,PDGFB,PDGFC,PIK3R1,PIK3R2,PIK3R5,PTEN
Melanoma Signaling	1.7	0.0199526	0.12	3/50 (6%)	0/50 (0%)	3/50 (6%)	BAD,KRAS,PIK3R1,PIK3R2,PIK3R5,PTEN
Myc Mediated Apoptosis Signaling	1.7	0.0199526	0.12	5/50 (10%)	0/50 (0%)	1/50 (2%)	ADRB1,CASP8,CYCS,MCL1,PMAIP1,TNFRSF1A
Role of NFAT in Regulation of the Immune Response	1.7	0.0199526	0.0795	11/176 (6%)	0/176 (0%)	3/176 (2%)	CAMK4,CD28,CD3G,CSNK1G1,GNAI1,GNG11,GNG12,HLA-DQB1,KRAS,LYN,PIK3R1,PIK3R2,PIK3R5,RCAN1
14-3-3-mediated Signaling	1.69	0.0204174	0.0873	6/126 (5%)	0/126 (0%)	5/126 (4%)	BAD,KRAS,MAPT,PIK3R1,PIK3R2,PIK3R5,TNFRSF1A,TUBB2A,VIM,YWHAB,YWHAH
Docosahexaenoic Acid (DHA) Signaling	1.65	0.0223872	0.132	2/38 (5%)	0/38 (0%)	3/38 (8%)	BAD,CYCS,PIK3R1,PIK3R2,PIK3R5
Antiproliferative Role of TOB in T Cell Signaling	1.65	0.0223872	0.132	5/38 (13%)	0/38 (0%)	0/38 (0%)	CD28,CD3G,TGFB3,TGFBR1,TGFBR2
Glioblastoma Multiforme Signaling	1.64	0.0229087	0.0802	11/162 (7%)	0/162 (0%)	2/162 (1%)	CDC42,CDK6,FZD4,KRAS,PDGFA,PDGFB,PDGFC,PIK3R1,PIK3R2,PIK3R5,PTEN,WNT4,WNT8B
VEGF Signaling	1.62	0.0239883	0.0928	6/97 (6%)	0/97 (0%)	3/97 (3%)	BAD,FOXO3,KRAS,PDGFC,PIK3R1,PIK3R2,PIK3R5,PROK1,VEGFA
Cardiac Hypertrophy Signaling (Enhanced)	1.61	0.0245471	0.063	26/476 (5%)	0/476 (0%)	4/476 (1%)	ACVR2A,ADCY6,ADRB1,APEX1,CAMK4,EDNRB,FGF11,FGF23,FZD4,GNAI1,GNG11,HDAC4,IL20RB,IL36G,IL7R,KRAS,LEP,MPPED2,PIK3R1,PIK3R2,PIK3R5,PTEN,RCAN1,TGFB3,TGFBR1,TGFBR2,TNFRSF1A,TNFSF14,WNT4,WNT8B
Adenosine Nucleotides Degradation II	1.61	0.0245471	0.2	2/15 (13%)	0/15 (0%)	1/15 (7%)	ADA,ADARB2,NT5C1A
Adenine and Adenosine Salvage III	1.61	0.0245471	0.333	2/6 (33%)	0/6 (0%)	0/6 (0%)	ADA,ADARB2
Purine Ribonucleosides Degradation to Ribose-1-phosphate	1.61	0.0245471	0.333	2/6 (33%)	0/6 (0%)	0/6 (0%)	ADA,ADARB2
GDP-mannose Biosynthesis	1.61	0.0245471	0.333	1/6 (17%)	0/6 (0%)	1/6 (17%)	GPI,PMM1
Systemic Lupus Erythematosus In T Cell Signaling Pathway	1.6	0.0251189	0.0741	14/216 (6%)	0/216 (0%)	2/216 (1%)	CAMK4,CASP8,CD28,CD3G,CDC42,GNAI1,HLA-DPA1,HLA-DQB1,ICOS,KRAS,LEP,MLST8,PIK3R1,PIK3R2,PIK3R5,SP1
CXCR4 Signaling	1.6	0.0251189	0.0793	10/164 (6%)	0/164 (0%)	3/164 (2%)	ADCY6,CDC42,GNAI1,GNG11,GNG12,KRAS,LYN,MYL12A,MYL9,PAK6,PIK3R1,PIK3R2,PIK3R5
Apelin Endothelial Signaling Pathway	1.6	0.0251189	0.0877	8/114 (7%)	0/114 (0%)	2/114 (2%)	ADCY6,APLN,CAMK4,GNAI1,HDAC4,KRAS,PIK3R1,PIK3R2,PIK3R5,SP1
fMLP Signaling in Neutrophils	1.58	0.0263027	0.087	8/115 (7%)	0/115 (0%)	2/115 (2%)	ARPC3,CAMK4,CDC42,GNAI1,GNG11,GNG12,KRAS,PIK3R1,PIK3R2,PIK3R5
CD28 Signaling in T Helper Cells	1.58	0.0263027	0.087	7/115 (6%)	0/115 (0%)	3/115 (3%)	ARPC3,CAMK4,CD28,CD3G,CDC42,CSK,HLA-DQB1,PIK3R1,PIK3R2,PIK3R5
Endocannabinoid Developing Neuron Pathway	1.58	0.0263027	0.087	8/115 (7%)	0/115 (0%)	2/115 (2%)	ADCY6,CNR1,CNR2,GNAI1,GNG11,KRAS,MLST8,PIK3R1,PIK3R2,PIK3R5
T Helper Cell Differentiation	1.54	0.0288403	0.101	7/69 (10%)	0/69 (0%)	0/69 (0%)	CD28,HLA-DQB1,ICOS,TBX21,TGFBR1,TGFBR2,TNFRSF1A
Role of NANOG in Mammalian Embryonic Stem Cell Pluripotency	1.53	0.0295121	0.0855	8/117 (7%)	0/117 (0%)	2/117 (2%)	BMP15,CDX2,FZD4,KRAS,PIK3R1,PIK3R2,PIK3R5,TCL1A,WNT4,WNT8B
Th1 Pathway	1.53	0.0295121	0.0855	8/117 (7%)	0/117 (0%)	2/117 (2%)	CD28,CD3G,HLA-DPA1,HLA-DQB1,ICOS,PIK3R1,PIK3R2,PIK3R5,RUNX3,TBX21
T Cell Exhaustion Signaling Pathway	1.51	0.030903	0.0769	11/169 (7%)	0/169 (0%)	2/169 (1%)	ACVR2A,CD28,EOMES,HLA-DPA1,HLA-DQB1,KRAS,PIK3R1,PIK3R2,PIK3R5,TBX21,TGFBR1,TGFBR2,VEGFA
PDGF Signaling	1.5	0.0316228	0.093	6/86 (7%)	0/86 (0%)	2/86 (2%)	KRAS,PDGFA,PDGFB,PDGFC,PIK3R1,PIK3R2,PIK3R5,SYNJ2
Glutamate Receptor Signaling	1.49	0.0323594	0.107	6/56 (11%)	0/56 (0%)	0/56 (0%)	CAMK4,GNG11,GRIK3,GRIN2B,GRIP1,HOMER1
Aryl Hydrocarbon Receptor Signaling	1.46	0.0346737	0.0803	9/137 (7%)	0/137 (0%)	2/137 (1%)	ALDH1A2,ALDH1L1,CDK6,CYP1A2,DHFR,GSTA4,GSTM4,NFIA,PTGES3,SP1,TGFB3
Glioma Invasiveness Signaling	1.46	0.0346737	0.0972	5/72 (7%)	0/72 (0%)	2/72 (3%)	CDC42,ITGB3,KRAS,PIK3R1,PIK3R2,PIK3R5,TIMP3
Apelin Pancreas Signaling Pathway	1.44	0.0363078	0.116	3/43 (7%)	0/43 (0%)	2/43 (5%)	APLN,DDIT3,PIK3R1,PIK3R2,PIK3R5
Dendritic Cell Maturation	1.44	0.0363078	0.0751	10/173 (6%)	0/173 (0%)	3/173 (2%)	COL1A1,COL1A2,COL2A1,COL3A1,COL5A3,HLA-DQB1,IL36G,LEP,PIK3R1,PIK3R2,PIK3R5,TNFRSF1A,TRAF6
Natural Killer Cell Signaling	1.43	0.0371535	0.0733	11/191 (6%)	0/191 (0%)	3/191 (2%)	CDC42,COL1A1,COL1A2,COL2A1,COL3A1,COL5A3,KRAS,PAK6,PIK3R1,PIK3R2,PIK3R5,RAET1L,TRAF6,ULBP2
Non-Small Cell Lung Cancer Signaling	1.43	0.0371535	0.0959	4/73 (5%)	0/73 (0%)	3/73 (4%)	BAD,CDK6,FOXO3,KRAS,PIK3R1,PIK3R2,PIK3R5
Systemic Lupus Erythematosus In B Cell Signaling Pathway	1.42	0.0380189	0.0679	11/265 (4%)	0/265 (0%)	7/265 (3%)	BAD,CAMK4,CSK,FOXO3,IL36G,KRAS,LEP,LILRB4,LYN,MCL1,PIK3R1,PIK3R2,PIK3R5,SYNJ2,TGFB3,TNFSF14,TRAF4,TRAF6
Paxillin Signaling	1.41	0.0389045	0.0849	6/106 (6%)	0/106 (0%)	3/106 (3%)	ARFIP2,CDC42,CSK,ITGB3,KRAS,PAK6,PIK3R1,PIK3R2,PIK3R5
Antiproliferative Role of Somatostatin Receptor 2	1.4	0.0398107	0.0946	5/74 (7%)	0/74 (0%)	2/74 (3%)	GNG11,GNG12,KRAS,PIK3R1,PIK3R2,PIK3R5,SLC39A7
Purine Nucleotides Degradation II (Aerobic)	1.4	0.0398107	0.167	2/18 (11%)	0/18 (0%)	1/18 (6%)	ADA,ADARB2,NT5C1A
Gap Junction Signaling	1.38	0.0416869	0.0722	11/194 (6%)	0/194 (0%)	3/194 (2%)	ADCY6,ADRB1,CSNK1G1,DRD1,GJB3,GNAI1,GRIK3,KRAS,PIK3R1,PIK3R2,PIK3R5,SLC39A7,SP1,TUBB2A
Thiamin Salvage III	1.37	0.042658	1	1/1 (100%)	0/1 (0%)	0/1 (0%)	TPK1
IL-6 Signaling	1.36	0.0436516	0.08	7/125 (6%)	0/125 (0%)	3/125 (2%)	COL1A1,IL36G,KRAS,MCL1,PIK3R1,PIK3R2,PIK3R5,TNFRSF1A,TRAF6,VEGFA
Sphingosine and Sphingosine-1-phosphate Metabolism	1.36	0.0436516	0.25	2/8 (25%)	0/8 (0%)	0/8 (0%)	ASAH2B,SGPP1
IL-8 Signaling	1.35	0.0446684	0.0714	11/196 (6%)	0/196 (0%)	3/196 (2%)	CDC42,GNAI1,GNG11,GNG12,ITGB3,KRAS,MYL9,PDGFC,PIK3R1,PIK3R2,PIK3R5,PROK1,TRAF6,VEGFA
Agrin Interactions at Neuromuscular Junction	1.35	0.0446684	0.0921	7/76 (9%)	0/76 (0%)	0/76 (0%)	CDC42,ERBB3,ITGB3,KRAS,LAMA2,LAMC1,PAK6
The Visual Cycle	1.34	0.0457088	0.158	2/19 (11%)	0/19 (0%)	1/19 (5%)	DHRS3,RBP5,RBP7
FAT10 Cancer Signaling Pathway	1.33	0.0467735	0.109	5/46 (11%)	0/46 (0%)	0/46 (0%)	ACVR2A,TGFB3,TGFBR1,TGFBR2,TNFRSF1A
ErbB Signaling	1.33	0.0467735	0.086	6/93 (6%)	0/93 (0%)	2/93 (2%)	CDC42,ERBB3,EREG,KRAS,PAK6,PIK3R1,PIK3R2,PIK3R5
Xenobiotic Metabolism AHR Signaling Pathway	1.32	0.047863	0.0909	5/77 (6%)	0/77 (0%)	2/77 (3%)	ALDH1A2,ALDH1L1,CYP1A2,GSTA4,GSTM4,HDAC4,PTGES3
Cardiac Hypertrophy Signaling	1.32	0.047863	0.0681	13/235 (6%)	0/235 (0%)	3/235 (1%)	ADCY6,ADRB1,CAMK4,CDC42,GNAI1,GNG11,GNG12,KRAS,MYL12A,MYL9,PIK3R1,PIK3R2,PIK3R5,TGFB3,TGFBR1,TGFBR2
Neuregulin Signaling	1.31	0.0489779	0.0851	6/94 (6%)	0/94 (0%)	2/94 (2%)	BAD,CDK5R1,ERBB3,EREG,KRAS,PIK3R1,PIK3R2,PTEN
Nitric Oxide Signaling in the Cardiovascular System	1.31	0.0489779	0.0851	5/94 (5%)	0/94 (0%)	3/94 (3%)	ADRB1,CAMK4,PDGFC,PIK3R1,PIK3R2,PIK3R5,PROK1,VEGFA
*P-value ≤0.05
