# Supplementary material for: Vegetarian diets, circulating miRNA expression and healthspan in subjects living in the Blue Zone
Source: Precis Clin Med. 2020 Oct 23;3(4):245–59. doi: 10.1093/pcmedi/pbaa037 (PMC7757436; doi:10.1093/pcmedi/pbaa037)
Supplement: pbaa037_Supplemental_Files [file pbaa037_supplemental_files.zip › Supplementary table 4.xlsx]

## Sheet: Table S4
Supplementary table 4. Differentially expressed miRNAs in lacto vs. NV, semi vs. NV, vegan vs. NV
Lacto vs. NV				Semi vs. NV				Vegan vs. NV
microRNA ID	Log2FoldChange	P-value	Padj	microRNA ID	Log2FoldChange	P-value	Padj	microRNA ID	Log2FoldChange	P-value	Padj
hsa-miR-6777-3p	-2.08045	0.0153683	0.234491	hsa-miR-6834-5p	-15.5824	0.000538854	0.177552	hsa-miR-6834-5p	-32.9856	2.47e-11	3.25e-08
hsa-miR-132-5p	-1.5996	0.00690967	0.137569	hsa-miR-449b-5p	-15.2849	0.000692606	0.182571	hsa-miR-6742-5p	-21.3893	1.52e-05	0.00669363
hsa-miR-130b-5p	-1.17166	0.00480686	0.108269	hsa-miR-7155-3p	-9.3744	1.03e-07	0.000135351	hsa-miR-490-3p	-18.1887	5.1e-06	0.00336201
hsa-miR-23b-3p	-0.606265	0.0123354	0.20261	hsa-miR-616-3p	5.06155	0.00024479	0.107545	hsa-miR-7111-3p	-14.5441	0.00206222	0.250235
hsa-miR-363-3p	-0.601929	0.0038173	0.100178	hsa-miR-10397-5p	20.9002	3.46e-06	0.00228182	hsa-miR-675-5p	-4.47681	0.00218914	0.250235
hsa-miR-148a-3p	0.530054	0.00225331	0.0761298					hsa-miR-193a-5p	-1.31643	0.00174822	0.250235
hsa-miR-101-3p	0.57264	0.0147638	0.232776					hsa-miR-363-3p	-0.852424	0.00256821	0.260377
hsa-miR-100-5p	0.744961	0.000285275	0.0192764					hsa-miR-30a-5p	0.735689	0.0021085	0.250235
hsa-miR-210-3p	0.772894	0.0194491	0.278771					hsa-miR-29a-3p	1.13438	0.000533917	0.175926
hsa-miR-378a-3p	0.780414	0.0201522	0.280352					hsa-miR-140-5p	1.27351	0.00227831	0.250235
hsa-miR-29a-3p	0.837494	0.000503175	0.0297502					hsa-miR-5001-3p	2.68999	0.00203636	0.250235
hsa-miR-320e	0.859984	0.0124222	0.20261					hsa-miR-618	3.97515	0.00186758	0.250235
hsa-miR-199b-5p	0.913415	0.0217778	0.294312					hsa-miR-6852-3p	6.75046	0.00151547	0.250235
hsa-miR-382-5p	0.977732	0.00346125	0.0963042
hsa-miR-375-3p	1.02264	0.00059903	0.0314824
hsa-miR-3168	1.08864	0.0113973	0.199664
hsa-miR-7706	1.11781	0.00470554	0.108269
hsa-miR-769-5p	1.20292	0.00201973	0.0734872
hsa-miR-1246	1.24578	0.00970063	0.183536
hsa-miR-769-3p	1.25575	0.0182781	0.270173
hsa-miR-4516	1.2586	0.00280795	0.088544
hsa-miR-378c	1.50466	0.00402406	0.100178
hsa-miR-193b-5p	1.54322	0.000257964	0.0192764
hsa-miR-134-5p	1.60394	0.000233187	0.0192764
hsa-miR-1224-5p	1.64117	0.00066899	0.0316432
hsa-miR-320b	1.66602	6.1e-07	0.000144382
hsa-miR-5187-5p	1.77206	0.0106765	0.19423
hsa-miR-429	1.8047	0.00303037	0.0895854
hsa-miR-125b-1-3p	2.07287	0.000743996	0.0319918
hsa-miR-320c	2.24061	1.69e-08	7.98e-06
hsa-miR-187-3p	2.44826	0.00151182	0.059591
hsa-miR-3667-5p	3.4007	0.000195603	0.0192764
hsa-miR-204-3p	3.44551	1.04e-06	0.00016473
*Padj ≤0.3, |log2FC|≥ 0.5
