# Supplementary material for: Vegetarian diets, circulating miRNA expression and healthspan in subjects living in the Blue Zone
Source: Precis Clin Med. 2020 Oct 23;3(4):245–59. doi: 10.1093/pcmedi/pbaa037 (PMC7757436; doi:10.1093/pcmedi/pbaa037)
Supplement: pbaa037_Supplemental_Files [file pbaa037_supplemental_files.zip › Supplementary table 5A.xlsx]

## Sheet: Table S5A
Supplementary table 5A. IPA miRNA target filter results on differentially expressed miRNAs between lacto and NV
ID	Symbol	Expr Log Ratio	Source	Confidence	Gene Symbol	Assigned Expr Log Ratio
hsa-miR-100-5p	miR-100-5p (and other miRNAs w/seed ACCCGUA)	0.745	TargetScan Human	High (predicted)	ADGRE2	-0.745
hsa-miR-100-5p	miR-100-5p (and other miRNAs w/seed ACCCGUA)	0.745	TargetScan Human	High (predicted)	AP1AR	-0.745
hsa-miR-100-5p	miR-100-5p (and other miRNAs w/seed ACCCGUA)	0.745	TargetScan Human	High (predicted)	ATP11C	-0.745
hsa-miR-100-5p	miR-100-5p (and other miRNAs w/seed ACCCGUA)	0.745	TargetScan Human	High (predicted)	BAZ2A	-0.745
hsa-miR-100-5p	miR-100-5p (and other miRNAs w/seed ACCCGUA)	0.745	TargetScan Human	High (predicted)	C20orf194	-0.745
hsa-miR-100-5p	miR-100-5p (and other miRNAs w/seed ACCCGUA)	0.745	TargetScan Human	High (predicted)	CLDN11	-0.745
hsa-miR-100-5p	miR-100-5p (and other miRNAs w/seed ACCCGUA)	0.745	TargetScan Human	High (predicted)	CMBL	-0.745
hsa-miR-100-5p	miR-100-5p (and other miRNAs w/seed ACCCGUA)	0.745	TargetScan Human	High (predicted)	CTDSPL	-0.745
hsa-miR-100-5p	miR-100-5p (and other miRNAs w/seed ACCCGUA)	0.745	TargetScan Human	High (predicted)	DNAJB7	-0.745
hsa-miR-100-5p	miR-100-5p (and other miRNAs w/seed ACCCGUA)	0.745	TargetScan Human	High (predicted)	EPDR1	-0.745
hsa-miR-100-5p	miR-100-5p (and other miRNAs w/seed ACCCGUA)	0.745	miRecords	Experimentally Observed	FGF16	-0.745
hsa-miR-100-5p	miR-100-5p (and other miRNAs w/seed ACCCGUA)	0.745	Ingenuity Expert Findings,TargetScan Human,miRecords	Experimentally Observed,High (predicted)	FGFR3	-0.745
hsa-miR-100-5p	miR-100-5p (and other miRNAs w/seed ACCCGUA)	0.745	TargetScan Human	High (predicted)	FKBP5	-0.745
hsa-miR-100-5p	miR-100-5p (and other miRNAs w/seed ACCCGUA)	0.745	TargetScan Human	High (predicted)	FZD8	-0.745
hsa-miR-100-5p	miR-100-5p (and other miRNAs w/seed ACCCGUA)	0.745	TargetScan Human	High (predicted)	GMPS	-0.745
hsa-miR-100-5p	miR-100-5p (and other miRNAs w/seed ACCCGUA)	0.745	TargetScan Human	High (predicted)	H4-16	-0.745
hsa-miR-100-5p	miR-100-5p (and other miRNAs w/seed ACCCGUA)	0.745	TargetScan Human	High (predicted)	HES7	-0.745
hsa-miR-100-5p	miR-100-5p (and other miRNAs w/seed ACCCGUA)	0.745	TargetScan Human	High (predicted)	HOXA1	-0.745
hsa-miR-100-5p	miR-100-5p (and other miRNAs w/seed ACCCGUA)	0.745	TargetScan Human	High (predicted)	HS3ST2	-0.745
hsa-miR-100-5p	miR-100-5p (and other miRNAs w/seed ACCCGUA)	0.745	TargetScan Human	High (predicted)	HS3ST3B1	-0.745
hsa-miR-100-5p	miR-100-5p (and other miRNAs w/seed ACCCGUA)	0.745	Ingenuity Expert Findings,TargetScan Human,miRecords	Experimentally Observed,Moderate (predicted)	IGF1R	-0.745
hsa-miR-100-5p	miR-100-5p (and other miRNAs w/seed ACCCGUA)	0.745	TargetScan Human	High (predicted)	KBTBD8	-0.745
hsa-miR-100-5p	miR-100-5p (and other miRNAs w/seed ACCCGUA)	0.745	TargetScan Human	High (predicted)	KRTAP4-9	-0.745
hsa-miR-100-5p	miR-100-5p (and other miRNAs w/seed ACCCGUA)	0.745	TargetScan Human	High (predicted)	LRRC8B	-0.745
hsa-miR-100-5p	miR-100-5p (and other miRNAs w/seed ACCCGUA)	0.745	TargetScan Human	High (predicted)	MIR1-1HG	-0.745
hsa-miR-100-5p	miR-100-5p (and other miRNAs w/seed ACCCGUA)	0.745	Ingenuity Expert Findings,TargetScan Human,miRecords	Experimentally Observed,High (predicted)	MTOR	-0.745
hsa-miR-100-5p	miR-100-5p (and other miRNAs w/seed ACCCGUA)	0.745	TargetScan Human	High (predicted)	NFE2L3	-0.745
hsa-miR-100-5p	miR-100-5p (and other miRNAs w/seed ACCCGUA)	0.745	TargetScan Human	High (predicted)	NLRP2	-0.745
hsa-miR-100-5p	miR-100-5p (and other miRNAs w/seed ACCCGUA)	0.745	TargetScan Human	High (predicted)	NR1I3	-0.745
hsa-miR-100-5p	miR-100-5p (and other miRNAs w/seed ACCCGUA)	0.745	TargetScan Human	High (predicted)	NR6A1	-0.745
hsa-miR-100-5p	miR-100-5p (and other miRNAs w/seed ACCCGUA)	0.745	TargetScan Human	High (predicted)	NTRK3	-0.745
hsa-miR-100-5p	miR-100-5p (and other miRNAs w/seed ACCCGUA)	0.745	TargetScan Human	High (predicted)	PCSK9	-0.745
hsa-miR-100-5p	miR-100-5p (and other miRNAs w/seed ACCCGUA)	0.745	miRecords	Experimentally Observed	PLK1	-0.745
hsa-miR-100-5p	miR-100-5p (and other miRNAs w/seed ACCCGUA)	0.745	TargetScan Human	High (predicted)	PNLIPRP3	-0.745
hsa-miR-100-5p	miR-100-5p (and other miRNAs w/seed ACCCGUA)	0.745	TargetScan Human	High (predicted)	PPFIA3	-0.745
hsa-miR-100-5p	miR-100-5p (and other miRNAs w/seed ACCCGUA)	0.745	TargetScan Human	High (predicted)	PPP1R3F	-0.745
hsa-miR-100-5p	miR-100-5p (and other miRNAs w/seed ACCCGUA)	0.745	TargetScan Human	High (predicted)	PPP3CA	-0.745
hsa-miR-100-5p	miR-100-5p (and other miRNAs w/seed ACCCGUA)	0.745	TargetScan Human	High (predicted)	PSMG2	-0.745
hsa-miR-100-5p	miR-100-5p (and other miRNAs w/seed ACCCGUA)	0.745	TargetScan Human	High (predicted)	RASGRP3	-0.745
hsa-miR-100-5p	miR-100-5p (and other miRNAs w/seed ACCCGUA)	0.745	TargetScan Human	High (predicted)	RAVER2	-0.745
hsa-miR-100-5p	miR-100-5p (and other miRNAs w/seed ACCCGUA)	0.745	TargetScan Human	High (predicted)	RHEBL1	-0.745
hsa-miR-100-5p	miR-100-5p (and other miRNAs w/seed ACCCGUA)	0.745	TargetScan Human	High (predicted)	RNF144B	-0.745
hsa-miR-100-5p	miR-100-5p (and other miRNAs w/seed ACCCGUA)	0.745	TargetScan Human	High (predicted)	RP11_116D171	-0.745
hsa-miR-100-5p	miR-100-5p (and other miRNAs w/seed ACCCGUA)	0.745	miRecords	Experimentally Observed	RPTOR	-0.745
hsa-miR-100-5p	miR-100-5p (and other miRNAs w/seed ACCCGUA)	0.745	TargetScan Human	High (predicted)	SMARCA4	-0.745
hsa-miR-100-5p	miR-100-5p (and other miRNAs w/seed ACCCGUA)	0.745	Ingenuity Expert Findings,TargetScan Human	Experimentally Observed,High (predicted)	SMARCA5	-0.745
hsa-miR-100-5p	miR-100-5p (and other miRNAs w/seed ACCCGUA)	0.745	TargetScan Human	High (predicted)	SMPDL3B	-0.745
hsa-miR-100-5p	miR-100-5p (and other miRNAs w/seed ACCCGUA)	0.745	TargetScan Human	High (predicted)	SPN	-0.745
hsa-miR-100-5p	miR-100-5p (and other miRNAs w/seed ACCCGUA)	0.745	TargetScan Human	High (predicted)	ST6GALNAC4	-0.745
hsa-miR-100-5p	miR-100-5p (and other miRNAs w/seed ACCCGUA)	0.745	TargetScan Human	High (predicted)	SUDS3	-0.745
hsa-miR-100-5p	miR-100-5p (and other miRNAs w/seed ACCCGUA)	0.745	TargetScan Human	High (predicted)	TBCB	-0.745
hsa-miR-100-5p	miR-100-5p (and other miRNAs w/seed ACCCGUA)	0.745	TargetScan Human	High (predicted)	TMEM30A	-0.745
hsa-miR-100-5p	miR-100-5p (and other miRNAs w/seed ACCCGUA)	0.745	TargetScan Human	High (predicted)	TNFAIP8	-0.745
hsa-miR-100-5p	miR-100-5p (and other miRNAs w/seed ACCCGUA)	0.745	TargetScan Human	High (predicted)	TPO	-0.745
hsa-miR-100-5p	miR-100-5p (and other miRNAs w/seed ACCCGUA)	0.745	TargetScan Human	High (predicted)	TRIB1	-0.745
hsa-miR-100-5p	miR-100-5p (and other miRNAs w/seed ACCCGUA)	0.745	TargetScan Human	High (predicted)	TRIB2	-0.745
hsa-miR-100-5p	miR-100-5p (and other miRNAs w/seed ACCCGUA)	0.745	TargetScan Human	High (predicted)	TTC30A	-0.745
hsa-miR-100-5p	miR-100-5p (and other miRNAs w/seed ACCCGUA)	0.745	TargetScan Human	High (predicted)	TTC39A	-0.745
hsa-miR-100-5p	miR-100-5p (and other miRNAs w/seed ACCCGUA)	0.745	TargetScan Human	High (predicted)	VNN1	-0.745
hsa-miR-100-5p	miR-100-5p (and other miRNAs w/seed ACCCGUA)	0.745	TargetScan Human	High (predicted)	WWC3	-0.745
hsa-miR-100-5p	miR-100-5p (and other miRNAs w/seed ACCCGUA)	0.745	TargetScan Human	High (predicted)	ZNF19	-0.745
hsa-miR-101-3p	miR-101-3p (and other miRNAs w/seed ACAGUAC)	0.573	TargetScan Human	High (predicted)	ABHD17B	-0.573
hsa-miR-101-3p	miR-101-3p (and other miRNAs w/seed ACAGUAC)	0.573	TargetScan Human	High (predicted)	ABHD17C	-0.573
hsa-miR-101-3p	miR-101-3p (and other miRNAs w/seed ACAGUAC)	0.573	TargetScan Human	High (predicted)	AEBP2	-0.573
hsa-miR-101-3p	miR-101-3p (and other miRNAs w/seed ACAGUAC)	0.573	TargetScan Human	High (predicted)	ANXA10	-0.573
hsa-miR-101-3p	miR-101-3p (and other miRNAs w/seed ACAGUAC)	0.573	TargetScan Human	High (predicted)	AP1S3	-0.573
hsa-miR-101-3p	miR-101-3p (and other miRNAs w/seed ACAGUAC)	0.573	TargetScan Human	High (predicted)	AP3S1	-0.573
hsa-miR-101-3p	miR-101-3p (and other miRNAs w/seed ACAGUAC)	0.573	TargetScan Human	High (predicted)	APP	-0.573
hsa-miR-101-3p	miR-101-3p (and other miRNAs w/seed ACAGUAC)	0.573	TargetScan Human	High (predicted)	ARHGAP42	-0.573
hsa-miR-101-3p	miR-101-3p (and other miRNAs w/seed ACAGUAC)	0.573	TargetScan Human	High (predicted)	ARNTL2	-0.573
hsa-miR-101-3p	miR-101-3p (and other miRNAs w/seed ACAGUAC)	0.573	TargetScan Human	High (predicted)	ASPN	-0.573
hsa-miR-101-3p	miR-101-3p (and other miRNAs w/seed ACAGUAC)	0.573	TargetScan Human	High (predicted)	ATXN1	-0.573
hsa-miR-101-3p	miR-101-3p (and other miRNAs w/seed ACAGUAC)	0.573	TargetScan Human	High (predicted)	BEAN1	-0.573
hsa-miR-101-3p	miR-101-3p (and other miRNAs w/seed ACAGUAC)	0.573	TargetScan Human	High (predicted)	BEGAIN	-0.573
hsa-miR-101-3p	miR-101-3p (and other miRNAs w/seed ACAGUAC)	0.573	TargetScan Human	High (predicted)	BICRA	-0.573
hsa-miR-101-3p	miR-101-3p (and other miRNAs w/seed ACAGUAC)	0.573	TargetScan Human	High (predicted)	C10orf88	-0.573
hsa-miR-101-3p	miR-101-3p (and other miRNAs w/seed ACAGUAC)	0.573	TargetScan Human	High (predicted)	C1orf52	-0.573
hsa-miR-101-3p	miR-101-3p (and other miRNAs w/seed ACAGUAC)	0.573	TargetScan Human	High (predicted)	C2orf88	-0.573
hsa-miR-101-3p	miR-101-3p (and other miRNAs w/seed ACAGUAC)	0.573	TargetScan Human	High (predicted)	C8orf76	-0.573
hsa-miR-101-3p	miR-101-3p (and other miRNAs w/seed ACAGUAC)	0.573	TargetScan Human	High (predicted)	C9orf72	-0.573
hsa-miR-101-3p	miR-101-3p (and other miRNAs w/seed ACAGUAC)	0.573	TargetScan Human	High (predicted)	CABCOCO1	-0.573
hsa-miR-101-3p	miR-101-3p (and other miRNAs w/seed ACAGUAC)	0.573	TargetScan Human	High (predicted)	CACNB2	-0.573
hsa-miR-101-3p	miR-101-3p (and other miRNAs w/seed ACAGUAC)	0.573	TargetScan Human	High (predicted)	CAV3	-0.573
hsa-miR-101-3p	miR-101-3p (and other miRNAs w/seed ACAGUAC)	0.573	TargetScan Human	High (predicted)	CBWD1	-0.573
hsa-miR-101-3p	miR-101-3p (and other miRNAs w/seed ACAGUAC)	0.573	TargetScan Human	High (predicted)	CBWD2	-0.573
hsa-miR-101-3p	miR-101-3p (and other miRNAs w/seed ACAGUAC)	0.573	TargetScan Human	High (predicted)	CBWD3/CBWD6	-0.573
hsa-miR-101-3p	miR-101-3p (and other miRNAs w/seed ACAGUAC)	0.573	TargetScan Human	High (predicted)	CBWD5	-0.573
hsa-miR-101-3p	miR-101-3p (and other miRNAs w/seed ACAGUAC)	0.573	TargetScan Human	High (predicted)	CCDC190	-0.573
hsa-miR-101-3p	miR-101-3p (and other miRNAs w/seed ACAGUAC)	0.573	TargetScan Human	High (predicted)	CDH5	-0.573
hsa-miR-101-3p	miR-101-3p (and other miRNAs w/seed ACAGUAC)	0.573	TargetScan Human	High (predicted)	CDH8	-0.573
hsa-miR-101-3p	miR-101-3p (and other miRNAs w/seed ACAGUAC)	0.573	TargetScan Human	High (predicted)	CDK5R1	-0.573
hsa-miR-101-3p	miR-101-3p (and other miRNAs w/seed ACAGUAC)	0.573	TargetScan Human	High (predicted)	CDK8	-0.573
hsa-miR-101-3p	miR-101-3p (and other miRNAs w/seed ACAGUAC)	0.573	TargetScan Human	High (predicted)	CDYL	-0.573
hsa-miR-101-3p	miR-101-3p (and other miRNAs w/seed ACAGUAC)	0.573	TargetScan Human	High (predicted)	CERS2	-0.573
hsa-miR-101-3p	miR-101-3p (and other miRNAs w/seed ACAGUAC)	0.573	TargetScan Human	High (predicted)	CHAC2	-0.573
hsa-miR-101-3p	miR-101-3p (and other miRNAs w/seed ACAGUAC)	0.573	TargetScan Human	High (predicted)	CHST12	-0.573
hsa-miR-101-3p	miR-101-3p (and other miRNAs w/seed ACAGUAC)	0.573	TargetScan Human	High (predicted)	COL10A1	-0.573
hsa-miR-101-3p	miR-101-3p (and other miRNAs w/seed ACAGUAC)	0.573	TargetScan Human	High (predicted)	COTL1	-0.573
hsa-miR-101-3p	miR-101-3p (and other miRNAs w/seed ACAGUAC)	0.573	TargetScan Human	High (predicted)	CPEB3	-0.573
hsa-miR-101-3p	miR-101-3p (and other miRNAs w/seed ACAGUAC)	0.573	TargetScan Human	High (predicted)	CSRP2	-0.573
hsa-miR-101-3p	miR-101-3p (and other miRNAs w/seed ACAGUAC)	0.573	TargetScan Human	High (predicted)	CXCL6	-0.573
hsa-miR-101-3p	miR-101-3p (and other miRNAs w/seed ACAGUAC)	0.573	TargetScan Human	High (predicted)	CXXC4	-0.573
hsa-miR-101-3p	miR-101-3p (and other miRNAs w/seed ACAGUAC)	0.573	TargetScan Human	High (predicted)	CYB561D2	-0.573
hsa-miR-101-3p	miR-101-3p (and other miRNAs w/seed ACAGUAC)	0.573	TargetScan Human	High (predicted)	DCUN1D1	-0.573
hsa-miR-101-3p	miR-101-3p (and other miRNAs w/seed ACAGUAC)	0.573	TargetScan Human	High (predicted)	DDIT4	-0.573
hsa-miR-101-3p	miR-101-3p (and other miRNAs w/seed ACAGUAC)	0.573	TargetScan Human	High (predicted)	DIPK2A	-0.573
hsa-miR-101-3p	miR-101-3p (and other miRNAs w/seed ACAGUAC)	0.573	TargetScan Human	High (predicted)	DUSP1	-0.573
hsa-miR-101-3p	miR-101-3p (and other miRNAs w/seed ACAGUAC)	0.573	TargetScan Human	High (predicted)	EED	-0.573
hsa-miR-101-3p	miR-101-3p (and other miRNAs w/seed ACAGUAC)	0.573	TargetScan Human	High (predicted)	EMP1	-0.573
hsa-miR-101-3p	miR-101-3p (and other miRNAs w/seed ACAGUAC)	0.573	TargetScan Human	High (predicted)	EMP2	-0.573
hsa-miR-101-3p	miR-101-3p (and other miRNAs w/seed ACAGUAC)	0.573	TargetScan Human	High (predicted)	ERO1B	-0.573
hsa-miR-101-3p	miR-101-3p (and other miRNAs w/seed ACAGUAC)	0.573	TargetScan Human	High (predicted)	EYA1	-0.573
hsa-miR-101-3p	miR-101-3p (and other miRNAs w/seed ACAGUAC)	0.573	TarBase,TargetScan Human,miRecords	Experimentally Observed,High (predicted)	EZH2	-0.573
hsa-miR-101-3p	miR-101-3p (and other miRNAs w/seed ACAGUAC)	0.573	TargetScan Human	High (predicted)	FAM122C	-0.573
hsa-miR-101-3p	miR-101-3p (and other miRNAs w/seed ACAGUAC)	0.573	TargetScan Human	High (predicted)	FAM222B	-0.573
hsa-miR-101-3p	miR-101-3p (and other miRNAs w/seed ACAGUAC)	0.573	TargetScan Human	High (predicted)	FLRT3	-0.573
hsa-miR-101-3p	miR-101-3p (and other miRNAs w/seed ACAGUAC)	0.573	TargetScan Human	High (predicted)	FOS	-0.573
hsa-miR-101-3p	miR-101-3p (and other miRNAs w/seed ACAGUAC)	0.573	TargetScan Human	High (predicted)	FZD4	-0.573
hsa-miR-101-3p	miR-101-3p (and other miRNAs w/seed ACAGUAC)	0.573	TargetScan Human	High (predicted)	FZD6	-0.573
hsa-miR-101-3p	miR-101-3p (and other miRNAs w/seed ACAGUAC)	0.573	TargetScan Human	High (predicted)	GCLC	-0.573
hsa-miR-101-3p	miR-101-3p (and other miRNAs w/seed ACAGUAC)	0.573	TargetScan Human	High (predicted)	GDE1	-0.573
hsa-miR-101-3p	miR-101-3p (and other miRNAs w/seed ACAGUAC)	0.573	TargetScan Human	High (predicted)	GJA1	-0.573
hsa-miR-101-3p	miR-101-3p (and other miRNAs w/seed ACAGUAC)	0.573	TargetScan Human	High (predicted)	GLCCI1	-0.573
hsa-miR-101-3p	miR-101-3p (and other miRNAs w/seed ACAGUAC)	0.573	TargetScan Human	High (predicted)	GLIPR1L1	-0.573
hsa-miR-101-3p	miR-101-3p (and other miRNAs w/seed ACAGUAC)	0.573	TargetScan Human	High (predicted)	GNGT2	-0.573
hsa-miR-101-3p	miR-101-3p (and other miRNAs w/seed ACAGUAC)	0.573	TargetScan Human	High (predicted)	GPR50	-0.573
hsa-miR-101-3p	miR-101-3p (and other miRNAs w/seed ACAGUAC)	0.573	TargetScan Human	High (predicted)	GPR85	-0.573
hsa-miR-101-3p	miR-101-3p (and other miRNAs w/seed ACAGUAC)	0.573	TargetScan Human	High (predicted)	H2AZ2	-0.573
hsa-miR-101-3p	miR-101-3p (and other miRNAs w/seed ACAGUAC)	0.573	TargetScan Human	High (predicted)	HSPE1-MOB4	-0.573
hsa-miR-101-3p	miR-101-3p (and other miRNAs w/seed ACAGUAC)	0.573	TargetScan Human	High (predicted)	HTRA3	-0.573
hsa-miR-101-3p	miR-101-3p (and other miRNAs w/seed ACAGUAC)	0.573	miRecords	Experimentally Observed	ICOS	-0.573
hsa-miR-101-3p	miR-101-3p (and other miRNAs w/seed ACAGUAC)	0.573	TargetScan Human	High (predicted)	IMMT	-0.573
hsa-miR-101-3p	miR-101-3p (and other miRNAs w/seed ACAGUAC)	0.573	TargetScan Human	High (predicted)	JDP2	-0.573
hsa-miR-101-3p	miR-101-3p (and other miRNAs w/seed ACAGUAC)	0.573	TargetScan Human	High (predicted)	KBTBD8	-0.573
hsa-miR-101-3p	miR-101-3p (and other miRNAs w/seed ACAGUAC)	0.573	TargetScan Human	High (predicted)	KCNB2	-0.573
hsa-miR-101-3p	miR-101-3p (and other miRNAs w/seed ACAGUAC)	0.573	TargetScan Human	High (predicted)	KCNH7	-0.573
hsa-miR-101-3p	miR-101-3p (and other miRNAs w/seed ACAGUAC)	0.573	TargetScan Human	High (predicted)	KIAA1586	-0.573
hsa-miR-101-3p	miR-101-3p (and other miRNAs w/seed ACAGUAC)	0.573	TargetScan Human	High (predicted)	KLF2	-0.573
hsa-miR-101-3p	miR-101-3p (and other miRNAs w/seed ACAGUAC)	0.573	TargetScan Human	High (predicted)	KLHDC1	-0.573
hsa-miR-101-3p	miR-101-3p (and other miRNAs w/seed ACAGUAC)	0.573	TargetScan Human	High (predicted)	KTI12	-0.573
hsa-miR-101-3p	miR-101-3p (and other miRNAs w/seed ACAGUAC)	0.573	Ingenuity Expert Findings,TargetScan Human	Experimentally Observed,Moderate (predicted)	LIN28B	-0.573
hsa-miR-101-3p	miR-101-3p (and other miRNAs w/seed ACAGUAC)	0.573	TargetScan Human	High (predicted)	MBNL1	-0.573
hsa-miR-101-3p	miR-101-3p (and other miRNAs w/seed ACAGUAC)	0.573	TargetScan Human,miRecords	Experimentally Observed,Moderate (predicted)	MCL1	-0.573
hsa-miR-101-3p	miR-101-3p (and other miRNAs w/seed ACAGUAC)	0.573	TargetScan Human	High (predicted)	MFSD6	-0.573
hsa-miR-101-3p	miR-101-3p (and other miRNAs w/seed ACAGUAC)	0.573	TargetScan Human	High (predicted)	MIGA1	-0.573
hsa-miR-101-3p	miR-101-3p (and other miRNAs w/seed ACAGUAC)	0.573	TargetScan Human	High (predicted)	MNX1	-0.573
hsa-miR-101-3p	miR-101-3p (and other miRNAs w/seed ACAGUAC)	0.573	TargetScan Human	High (predicted)	MOB4	-0.573
hsa-miR-101-3p	miR-101-3p (and other miRNAs w/seed ACAGUAC)	0.573	TargetScan Human	High (predicted)	MORN4	-0.573
hsa-miR-101-3p	miR-101-3p (and other miRNAs w/seed ACAGUAC)	0.573	TargetScan Human	High (predicted)	MPPE1	-0.573
hsa-miR-101-3p	miR-101-3p (and other miRNAs w/seed ACAGUAC)	0.573	TargetScan Human	High (predicted)	MRGBP	-0.573
hsa-miR-101-3p	miR-101-3p (and other miRNAs w/seed ACAGUAC)	0.573	TargetScan Human	High (predicted)	MTMR2	-0.573
hsa-miR-101-3p	miR-101-3p (and other miRNAs w/seed ACAGUAC)	0.573	TarBase,TargetScan Human,miRecords	Experimentally Observed,High (predicted)	MYCN	-0.573
hsa-miR-101-3p	miR-101-3p (and other miRNAs w/seed ACAGUAC)	0.573	TargetScan Human	High (predicted)	MYRIP	-0.573
hsa-miR-101-3p	miR-101-3p (and other miRNAs w/seed ACAGUAC)	0.573	TargetScan Human	High (predicted)	NACA	-0.573
hsa-miR-101-3p	miR-101-3p (and other miRNAs w/seed ACAGUAC)	0.573	TargetScan Human	High (predicted)	NACA2	-0.573
hsa-miR-101-3p	miR-101-3p (and other miRNAs w/seed ACAGUAC)	0.573	TargetScan Human	High (predicted)	NAGLU	-0.573
hsa-miR-101-3p	miR-101-3p (and other miRNAs w/seed ACAGUAC)	0.573	TargetScan Human	High (predicted)	NDFIP1	-0.573
hsa-miR-101-3p	miR-101-3p (and other miRNAs w/seed ACAGUAC)	0.573	TargetScan Human	High (predicted)	NDUFB5	-0.573
hsa-miR-101-3p	miR-101-3p (and other miRNAs w/seed ACAGUAC)	0.573	TargetScan Human	High (predicted)	NEUROD1	-0.573
hsa-miR-101-3p	miR-101-3p (and other miRNAs w/seed ACAGUAC)	0.573	TargetScan Human	High (predicted)	NLK	-0.573
hsa-miR-101-3p	miR-101-3p (and other miRNAs w/seed ACAGUAC)	0.573	TargetScan Human	High (predicted)	NPNT	-0.573
hsa-miR-101-3p	miR-101-3p (and other miRNAs w/seed ACAGUAC)	0.573	TargetScan Human	High (predicted)	NUDT11	-0.573
hsa-miR-101-3p	miR-101-3p (and other miRNAs w/seed ACAGUAC)	0.573	TargetScan Human	High (predicted)	NUP42	-0.573
hsa-miR-101-3p	miR-101-3p (and other miRNAs w/seed ACAGUAC)	0.573	TargetScan Human	High (predicted)	NUP62CL	-0.573
hsa-miR-101-3p	miR-101-3p (and other miRNAs w/seed ACAGUAC)	0.573	TargetScan Human	High (predicted)	PBX3	-0.573
hsa-miR-101-3p	miR-101-3p (and other miRNAs w/seed ACAGUAC)	0.573	TargetScan Human	High (predicted)	PHLDA1	-0.573
hsa-miR-101-3p	miR-101-3p (and other miRNAs w/seed ACAGUAC)	0.573	TargetScan Human	High (predicted)	PIEZO1	-0.573
hsa-miR-101-3p	miR-101-3p (and other miRNAs w/seed ACAGUAC)	0.573	TargetScan Human	High (predicted)	PITPNB	-0.573
hsa-miR-101-3p	miR-101-3p (and other miRNAs w/seed ACAGUAC)	0.573	TargetScan Human	High (predicted)	POMP	-0.573
hsa-miR-101-3p	miR-101-3p (and other miRNAs w/seed ACAGUAC)	0.573	TargetScan Human	High (predicted)	PPFIA1	-0.573
hsa-miR-101-3p	miR-101-3p (and other miRNAs w/seed ACAGUAC)	0.573	TargetScan Human	High (predicted)	PPP1R2	-0.573
hsa-miR-101-3p	miR-101-3p (and other miRNAs w/seed ACAGUAC)	0.573	TargetScan Human	High (predicted)	PPTC7	-0.573
hsa-miR-101-3p	miR-101-3p (and other miRNAs w/seed ACAGUAC)	0.573	TargetScan Human	High (predicted)	PRELID3B	-0.573
hsa-miR-101-3p	miR-101-3p (and other miRNAs w/seed ACAGUAC)	0.573	TargetScan Human	High (predicted)	PROK2	-0.573
hsa-miR-101-3p	miR-101-3p (and other miRNAs w/seed ACAGUAC)	0.573	TargetScan Human,miRecords	Experimentally Observed,Moderate (predicted)	PTGS2	-0.573
hsa-miR-101-3p	miR-101-3p (and other miRNAs w/seed ACAGUAC)	0.573	TargetScan Human	High (predicted)	RAB15	-0.573
hsa-miR-101-3p	miR-101-3p (and other miRNAs w/seed ACAGUAC)	0.573	TargetScan Human	High (predicted)	RAB1A	-0.573
hsa-miR-101-3p	miR-101-3p (and other miRNAs w/seed ACAGUAC)	0.573	TargetScan Human	High (predicted)	RANBP9	-0.573
hsa-miR-101-3p	miR-101-3p (and other miRNAs w/seed ACAGUAC)	0.573	TargetScan Human	High (predicted)	RAP1B	-0.573
hsa-miR-101-3p	miR-101-3p (and other miRNAs w/seed ACAGUAC)	0.573	TargetScan Human	High (predicted)	RBM25	-0.573
hsa-miR-101-3p	miR-101-3p (and other miRNAs w/seed ACAGUAC)	0.573	TargetScan Human	High (predicted)	RCN2	-0.573
hsa-miR-101-3p	miR-101-3p (and other miRNAs w/seed ACAGUAC)	0.573	TargetScan Human	High (predicted)	RFPL4B	-0.573
hsa-miR-101-3p	miR-101-3p (and other miRNAs w/seed ACAGUAC)	0.573	TargetScan Human	High (predicted)	RIN2	-0.573
hsa-miR-101-3p	miR-101-3p (and other miRNAs w/seed ACAGUAC)	0.573	TargetScan Human	High (predicted)	RRM1	-0.573
hsa-miR-101-3p	miR-101-3p (and other miRNAs w/seed ACAGUAC)	0.573	TargetScan Human	High (predicted)	SCN8A	-0.573
hsa-miR-101-3p	miR-101-3p (and other miRNAs w/seed ACAGUAC)	0.573	TargetScan Human	High (predicted)	SEL1L	-0.573
hsa-miR-101-3p	miR-101-3p (and other miRNAs w/seed ACAGUAC)	0.573	TargetScan Human	High (predicted)	SGK1	-0.573
hsa-miR-101-3p	miR-101-3p (and other miRNAs w/seed ACAGUAC)	0.573	TargetScan Human	High (predicted)	SINHCAF	-0.573
hsa-miR-101-3p	miR-101-3p (and other miRNAs w/seed ACAGUAC)	0.573	TargetScan Human	High (predicted)	SLITRK2	-0.573
hsa-miR-101-3p	miR-101-3p (and other miRNAs w/seed ACAGUAC)	0.573	TargetScan Human	High (predicted)	SMARCA5	-0.573
hsa-miR-101-3p	miR-101-3p (and other miRNAs w/seed ACAGUAC)	0.573	TargetScan Human	High (predicted)	SOCS2	-0.573
hsa-miR-101-3p	miR-101-3p (and other miRNAs w/seed ACAGUAC)	0.573	TargetScan Human	High (predicted)	SOCS5	-0.573
hsa-miR-101-3p	miR-101-3p (and other miRNAs w/seed ACAGUAC)	0.573	TargetScan Human	High (predicted)	STATH	-0.573
hsa-miR-101-3p	miR-101-3p (and other miRNAs w/seed ACAGUAC)	0.573	TargetScan Human	High (predicted)	STAU2	-0.573
hsa-miR-101-3p	miR-101-3p (and other miRNAs w/seed ACAGUAC)	0.573	TargetScan Human	High (predicted)	STC1	-0.573
hsa-miR-101-3p	miR-101-3p (and other miRNAs w/seed ACAGUAC)	0.573	TargetScan Human	High (predicted)	STMN1	-0.573
hsa-miR-101-3p	miR-101-3p (and other miRNAs w/seed ACAGUAC)	0.573	TargetScan Human	High (predicted)	SUB1	-0.573
hsa-miR-101-3p	miR-101-3p (and other miRNAs w/seed ACAGUAC)	0.573	TargetScan Human	High (predicted)	SULT4A1	-0.573
hsa-miR-101-3p	miR-101-3p (and other miRNAs w/seed ACAGUAC)	0.573	TargetScan Human	High (predicted)	TCIM	-0.573
hsa-miR-101-3p	miR-101-3p (and other miRNAs w/seed ACAGUAC)	0.573	TargetScan Human	High (predicted)	TECTA	-0.573
hsa-miR-101-3p	miR-101-3p (and other miRNAs w/seed ACAGUAC)	0.573	TargetScan Human	High (predicted)	TENT5A	-0.573
hsa-miR-101-3p	miR-101-3p (and other miRNAs w/seed ACAGUAC)	0.573	TargetScan Human	High (predicted)	TET2	-0.573
hsa-miR-101-3p	miR-101-3p (and other miRNAs w/seed ACAGUAC)	0.573	TargetScan Human	High (predicted)	TFB2M	-0.573
hsa-miR-101-3p	miR-101-3p (and other miRNAs w/seed ACAGUAC)	0.573	TargetScan Human	High (predicted)	TFIP11	-0.573
hsa-miR-101-3p	miR-101-3p (and other miRNAs w/seed ACAGUAC)	0.573	TargetScan Human	High (predicted)	TGFA	-0.573
hsa-miR-101-3p	miR-101-3p (and other miRNAs w/seed ACAGUAC)	0.573	TargetScan Human	High (predicted)	TGFBR1	-0.573
hsa-miR-101-3p	miR-101-3p (and other miRNAs w/seed ACAGUAC)	0.573	TargetScan Human	High (predicted)	THAP1	-0.573
hsa-miR-101-3p	miR-101-3p (and other miRNAs w/seed ACAGUAC)	0.573	TargetScan Human	High (predicted)	TMEM159	-0.573
hsa-miR-101-3p	miR-101-3p (and other miRNAs w/seed ACAGUAC)	0.573	TargetScan Human	High (predicted)	TMEM167A	-0.573
hsa-miR-101-3p	miR-101-3p (and other miRNAs w/seed ACAGUAC)	0.573	TargetScan Human	High (predicted)	TMEM65	-0.573
hsa-miR-101-3p	miR-101-3p (and other miRNAs w/seed ACAGUAC)	0.573	TargetScan Human	High (predicted)	TNPO1	-0.573
hsa-miR-101-3p	miR-101-3p (and other miRNAs w/seed ACAGUAC)	0.573	TargetScan Human	High (predicted)	UBE2D1	-0.573
hsa-miR-101-3p	miR-101-3p (and other miRNAs w/seed ACAGUAC)	0.573	TargetScan Human	High (predicted)	UBE2D3	-0.573
hsa-miR-101-3p	miR-101-3p (and other miRNAs w/seed ACAGUAC)	0.573	TargetScan Human	High (predicted)	UBE2F	-0.573
hsa-miR-101-3p	miR-101-3p (and other miRNAs w/seed ACAGUAC)	0.573	TargetScan Human	High (predicted)	UTS2B	-0.573
hsa-miR-101-3p	miR-101-3p (and other miRNAs w/seed ACAGUAC)	0.573	TargetScan Human	High (predicted)	VASH2	-0.573
hsa-miR-101-3p	miR-101-3p (and other miRNAs w/seed ACAGUAC)	0.573	TargetScan Human	High (predicted)	VHL	-0.573
hsa-miR-101-3p	miR-101-3p (and other miRNAs w/seed ACAGUAC)	0.573	TargetScan Human	High (predicted)	ZMAT3	-0.573
hsa-miR-101-3p	miR-101-3p (and other miRNAs w/seed ACAGUAC)	0.573	TargetScan Human	High (predicted)	ZNF207	-0.573
hsa-miR-101-3p	miR-101-3p (and other miRNAs w/seed ACAGUAC)	0.573	TargetScan Human	High (predicted)	ZNF260	-0.573
hsa-miR-101-3p	miR-101-3p (and other miRNAs w/seed ACAGUAC)	0.573	TargetScan Human	High (predicted)	ZNF385B	-0.573
hsa-miR-101-3p	miR-101-3p (and other miRNAs w/seed ACAGUAC)	0.573	TargetScan Human	High (predicted)	ZNF493	-0.573
hsa-miR-101-3p	miR-101-3p (and other miRNAs w/seed ACAGUAC)	0.573	TargetScan Human	High (predicted)	ZNF532	-0.573
hsa-miR-101-3p	miR-101-3p (and other miRNAs w/seed ACAGUAC)	0.573	TargetScan Human	High (predicted)	ZNF654	-0.573
hsa-miR-1224-5p	miR-1224-5p (and other miRNAs w/seed UGAGGAC)	1.641	TargetScan Human	High (predicted)	ABCD1	-1.641
hsa-miR-1224-5p	miR-1224-5p (and other miRNAs w/seed UGAGGAC)	1.641	TargetScan Human	High (predicted)	ACTL6B	-1.641
hsa-miR-1224-5p	miR-1224-5p (and other miRNAs w/seed UGAGGAC)	1.641	TargetScan Human	High (predicted)	ADORA1	-1.641
hsa-miR-1224-5p	miR-1224-5p (and other miRNAs w/seed UGAGGAC)	1.641	TargetScan Human	High (predicted)	AMY2A	-1.641
hsa-miR-1224-5p	miR-1224-5p (and other miRNAs w/seed UGAGGAC)	1.641	TargetScan Human	High (predicted)	ARHGEF19	-1.641
hsa-miR-1224-5p	miR-1224-5p (and other miRNAs w/seed UGAGGAC)	1.641	TargetScan Human	High (predicted)	ATP4A	-1.641
hsa-miR-1224-5p	miR-1224-5p (and other miRNAs w/seed UGAGGAC)	1.641	TargetScan Human	High (predicted)	BEND4	-1.641
hsa-miR-1224-5p	miR-1224-5p (and other miRNAs w/seed UGAGGAC)	1.641	TargetScan Human	High (predicted)	C14orf119	-1.641
hsa-miR-1224-5p	miR-1224-5p (and other miRNAs w/seed UGAGGAC)	1.641	TargetScan Human	High (predicted)	C3orf56	-1.641
hsa-miR-1224-5p	miR-1224-5p (and other miRNAs w/seed UGAGGAC)	1.641	TargetScan Human	High (predicted)	CBX3	-1.641
hsa-miR-1224-5p	miR-1224-5p (and other miRNAs w/seed UGAGGAC)	1.641	TargetScan Human	High (predicted)	CD160	-1.641
hsa-miR-1224-5p	miR-1224-5p (and other miRNAs w/seed UGAGGAC)	1.641	TargetScan Human	High (predicted)	CLEC4F	-1.641
hsa-miR-1224-5p	miR-1224-5p (and other miRNAs w/seed UGAGGAC)	1.641	TargetScan Human	High (predicted)	CLNS1A	-1.641
hsa-miR-1224-5p	miR-1224-5p (and other miRNAs w/seed UGAGGAC)	1.641	TargetScan Human	High (predicted)	COPB1	-1.641
hsa-miR-1224-5p	miR-1224-5p (and other miRNAs w/seed UGAGGAC)	1.641	TargetScan Human	High (predicted)	CPNE1	-1.641
hsa-miR-1224-5p	miR-1224-5p (and other miRNAs w/seed UGAGGAC)	1.641	TargetScan Human	High (predicted)	CTXN2	-1.641
hsa-miR-1224-5p	miR-1224-5p (and other miRNAs w/seed UGAGGAC)	1.641	TargetScan Human	High (predicted)	CXCL6	-1.641
hsa-miR-1224-5p	miR-1224-5p (and other miRNAs w/seed UGAGGAC)	1.641	TargetScan Human	High (predicted)	DNAAF3	-1.641
hsa-miR-1224-5p	miR-1224-5p (and other miRNAs w/seed UGAGGAC)	1.641	TargetScan Human	High (predicted)	EFCAB10	-1.641
hsa-miR-1224-5p	miR-1224-5p (and other miRNAs w/seed UGAGGAC)	1.641	TargetScan Human	High (predicted)	EIF4E1B	-1.641
hsa-miR-1224-5p	miR-1224-5p (and other miRNAs w/seed UGAGGAC)	1.641	TargetScan Human	High (predicted)	ERH	-1.641
hsa-miR-1224-5p	miR-1224-5p (and other miRNAs w/seed UGAGGAC)	1.641	TargetScan Human	High (predicted)	GJB5	-1.641
hsa-miR-1224-5p	miR-1224-5p (and other miRNAs w/seed UGAGGAC)	1.641	TargetScan Human	High (predicted)	GMFG	-1.641
hsa-miR-1224-5p	miR-1224-5p (and other miRNAs w/seed UGAGGAC)	1.641	TargetScan Human	High (predicted)	GPSM3	-1.641
hsa-miR-1224-5p	miR-1224-5p (and other miRNAs w/seed UGAGGAC)	1.641	TargetScan Human	High (predicted)	GPX5	-1.641
hsa-miR-1224-5p	miR-1224-5p (and other miRNAs w/seed UGAGGAC)	1.641	TargetScan Human	High (predicted)	KRT72	-1.641
hsa-miR-1224-5p	miR-1224-5p (and other miRNAs w/seed UGAGGAC)	1.641	TargetScan Human	High (predicted)	KRTAP8-1	-1.641
hsa-miR-1224-5p	miR-1224-5p (and other miRNAs w/seed UGAGGAC)	1.641	TargetScan Human	High (predicted)	KRTAP9-6	-1.641
hsa-miR-1224-5p	miR-1224-5p (and other miRNAs w/seed UGAGGAC)	1.641	TargetScan Human	High (predicted)	KYAT1	-1.641
hsa-miR-1224-5p	miR-1224-5p (and other miRNAs w/seed UGAGGAC)	1.641	TargetScan Human	High (predicted)	LBP	-1.641
hsa-miR-1224-5p	miR-1224-5p (and other miRNAs w/seed UGAGGAC)	1.641	TargetScan Human	High (predicted)	LCE3D	-1.641
hsa-miR-1224-5p	miR-1224-5p (and other miRNAs w/seed UGAGGAC)	1.641	TargetScan Human	High (predicted)	LCE3E	-1.641
hsa-miR-1224-5p	miR-1224-5p (and other miRNAs w/seed UGAGGAC)	1.641	TargetScan Human	High (predicted)	LOC100132813	-1.641
hsa-miR-1224-5p	miR-1224-5p (and other miRNAs w/seed UGAGGAC)	1.641	TargetScan Human	High (predicted)	MADD	-1.641
hsa-miR-1224-5p	miR-1224-5p (and other miRNAs w/seed UGAGGAC)	1.641	TargetScan Human	High (predicted)	MAP7D3	-1.641
hsa-miR-1224-5p	miR-1224-5p (and other miRNAs w/seed UGAGGAC)	1.641	TargetScan Human	High (predicted)	MED20	-1.641
hsa-miR-1224-5p	miR-1224-5p (and other miRNAs w/seed UGAGGAC)	1.641	TargetScan Human	High (predicted)	MS4A6E	-1.641
hsa-miR-1224-5p	miR-1224-5p (and other miRNAs w/seed UGAGGAC)	1.641	TargetScan Human	High (predicted)	MYBPHL	-1.641
hsa-miR-1224-5p	miR-1224-5p (and other miRNAs w/seed UGAGGAC)	1.641	TargetScan Human	High (predicted)	NAT14	-1.641
hsa-miR-1224-5p	miR-1224-5p (and other miRNAs w/seed UGAGGAC)	1.641	TargetScan Human	High (predicted)	NPHS2	-1.641
hsa-miR-1224-5p	miR-1224-5p (and other miRNAs w/seed UGAGGAC)	1.641	TargetScan Human	High (predicted)	PCMT1	-1.641
hsa-miR-1224-5p	miR-1224-5p (and other miRNAs w/seed UGAGGAC)	1.641	TargetScan Human	High (predicted)	PLCB3	-1.641
hsa-miR-1224-5p	miR-1224-5p (and other miRNAs w/seed UGAGGAC)	1.641	TargetScan Human	High (predicted)	PMAIP1	-1.641
hsa-miR-1224-5p	miR-1224-5p (and other miRNAs w/seed UGAGGAC)	1.641	TargetScan Human	High (predicted)	PPP1R27	-1.641
hsa-miR-1224-5p	miR-1224-5p (and other miRNAs w/seed UGAGGAC)	1.641	TargetScan Human	High (predicted)	PRRX1	-1.641
hsa-miR-1224-5p	miR-1224-5p (and other miRNAs w/seed UGAGGAC)	1.641	TargetScan Human	High (predicted)	PSME3	-1.641
hsa-miR-1224-5p	miR-1224-5p (and other miRNAs w/seed UGAGGAC)	1.641	TargetScan Human	High (predicted)	RHEX	-1.641
hsa-miR-1224-5p	miR-1224-5p (and other miRNAs w/seed UGAGGAC)	1.641	TargetScan Human	High (predicted)	RNASE2	-1.641
hsa-miR-1224-5p	miR-1224-5p (and other miRNAs w/seed UGAGGAC)	1.641	TargetScan Human	High (predicted)	RNASE3	-1.641
hsa-miR-1224-5p	miR-1224-5p (and other miRNAs w/seed UGAGGAC)	1.641	TargetScan Human	High (predicted)	S100A12	-1.641
hsa-miR-1224-5p	miR-1224-5p (and other miRNAs w/seed UGAGGAC)	1.641	TargetScan Human	High (predicted)	SCML4	-1.641
hsa-miR-1224-5p	miR-1224-5p (and other miRNAs w/seed UGAGGAC)	1.641	TargetScan Human	High (predicted)	SDF2L1	-1.641
hsa-miR-1224-5p	miR-1224-5p (and other miRNAs w/seed UGAGGAC)	1.641	TargetScan Human	High (predicted)	SIAH3	-1.641
hsa-miR-1224-5p	miR-1224-5p (and other miRNAs w/seed UGAGGAC)	1.641	TargetScan Human	High (predicted)	SIRT6	-1.641
hsa-miR-1224-5p	miR-1224-5p (and other miRNAs w/seed UGAGGAC)	1.641	TargetScan Human	High (predicted)	TMEM213	-1.641
hsa-miR-1224-5p	miR-1224-5p (and other miRNAs w/seed UGAGGAC)	1.641	TargetScan Human	High (predicted)	TMEM221	-1.641
hsa-miR-1224-5p	miR-1224-5p (and other miRNAs w/seed UGAGGAC)	1.641	TargetScan Human	High (predicted)	TNNC1	-1.641
hsa-miR-1224-5p	miR-1224-5p (and other miRNAs w/seed UGAGGAC)	1.641	TargetScan Human	High (predicted)	TROAP	-1.641
hsa-miR-1224-5p	miR-1224-5p (and other miRNAs w/seed UGAGGAC)	1.641	TargetScan Human	High (predicted)	TUBB2A	-1.641
hsa-miR-1224-5p	miR-1224-5p (and other miRNAs w/seed UGAGGAC)	1.641	TargetScan Human	High (predicted)	UCHL1	-1.641
hsa-miR-1224-5p	miR-1224-5p (and other miRNAs w/seed UGAGGAC)	1.641	TargetScan Human	High (predicted)	ZNF100	-1.641
hsa-miR-1224-5p	miR-1224-5p (and other miRNAs w/seed UGAGGAC)	1.641	TargetScan Human	High (predicted)	ZNF107	-1.641
hsa-miR-1224-5p	miR-1224-5p (and other miRNAs w/seed UGAGGAC)	1.641	TargetScan Human	High (predicted)	ZNF117	-1.641
hsa-miR-1224-5p	miR-1224-5p (and other miRNAs w/seed UGAGGAC)	1.641	TargetScan Human	High (predicted)	ZNF141	-1.641
hsa-miR-1224-5p	miR-1224-5p (and other miRNAs w/seed UGAGGAC)	1.641	TargetScan Human	High (predicted)	ZNF195	-1.641
hsa-miR-1224-5p	miR-1224-5p (and other miRNAs w/seed UGAGGAC)	1.641	TargetScan Human	High (predicted)	ZNF208	-1.641
hsa-miR-1224-5p	miR-1224-5p (and other miRNAs w/seed UGAGGAC)	1.641	TargetScan Human	High (predicted)	ZNF257	-1.641
hsa-miR-1224-5p	miR-1224-5p (and other miRNAs w/seed UGAGGAC)	1.641	TargetScan Human	High (predicted)	ZNF430	-1.641
hsa-miR-1224-5p	miR-1224-5p (and other miRNAs w/seed UGAGGAC)	1.641	TargetScan Human	High (predicted)	ZNF676	-1.641
hsa-miR-1224-5p	miR-1224-5p (and other miRNAs w/seed UGAGGAC)	1.641	TargetScan Human	High (predicted)	ZNF728	-1.641
hsa-miR-1224-5p	miR-1224-5p (and other miRNAs w/seed UGAGGAC)	1.641	TargetScan Human	High (predicted)	ZNF99	-1.641
hsa-miR-1246	miR-1246 (miRNAs w/seed AUGGAUU)	1.246	TargetScan Human	High (predicted)	ADAT2	-1.246
hsa-miR-1246	miR-1246 (miRNAs w/seed AUGGAUU)	1.246	TargetScan Human	High (predicted)	ANKDD1B	-1.246
hsa-miR-1246	miR-1246 (miRNAs w/seed AUGGAUU)	1.246	TargetScan Human	High (predicted)	ARFIP1	-1.246
hsa-miR-1246	miR-1246 (miRNAs w/seed AUGGAUU)	1.246	TargetScan Human	High (predicted)	BEND7	-1.246
hsa-miR-1246	miR-1246 (miRNAs w/seed AUGGAUU)	1.246	TargetScan Human	High (predicted)	C12orf71	-1.246
hsa-miR-1246	miR-1246 (miRNAs w/seed AUGGAUU)	1.246	TargetScan Human	High (predicted)	C17orf80	-1.246
hsa-miR-1246	miR-1246 (miRNAs w/seed AUGGAUU)	1.246	TargetScan Human	High (predicted)	C22orf42	-1.246
hsa-miR-1246	miR-1246 (miRNAs w/seed AUGGAUU)	1.246	TargetScan Human	High (predicted)	CCDC178	-1.246
hsa-miR-1246	miR-1246 (miRNAs w/seed AUGGAUU)	1.246	TargetScan Human	High (predicted)	CCNG2	-1.246
hsa-miR-1246	miR-1246 (miRNAs w/seed AUGGAUU)	1.246	TargetScan Human	High (predicted)	CDO1	-1.246
hsa-miR-1246	miR-1246 (miRNAs w/seed AUGGAUU)	1.246	TargetScan Human	High (predicted)	CNOT9	-1.246
hsa-miR-1246	miR-1246 (miRNAs w/seed AUGGAUU)	1.246	TargetScan Human	High (predicted)	CREBL2	-1.246
hsa-miR-1246	miR-1246 (miRNAs w/seed AUGGAUU)	1.246	TargetScan Human	High (predicted)	DENND2D	-1.246
hsa-miR-1246	miR-1246 (miRNAs w/seed AUGGAUU)	1.246	TargetScan Human	High (predicted)	DMRT2	-1.246
hsa-miR-1246	miR-1246 (miRNAs w/seed AUGGAUU)	1.246	TargetScan Human	High (predicted)	DSCC1	-1.246
hsa-miR-1246	miR-1246 (miRNAs w/seed AUGGAUU)	1.246	TargetScan Human	High (predicted)	DUSP9	-1.246
hsa-miR-1246	miR-1246 (miRNAs w/seed AUGGAUU)	1.246	TargetScan Human	High (predicted)	EFHC2	-1.246
hsa-miR-1246	miR-1246 (miRNAs w/seed AUGGAUU)	1.246	TargetScan Human	High (predicted)	ESM1	-1.246
hsa-miR-1246	miR-1246 (miRNAs w/seed AUGGAUU)	1.246	TargetScan Human	High (predicted)	FAM151B	-1.246
hsa-miR-1246	miR-1246 (miRNAs w/seed AUGGAUU)	1.246	TargetScan Human	High (predicted)	FAM153A/FAM153B	-1.246
hsa-miR-1246	miR-1246 (miRNAs w/seed AUGGAUU)	1.246	TargetScan Human	High (predicted)	FAM169B	-1.246
hsa-miR-1246	miR-1246 (miRNAs w/seed AUGGAUU)	1.246	TargetScan Human	High (predicted)	FAM53C	-1.246
hsa-miR-1246	miR-1246 (miRNAs w/seed AUGGAUU)	1.246	TargetScan Human	High (predicted)	FKBP1A	-1.246
hsa-miR-1246	miR-1246 (miRNAs w/seed AUGGAUU)	1.246	TargetScan Human	High (predicted)	FKBP1C	-1.246
hsa-miR-1246	miR-1246 (miRNAs w/seed AUGGAUU)	1.246	TargetScan Human	High (predicted)	FLG2	-1.246
hsa-miR-1246	miR-1246 (miRNAs w/seed AUGGAUU)	1.246	TargetScan Human	High (predicted)	FUT9	-1.246
hsa-miR-1246	miR-1246 (miRNAs w/seed AUGGAUU)	1.246	TargetScan Human	High (predicted)	GLIPR1L1	-1.246
hsa-miR-1246	miR-1246 (miRNAs w/seed AUGGAUU)	1.246	TargetScan Human	High (predicted)	GLRB	-1.246
hsa-miR-1246	miR-1246 (miRNAs w/seed AUGGAUU)	1.246	TargetScan Human	High (predicted)	GNGT2	-1.246
hsa-miR-1246	miR-1246 (miRNAs w/seed AUGGAUU)	1.246	TargetScan Human	High (predicted)	GSG1L	-1.246
hsa-miR-1246	miR-1246 (miRNAs w/seed AUGGAUU)	1.246	TargetScan Human	High (predicted)	H4C15	-1.246
hsa-miR-1246	miR-1246 (miRNAs w/seed AUGGAUU)	1.246	TargetScan Human	High (predicted)	HS3ST1	-1.246
hsa-miR-1246	miR-1246 (miRNAs w/seed AUGGAUU)	1.246	TargetScan Human	High (predicted)	LAX1	-1.246
hsa-miR-1246	miR-1246 (miRNAs w/seed AUGGAUU)	1.246	TargetScan Human	High (predicted)	LINC02453	-1.246
hsa-miR-1246	miR-1246 (miRNAs w/seed AUGGAUU)	1.246	TargetScan Human	High (predicted)	LINC02694	-1.246
hsa-miR-1246	miR-1246 (miRNAs w/seed AUGGAUU)	1.246	TargetScan Human	High (predicted)	LOC101929058	-1.246
hsa-miR-1246	miR-1246 (miRNAs w/seed AUGGAUU)	1.246	TargetScan Human	High (predicted)	LOC150935	-1.246
hsa-miR-1246	miR-1246 (miRNAs w/seed AUGGAUU)	1.246	TargetScan Human	High (predicted)	MEIS3	-1.246
hsa-miR-1246	miR-1246 (miRNAs w/seed AUGGAUU)	1.246	TargetScan Human	High (predicted)	METTL3	-1.246
hsa-miR-1246	miR-1246 (miRNAs w/seed AUGGAUU)	1.246	TargetScan Human	High (predicted)	MIS18A	-1.246
hsa-miR-1246	miR-1246 (miRNAs w/seed AUGGAUU)	1.246	TargetScan Human	High (predicted)	MSR1	-1.246
hsa-miR-1246	miR-1246 (miRNAs w/seed AUGGAUU)	1.246	TargetScan Human	High (predicted)	MYOT	-1.246
hsa-miR-1246	miR-1246 (miRNAs w/seed AUGGAUU)	1.246	TargetScan Human	High (predicted)	NFE2L3	-1.246
hsa-miR-1246	miR-1246 (miRNAs w/seed AUGGAUU)	1.246	TargetScan Human	High (predicted)	OGN	-1.246
hsa-miR-1246	miR-1246 (miRNAs w/seed AUGGAUU)	1.246	TargetScan Human	High (predicted)	PCBP2	-1.246
hsa-miR-1246	miR-1246 (miRNAs w/seed AUGGAUU)	1.246	TargetScan Human	High (predicted)	PMP2	-1.246
hsa-miR-1246	miR-1246 (miRNAs w/seed AUGGAUU)	1.246	TargetScan Human	High (predicted)	PRPF18	-1.246
hsa-miR-1246	miR-1246 (miRNAs w/seed AUGGAUU)	1.246	TargetScan Human	High (predicted)	RBM45	-1.246
hsa-miR-1246	miR-1246 (miRNAs w/seed AUGGAUU)	1.246	TargetScan Human	High (predicted)	REPS2	-1.246
hsa-miR-1246	miR-1246 (miRNAs w/seed AUGGAUU)	1.246	TargetScan Human	High (predicted)	SMCO1	-1.246
hsa-miR-1246	miR-1246 (miRNAs w/seed AUGGAUU)	1.246	TargetScan Human	High (predicted)	SPAM1	-1.246
hsa-miR-1246	miR-1246 (miRNAs w/seed AUGGAUU)	1.246	TargetScan Human	High (predicted)	TNFRSF8	-1.246
hsa-miR-1246	miR-1246 (miRNAs w/seed AUGGAUU)	1.246	TargetScan Human	High (predicted)	TRIM17	-1.246
hsa-miR-1246	miR-1246 (miRNAs w/seed AUGGAUU)	1.246	TargetScan Human	High (predicted)	TSACC	-1.246
hsa-miR-1246	miR-1246 (miRNAs w/seed AUGGAUU)	1.246	TargetScan Human	High (predicted)	TTC29	-1.246
hsa-miR-1246	miR-1246 (miRNAs w/seed AUGGAUU)	1.246	TargetScan Human	High (predicted)	VIM	-1.246
hsa-miR-1246	miR-1246 (miRNAs w/seed AUGGAUU)	1.246	TargetScan Human	High (predicted)	ZFP69B	-1.246
hsa-miR-1246	miR-1246 (miRNAs w/seed AUGGAUU)	1.246	TargetScan Human	High (predicted)	ZNF23	-1.246
hsa-miR-1246	miR-1246 (miRNAs w/seed AUGGAUU)	1.246	TargetScan Human	High (predicted)	ZNF267	-1.246
hsa-miR-1246	miR-1246 (miRNAs w/seed AUGGAUU)	1.246	TargetScan Human	High (predicted)	ZNF273	-1.246
hsa-miR-1246	miR-1246 (miRNAs w/seed AUGGAUU)	1.246	TargetScan Human	High (predicted)	ZNF502	-1.246
hsa-miR-1246	miR-1246 (miRNAs w/seed AUGGAUU)	1.246	TargetScan Human	High (predicted)	ZNF528	-1.246
hsa-miR-1246	miR-1246 (miRNAs w/seed AUGGAUU)	1.246	TargetScan Human	High (predicted)	ZNF561-AS1	-1.246
hsa-miR-1246	miR-1246 (miRNAs w/seed AUGGAUU)	1.246	TargetScan Human	High (predicted)	ZNF566	-1.246
hsa-miR-1246	miR-1246 (miRNAs w/seed AUGGAUU)	1.246	TargetScan Human	High (predicted)	ZNF627	-1.246
hsa-miR-1246	miR-1246 (miRNAs w/seed AUGGAUU)	1.246	TargetScan Human	High (predicted)	ZNF655	-1.246
hsa-miR-1246	miR-1246 (miRNAs w/seed AUGGAUU)	1.246	TargetScan Human	High (predicted)	ZNF83	-1.246
hsa-miR-1246	miR-1246 (miRNAs w/seed AUGGAUU)	1.246	TargetScan Human	High (predicted)	ZNF845	-1.246
hsa-miR-1246	miR-1246 (miRNAs w/seed AUGGAUU)	1.246	TargetScan Human	High (predicted)	ZSCAN31	-1.246
hsa-miR-125b-1-3p	miR-125b-1-3p (miRNAs w/seed CGGGUUA)	2.073	TargetScan Human	High (predicted)	ABCA13	-2.073
hsa-miR-125b-1-3p	miR-125b-1-3p (miRNAs w/seed CGGGUUA)	2.073	TargetScan Human	High (predicted)	ART4	-2.073
hsa-miR-125b-1-3p	miR-125b-1-3p (miRNAs w/seed CGGGUUA)	2.073	TargetScan Human	High (predicted)	B4GALT5	-2.073
hsa-miR-125b-1-3p	miR-125b-1-3p (miRNAs w/seed CGGGUUA)	2.073	TargetScan Human	High (predicted)	BCL11B	-2.073
hsa-miR-125b-1-3p	miR-125b-1-3p (miRNAs w/seed CGGGUUA)	2.073	TargetScan Human	High (predicted)	BOLA1	-2.073
hsa-miR-125b-1-3p	miR-125b-1-3p (miRNAs w/seed CGGGUUA)	2.073	TargetScan Human	High (predicted)	BRD3	-2.073
hsa-miR-125b-1-3p	miR-125b-1-3p (miRNAs w/seed CGGGUUA)	2.073	TargetScan Human	High (predicted)	BSPRY	-2.073
hsa-miR-125b-1-3p	miR-125b-1-3p (miRNAs w/seed CGGGUUA)	2.073	TargetScan Human	High (predicted)	C7orf50	-2.073
hsa-miR-125b-1-3p	miR-125b-1-3p (miRNAs w/seed CGGGUUA)	2.073	TargetScan Human	High (predicted)	CKAP4	-2.073
hsa-miR-125b-1-3p	miR-125b-1-3p (miRNAs w/seed CGGGUUA)	2.073	TargetScan Human	High (predicted)	CNN2	-2.073
hsa-miR-125b-1-3p	miR-125b-1-3p (miRNAs w/seed CGGGUUA)	2.073	TargetScan Human	High (predicted)	CXCR5	-2.073
hsa-miR-125b-1-3p	miR-125b-1-3p (miRNAs w/seed CGGGUUA)	2.073	TargetScan Human	High (predicted)	DIRAS3	-2.073
hsa-miR-125b-1-3p	miR-125b-1-3p (miRNAs w/seed CGGGUUA)	2.073	TargetScan Human	High (predicted)	DIS3L	-2.073
hsa-miR-125b-1-3p	miR-125b-1-3p (miRNAs w/seed CGGGUUA)	2.073	TargetScan Human	High (predicted)	DNER	-2.073
hsa-miR-125b-1-3p	miR-125b-1-3p (miRNAs w/seed CGGGUUA)	2.073	TargetScan Human	High (predicted)	DPP10	-2.073
hsa-miR-125b-1-3p	miR-125b-1-3p (miRNAs w/seed CGGGUUA)	2.073	TargetScan Human	High (predicted)	EIF4E3	-2.073
hsa-miR-125b-1-3p	miR-125b-1-3p (miRNAs w/seed CGGGUUA)	2.073	TargetScan Human	High (predicted)	FAM104B	-2.073
hsa-miR-125b-1-3p	miR-125b-1-3p (miRNAs w/seed CGGGUUA)	2.073	TargetScan Human	High (predicted)	FAM89A	-2.073
hsa-miR-125b-1-3p	miR-125b-1-3p (miRNAs w/seed CGGGUUA)	2.073	TargetScan Human	High (predicted)	GAP43	-2.073
hsa-miR-125b-1-3p	miR-125b-1-3p (miRNAs w/seed CGGGUUA)	2.073	TargetScan Human	High (predicted)	GSG1	-2.073
hsa-miR-125b-1-3p	miR-125b-1-3p (miRNAs w/seed CGGGUUA)	2.073	TargetScan Human	High (predicted)	ICA1L	-2.073
hsa-miR-125b-1-3p	miR-125b-1-3p (miRNAs w/seed CGGGUUA)	2.073	TargetScan Human	High (predicted)	IFITM5	-2.073
hsa-miR-125b-1-3p	miR-125b-1-3p (miRNAs w/seed CGGGUUA)	2.073	Ingenuity Expert Findings	Experimentally Observed	IL13	-2.073
hsa-miR-125b-1-3p	miR-125b-1-3p (miRNAs w/seed CGGGUUA)	2.073	Ingenuity Expert Findings	Experimentally Observed	IL1B	-2.073
hsa-miR-125b-1-3p	miR-125b-1-3p (miRNAs w/seed CGGGUUA)	2.073	TargetScan Human	High (predicted)	KCNQ4	-2.073
hsa-miR-125b-1-3p	miR-125b-1-3p (miRNAs w/seed CGGGUUA)	2.073	TargetScan Human	High (predicted)	LCOR	-2.073
hsa-miR-125b-1-3p	miR-125b-1-3p (miRNAs w/seed CGGGUUA)	2.073	TargetScan Human	High (predicted)	LHFPL1	-2.073
hsa-miR-125b-1-3p	miR-125b-1-3p (miRNAs w/seed CGGGUUA)	2.073	TargetScan Human	High (predicted)	LHFPL6	-2.073
hsa-miR-125b-1-3p	miR-125b-1-3p (miRNAs w/seed CGGGUUA)	2.073	TargetScan Human	High (predicted)	LINC01588	-2.073
hsa-miR-125b-1-3p	miR-125b-1-3p (miRNAs w/seed CGGGUUA)	2.073	TargetScan Human	High (predicted)	MCM10	-2.073
hsa-miR-125b-1-3p	miR-125b-1-3p (miRNAs w/seed CGGGUUA)	2.073	TargetScan Human	High (predicted)	MCMDC2	-2.073
hsa-miR-125b-1-3p	miR-125b-1-3p (miRNAs w/seed CGGGUUA)	2.073	TargetScan Human	High (predicted)	MDGA2	-2.073
hsa-miR-125b-1-3p	miR-125b-1-3p (miRNAs w/seed CGGGUUA)	2.073	TargetScan Human	High (predicted)	MTF1	-2.073
hsa-miR-125b-1-3p	miR-125b-1-3p (miRNAs w/seed CGGGUUA)	2.073	TargetScan Human	High (predicted)	MTRNR2L4	-2.073
hsa-miR-125b-1-3p	miR-125b-1-3p (miRNAs w/seed CGGGUUA)	2.073	TargetScan Human	High (predicted)	NBR1	-2.073
hsa-miR-125b-1-3p	miR-125b-1-3p (miRNAs w/seed CGGGUUA)	2.073	TargetScan Human	High (predicted)	NDRG2	-2.073
hsa-miR-125b-1-3p	miR-125b-1-3p (miRNAs w/seed CGGGUUA)	2.073	TargetScan Human	High (predicted)	NMI	-2.073
hsa-miR-125b-1-3p	miR-125b-1-3p (miRNAs w/seed CGGGUUA)	2.073	TargetScan Human	High (predicted)	ORM1	-2.073
hsa-miR-125b-1-3p	miR-125b-1-3p (miRNAs w/seed CGGGUUA)	2.073	TargetScan Human	High (predicted)	ORM2	-2.073
hsa-miR-125b-1-3p	miR-125b-1-3p (miRNAs w/seed CGGGUUA)	2.073	TargetScan Human	High (predicted)	PACS2	-2.073
hsa-miR-125b-1-3p	miR-125b-1-3p (miRNAs w/seed CGGGUUA)	2.073	TargetScan Human	High (predicted)	PIRT	-2.073
hsa-miR-125b-1-3p	miR-125b-1-3p (miRNAs w/seed CGGGUUA)	2.073	TargetScan Human	High (predicted)	PPP1R27	-2.073
hsa-miR-125b-1-3p	miR-125b-1-3p (miRNAs w/seed CGGGUUA)	2.073	TargetScan Human	High (predicted)	PRDM16	-2.073
hsa-miR-125b-1-3p	miR-125b-1-3p (miRNAs w/seed CGGGUUA)	2.073	TargetScan Human	High (predicted)	PRKCQ	-2.073
hsa-miR-125b-1-3p	miR-125b-1-3p (miRNAs w/seed CGGGUUA)	2.073	TargetScan Human	High (predicted)	PRR15	-2.073
hsa-miR-125b-1-3p	miR-125b-1-3p (miRNAs w/seed CGGGUUA)	2.073	TargetScan Human	High (predicted)	REEP6	-2.073
hsa-miR-125b-1-3p	miR-125b-1-3p (miRNAs w/seed CGGGUUA)	2.073	TargetScan Human	High (predicted)	RIPPLY3	-2.073
hsa-miR-125b-1-3p	miR-125b-1-3p (miRNAs w/seed CGGGUUA)	2.073	TargetScan Human	High (predicted)	RP1_228P165	-2.073
hsa-miR-125b-1-3p	miR-125b-1-3p (miRNAs w/seed CGGGUUA)	2.073	TargetScan Human	High (predicted)	RTL4	-2.073
hsa-miR-125b-1-3p	miR-125b-1-3p (miRNAs w/seed CGGGUUA)	2.073	TargetScan Human	High (predicted)	SERPINF1	-2.073
hsa-miR-125b-1-3p	miR-125b-1-3p (miRNAs w/seed CGGGUUA)	2.073	TargetScan Human	High (predicted)	SLC7A3	-2.073
hsa-miR-125b-1-3p	miR-125b-1-3p (miRNAs w/seed CGGGUUA)	2.073	TargetScan Human	High (predicted)	SSH1	-2.073
hsa-miR-125b-1-3p	miR-125b-1-3p (miRNAs w/seed CGGGUUA)	2.073	TargetScan Human	High (predicted)	ST20-AS1	-2.073
hsa-miR-125b-1-3p	miR-125b-1-3p (miRNAs w/seed CGGGUUA)	2.073	TargetScan Human	High (predicted)	STPG1	-2.073
hsa-miR-125b-1-3p	miR-125b-1-3p (miRNAs w/seed CGGGUUA)	2.073	TargetScan Human	High (predicted)	SYNC	-2.073
hsa-miR-125b-1-3p	miR-125b-1-3p (miRNAs w/seed CGGGUUA)	2.073	TargetScan Human	High (predicted)	TCERG1	-2.073
hsa-miR-125b-1-3p	miR-125b-1-3p (miRNAs w/seed CGGGUUA)	2.073	Ingenuity Expert Findings	Experimentally Observed	TNF	-2.073
hsa-miR-125b-1-3p	miR-125b-1-3p (miRNAs w/seed CGGGUUA)	2.073	TargetScan Human	High (predicted)	TNFRSF11A	-2.073
hsa-miR-125b-1-3p	miR-125b-1-3p (miRNAs w/seed CGGGUUA)	2.073	TargetScan Human	High (predicted)	TOMM6	-2.073
hsa-miR-125b-1-3p	miR-125b-1-3p (miRNAs w/seed CGGGUUA)	2.073	TargetScan Human	High (predicted)	USP6NL	-2.073
hsa-miR-125b-1-3p	miR-125b-1-3p (miRNAs w/seed CGGGUUA)	2.073	TargetScan Human	High (predicted)	VMA21	-2.073
hsa-miR-125b-1-3p	miR-125b-1-3p (miRNAs w/seed CGGGUUA)	2.073	TargetScan Human	High (predicted)	VSTM2A	-2.073
hsa-miR-125b-1-3p	miR-125b-1-3p (miRNAs w/seed CGGGUUA)	2.073	TargetScan Human	High (predicted)	WNT8B	-2.073
hsa-miR-125b-1-3p	miR-125b-1-3p (miRNAs w/seed CGGGUUA)	2.073	TargetScan Human	High (predicted)	YPEL3	-2.073
hsa-miR-125b-1-3p	miR-125b-1-3p (miRNAs w/seed CGGGUUA)	2.073	TargetScan Human	High (predicted)	ZBTB8A	-2.073
hsa-miR-125b-1-3p	miR-125b-1-3p (miRNAs w/seed CGGGUUA)	2.073	TargetScan Human	High (predicted)	ZNF430	-2.073
hsa-miR-125b-1-3p	miR-125b-1-3p (miRNAs w/seed CGGGUUA)	2.073	TargetScan Human	High (predicted)	ZNF648	-2.073
hsa-miR-130b-5p	miR-130b-5p (and other miRNAs w/seed CUCUUUC)	-1.172	TargetScan Human	High (predicted)	ABLIM1	1.172
hsa-miR-130b-5p	miR-130b-5p (and other miRNAs w/seed CUCUUUC)	-1.172	TargetScan Human	High (predicted)	AICDA	1.172
hsa-miR-130b-5p	miR-130b-5p (and other miRNAs w/seed CUCUUUC)	-1.172	TargetScan Human	High (predicted)	AK2	1.172
hsa-miR-130b-5p	miR-130b-5p (and other miRNAs w/seed CUCUUUC)	-1.172	TargetScan Human	High (predicted)	ANKRD12	1.172
hsa-miR-130b-5p	miR-130b-5p (and other miRNAs w/seed CUCUUUC)	-1.172	TargetScan Human	High (predicted)	ARV1	1.172
hsa-miR-130b-5p	miR-130b-5p (and other miRNAs w/seed CUCUUUC)	-1.172	TargetScan Human	High (predicted)	ASCL1	1.172
hsa-miR-130b-5p	miR-130b-5p (and other miRNAs w/seed CUCUUUC)	-1.172	TargetScan Human	High (predicted)	ASH1L	1.172
hsa-miR-130b-5p	miR-130b-5p (and other miRNAs w/seed CUCUUUC)	-1.172	TargetScan Human	High (predicted)	BICD1	1.172
hsa-miR-130b-5p	miR-130b-5p (and other miRNAs w/seed CUCUUUC)	-1.172	TargetScan Human	High (predicted)	BNC2	1.172
hsa-miR-130b-5p	miR-130b-5p (and other miRNAs w/seed CUCUUUC)	-1.172	TargetScan Human	High (predicted)	C17orf77	1.172
hsa-miR-130b-5p	miR-130b-5p (and other miRNAs w/seed CUCUUUC)	-1.172	TargetScan Human	High (predicted)	CBLN1	1.172
hsa-miR-130b-5p	miR-130b-5p (and other miRNAs w/seed CUCUUUC)	-1.172	TargetScan Human	High (predicted)	CCDC170	1.172
hsa-miR-130b-5p	miR-130b-5p (and other miRNAs w/seed CUCUUUC)	-1.172	TargetScan Human	High (predicted)	CCDC18	1.172
hsa-miR-130b-5p	miR-130b-5p (and other miRNAs w/seed CUCUUUC)	-1.172	TargetScan Human	High (predicted)	CCIN	1.172
hsa-miR-130b-5p	miR-130b-5p (and other miRNAs w/seed CUCUUUC)	-1.172	TargetScan Human	High (predicted)	CD200	1.172
hsa-miR-130b-5p	miR-130b-5p (and other miRNAs w/seed CUCUUUC)	-1.172	TargetScan Human	High (predicted)	CDC5L	1.172
hsa-miR-130b-5p	miR-130b-5p (and other miRNAs w/seed CUCUUUC)	-1.172	TargetScan Human	High (predicted)	CDKL3	1.172
hsa-miR-130b-5p	miR-130b-5p (and other miRNAs w/seed CUCUUUC)	-1.172	TargetScan Human	High (predicted)	CHCHD7	1.172
hsa-miR-130b-5p	miR-130b-5p (and other miRNAs w/seed CUCUUUC)	-1.172	TargetScan Human	High (predicted)	CLDN19	1.172
hsa-miR-130b-5p	miR-130b-5p (and other miRNAs w/seed CUCUUUC)	-1.172	TargetScan Human	High (predicted)	CLLU1	1.172
hsa-miR-130b-5p	miR-130b-5p (and other miRNAs w/seed CUCUUUC)	-1.172	TargetScan Human	High (predicted)	CLLU1-AS1	1.172
hsa-miR-130b-5p	miR-130b-5p (and other miRNAs w/seed CUCUUUC)	-1.172	TargetScan Human	High (predicted)	COL8A1	1.172
hsa-miR-130b-5p	miR-130b-5p (and other miRNAs w/seed CUCUUUC)	-1.172	TargetScan Human	High (predicted)	CYYR1	1.172
hsa-miR-130b-5p	miR-130b-5p (and other miRNAs w/seed CUCUUUC)	-1.172	TargetScan Human	High (predicted)	DST	1.172
hsa-miR-130b-5p	miR-130b-5p (and other miRNAs w/seed CUCUUUC)	-1.172	TargetScan Human	High (predicted)	ECHDC1	1.172
hsa-miR-130b-5p	miR-130b-5p (and other miRNAs w/seed CUCUUUC)	-1.172	TargetScan Human	High (predicted)	EMX2	1.172
hsa-miR-130b-5p	miR-130b-5p (and other miRNAs w/seed CUCUUUC)	-1.172	TargetScan Human	High (predicted)	FARS2	1.172
hsa-miR-130b-5p	miR-130b-5p (and other miRNAs w/seed CUCUUUC)	-1.172	TargetScan Human	High (predicted)	FBXO21	1.172
hsa-miR-130b-5p	miR-130b-5p (and other miRNAs w/seed CUCUUUC)	-1.172	TargetScan Human	High (predicted)	FCRL4	1.172
hsa-miR-130b-5p	miR-130b-5p (and other miRNAs w/seed CUCUUUC)	-1.172	TargetScan Human	High (predicted)	G2E3	1.172
hsa-miR-130b-5p	miR-130b-5p (and other miRNAs w/seed CUCUUUC)	-1.172	TargetScan Human	High (predicted)	G3BP2	1.172
hsa-miR-130b-5p	miR-130b-5p (and other miRNAs w/seed CUCUUUC)	-1.172	TargetScan Human	High (predicted)	GCG	1.172
hsa-miR-130b-5p	miR-130b-5p (and other miRNAs w/seed CUCUUUC)	-1.172	TargetScan Human	High (predicted),Moderate (predicted)	GOLGA8K (includes others)	1.172
hsa-miR-130b-5p	miR-130b-5p (and other miRNAs w/seed CUCUUUC)	-1.172	TargetScan Human	High (predicted)	GPR55	1.172
hsa-miR-130b-5p	miR-130b-5p (and other miRNAs w/seed CUCUUUC)	-1.172	TargetScan Human	High (predicted)	GPX8	1.172
hsa-miR-130b-5p	miR-130b-5p (and other miRNAs w/seed CUCUUUC)	-1.172	TargetScan Human	High (predicted)	HAND1	1.172
hsa-miR-130b-5p	miR-130b-5p (and other miRNAs w/seed CUCUUUC)	-1.172	TargetScan Human	High (predicted)	HELLS	1.172
hsa-miR-130b-5p	miR-130b-5p (and other miRNAs w/seed CUCUUUC)	-1.172	TargetScan Human	High (predicted)	IFIT1	1.172
hsa-miR-130b-5p	miR-130b-5p (and other miRNAs w/seed CUCUUUC)	-1.172	TargetScan Human	High (predicted)	IL33	1.172
hsa-miR-130b-5p	miR-130b-5p (and other miRNAs w/seed CUCUUUC)	-1.172	TargetScan Human	High (predicted)	IL36G	1.172
hsa-miR-130b-5p	miR-130b-5p (and other miRNAs w/seed CUCUUUC)	-1.172	TargetScan Human	High (predicted)	IL36RN	1.172
hsa-miR-130b-5p	miR-130b-5p (and other miRNAs w/seed CUCUUUC)	-1.172	TargetScan Human	High (predicted)	ISM1	1.172
hsa-miR-130b-5p	miR-130b-5p (and other miRNAs w/seed CUCUUUC)	-1.172	TargetScan Human	High (predicted)	KCNJ6	1.172
hsa-miR-130b-5p	miR-130b-5p (and other miRNAs w/seed CUCUUUC)	-1.172	TargetScan Human	High (predicted)	KRT26	1.172
hsa-miR-130b-5p	miR-130b-5p (and other miRNAs w/seed CUCUUUC)	-1.172	TargetScan Human	High (predicted)	LENG8	1.172
hsa-miR-130b-5p	miR-130b-5p (and other miRNAs w/seed CUCUUUC)	-1.172	TargetScan Human	High (predicted)	LHX5	1.172
hsa-miR-130b-5p	miR-130b-5p (and other miRNAs w/seed CUCUUUC)	-1.172	TargetScan Human	High (predicted)	LINC01558	1.172
hsa-miR-130b-5p	miR-130b-5p (and other miRNAs w/seed CUCUUUC)	-1.172	TargetScan Human	High (predicted)	LINC01619	1.172
hsa-miR-130b-5p	miR-130b-5p (and other miRNAs w/seed CUCUUUC)	-1.172	TargetScan Human	High (predicted)	LOC101928697	1.172
hsa-miR-130b-5p	miR-130b-5p (and other miRNAs w/seed CUCUUUC)	-1.172	TargetScan Human	High (predicted)	LRRD1	1.172
hsa-miR-130b-5p	miR-130b-5p (and other miRNAs w/seed CUCUUUC)	-1.172	TargetScan Human	High (predicted)	LYRM2	1.172
hsa-miR-130b-5p	miR-130b-5p (and other miRNAs w/seed CUCUUUC)	-1.172	TargetScan Human	High (predicted)	MANBAL	1.172
hsa-miR-130b-5p	miR-130b-5p (and other miRNAs w/seed CUCUUUC)	-1.172	TargetScan Human	High (predicted)	MCFD2	1.172
hsa-miR-130b-5p	miR-130b-5p (and other miRNAs w/seed CUCUUUC)	-1.172	TargetScan Human	High (predicted)	METTL15	1.172
hsa-miR-130b-5p	miR-130b-5p (and other miRNAs w/seed CUCUUUC)	-1.172	TargetScan Human	High (predicted)	MTARC1	1.172
hsa-miR-130b-5p	miR-130b-5p (and other miRNAs w/seed CUCUUUC)	-1.172	TargetScan Human	High (predicted)	MTFR1L	1.172
hsa-miR-130b-5p	miR-130b-5p (and other miRNAs w/seed CUCUUUC)	-1.172	TargetScan Human	High (predicted)	NXPE1	1.172
hsa-miR-130b-5p	miR-130b-5p (and other miRNAs w/seed CUCUUUC)	-1.172	TargetScan Human	High (predicted)	PAPPA	1.172
hsa-miR-130b-5p	miR-130b-5p (and other miRNAs w/seed CUCUUUC)	-1.172	TargetScan Human	High (predicted)	PCDH9	1.172
hsa-miR-130b-5p	miR-130b-5p (and other miRNAs w/seed CUCUUUC)	-1.172	TargetScan Human	High (predicted)	PDGFA	1.172
hsa-miR-130b-5p	miR-130b-5p (and other miRNAs w/seed CUCUUUC)	-1.172	TargetScan Human	High (predicted)	PDHA2	1.172
hsa-miR-130b-5p	miR-130b-5p (and other miRNAs w/seed CUCUUUC)	-1.172	TargetScan Human	High (predicted)	PGF	1.172
hsa-miR-130b-5p	miR-130b-5p (and other miRNAs w/seed CUCUUUC)	-1.172	TargetScan Human	High (predicted)	PHACTR2	1.172
hsa-miR-130b-5p	miR-130b-5p (and other miRNAs w/seed CUCUUUC)	-1.172	TargetScan Human	High (predicted)	PLAC1	1.172
hsa-miR-130b-5p	miR-130b-5p (and other miRNAs w/seed CUCUUUC)	-1.172	TargetScan Human	High (predicted)	PLN	1.172
hsa-miR-130b-5p	miR-130b-5p (and other miRNAs w/seed CUCUUUC)	-1.172	TargetScan Human	High (predicted)	PRPF38A	1.172
hsa-miR-130b-5p	miR-130b-5p (and other miRNAs w/seed CUCUUUC)	-1.172	TargetScan Human	High (predicted)	PTX3	1.172
hsa-miR-130b-5p	miR-130b-5p (and other miRNAs w/seed CUCUUUC)	-1.172	TargetScan Human	High (predicted)	PURA	1.172
hsa-miR-130b-5p	miR-130b-5p (and other miRNAs w/seed CUCUUUC)	-1.172	TargetScan Human	High (predicted)	PXT1	1.172
hsa-miR-130b-5p	miR-130b-5p (and other miRNAs w/seed CUCUUUC)	-1.172	TargetScan Human	High (predicted)	PYCARD-AS1	1.172
hsa-miR-130b-5p	miR-130b-5p (and other miRNAs w/seed CUCUUUC)	-1.172	TargetScan Human	High (predicted)	RABEP1	1.172
hsa-miR-130b-5p	miR-130b-5p (and other miRNAs w/seed CUCUUUC)	-1.172	TargetScan Human	High (predicted)	RAET1L	1.172
hsa-miR-130b-5p	miR-130b-5p (and other miRNAs w/seed CUCUUUC)	-1.172	TargetScan Human	High (predicted)	RBM41	1.172
hsa-miR-130b-5p	miR-130b-5p (and other miRNAs w/seed CUCUUUC)	-1.172	TargetScan Human	High (predicted)	RIDA	1.172
hsa-miR-130b-5p	miR-130b-5p (and other miRNAs w/seed CUCUUUC)	-1.172	TargetScan Human	High (predicted)	RNF138	1.172
hsa-miR-130b-5p	miR-130b-5p (and other miRNAs w/seed CUCUUUC)	-1.172	TargetScan Human	High (predicted)	SDHAF2	1.172
hsa-miR-130b-5p	miR-130b-5p (and other miRNAs w/seed CUCUUUC)	-1.172	TargetScan Human	High (predicted)	SH3BGRL	1.172
hsa-miR-130b-5p	miR-130b-5p (and other miRNAs w/seed CUCUUUC)	-1.172	TargetScan Human	High (predicted)	SLC30A8	1.172
hsa-miR-130b-5p	miR-130b-5p (and other miRNAs w/seed CUCUUUC)	-1.172	TargetScan Human	High (predicted)	SLC5A12	1.172
hsa-miR-130b-5p	miR-130b-5p (and other miRNAs w/seed CUCUUUC)	-1.172	TargetScan Human	High (predicted)	SMARCA1	1.172
hsa-miR-130b-5p	miR-130b-5p (and other miRNAs w/seed CUCUUUC)	-1.172	TargetScan Human	High (predicted)	SMOC1	1.172
hsa-miR-130b-5p	miR-130b-5p (and other miRNAs w/seed CUCUUUC)	-1.172	TargetScan Human	High (predicted)	SNRPC	1.172
hsa-miR-130b-5p	miR-130b-5p (and other miRNAs w/seed CUCUUUC)	-1.172	TargetScan Human	High (predicted)	SP100	1.172
hsa-miR-130b-5p	miR-130b-5p (and other miRNAs w/seed CUCUUUC)	-1.172	TargetScan Human	High (predicted)	SPHKAP	1.172
hsa-miR-130b-5p	miR-130b-5p (and other miRNAs w/seed CUCUUUC)	-1.172	TargetScan Human	High (predicted)	SPP1	1.172
hsa-miR-130b-5p	miR-130b-5p (and other miRNAs w/seed CUCUUUC)	-1.172	TargetScan Human	High (predicted)	SSMEM1	1.172
hsa-miR-130b-5p	miR-130b-5p (and other miRNAs w/seed CUCUUUC)	-1.172	TargetScan Human	High (predicted)	STAMBP	1.172
hsa-miR-130b-5p	miR-130b-5p (and other miRNAs w/seed CUCUUUC)	-1.172	TargetScan Human	High (predicted)	STOX2	1.172
hsa-miR-130b-5p	miR-130b-5p (and other miRNAs w/seed CUCUUUC)	-1.172	TargetScan Human	High (predicted)	SURF6	1.172
hsa-miR-130b-5p	miR-130b-5p (and other miRNAs w/seed CUCUUUC)	-1.172	TargetScan Human	High (predicted)	SYAP1	1.172
hsa-miR-130b-5p	miR-130b-5p (and other miRNAs w/seed CUCUUUC)	-1.172	TargetScan Human	High (predicted)	TBX5	1.172
hsa-miR-130b-5p	miR-130b-5p (and other miRNAs w/seed CUCUUUC)	-1.172	TargetScan Human	High (predicted)	TFRC	1.172
hsa-miR-130b-5p	miR-130b-5p (and other miRNAs w/seed CUCUUUC)	-1.172	TargetScan Human	High (predicted)	THAP1	1.172
hsa-miR-130b-5p	miR-130b-5p (and other miRNAs w/seed CUCUUUC)	-1.172	TargetScan Human	High (predicted)	TNFRSF11B	1.172
hsa-miR-130b-5p	miR-130b-5p (and other miRNAs w/seed CUCUUUC)	-1.172	TargetScan Human	High (predicted)	TNFRSF13B	1.172
hsa-miR-130b-5p	miR-130b-5p (and other miRNAs w/seed CUCUUUC)	-1.172	TargetScan Human	High (predicted)	TNFSF18	1.172
hsa-miR-130b-5p	miR-130b-5p (and other miRNAs w/seed CUCUUUC)	-1.172	TargetScan Human	High (predicted)	TRIQK	1.172
hsa-miR-130b-5p	miR-130b-5p (and other miRNAs w/seed CUCUUUC)	-1.172	TargetScan Human	High (predicted)	TRPM1	1.172
hsa-miR-130b-5p	miR-130b-5p (and other miRNAs w/seed CUCUUUC)	-1.172	TargetScan Human	High (predicted)	TSTD1	1.172
hsa-miR-130b-5p	miR-130b-5p (and other miRNAs w/seed CUCUUUC)	-1.172	TargetScan Human	High (predicted)	TVP23C	1.172
hsa-miR-130b-5p	miR-130b-5p (and other miRNAs w/seed CUCUUUC)	-1.172	TargetScan Human	High (predicted)	UBBP4	1.172
hsa-miR-130b-5p	miR-130b-5p (and other miRNAs w/seed CUCUUUC)	-1.172	TargetScan Human	High (predicted)	ULBP2	1.172
hsa-miR-130b-5p	miR-130b-5p (and other miRNAs w/seed CUCUUUC)	-1.172	TargetScan Human	High (predicted)	VWC2L	1.172
hsa-miR-130b-5p	miR-130b-5p (and other miRNAs w/seed CUCUUUC)	-1.172	TargetScan Human	High (predicted)	XKR4	1.172
hsa-miR-130b-5p	miR-130b-5p (and other miRNAs w/seed CUCUUUC)	-1.172	TargetScan Human	High (predicted)	ZC3H6	1.172
hsa-miR-130b-5p	miR-130b-5p (and other miRNAs w/seed CUCUUUC)	-1.172	TargetScan Human	High (predicted)	ZKSCAN7	1.172
hsa-miR-130b-5p	miR-130b-5p (and other miRNAs w/seed CUCUUUC)	-1.172	TargetScan Human	High (predicted)	ZNF506	1.172
hsa-miR-130b-5p	miR-130b-5p (and other miRNAs w/seed CUCUUUC)	-1.172	TargetScan Human	High (predicted)	ZWILCH	1.172
hsa-miR-132-5p	miR-132-5p (miRNAs w/seed CCGUGGC)	-1.6	TargetScan Human	High (predicted)	ADAM11	1.6
hsa-miR-132-5p	miR-132-5p (miRNAs w/seed CCGUGGC)	-1.6	TargetScan Human	High (predicted)	ADAMTS15	1.6
hsa-miR-132-5p	miR-132-5p (miRNAs w/seed CCGUGGC)	-1.6	TargetScan Human	High (predicted)	ADAR	1.6
hsa-miR-132-5p	miR-132-5p (miRNAs w/seed CCGUGGC)	-1.6	TargetScan Human	High (predicted)	ADRB1	1.6
hsa-miR-132-5p	miR-132-5p (miRNAs w/seed CCGUGGC)	-1.6	TargetScan Human	High (predicted)	AIPL1	1.6
hsa-miR-132-5p	miR-132-5p (miRNAs w/seed CCGUGGC)	-1.6	TargetScan Human	High (predicted)	ALDH1A2	1.6
hsa-miR-132-5p	miR-132-5p (miRNAs w/seed CCGUGGC)	-1.6	TargetScan Human	High (predicted)	ALDH1L1	1.6
hsa-miR-132-5p	miR-132-5p (miRNAs w/seed CCGUGGC)	-1.6	TargetScan Human	High (predicted)	ANKH	1.6
hsa-miR-132-5p	miR-132-5p (miRNAs w/seed CCGUGGC)	-1.6	TargetScan Human	High (predicted)	AP5S1	1.6
hsa-miR-132-5p	miR-132-5p (miRNAs w/seed CCGUGGC)	-1.6	TargetScan Human	High (predicted)	APBA2	1.6
hsa-miR-132-5p	miR-132-5p (miRNAs w/seed CCGUGGC)	-1.6	TargetScan Human	High (predicted)	ARFGAP1	1.6
hsa-miR-132-5p	miR-132-5p (miRNAs w/seed CCGUGGC)	-1.6	TargetScan Human	High (predicted)	ARHGAP44	1.6
hsa-miR-132-5p	miR-132-5p (miRNAs w/seed CCGUGGC)	-1.6	TargetScan Human	High (predicted)	ARHGAP8/PRR5-ARHGAP8	1.6
hsa-miR-132-5p	miR-132-5p (miRNAs w/seed CCGUGGC)	-1.6	TargetScan Human	High (predicted)	ATAD3B	1.6
hsa-miR-132-5p	miR-132-5p (miRNAs w/seed CCGUGGC)	-1.6	TargetScan Human	High (predicted)	BAD	1.6
hsa-miR-132-5p	miR-132-5p (miRNAs w/seed CCGUGGC)	-1.6	TargetScan Human	High (predicted)	BMF	1.6
hsa-miR-132-5p	miR-132-5p (miRNAs w/seed CCGUGGC)	-1.6	TargetScan Human	High (predicted)	C1QTNF6	1.6
hsa-miR-132-5p	miR-132-5p (miRNAs w/seed CCGUGGC)	-1.6	TargetScan Human	High (predicted)	C2CD3	1.6
hsa-miR-132-5p	miR-132-5p (miRNAs w/seed CCGUGGC)	-1.6	TargetScan Human	High (predicted)	C5orf66	1.6
hsa-miR-132-5p	miR-132-5p (miRNAs w/seed CCGUGGC)	-1.6	TargetScan Human	High (predicted)	C8orf17	1.6
hsa-miR-132-5p	miR-132-5p (miRNAs w/seed CCGUGGC)	-1.6	TargetScan Human	High (predicted)	CAMSAP1	1.6
hsa-miR-132-5p	miR-132-5p (miRNAs w/seed CCGUGGC)	-1.6	TargetScan Human	High (predicted)	CCNF	1.6
hsa-miR-132-5p	miR-132-5p (miRNAs w/seed CCGUGGC)	-1.6	TargetScan Human	High (predicted)	CFAP44	1.6
hsa-miR-132-5p	miR-132-5p (miRNAs w/seed CCGUGGC)	-1.6	TargetScan Human	High (predicted)	CNNM4	1.6
hsa-miR-132-5p	miR-132-5p (miRNAs w/seed CCGUGGC)	-1.6	TargetScan Human	High (predicted)	CRAT	1.6
hsa-miR-132-5p	miR-132-5p (miRNAs w/seed CCGUGGC)	-1.6	TargetScan Human	High (predicted)	CSK	1.6
hsa-miR-132-5p	miR-132-5p (miRNAs w/seed CCGUGGC)	-1.6	TargetScan Human	High (predicted)	CYP26B1	1.6
hsa-miR-132-5p	miR-132-5p (miRNAs w/seed CCGUGGC)	-1.6	TargetScan Human	High (predicted)	DEFB132	1.6
hsa-miR-132-5p	miR-132-5p (miRNAs w/seed CCGUGGC)	-1.6	TargetScan Human	High (predicted)	DENND3	1.6
hsa-miR-132-5p	miR-132-5p (miRNAs w/seed CCGUGGC)	-1.6	TargetScan Human	High (predicted)	DHCR24	1.6
hsa-miR-132-5p	miR-132-5p (miRNAs w/seed CCGUGGC)	-1.6	TargetScan Human	High (predicted)	DHRS3	1.6
hsa-miR-132-5p	miR-132-5p (miRNAs w/seed CCGUGGC)	-1.6	TargetScan Human	High (predicted)	DIO2	1.6
hsa-miR-132-5p	miR-132-5p (miRNAs w/seed CCGUGGC)	-1.6	TargetScan Human	High (predicted)	DPF1	1.6
hsa-miR-132-5p	miR-132-5p (miRNAs w/seed CCGUGGC)	-1.6	TargetScan Human	High (predicted)	DUSP7	1.6
hsa-miR-132-5p	miR-132-5p (miRNAs w/seed CCGUGGC)	-1.6	TargetScan Human	High (predicted)	DYNC1LI2	1.6
hsa-miR-132-5p	miR-132-5p (miRNAs w/seed CCGUGGC)	-1.6	TargetScan Human	High (predicted)	EGR3	1.6
hsa-miR-132-5p	miR-132-5p (miRNAs w/seed CCGUGGC)	-1.6	TargetScan Human	High (predicted)	ELF4	1.6
hsa-miR-132-5p	miR-132-5p (miRNAs w/seed CCGUGGC)	-1.6	TargetScan Human	High (predicted)	FAM53A	1.6
hsa-miR-132-5p	miR-132-5p (miRNAs w/seed CCGUGGC)	-1.6	TargetScan Human	High (predicted)	FBXO28	1.6
hsa-miR-132-5p	miR-132-5p (miRNAs w/seed CCGUGGC)	-1.6	TargetScan Human	High (predicted)	FERMT1	1.6
hsa-miR-132-5p	miR-132-5p (miRNAs w/seed CCGUGGC)	-1.6	TargetScan Human	High (predicted)	FLYWCH1	1.6
hsa-miR-132-5p	miR-132-5p (miRNAs w/seed CCGUGGC)	-1.6	TargetScan Human	High (predicted)	FSTL3	1.6
hsa-miR-132-5p	miR-132-5p (miRNAs w/seed CCGUGGC)	-1.6	TargetScan Human	High (predicted)	GABRD	1.6
hsa-miR-132-5p	miR-132-5p (miRNAs w/seed CCGUGGC)	-1.6	TargetScan Human	High (predicted)	GDPD4	1.6
hsa-miR-132-5p	miR-132-5p (miRNAs w/seed CCGUGGC)	-1.6	TargetScan Human	High (predicted)	GOLGA7	1.6
hsa-miR-132-5p	miR-132-5p (miRNAs w/seed CCGUGGC)	-1.6	TargetScan Human	High (predicted)	GPI	1.6
hsa-miR-132-5p	miR-132-5p (miRNAs w/seed CCGUGGC)	-1.6	TargetScan Human	High (predicted)	GPX3	1.6
hsa-miR-132-5p	miR-132-5p (miRNAs w/seed CCGUGGC)	-1.6	TargetScan Human	High (predicted)	GTF2H5	1.6
hsa-miR-132-5p	miR-132-5p (miRNAs w/seed CCGUGGC)	-1.6	TargetScan Human	High (predicted)	HARS2	1.6
hsa-miR-132-5p	miR-132-5p (miRNAs w/seed CCGUGGC)	-1.6	TargetScan Human	High (predicted)	HSPA12A	1.6
hsa-miR-132-5p	miR-132-5p (miRNAs w/seed CCGUGGC)	-1.6	TargetScan Human	High (predicted)	IGSF3	1.6
hsa-miR-132-5p	miR-132-5p (miRNAs w/seed CCGUGGC)	-1.6	TargetScan Human	High (predicted)	IL20RB	1.6
hsa-miR-132-5p	miR-132-5p (miRNAs w/seed CCGUGGC)	-1.6	TargetScan Human	High (predicted)	INHBB	1.6
hsa-miR-132-5p	miR-132-5p (miRNAs w/seed CCGUGGC)	-1.6	TargetScan Human	High (predicted)	IRX2	1.6
hsa-miR-132-5p	miR-132-5p (miRNAs w/seed CCGUGGC)	-1.6	TargetScan Human	High (predicted)	ISY1-RAB43	1.6
hsa-miR-132-5p	miR-132-5p (miRNAs w/seed CCGUGGC)	-1.6	TargetScan Human	High (predicted)	ITIH1	1.6
hsa-miR-132-5p	miR-132-5p (miRNAs w/seed CCGUGGC)	-1.6	TargetScan Human	High (predicted)	KRTCAP3	1.6
hsa-miR-132-5p	miR-132-5p (miRNAs w/seed CCGUGGC)	-1.6	TargetScan Human	High (predicted)	LAPTM5	1.6
hsa-miR-132-5p	miR-132-5p (miRNAs w/seed CCGUGGC)	-1.6	TargetScan Human	High (predicted)	LETM1	1.6
hsa-miR-132-5p	miR-132-5p (miRNAs w/seed CCGUGGC)	-1.6	TargetScan Human	High (predicted)	LIMD2	1.6
hsa-miR-132-5p	miR-132-5p (miRNAs w/seed CCGUGGC)	-1.6	TargetScan Human	High (predicted)	LINC01588	1.6
hsa-miR-132-5p	miR-132-5p (miRNAs w/seed CCGUGGC)	-1.6	TargetScan Human	High (predicted)	LOC100129215	1.6
hsa-miR-132-5p	miR-132-5p (miRNAs w/seed CCGUGGC)	-1.6	TargetScan Human	High (predicted)	LRRTM4	1.6
hsa-miR-132-5p	miR-132-5p (miRNAs w/seed CCGUGGC)	-1.6	TargetScan Human	High (predicted)	LYN	1.6
hsa-miR-132-5p	miR-132-5p (miRNAs w/seed CCGUGGC)	-1.6	TargetScan Human	High (predicted)	MAFK	1.6
hsa-miR-132-5p	miR-132-5p (miRNAs w/seed CCGUGGC)	-1.6	TargetScan Human	High (predicted)	MAPT	1.6
hsa-miR-132-5p	miR-132-5p (miRNAs w/seed CCGUGGC)	-1.6	TargetScan Human	High (predicted)	MBD3	1.6
hsa-miR-132-5p	miR-132-5p (miRNAs w/seed CCGUGGC)	-1.6	TargetScan Human	High (predicted)	MCM5	1.6
hsa-miR-132-5p	miR-132-5p (miRNAs w/seed CCGUGGC)	-1.6	TargetScan Human	High (predicted)	MIRLET7BHG	1.6
hsa-miR-132-5p	miR-132-5p (miRNAs w/seed CCGUGGC)	-1.6	TargetScan Human	High (predicted)	MOK	1.6
hsa-miR-132-5p	miR-132-5p (miRNAs w/seed CCGUGGC)	-1.6	TargetScan Human	High (predicted)	MORF4L2	1.6
hsa-miR-132-5p	miR-132-5p (miRNAs w/seed CCGUGGC)	-1.6	TargetScan Human	High (predicted)	MSC	1.6
hsa-miR-132-5p	miR-132-5p (miRNAs w/seed CCGUGGC)	-1.6	TargetScan Human	High (predicted)	MYADML2	1.6
hsa-miR-132-5p	miR-132-5p (miRNAs w/seed CCGUGGC)	-1.6	TargetScan Human	High (predicted)	MYH11	1.6
hsa-miR-132-5p	miR-132-5p (miRNAs w/seed CCGUGGC)	-1.6	TargetScan Human	High (predicted)	NAT8L	1.6
hsa-miR-132-5p	miR-132-5p (miRNAs w/seed CCGUGGC)	-1.6	TargetScan Human	High (predicted)	NT5C1A	1.6
hsa-miR-132-5p	miR-132-5p (miRNAs w/seed CCGUGGC)	-1.6	TargetScan Human	High (predicted)	NXPH3	1.6
hsa-miR-132-5p	miR-132-5p (miRNAs w/seed CCGUGGC)	-1.6	TargetScan Human	High (predicted)	P4HA3	1.6
hsa-miR-132-5p	miR-132-5p (miRNAs w/seed CCGUGGC)	-1.6	TargetScan Human	High (predicted)	PCDH12	1.6
hsa-miR-132-5p	miR-132-5p (miRNAs w/seed CCGUGGC)	-1.6	TargetScan Human	High (predicted)	PCDHB17P	1.6
hsa-miR-132-5p	miR-132-5p (miRNAs w/seed CCGUGGC)	-1.6	TargetScan Human	High (predicted)	PGBD5	1.6
hsa-miR-132-5p	miR-132-5p (miRNAs w/seed CCGUGGC)	-1.6	TargetScan Human	High (predicted)	PHF21B	1.6
hsa-miR-132-5p	miR-132-5p (miRNAs w/seed CCGUGGC)	-1.6	TargetScan Human	High (predicted)	PIGG	1.6
hsa-miR-132-5p	miR-132-5p (miRNAs w/seed CCGUGGC)	-1.6	TargetScan Human	High (predicted)	PIK3R2	1.6
hsa-miR-132-5p	miR-132-5p (miRNAs w/seed CCGUGGC)	-1.6	TargetScan Human	High (predicted)	PIK3R5	1.6
hsa-miR-132-5p	miR-132-5p (miRNAs w/seed CCGUGGC)	-1.6	TargetScan Human	High (predicted)	PITX1	1.6
hsa-miR-132-5p	miR-132-5p (miRNAs w/seed CCGUGGC)	-1.6	TargetScan Human	High (predicted)	PLET1	1.6
hsa-miR-132-5p	miR-132-5p (miRNAs w/seed CCGUGGC)	-1.6	TargetScan Human	High (predicted)	PPP1R3G	1.6
hsa-miR-132-5p	miR-132-5p (miRNAs w/seed CCGUGGC)	-1.6	TargetScan Human	High (predicted)	PREX1	1.6
hsa-miR-132-5p	miR-132-5p (miRNAs w/seed CCGUGGC)	-1.6	TargetScan Human	High (predicted)	PRSS54	1.6
hsa-miR-132-5p	miR-132-5p (miRNAs w/seed CCGUGGC)	-1.6	TargetScan Human	High (predicted)	RAB26	1.6
hsa-miR-132-5p	miR-132-5p (miRNAs w/seed CCGUGGC)	-1.6	TargetScan Human	High (predicted)	RAB36	1.6
hsa-miR-132-5p	miR-132-5p (miRNAs w/seed CCGUGGC)	-1.6	TargetScan Human	High (predicted)	RAB43	1.6
hsa-miR-132-5p	miR-132-5p (miRNAs w/seed CCGUGGC)	-1.6	TargetScan Human	High (predicted)	RAB4B	1.6
hsa-miR-132-5p	miR-132-5p (miRNAs w/seed CCGUGGC)	-1.6	TargetScan Human	High (predicted)	RCL1	1.6
hsa-miR-132-5p	miR-132-5p (miRNAs w/seed CCGUGGC)	-1.6	TargetScan Human	High (predicted)	RETSAT	1.6
hsa-miR-132-5p	miR-132-5p (miRNAs w/seed CCGUGGC)	-1.6	TargetScan Human	High (predicted)	RFNG	1.6
hsa-miR-132-5p	miR-132-5p (miRNAs w/seed CCGUGGC)	-1.6	TargetScan Human	High (predicted)	RNF44	1.6
hsa-miR-132-5p	miR-132-5p (miRNAs w/seed CCGUGGC)	-1.6	TargetScan Human	High (predicted)	ROBO3	1.6
hsa-miR-132-5p	miR-132-5p (miRNAs w/seed CCGUGGC)	-1.6	TargetScan Human	High (predicted)	RP11_131H244	1.6
hsa-miR-132-5p	miR-132-5p (miRNAs w/seed CCGUGGC)	-1.6	TargetScan Human	High (predicted)	RP11_93B146	1.6
hsa-miR-132-5p	miR-132-5p (miRNAs w/seed CCGUGGC)	-1.6	TargetScan Human	High (predicted)	RP5_832C25	1.6
hsa-miR-132-5p	miR-132-5p (miRNAs w/seed CCGUGGC)	-1.6	TargetScan Human	High (predicted)	S100A9	1.6
hsa-miR-132-5p	miR-132-5p (miRNAs w/seed CCGUGGC)	-1.6	TargetScan Human	High (predicted)	SCD	1.6
hsa-miR-132-5p	miR-132-5p (miRNAs w/seed CCGUGGC)	-1.6	TargetScan Human	High (predicted)	SENP3	1.6
hsa-miR-132-5p	miR-132-5p (miRNAs w/seed CCGUGGC)	-1.6	TargetScan Human	High (predicted)	SERPINA4	1.6
hsa-miR-132-5p	miR-132-5p (miRNAs w/seed CCGUGGC)	-1.6	TargetScan Human	High (predicted)	SH3BGRL2	1.6
hsa-miR-132-5p	miR-132-5p (miRNAs w/seed CCGUGGC)	-1.6	TargetScan Human	High (predicted)	SLC6A5	1.6
hsa-miR-132-5p	miR-132-5p (miRNAs w/seed CCGUGGC)	-1.6	TargetScan Human	High (predicted)	SLC9A2	1.6
hsa-miR-132-5p	miR-132-5p (miRNAs w/seed CCGUGGC)	-1.6	TargetScan Human	High (predicted)	SNAP25	1.6
hsa-miR-132-5p	miR-132-5p (miRNAs w/seed CCGUGGC)	-1.6	TargetScan Human	High (predicted)	SPEM2	1.6
hsa-miR-132-5p	miR-132-5p (miRNAs w/seed CCGUGGC)	-1.6	TargetScan Human	High (predicted)	SPIN1	1.6
hsa-miR-132-5p	miR-132-5p (miRNAs w/seed CCGUGGC)	-1.6	TargetScan Human	High (predicted)	SPP2	1.6
hsa-miR-132-5p	miR-132-5p (miRNAs w/seed CCGUGGC)	-1.6	TargetScan Human	High (predicted)	SSTR1	1.6
hsa-miR-132-5p	miR-132-5p (miRNAs w/seed CCGUGGC)	-1.6	TargetScan Human	High (predicted)	STRA6	1.6
hsa-miR-132-5p	miR-132-5p (miRNAs w/seed CCGUGGC)	-1.6	TargetScan Human	High (predicted)	TDRD10	1.6
hsa-miR-132-5p	miR-132-5p (miRNAs w/seed CCGUGGC)	-1.6	TargetScan Human	High (predicted)	TFAM	1.6
hsa-miR-132-5p	miR-132-5p (miRNAs w/seed CCGUGGC)	-1.6	TargetScan Human	High (predicted)	TFR2	1.6
hsa-miR-132-5p	miR-132-5p (miRNAs w/seed CCGUGGC)	-1.6	TargetScan Human	High (predicted)	TIFAB	1.6
hsa-miR-132-5p	miR-132-5p (miRNAs w/seed CCGUGGC)	-1.6	TargetScan Human	High (predicted)	TLX3	1.6
hsa-miR-132-5p	miR-132-5p (miRNAs w/seed CCGUGGC)	-1.6	TargetScan Human	High (predicted)	TMEM239	1.6
hsa-miR-132-5p	miR-132-5p (miRNAs w/seed CCGUGGC)	-1.6	TargetScan Human	High (predicted)	TNFSF14	1.6
hsa-miR-132-5p	miR-132-5p (miRNAs w/seed CCGUGGC)	-1.6	TargetScan Human	High (predicted)	TRAF6	1.6
hsa-miR-132-5p	miR-132-5p (miRNAs w/seed CCGUGGC)	-1.6	TargetScan Human	High (predicted)	TRAPPC3L	1.6
hsa-miR-132-5p	miR-132-5p (miRNAs w/seed CCGUGGC)	-1.6	TargetScan Human	High (predicted)	TRIM44	1.6
hsa-miR-132-5p	miR-132-5p (miRNAs w/seed CCGUGGC)	-1.6	TargetScan Human	High (predicted)	TRPS1	1.6
hsa-miR-132-5p	miR-132-5p (miRNAs w/seed CCGUGGC)	-1.6	TargetScan Human	High (predicted)	TSC22D3	1.6
hsa-miR-132-5p	miR-132-5p (miRNAs w/seed CCGUGGC)	-1.6	TargetScan Human	High (predicted)	TSPEAR	1.6
hsa-miR-132-5p	miR-132-5p (miRNAs w/seed CCGUGGC)	-1.6	TargetScan Human	High (predicted)	UBASH3A	1.6
hsa-miR-132-5p	miR-132-5p (miRNAs w/seed CCGUGGC)	-1.6	TargetScan Human	High (predicted)	UBE2L3	1.6
hsa-miR-132-5p	miR-132-5p (miRNAs w/seed CCGUGGC)	-1.6	TargetScan Human	High (predicted)	UBE2L6	1.6
hsa-miR-132-5p	miR-132-5p (miRNAs w/seed CCGUGGC)	-1.6	TargetScan Human	High (predicted)	UCP3	1.6
hsa-miR-132-5p	miR-132-5p (miRNAs w/seed CCGUGGC)	-1.6	TargetScan Human	High (predicted)	VPS37B	1.6
hsa-miR-132-5p	miR-132-5p (miRNAs w/seed CCGUGGC)	-1.6	TargetScan Human	High (predicted)	VWA1	1.6
hsa-miR-132-5p	miR-132-5p (miRNAs w/seed CCGUGGC)	-1.6	TargetScan Human	High (predicted)	WIZ	1.6
hsa-miR-132-5p	miR-132-5p (miRNAs w/seed CCGUGGC)	-1.6	TargetScan Human	High (predicted)	YWHAB	1.6
hsa-miR-132-5p	miR-132-5p (miRNAs w/seed CCGUGGC)	-1.6	TargetScan Human	High (predicted)	ZNF646	1.6
hsa-miR-148a-3p	miR-148a-3p (and other miRNAs w/seed CAGUGCA)	0.53	TargetScan Human	High (predicted)	A4GNT	-0.53
hsa-miR-148a-3p	miR-148a-3p (and other miRNAs w/seed CAGUGCA)	0.53	TargetScan Human	High (predicted)	ABCB7	-0.53
hsa-miR-148a-3p	miR-148a-3p (and other miRNAs w/seed CAGUGCA)	0.53	TargetScan Human	High (predicted)	ABCD3	-0.53
hsa-miR-148a-3p	miR-148a-3p (and other miRNAs w/seed CAGUGCA)	0.53	TargetScan Human	High (predicted)	ABI3	-0.53
hsa-miR-148a-3p	miR-148a-3p (and other miRNAs w/seed CAGUGCA)	0.53	TargetScan Human	High (predicted)	ABL2	-0.53
hsa-miR-148a-3p	miR-148a-3p (and other miRNAs w/seed CAGUGCA)	0.53	TargetScan Human	High (predicted)	ADAMTS5	-0.53
hsa-miR-148a-3p	miR-148a-3p (and other miRNAs w/seed CAGUGCA)	0.53	TargetScan Human	High (predicted)	ADGRB3	-0.53
hsa-miR-148a-3p	miR-148a-3p (and other miRNAs w/seed CAGUGCA)	0.53	TargetScan Human	High (predicted)	ADGRE1	-0.53
hsa-miR-148a-3p	miR-148a-3p (and other miRNAs w/seed CAGUGCA)	0.53	TargetScan Human	High (predicted)	AGFG1	-0.53
hsa-miR-148a-3p	miR-148a-3p (and other miRNAs w/seed CAGUGCA)	0.53	TargetScan Human	High (predicted)	AGO4	-0.53
hsa-miR-148a-3p	miR-148a-3p (and other miRNAs w/seed CAGUGCA)	0.53	TargetScan Human	High (predicted)	AHDC1	-0.53
hsa-miR-148a-3p	miR-148a-3p (and other miRNAs w/seed CAGUGCA)	0.53	TargetScan Human	High (predicted)	AK2	-0.53
hsa-miR-148a-3p	miR-148a-3p (and other miRNAs w/seed CAGUGCA)	0.53	TargetScan Human	High (predicted)	AKTIP	-0.53
hsa-miR-148a-3p	miR-148a-3p (and other miRNAs w/seed CAGUGCA)	0.53	TargetScan Human	High (predicted)	ARFIP1	-0.53
hsa-miR-148a-3p	miR-148a-3p (and other miRNAs w/seed CAGUGCA)	0.53	TargetScan Human	High (predicted)	ARL8B	-0.53
hsa-miR-148a-3p	miR-148a-3p (and other miRNAs w/seed CAGUGCA)	0.53	TargetScan Human	High (predicted)	ARRDC3	-0.53
hsa-miR-148a-3p	miR-148a-3p (and other miRNAs w/seed CAGUGCA)	0.53	TargetScan Human	High (predicted)	ATP2B4	-0.53
hsa-miR-148a-3p	miR-148a-3p (and other miRNAs w/seed CAGUGCA)	0.53	TargetScan Human	High (predicted)	ATP4B	-0.53
hsa-miR-148a-3p	miR-148a-3p (and other miRNAs w/seed CAGUGCA)	0.53	TargetScan Human	High (predicted)	ATP6AP2	-0.53
hsa-miR-148a-3p	miR-148a-3p (and other miRNAs w/seed CAGUGCA)	0.53	TargetScan Human	High (predicted)	B4GALT5	-0.53
hsa-miR-148a-3p	miR-148a-3p (and other miRNAs w/seed CAGUGCA)	0.53	TargetScan Human	High (predicted)	B4GALT6	-0.53
hsa-miR-148a-3p	miR-148a-3p (and other miRNAs w/seed CAGUGCA)	0.53	TargetScan Human	High (predicted)	BARHL2	-0.53
hsa-miR-148a-3p	miR-148a-3p (and other miRNAs w/seed CAGUGCA)	0.53	TargetScan Human	High (predicted)	BHLHE41	-0.53
hsa-miR-148a-3p	miR-148a-3p (and other miRNAs w/seed CAGUGCA)	0.53	TargetScan Human	High (predicted)	BICC1	-0.53
hsa-miR-148a-3p	miR-148a-3p (and other miRNAs w/seed CAGUGCA)	0.53	TargetScan Human	High (predicted)	BMT2	-0.53
hsa-miR-148a-3p	miR-148a-3p (and other miRNAs w/seed CAGUGCA)	0.53	TargetScan Human	High (predicted)	BTBD3	-0.53
hsa-miR-148a-3p	miR-148a-3p (and other miRNAs w/seed CAGUGCA)	0.53	TargetScan Human	High (predicted)	C16orf91	-0.53
hsa-miR-148a-3p	miR-148a-3p (and other miRNAs w/seed CAGUGCA)	0.53	TargetScan Human	High (predicted)	C18orf25	-0.53
hsa-miR-148a-3p	miR-148a-3p (and other miRNAs w/seed CAGUGCA)	0.53	TargetScan Human	High (predicted)	C1GALT1	-0.53
hsa-miR-148a-3p	miR-148a-3p (and other miRNAs w/seed CAGUGCA)	0.53	TargetScan Human	High (predicted)	C2orf80	-0.53
hsa-miR-148a-3p	miR-148a-3p (and other miRNAs w/seed CAGUGCA)	0.53	TargetScan Human	High (predicted)	CABP7	-0.53
hsa-miR-148a-3p	miR-148a-3p (and other miRNAs w/seed CAGUGCA)	0.53	TargetScan Human	High (predicted)	CAND1	-0.53
hsa-miR-148a-3p	miR-148a-3p (and other miRNAs w/seed CAGUGCA)	0.53	TargetScan Human	High (predicted)	CCDC144A	-0.53
hsa-miR-148a-3p	miR-148a-3p (and other miRNAs w/seed CAGUGCA)	0.53	TargetScan Human	High (predicted)	CCDC6	-0.53
hsa-miR-148a-3p	miR-148a-3p (and other miRNAs w/seed CAGUGCA)	0.53	Ingenuity Expert Findings,TargetScan Human	Experimentally Observed,High (predicted)	CCKBR	-0.53
hsa-miR-148a-3p	miR-148a-3p (and other miRNAs w/seed CAGUGCA)	0.53	TargetScan Human	High (predicted)	CCL14	-0.53
hsa-miR-148a-3p	miR-148a-3p (and other miRNAs w/seed CAGUGCA)	0.53	TargetScan Human	High (predicted)	CCT6A	-0.53
hsa-miR-148a-3p	miR-148a-3p (and other miRNAs w/seed CAGUGCA)	0.53	TargetScan Human	High (predicted)	CDC14A	-0.53
hsa-miR-148a-3p	miR-148a-3p (and other miRNAs w/seed CAGUGCA)	0.53	TargetScan Human	High (predicted)	CDH7	-0.53
hsa-miR-148a-3p	miR-148a-3p (and other miRNAs w/seed CAGUGCA)	0.53	TargetScan Human	High (predicted)	CDK19	-0.53
hsa-miR-148a-3p	miR-148a-3p (and other miRNAs w/seed CAGUGCA)	0.53	TargetScan Human	High (predicted)	CDK5R1	-0.53
hsa-miR-148a-3p	miR-148a-3p (and other miRNAs w/seed CAGUGCA)	0.53	TargetScan Human	High (predicted)	CEBPE	-0.53
hsa-miR-148a-3p	miR-148a-3p (and other miRNAs w/seed CAGUGCA)	0.53	TargetScan Human	High (predicted)	CHST1	-0.53
hsa-miR-148a-3p	miR-148a-3p (and other miRNAs w/seed CAGUGCA)	0.53	TargetScan Human	High (predicted)	CLCN6	-0.53
hsa-miR-148a-3p	miR-148a-3p (and other miRNAs w/seed CAGUGCA)	0.53	TargetScan Human	High (predicted)	CNTN4	-0.53
hsa-miR-148a-3p	miR-148a-3p (and other miRNAs w/seed CAGUGCA)	0.53	TargetScan Human	High (predicted)	CRISP1	-0.53
hsa-miR-148a-3p	miR-148a-3p (and other miRNAs w/seed CAGUGCA)	0.53	TargetScan Human	High (predicted)	CTSA	-0.53
hsa-miR-148a-3p	miR-148a-3p (and other miRNAs w/seed CAGUGCA)	0.53	TargetScan Human	High (predicted)	CUL5	-0.53
hsa-miR-148a-3p	miR-148a-3p (and other miRNAs w/seed CAGUGCA)	0.53	TargetScan Human	High (predicted)	CYB5R4	-0.53
hsa-miR-148a-3p	miR-148a-3p (and other miRNAs w/seed CAGUGCA)	0.53	TargetScan Human	High (predicted)	DCP2	-0.53
hsa-miR-148a-3p	miR-148a-3p (and other miRNAs w/seed CAGUGCA)	0.53	TargetScan Human	High (predicted)	DCTN3	-0.53
hsa-miR-148a-3p	miR-148a-3p (and other miRNAs w/seed CAGUGCA)	0.53	TargetScan Human	High (predicted)	DDAH1	-0.53
hsa-miR-148a-3p	miR-148a-3p (and other miRNAs w/seed CAGUGCA)	0.53	TargetScan Human	High (predicted)	DDX6	-0.53
hsa-miR-148a-3p	miR-148a-3p (and other miRNAs w/seed CAGUGCA)	0.53	TargetScan Human	High (predicted)	DIPK2A	-0.53
hsa-miR-148a-3p	miR-148a-3p (and other miRNAs w/seed CAGUGCA)	0.53	TargetScan Human,miRecords	Experimentally Observed,High (predicted)	DNMT1	-0.53
hsa-miR-148a-3p	miR-148a-3p (and other miRNAs w/seed CAGUGCA)	0.53	TarBase,miRecords	Experimentally Observed	DNMT3B	-0.53
hsa-miR-148a-3p	miR-148a-3p (and other miRNAs w/seed CAGUGCA)	0.53	TargetScan Human	High (predicted)	DOCK6	-0.53
hsa-miR-148a-3p	miR-148a-3p (and other miRNAs w/seed CAGUGCA)	0.53	TargetScan Human	High (predicted)	DPP4	-0.53
hsa-miR-148a-3p	miR-148a-3p (and other miRNAs w/seed CAGUGCA)	0.53	Ingenuity Expert Findings,TargetScan Human	Experimentally Observed,Moderate (predicted)	DUSP1	-0.53
hsa-miR-148a-3p	miR-148a-3p (and other miRNAs w/seed CAGUGCA)	0.53	TargetScan Human	High (predicted)	DYNLL2	-0.53
hsa-miR-148a-3p	miR-148a-3p (and other miRNAs w/seed CAGUGCA)	0.53	TargetScan Human	High (predicted)	EIF4E3	-0.53
hsa-miR-148a-3p	miR-148a-3p (and other miRNAs w/seed CAGUGCA)	0.53	TargetScan Human	High (predicted)	ELAVL4	-0.53
hsa-miR-148a-3p	miR-148a-3p (and other miRNAs w/seed CAGUGCA)	0.53	TargetScan Human	High (predicted)	ELF5	-0.53
hsa-miR-148a-3p	miR-148a-3p (and other miRNAs w/seed CAGUGCA)	0.53	TargetScan Human	High (predicted)	EMG1	-0.53
hsa-miR-148a-3p	miR-148a-3p (and other miRNAs w/seed CAGUGCA)	0.53	TargetScan Human	High (predicted)	EMP1	-0.53
hsa-miR-148a-3p	miR-148a-3p (and other miRNAs w/seed CAGUGCA)	0.53	TargetScan Human	High (predicted)	EOGT	-0.53
hsa-miR-148a-3p	miR-148a-3p (and other miRNAs w/seed CAGUGCA)	0.53	TargetScan Human	High (predicted)	EPDR1	-0.53
hsa-miR-148a-3p	miR-148a-3p (and other miRNAs w/seed CAGUGCA)	0.53	TargetScan Human	High (predicted)	EPM2A	-0.53
hsa-miR-148a-3p	miR-148a-3p (and other miRNAs w/seed CAGUGCA)	0.53	TargetScan Human	High (predicted)	ERBB3	-0.53
hsa-miR-148a-3p	miR-148a-3p (and other miRNAs w/seed CAGUGCA)	0.53	TargetScan Human	High (predicted)	ERRFI1	-0.53
hsa-miR-148a-3p	miR-148a-3p (and other miRNAs w/seed CAGUGCA)	0.53	TargetScan Human	High (predicted)	ETS1	-0.53
hsa-miR-148a-3p	miR-148a-3p (and other miRNAs w/seed CAGUGCA)	0.53	TargetScan Human	High (predicted)	FAM153A/FAM153B	-0.53
hsa-miR-148a-3p	miR-148a-3p (and other miRNAs w/seed CAGUGCA)	0.53	TargetScan Human	High (predicted)	FAM153CP	-0.53
hsa-miR-148a-3p	miR-148a-3p (and other miRNAs w/seed CAGUGCA)	0.53	TargetScan Human	High (predicted)	FAM168B	-0.53
hsa-miR-148a-3p	miR-148a-3p (and other miRNAs w/seed CAGUGCA)	0.53	TargetScan Human	High (predicted)	FAM81A	-0.53
hsa-miR-148a-3p	miR-148a-3p (and other miRNAs w/seed CAGUGCA)	0.53	TargetScan Human	High (predicted)	FAM9C	-0.53
hsa-miR-148a-3p	miR-148a-3p (and other miRNAs w/seed CAGUGCA)	0.53	TargetScan Human	High (predicted)	FBXO28	-0.53
hsa-miR-148a-3p	miR-148a-3p (and other miRNAs w/seed CAGUGCA)	0.53	TargetScan Human	High (predicted)	FEZ2	-0.53
hsa-miR-148a-3p	miR-148a-3p (and other miRNAs w/seed CAGUGCA)	0.53	TargetScan Human	High (predicted)	FLT1	-0.53
hsa-miR-148a-3p	miR-148a-3p (and other miRNAs w/seed CAGUGCA)	0.53	TargetScan Human	High (predicted)	FXR1	-0.53
hsa-miR-148a-3p	miR-148a-3p (and other miRNAs w/seed CAGUGCA)	0.53	TargetScan Human	High (predicted)	GADD45A	-0.53
hsa-miR-148a-3p	miR-148a-3p (and other miRNAs w/seed CAGUGCA)	0.53	TargetScan Human	High (predicted)	GAP43	-0.53
hsa-miR-148a-3p	miR-148a-3p (and other miRNAs w/seed CAGUGCA)	0.53	TargetScan Human	High (predicted)	GLRX5	-0.53
hsa-miR-148a-3p	miR-148a-3p (and other miRNAs w/seed CAGUGCA)	0.53	TargetScan Human	High (predicted)	GOLT1A	-0.53
hsa-miR-148a-3p	miR-148a-3p (and other miRNAs w/seed CAGUGCA)	0.53	TargetScan Human	High (predicted)	GOLT1B	-0.53
hsa-miR-148a-3p	miR-148a-3p (and other miRNAs w/seed CAGUGCA)	0.53	TargetScan Human	High (predicted)	GPATCH8	-0.53
hsa-miR-148a-3p	miR-148a-3p (and other miRNAs w/seed CAGUGCA)	0.53	TargetScan Human	High (predicted)	GTF2H1	-0.53
hsa-miR-148a-3p	miR-148a-3p (and other miRNAs w/seed CAGUGCA)	0.53	TargetScan Human	High (predicted)	H4C5	-0.53
hsa-miR-148a-3p	miR-148a-3p (and other miRNAs w/seed CAGUGCA)	0.53	TargetScan Human	High (predicted)	HLA-A	-0.53
hsa-miR-148a-3p	miR-148a-3p (and other miRNAs w/seed CAGUGCA)	0.53	TargetScan Human	High (predicted)	HLA-B	-0.53
hsa-miR-148a-3p	miR-148a-3p (and other miRNAs w/seed CAGUGCA)	0.53	TargetScan Human	High (predicted)	HLA-C	-0.53
hsa-miR-148a-3p	miR-148a-3p (and other miRNAs w/seed CAGUGCA)	0.53	TargetScan Human	High (predicted)	HLA-DQB2	-0.53
hsa-miR-148a-3p	miR-148a-3p (and other miRNAs w/seed CAGUGCA)	0.53	TargetScan Human	High (predicted)	HOMER1	-0.53
hsa-miR-148a-3p	miR-148a-3p (and other miRNAs w/seed CAGUGCA)	0.53	Ingenuity Expert Findings	Experimentally Observed	HOTAIR	-0.53
hsa-miR-148a-3p	miR-148a-3p (and other miRNAs w/seed CAGUGCA)	0.53	TargetScan Human	High (predicted)	HOXC8	-0.53
hsa-miR-148a-3p	miR-148a-3p (and other miRNAs w/seed CAGUGCA)	0.53	TargetScan Human	High (predicted)	IL1RL1	-0.53
hsa-miR-148a-3p	miR-148a-3p (and other miRNAs w/seed CAGUGCA)	0.53	TargetScan Human	High (predicted)	INHBB	-0.53
hsa-miR-148a-3p	miR-148a-3p (and other miRNAs w/seed CAGUGCA)	0.53	TargetScan Human	High (predicted)	INO80	-0.53
hsa-miR-148a-3p	miR-148a-3p (and other miRNAs w/seed CAGUGCA)	0.53	TargetScan Human	High (predicted)	ITGA9	-0.53
hsa-miR-148a-3p	miR-148a-3p (and other miRNAs w/seed CAGUGCA)	0.53	TargetScan Human	High (predicted)	JMY	-0.53
hsa-miR-148a-3p	miR-148a-3p (and other miRNAs w/seed CAGUGCA)	0.53	TargetScan Human	High (predicted)	KAT7	-0.53
hsa-miR-148a-3p	miR-148a-3p (and other miRNAs w/seed CAGUGCA)	0.53	TargetScan Human	High (predicted)	KCNAB1	-0.53
hsa-miR-148a-3p	miR-148a-3p (and other miRNAs w/seed CAGUGCA)	0.53	TargetScan Human	High (predicted)	KCNJ6	-0.53
hsa-miR-148a-3p	miR-148a-3p (and other miRNAs w/seed CAGUGCA)	0.53	TargetScan Human	High (predicted)	KIAA0232	-0.53
hsa-miR-148a-3p	miR-148a-3p (and other miRNAs w/seed CAGUGCA)	0.53	TargetScan Human	High (predicted)	KLF5	-0.53
hsa-miR-148a-3p	miR-148a-3p (and other miRNAs w/seed CAGUGCA)	0.53	TargetScan Human	High (predicted)	KLF6	-0.53
hsa-miR-148a-3p	miR-148a-3p (and other miRNAs w/seed CAGUGCA)	0.53	TargetScan Human	High (predicted)	KRT76	-0.53
hsa-miR-148a-3p	miR-148a-3p (and other miRNAs w/seed CAGUGCA)	0.53	TargetScan Human	High (predicted)	KRTAP2-1	-0.53
hsa-miR-148a-3p	miR-148a-3p (and other miRNAs w/seed CAGUGCA)	0.53	TargetScan Human	High (predicted)	KRTAP2-3/KRTAP2-4	-0.53
hsa-miR-148a-3p	miR-148a-3p (and other miRNAs w/seed CAGUGCA)	0.53	TargetScan Human	High (predicted)	LALBA	-0.53
hsa-miR-148a-3p	miR-148a-3p (and other miRNAs w/seed CAGUGCA)	0.53	TargetScan Human	High (predicted)	LAMB2	-0.53
hsa-miR-148a-3p	miR-148a-3p (and other miRNAs w/seed CAGUGCA)	0.53	TargetScan Human	High (predicted)	LDLR	-0.53
hsa-miR-148a-3p	miR-148a-3p (and other miRNAs w/seed CAGUGCA)	0.53	TargetScan Human	High (predicted)	LINC02860	-0.53
hsa-miR-148a-3p	miR-148a-3p (and other miRNAs w/seed CAGUGCA)	0.53	TargetScan Human	High (predicted)	LIPA	-0.53
hsa-miR-148a-3p	miR-148a-3p (and other miRNAs w/seed CAGUGCA)	0.53	TargetScan Human	High (predicted)	LIPG	-0.53
hsa-miR-148a-3p	miR-148a-3p (and other miRNAs w/seed CAGUGCA)	0.53	TargetScan Human	High (predicted)	LIPI	-0.53
hsa-miR-148a-3p	miR-148a-3p (and other miRNAs w/seed CAGUGCA)	0.53	TargetScan Human	High (predicted)	LL22NC03-63E9.3	-0.53
hsa-miR-148a-3p	miR-148a-3p (and other miRNAs w/seed CAGUGCA)	0.53	TargetScan Human	High (predicted)	LRP2	-0.53
hsa-miR-148a-3p	miR-148a-3p (and other miRNAs w/seed CAGUGCA)	0.53	TargetScan Human	High (predicted)	LYSMD2	-0.53
hsa-miR-148a-3p	miR-148a-3p (and other miRNAs w/seed CAGUGCA)	0.53	TargetScan Human	High (predicted)	MAB21L4	-0.53
hsa-miR-148a-3p	miR-148a-3p (and other miRNAs w/seed CAGUGCA)	0.53	TargetScan Human	High (predicted)	MACIR	-0.53
hsa-miR-148a-3p	miR-148a-3p (and other miRNAs w/seed CAGUGCA)	0.53	TargetScan Human	High (predicted)	MACROH2A1	-0.53
hsa-miR-148a-3p	miR-148a-3p (and other miRNAs w/seed CAGUGCA)	0.53	TargetScan Human	High (predicted)	MAF	-0.53
hsa-miR-148a-3p	miR-148a-3p (and other miRNAs w/seed CAGUGCA)	0.53	TargetScan Human	High (predicted)	MAFB	-0.53
hsa-miR-148a-3p	miR-148a-3p (and other miRNAs w/seed CAGUGCA)	0.53	TargetScan Human	High (predicted)	MAFF	-0.53
hsa-miR-148a-3p	miR-148a-3p (and other miRNAs w/seed CAGUGCA)	0.53	TargetScan Human	High (predicted)	MAP3K9	-0.53
hsa-miR-148a-3p	miR-148a-3p (and other miRNAs w/seed CAGUGCA)	0.53	TargetScan Human	High (predicted)	MARCHF3	-0.53
hsa-miR-148a-3p	miR-148a-3p (and other miRNAs w/seed CAGUGCA)	0.53	TargetScan Human	High (predicted)	MDFIC	-0.53
hsa-miR-148a-3p	miR-148a-3p (and other miRNAs w/seed CAGUGCA)	0.53	TargetScan Human	High (predicted)	MDM4	-0.53
hsa-miR-148a-3p	miR-148a-3p (and other miRNAs w/seed CAGUGCA)	0.53	TargetScan Human	High (predicted)	MEOX2	-0.53
hsa-miR-148a-3p	miR-148a-3p (and other miRNAs w/seed CAGUGCA)	0.53	TargetScan Human	High (predicted)	MIER1	-0.53
hsa-miR-148a-3p	miR-148a-3p (and other miRNAs w/seed CAGUGCA)	0.53	TargetScan Human	High (predicted)	MIGA2	-0.53
hsa-miR-148a-3p	miR-148a-3p (and other miRNAs w/seed CAGUGCA)	0.53	TargetScan Human	High (predicted)	MITF	-0.53
hsa-miR-148a-3p	miR-148a-3p (and other miRNAs w/seed CAGUGCA)	0.53	TargetScan Human	High (predicted)	MMD	-0.53
hsa-miR-148a-3p	miR-148a-3p (and other miRNAs w/seed CAGUGCA)	0.53	TargetScan Human	High (predicted)	MMP10	-0.53
hsa-miR-148a-3p	miR-148a-3p (and other miRNAs w/seed CAGUGCA)	0.53	TargetScan Human	High (predicted)	MMP15	-0.53
hsa-miR-148a-3p	miR-148a-3p (and other miRNAs w/seed CAGUGCA)	0.53	TargetScan Human	High (predicted)	MRAS	-0.53
hsa-miR-148a-3p	miR-148a-3p (and other miRNAs w/seed CAGUGCA)	0.53	TargetScan Human	High (predicted)	MRGPRX3	-0.53
hsa-miR-148a-3p	miR-148a-3p (and other miRNAs w/seed CAGUGCA)	0.53	TargetScan Human	High (predicted)	MRPL28	-0.53
hsa-miR-148a-3p	miR-148a-3p (and other miRNAs w/seed CAGUGCA)	0.53	TargetScan Human	High (predicted)	MTF1	-0.53
hsa-miR-148a-3p	miR-148a-3p (and other miRNAs w/seed CAGUGCA)	0.53	TargetScan Human	High (predicted)	MTMR14	-0.53
hsa-miR-148a-3p	miR-148a-3p (and other miRNAs w/seed CAGUGCA)	0.53	TargetScan Human	High (predicted)	MTMR9	-0.53
hsa-miR-148a-3p	miR-148a-3p (and other miRNAs w/seed CAGUGCA)	0.53	TargetScan Human	High (predicted)	MXD1	-0.53
hsa-miR-148a-3p	miR-148a-3p (and other miRNAs w/seed CAGUGCA)	0.53	TargetScan Human	High (predicted)	NCKIPSD	-0.53
hsa-miR-148a-3p	miR-148a-3p (and other miRNAs w/seed CAGUGCA)	0.53	TargetScan Human	High (predicted)	NDP	-0.53
hsa-miR-148a-3p	miR-148a-3p (and other miRNAs w/seed CAGUGCA)	0.53	TargetScan Human	High (predicted)	NEU3	-0.53
hsa-miR-148a-3p	miR-148a-3p (and other miRNAs w/seed CAGUGCA)	0.53	TargetScan Human	High (predicted)	NEURL4	-0.53
hsa-miR-148a-3p	miR-148a-3p (and other miRNAs w/seed CAGUGCA)	0.53	TargetScan Human	High (predicted)	NFE2L3	-0.53
hsa-miR-148a-3p	miR-148a-3p (and other miRNAs w/seed CAGUGCA)	0.53	TargetScan Human	High (predicted)	NIN	-0.53
hsa-miR-148a-3p	miR-148a-3p (and other miRNAs w/seed CAGUGCA)	0.53	TargetScan Human	High (predicted)	NOG	-0.53
hsa-miR-148a-3p	miR-148a-3p (and other miRNAs w/seed CAGUGCA)	0.53	TargetScan Human	High (predicted)	NPEPL1	-0.53
hsa-miR-148a-3p	miR-148a-3p (and other miRNAs w/seed CAGUGCA)	0.53	TargetScan Human	High (predicted)	NPTN	-0.53
hsa-miR-148a-3p	miR-148a-3p (and other miRNAs w/seed CAGUGCA)	0.53	TargetScan Human	High (predicted)	NPTX1	-0.53
hsa-miR-148a-3p	miR-148a-3p (and other miRNAs w/seed CAGUGCA)	0.53	miRecords	Experimentally Observed	NR1I2	-0.53
hsa-miR-148a-3p	miR-148a-3p (and other miRNAs w/seed CAGUGCA)	0.53	TargetScan Human	High (predicted)	NR2C2AP	-0.53
hsa-miR-148a-3p	miR-148a-3p (and other miRNAs w/seed CAGUGCA)	0.53	TargetScan Human	High (predicted)	NRAS	-0.53
hsa-miR-148a-3p	miR-148a-3p (and other miRNAs w/seed CAGUGCA)	0.53	TargetScan Human	High (predicted)	NRP1	-0.53
hsa-miR-148a-3p	miR-148a-3p (and other miRNAs w/seed CAGUGCA)	0.53	TargetScan Human	High (predicted)	OBI1	-0.53
hsa-miR-148a-3p	miR-148a-3p (and other miRNAs w/seed CAGUGCA)	0.53	TargetScan Human	High (predicted)	OSBPL11	-0.53
hsa-miR-148a-3p	miR-148a-3p (and other miRNAs w/seed CAGUGCA)	0.53	TargetScan Human	High (predicted)	OTX2	-0.53
hsa-miR-148a-3p	miR-148a-3p (and other miRNAs w/seed CAGUGCA)	0.53	TargetScan Human	High (predicted)	PABPC1L	-0.53
hsa-miR-148a-3p	miR-148a-3p (and other miRNAs w/seed CAGUGCA)	0.53	TargetScan Human	High (predicted)	PARPBP	-0.53
hsa-miR-148a-3p	miR-148a-3p (and other miRNAs w/seed CAGUGCA)	0.53	TargetScan Human	High (predicted)	PBXIP1	-0.53
hsa-miR-148a-3p	miR-148a-3p (and other miRNAs w/seed CAGUGCA)	0.53	TargetScan Human	High (predicted)	PCDH10	-0.53
hsa-miR-148a-3p	miR-148a-3p (and other miRNAs w/seed CAGUGCA)	0.53	TargetScan Human	High (predicted)	PDE1C	-0.53
hsa-miR-148a-3p	miR-148a-3p (and other miRNAs w/seed CAGUGCA)	0.53	TargetScan Human	High (predicted)	PDIA3	-0.53
hsa-miR-148a-3p	miR-148a-3p (and other miRNAs w/seed CAGUGCA)	0.53	TargetScan Human	High (predicted)	PHAX	-0.53
hsa-miR-148a-3p	miR-148a-3p (and other miRNAs w/seed CAGUGCA)	0.53	TargetScan Human	High (predicted)	PIGA	-0.53
hsa-miR-148a-3p	miR-148a-3p (and other miRNAs w/seed CAGUGCA)	0.53	TargetScan Human	High (predicted)	PIGS	-0.53
hsa-miR-148a-3p	miR-148a-3p (and other miRNAs w/seed CAGUGCA)	0.53	TargetScan Human	High (predicted)	PIK3IP1	-0.53
hsa-miR-148a-3p	miR-148a-3p (and other miRNAs w/seed CAGUGCA)	0.53	TargetScan Human	High (predicted)	PLAA	-0.53
hsa-miR-148a-3p	miR-148a-3p (and other miRNAs w/seed CAGUGCA)	0.53	TargetScan Human	High (predicted)	PNPLA6	-0.53
hsa-miR-148a-3p	miR-148a-3p (and other miRNAs w/seed CAGUGCA)	0.53	TargetScan Human	High (predicted)	PNRC2	-0.53
hsa-miR-148a-3p	miR-148a-3p (and other miRNAs w/seed CAGUGCA)	0.53	TargetScan Human	High (predicted)	POU3F2	-0.53
hsa-miR-148a-3p	miR-148a-3p (and other miRNAs w/seed CAGUGCA)	0.53	TargetScan Human	High (predicted)	PPP1R10	-0.53
hsa-miR-148a-3p	miR-148a-3p (and other miRNAs w/seed CAGUGCA)	0.53	TargetScan Human	High (predicted)	PPP6R1	-0.53
hsa-miR-148a-3p	miR-148a-3p (and other miRNAs w/seed CAGUGCA)	0.53	TargetScan Human	High (predicted)	PRKCZ	-0.53
hsa-miR-148a-3p	miR-148a-3p (and other miRNAs w/seed CAGUGCA)	0.53	TargetScan Human	High (predicted)	PRNP	-0.53
hsa-miR-148a-3p	miR-148a-3p (and other miRNAs w/seed CAGUGCA)	0.53	TargetScan Human	High (predicted)	PTEN	-0.53
hsa-miR-148a-3p	miR-148a-3p (and other miRNAs w/seed CAGUGCA)	0.53	TargetScan Human	High (predicted)	PTGER3	-0.53
hsa-miR-148a-3p	miR-148a-3p (and other miRNAs w/seed CAGUGCA)	0.53	TargetScan Human	High (predicted)	PTPRA	-0.53
hsa-miR-148a-3p	miR-148a-3p (and other miRNAs w/seed CAGUGCA)	0.53	TargetScan Human	High (predicted)	QKI	-0.53
hsa-miR-148a-3p	miR-148a-3p (and other miRNAs w/seed CAGUGCA)	0.53	TargetScan Human	High (predicted)	RAB34	-0.53
hsa-miR-148a-3p	miR-148a-3p (and other miRNAs w/seed CAGUGCA)	0.53	TargetScan Human	High (predicted)	RAB9B	-0.53
hsa-miR-148a-3p	miR-148a-3p (and other miRNAs w/seed CAGUGCA)	0.53	TargetScan Human	High (predicted)	RGMA	-0.53
hsa-miR-148a-3p	miR-148a-3p (and other miRNAs w/seed CAGUGCA)	0.53	TargetScan Human	High (predicted)	RHCE/RHD	-0.53
hsa-miR-148a-3p	miR-148a-3p (and other miRNAs w/seed CAGUGCA)	0.53	TargetScan Human	High (predicted)	ROBO1	-0.53
hsa-miR-148a-3p	miR-148a-3p (and other miRNAs w/seed CAGUGCA)	0.53	TargetScan Human	High (predicted)	ROCK1	-0.53
hsa-miR-148a-3p	miR-148a-3p (and other miRNAs w/seed CAGUGCA)	0.53	TargetScan Human,miRecords	Experimentally Observed,High (predicted)	RPS6KA5	-0.53
hsa-miR-148a-3p	miR-148a-3p (and other miRNAs w/seed CAGUGCA)	0.53	TargetScan Human	High (predicted)	RTN4	-0.53
hsa-miR-148a-3p	miR-148a-3p (and other miRNAs w/seed CAGUGCA)	0.53	TargetScan Human	High (predicted)	RXFP1	-0.53
hsa-miR-148a-3p	miR-148a-3p (and other miRNAs w/seed CAGUGCA)	0.53	TargetScan Human	High (predicted)	S1PR1	-0.53
hsa-miR-148a-3p	miR-148a-3p (and other miRNAs w/seed CAGUGCA)	0.53	TargetScan Human	High (predicted)	SCAP	-0.53
hsa-miR-148a-3p	miR-148a-3p (and other miRNAs w/seed CAGUGCA)	0.53	TargetScan Human	High (predicted)	SESTD1	-0.53
hsa-miR-148a-3p	miR-148a-3p (and other miRNAs w/seed CAGUGCA)	0.53	TargetScan Human	High (predicted)	SGMS1	-0.53
hsa-miR-148a-3p	miR-148a-3p (and other miRNAs w/seed CAGUGCA)	0.53	TargetScan Human	High (predicted)	SIGLEC8	-0.53
hsa-miR-148a-3p	miR-148a-3p (and other miRNAs w/seed CAGUGCA)	0.53	TargetScan Human	High (predicted)	SIRT4	-0.53
hsa-miR-148a-3p	miR-148a-3p (and other miRNAs w/seed CAGUGCA)	0.53	TargetScan Human	High (predicted)	SKP1	-0.53
hsa-miR-148a-3p	miR-148a-3p (and other miRNAs w/seed CAGUGCA)	0.53	TargetScan Human	High (predicted)	SLC12A7	-0.53
hsa-miR-148a-3p	miR-148a-3p (and other miRNAs w/seed CAGUGCA)	0.53	TargetScan Human	High (predicted)	SLC24A3	-0.53
hsa-miR-148a-3p	miR-148a-3p (and other miRNAs w/seed CAGUGCA)	0.53	TargetScan Human	High (predicted)	SLC25A44	-0.53
hsa-miR-148a-3p	miR-148a-3p (and other miRNAs w/seed CAGUGCA)	0.53	TargetScan Human	High (predicted)	SLC2A1	-0.53
hsa-miR-148a-3p	miR-148a-3p (and other miRNAs w/seed CAGUGCA)	0.53	TargetScan Human	High (predicted)	SLC5A7	-0.53
hsa-miR-148a-3p	miR-148a-3p (and other miRNAs w/seed CAGUGCA)	0.53	TargetScan Human	High (predicted)	SMIM12	-0.53
hsa-miR-148a-3p	miR-148a-3p (and other miRNAs w/seed CAGUGCA)	0.53	TargetScan Human	High (predicted)	SMIM18	-0.53
hsa-miR-148a-3p	miR-148a-3p (and other miRNAs w/seed CAGUGCA)	0.53	TargetScan Human	High (predicted)	SMR3A	-0.53
hsa-miR-148a-3p	miR-148a-3p (and other miRNAs w/seed CAGUGCA)	0.53	TargetScan Human	High (predicted)	SMS	-0.53
hsa-miR-148a-3p	miR-148a-3p (and other miRNAs w/seed CAGUGCA)	0.53	TargetScan Human	High (predicted)	SNAP91	-0.53
hsa-miR-148a-3p	miR-148a-3p (and other miRNAs w/seed CAGUGCA)	0.53	TargetScan Human	High (predicted)	SNN	-0.53
hsa-miR-148a-3p	miR-148a-3p (and other miRNAs w/seed CAGUGCA)	0.53	TargetScan Human	High (predicted)	SNX27	-0.53
hsa-miR-148a-3p	miR-148a-3p (and other miRNAs w/seed CAGUGCA)	0.53	TargetScan Human	High (predicted)	SNX3	-0.53
hsa-miR-148a-3p	miR-148a-3p (and other miRNAs w/seed CAGUGCA)	0.53	TargetScan Human	High (predicted)	SOS1	-0.53
hsa-miR-148a-3p	miR-148a-3p (and other miRNAs w/seed CAGUGCA)	0.53	TargetScan Human	High (predicted)	SOS2	-0.53
hsa-miR-148a-3p	miR-148a-3p (and other miRNAs w/seed CAGUGCA)	0.53	TargetScan Human	High (predicted)	SPRYD7	-0.53
hsa-miR-148a-3p	miR-148a-3p (and other miRNAs w/seed CAGUGCA)	0.53	TargetScan Human	High (predicted)	SRSF11	-0.53
hsa-miR-148a-3p	miR-148a-3p (and other miRNAs w/seed CAGUGCA)	0.53	TargetScan Human	High (predicted)	ST8SIA3	-0.53
hsa-miR-148a-3p	miR-148a-3p (and other miRNAs w/seed CAGUGCA)	0.53	TargetScan Human	High (predicted)	STAP1	-0.53
hsa-miR-148a-3p	miR-148a-3p (and other miRNAs w/seed CAGUGCA)	0.53	TargetScan Human	High (predicted)	STX3	-0.53
hsa-miR-148a-3p	miR-148a-3p (and other miRNAs w/seed CAGUGCA)	0.53	TargetScan Human	High (predicted)	SYCE3	-0.53
hsa-miR-148a-3p	miR-148a-3p (and other miRNAs w/seed CAGUGCA)	0.53	TargetScan Human	High (predicted)	SZRD1	-0.53
hsa-miR-148a-3p	miR-148a-3p (and other miRNAs w/seed CAGUGCA)	0.53	TargetScan Human	High (predicted)	TAC4	-0.53
hsa-miR-148a-3p	miR-148a-3p (and other miRNAs w/seed CAGUGCA)	0.53	TargetScan Human	High (predicted)	TGFA	-0.53
hsa-miR-148a-3p	miR-148a-3p (and other miRNAs w/seed CAGUGCA)	0.53	TargetScan Human	High (predicted)	TIMM23	-0.53
hsa-miR-148a-3p	miR-148a-3p (and other miRNAs w/seed CAGUGCA)	0.53	TargetScan Human	High (predicted)	TMED7	-0.53
hsa-miR-148a-3p	miR-148a-3p (and other miRNAs w/seed CAGUGCA)	0.53	TargetScan Human	High (predicted)	TMEM165	-0.53
hsa-miR-148a-3p	miR-148a-3p (and other miRNAs w/seed CAGUGCA)	0.53	TargetScan Human	High (predicted)	TMEM170A	-0.53
hsa-miR-148a-3p	miR-148a-3p (and other miRNAs w/seed CAGUGCA)	0.53	TargetScan Human	High (predicted)	TMEM187	-0.53
hsa-miR-148a-3p	miR-148a-3p (and other miRNAs w/seed CAGUGCA)	0.53	TargetScan Human	High (predicted)	TMEM217	-0.53
hsa-miR-148a-3p	miR-148a-3p (and other miRNAs w/seed CAGUGCA)	0.53	TargetScan Human	High (predicted)	TMEM266	-0.53
hsa-miR-148a-3p	miR-148a-3p (and other miRNAs w/seed CAGUGCA)	0.53	TargetScan Human	High (predicted)	TMEM52B	-0.53
hsa-miR-148a-3p	miR-148a-3p (and other miRNAs w/seed CAGUGCA)	0.53	TargetScan Human	High (predicted)	TMEM54	-0.53
hsa-miR-148a-3p	miR-148a-3p (and other miRNAs w/seed CAGUGCA)	0.53	TargetScan Human	High (predicted),Moderate (predicted)	TMSB10/TMSB4X	-0.53
hsa-miR-148a-3p	miR-148a-3p (and other miRNAs w/seed CAGUGCA)	0.53	TargetScan Human	High (predicted)	TNFRSF6B	-0.53
hsa-miR-148a-3p	miR-148a-3p (and other miRNAs w/seed CAGUGCA)	0.53	TargetScan Human	High (predicted)	TNRC6A	-0.53
hsa-miR-148a-3p	miR-148a-3p (and other miRNAs w/seed CAGUGCA)	0.53	TargetScan Human	High (predicted)	TNRC6C	-0.53
hsa-miR-148a-3p	miR-148a-3p (and other miRNAs w/seed CAGUGCA)	0.53	Ingenuity Expert Findings	Experimentally Observed	Tnxa-ps1	-0.53
hsa-miR-148a-3p	miR-148a-3p (and other miRNAs w/seed CAGUGCA)	0.53	TargetScan Human	High (predicted)	TRAK2	-0.53
hsa-miR-148a-3p	miR-148a-3p (and other miRNAs w/seed CAGUGCA)	0.53	TargetScan Human	High (predicted)	TUBE1	-0.53
hsa-miR-148a-3p	miR-148a-3p (and other miRNAs w/seed CAGUGCA)	0.53	TargetScan Human	High (predicted)	UBAP2L	-0.53
hsa-miR-148a-3p	miR-148a-3p (and other miRNAs w/seed CAGUGCA)	0.53	TargetScan Human	High (predicted)	UBE2D1	-0.53
hsa-miR-148a-3p	miR-148a-3p (and other miRNAs w/seed CAGUGCA)	0.53	TargetScan Human	High (predicted)	UCP3	-0.53
hsa-miR-148a-3p	miR-148a-3p (and other miRNAs w/seed CAGUGCA)	0.53	TargetScan Human	High (predicted)	UGT8	-0.53
hsa-miR-148a-3p	miR-148a-3p (and other miRNAs w/seed CAGUGCA)	0.53	TargetScan Human	High (predicted)	USP33	-0.53
hsa-miR-148a-3p	miR-148a-3p (and other miRNAs w/seed CAGUGCA)	0.53	TargetScan Human	High (predicted)	USP48	-0.53
hsa-miR-148a-3p	miR-148a-3p (and other miRNAs w/seed CAGUGCA)	0.53	TargetScan Human	High (predicted)	USP6	-0.53
hsa-miR-148a-3p	miR-148a-3p (and other miRNAs w/seed CAGUGCA)	0.53	TargetScan Human	High (predicted)	VMP1	-0.53
hsa-miR-148a-3p	miR-148a-3p (and other miRNAs w/seed CAGUGCA)	0.53	TargetScan Human	High (predicted)	VPS37A	-0.53
hsa-miR-148a-3p	miR-148a-3p (and other miRNAs w/seed CAGUGCA)	0.53	TargetScan Human	High (predicted)	VSIG1	-0.53
hsa-miR-148a-3p	miR-148a-3p (and other miRNAs w/seed CAGUGCA)	0.53	TargetScan Human	High (predicted)	WDR20	-0.53
hsa-miR-148a-3p	miR-148a-3p (and other miRNAs w/seed CAGUGCA)	0.53	TargetScan Human	High (predicted)	WDR47	-0.53
hsa-miR-148a-3p	miR-148a-3p (and other miRNAs w/seed CAGUGCA)	0.53	TargetScan Human	High (predicted)	XPO4	-0.53
hsa-miR-148a-3p	miR-148a-3p (and other miRNAs w/seed CAGUGCA)	0.53	TargetScan Human	High (predicted)	YPEL3	-0.53
hsa-miR-148a-3p	miR-148a-3p (and other miRNAs w/seed CAGUGCA)	0.53	TargetScan Human	High (predicted)	ZDHHC7	-0.53
hsa-miR-148a-3p	miR-148a-3p (and other miRNAs w/seed CAGUGCA)	0.53	TargetScan Human	High (predicted)	ZNF226	-0.53
hsa-miR-148a-3p	miR-148a-3p (and other miRNAs w/seed CAGUGCA)	0.53	TargetScan Human	High (predicted)	ZNF274	-0.53
hsa-miR-148a-3p	miR-148a-3p (and other miRNAs w/seed CAGUGCA)	0.53	TargetScan Human	High (predicted)	ZNF33A	-0.53
hsa-miR-148a-3p	miR-148a-3p (and other miRNAs w/seed CAGUGCA)	0.53	TargetScan Human	High (predicted)	ZNF618	-0.53
hsa-miR-187-3p	miR-187-3p (miRNAs w/seed CGUGUCU)	2.448	TargetScan Human	High (predicted)	A2M	-2.448
hsa-miR-187-3p	miR-187-3p (miRNAs w/seed CGUGUCU)	2.448	TargetScan Human	High (predicted)	ANTKMT	-2.448
hsa-miR-187-3p	miR-187-3p (miRNAs w/seed CGUGUCU)	2.448	TargetScan Human	High (predicted)	ARRB1	-2.448
hsa-miR-187-3p	miR-187-3p (miRNAs w/seed CGUGUCU)	2.448	TargetScan Human	High (predicted)	ASB18	-2.448
hsa-miR-187-3p	miR-187-3p (miRNAs w/seed CGUGUCU)	2.448	TargetScan Human	High (predicted)	B3GALT5	-2.448
hsa-miR-187-3p	miR-187-3p (miRNAs w/seed CGUGUCU)	2.448	TargetScan Human	High (predicted)	BCL10	-2.448
hsa-miR-187-3p	miR-187-3p (miRNAs w/seed CGUGUCU)	2.448	TargetScan Human	High (predicted)	C1S	-2.448
hsa-miR-187-3p	miR-187-3p (miRNAs w/seed CGUGUCU)	2.448	TargetScan Human	High (predicted)	C20orf173	-2.448
hsa-miR-187-3p	miR-187-3p (miRNAs w/seed CGUGUCU)	2.448	TargetScan Human	High (predicted)	C2CD2	-2.448
hsa-miR-187-3p	miR-187-3p (miRNAs w/seed CGUGUCU)	2.448	TargetScan Human	High (predicted)	CAVIN1	-2.448
hsa-miR-187-3p	miR-187-3p (miRNAs w/seed CGUGUCU)	2.448	TargetScan Human	High (predicted)	CD276	-2.448
hsa-miR-187-3p	miR-187-3p (miRNAs w/seed CGUGUCU)	2.448	TargetScan Human	High (predicted)	CERK	-2.448
hsa-miR-187-3p	miR-187-3p (miRNAs w/seed CGUGUCU)	2.448	TargetScan Human	High (predicted)	CHAD	-2.448
hsa-miR-187-3p	miR-187-3p (miRNAs w/seed CGUGUCU)	2.448	TargetScan Human	High (predicted)	COG8	-2.448
hsa-miR-187-3p	miR-187-3p (miRNAs w/seed CGUGUCU)	2.448	TargetScan Human	High (predicted)	CRMP1	-2.448
hsa-miR-187-3p	miR-187-3p (miRNAs w/seed CGUGUCU)	2.448	TargetScan Human	High (predicted)	CSRNP3	-2.448
hsa-miR-187-3p	miR-187-3p (miRNAs w/seed CGUGUCU)	2.448	TargetScan Human	High (predicted)	CYB5RL	-2.448
hsa-miR-187-3p	miR-187-3p (miRNAs w/seed CGUGUCU)	2.448	TargetScan Human	High (predicted)	DDX39B	-2.448
hsa-miR-187-3p	miR-187-3p (miRNAs w/seed CGUGUCU)	2.448	TargetScan Human	High (predicted)	DUS1L	-2.448
hsa-miR-187-3p	miR-187-3p (miRNAs w/seed CGUGUCU)	2.448	TargetScan Human	High (predicted)	ELAVL3	-2.448
hsa-miR-187-3p	miR-187-3p (miRNAs w/seed CGUGUCU)	2.448	TargetScan Human	High (predicted)	EML2	-2.448
hsa-miR-187-3p	miR-187-3p (miRNAs w/seed CGUGUCU)	2.448	TargetScan Human	High (predicted)	ERG	-2.448
hsa-miR-187-3p	miR-187-3p (miRNAs w/seed CGUGUCU)	2.448	TargetScan Human	High (predicted)	ETS1	-2.448
hsa-miR-187-3p	miR-187-3p (miRNAs w/seed CGUGUCU)	2.448	TargetScan Human	High (predicted)	F11	-2.448
hsa-miR-187-3p	miR-187-3p (miRNAs w/seed CGUGUCU)	2.448	TargetScan Human	High (predicted)	FGF10	-2.448
hsa-miR-187-3p	miR-187-3p (miRNAs w/seed CGUGUCU)	2.448	TargetScan Human	High (predicted)	GAB3	-2.448
hsa-miR-187-3p	miR-187-3p (miRNAs w/seed CGUGUCU)	2.448	TargetScan Human	High (predicted)	GPR156	-2.448
hsa-miR-187-3p	miR-187-3p (miRNAs w/seed CGUGUCU)	2.448	TargetScan Human	High (predicted)	GPRACR	-2.448
hsa-miR-187-3p	miR-187-3p (miRNAs w/seed CGUGUCU)	2.448	TargetScan Human	High (predicted)	IQCJ	-2.448
hsa-miR-187-3p	miR-187-3p (miRNAs w/seed CGUGUCU)	2.448	TargetScan Human	High (predicted)	JAKMIP3	-2.448
hsa-miR-187-3p	miR-187-3p (miRNAs w/seed CGUGUCU)	2.448	TargetScan Human	High (predicted)	KIR2DL1/KIR2DL3	-2.448
hsa-miR-187-3p	miR-187-3p (miRNAs w/seed CGUGUCU)	2.448	TargetScan Human	High (predicted)	KLF7	-2.448
hsa-miR-187-3p	miR-187-3p (miRNAs w/seed CGUGUCU)	2.448	TargetScan Human	High (predicted)	KSR2	-2.448
hsa-miR-187-3p	miR-187-3p (miRNAs w/seed CGUGUCU)	2.448	TargetScan Human	High (predicted)	LOC100129603	-2.448
hsa-miR-187-3p	miR-187-3p (miRNAs w/seed CGUGUCU)	2.448	TargetScan Human	High (predicted)	LOC100130449	-2.448
hsa-miR-187-3p	miR-187-3p (miRNAs w/seed CGUGUCU)	2.448	TargetScan Human	High (predicted)	LRFN1	-2.448
hsa-miR-187-3p	miR-187-3p (miRNAs w/seed CGUGUCU)	2.448	TargetScan Human	High (predicted)	LYPD1	-2.448
hsa-miR-187-3p	miR-187-3p (miRNAs w/seed CGUGUCU)	2.448	TargetScan Human	High (predicted)	MAN1B1	-2.448
hsa-miR-187-3p	miR-187-3p (miRNAs w/seed CGUGUCU)	2.448	TargetScan Human	High (predicted)	NPFFR1	-2.448
hsa-miR-187-3p	miR-187-3p (miRNAs w/seed CGUGUCU)	2.448	TargetScan Human	High (predicted)	NUPR1	-2.448
hsa-miR-187-3p	miR-187-3p (miRNAs w/seed CGUGUCU)	2.448	TargetScan Human	High (predicted)	ODC1	-2.448
hsa-miR-187-3p	miR-187-3p (miRNAs w/seed CGUGUCU)	2.448	TargetScan Human	High (predicted)	ONECUT3	-2.448
hsa-miR-187-3p	miR-187-3p (miRNAs w/seed CGUGUCU)	2.448	TargetScan Human	High (predicted)	PDF	-2.448
hsa-miR-187-3p	miR-187-3p (miRNAs w/seed CGUGUCU)	2.448	TargetScan Human	High (predicted)	PIGG	-2.448
hsa-miR-187-3p	miR-187-3p (miRNAs w/seed CGUGUCU)	2.448	TargetScan Human	High (predicted)	PSKH2	-2.448
hsa-miR-187-3p	miR-187-3p (miRNAs w/seed CGUGUCU)	2.448	TargetScan Human	High (predicted)	REM2	-2.448
hsa-miR-187-3p	miR-187-3p (miRNAs w/seed CGUGUCU)	2.448	TargetScan Human	High (predicted)	RHBDF1	-2.448
hsa-miR-187-3p	miR-187-3p (miRNAs w/seed CGUGUCU)	2.448	TargetScan Human	High (predicted)	RNF5	-2.448
hsa-miR-187-3p	miR-187-3p (miRNAs w/seed CGUGUCU)	2.448	TargetScan Human	High (predicted)	RP11_293M101	-2.448
hsa-miR-187-3p	miR-187-3p (miRNAs w/seed CGUGUCU)	2.448	TargetScan Human	High (predicted)	RP11_93B146	-2.448
hsa-miR-187-3p	miR-187-3p (miRNAs w/seed CGUGUCU)	2.448	TargetScan Human	High (predicted)	RPL35	-2.448
hsa-miR-187-3p	miR-187-3p (miRNAs w/seed CGUGUCU)	2.448	TargetScan Human	High (predicted)	RSPH10B/RSPH10B2	-2.448
hsa-miR-187-3p	miR-187-3p (miRNAs w/seed CGUGUCU)	2.448	TargetScan Human	High (predicted)	S100A4	-2.448
hsa-miR-187-3p	miR-187-3p (miRNAs w/seed CGUGUCU)	2.448	TargetScan Human	High (predicted)	SERHL2	-2.448
hsa-miR-187-3p	miR-187-3p (miRNAs w/seed CGUGUCU)	2.448	TargetScan Human	High (predicted)	SH2B2	-2.448
hsa-miR-187-3p	miR-187-3p (miRNAs w/seed CGUGUCU)	2.448	TargetScan Human	High (predicted)	SHFL	-2.448
hsa-miR-187-3p	miR-187-3p (miRNAs w/seed CGUGUCU)	2.448	TargetScan Human	High (predicted)	SHISAL1	-2.448
hsa-miR-187-3p	miR-187-3p (miRNAs w/seed CGUGUCU)	2.448	TargetScan Human	High (predicted)	SLC17A9	-2.448
hsa-miR-187-3p	miR-187-3p (miRNAs w/seed CGUGUCU)	2.448	TargetScan Human	High (predicted)	SLC35F1	-2.448
hsa-miR-187-3p	miR-187-3p (miRNAs w/seed CGUGUCU)	2.448	TargetScan Human	High (predicted)	SLC36A2	-2.448
hsa-miR-187-3p	miR-187-3p (miRNAs w/seed CGUGUCU)	2.448	TargetScan Human	High (predicted)	SLC6A3	-2.448
hsa-miR-187-3p	miR-187-3p (miRNAs w/seed CGUGUCU)	2.448	TargetScan Human	High (predicted)	SMAD1	-2.448
hsa-miR-187-3p	miR-187-3p (miRNAs w/seed CGUGUCU)	2.448	TargetScan Human	High (predicted)	SMKR1	-2.448
hsa-miR-187-3p	miR-187-3p (miRNAs w/seed CGUGUCU)	2.448	TargetScan Human	High (predicted)	SOHLH2	-2.448
hsa-miR-187-3p	miR-187-3p (miRNAs w/seed CGUGUCU)	2.448	TargetScan Human	High (predicted)	TAFA3	-2.448
hsa-miR-187-3p	miR-187-3p (miRNAs w/seed CGUGUCU)	2.448	TargetScan Human	High (predicted)	TAFA5	-2.448
hsa-miR-187-3p	miR-187-3p (miRNAs w/seed CGUGUCU)	2.448	TargetScan Human	High (predicted)	TFF1	-2.448
hsa-miR-187-3p	miR-187-3p (miRNAs w/seed CGUGUCU)	2.448	TargetScan Human	High (predicted)	TIMELESS	-2.448
hsa-miR-187-3p	miR-187-3p (miRNAs w/seed CGUGUCU)	2.448	TargetScan Human	High (predicted)	TMSB10/TMSB4X	-2.448
hsa-miR-187-3p	miR-187-3p (miRNAs w/seed CGUGUCU)	2.448	TargetScan Human	High (predicted)	TPPP	-2.448
hsa-miR-187-3p	miR-187-3p (miRNAs w/seed CGUGUCU)	2.448	TargetScan Human	High (predicted)	TSPAN5	-2.448
hsa-miR-187-3p	miR-187-3p (miRNAs w/seed CGUGUCU)	2.448	TargetScan Human	High (predicted)	TTL	-2.448
hsa-miR-187-3p	miR-187-3p (miRNAs w/seed CGUGUCU)	2.448	TargetScan Human	High (predicted)	TUBGCP3	-2.448
hsa-miR-187-3p	miR-187-3p (miRNAs w/seed CGUGUCU)	2.448	TargetScan Human	High (predicted)	VGLL1	-2.448
hsa-miR-187-3p	miR-187-3p (miRNAs w/seed CGUGUCU)	2.448	TargetScan Human	High (predicted)	ZNF516	-2.448
hsa-miR-193b-5p	miR-193b-5p (miRNAs w/seed GGGGUUU)	1.543	TargetScan Human	High (predicted)	ABHD6	-1.543
hsa-miR-193b-5p	miR-193b-5p (miRNAs w/seed GGGGUUU)	1.543	TargetScan Human	High (predicted)	AC137932.4	-1.543
hsa-miR-193b-5p	miR-193b-5p (miRNAs w/seed GGGGUUU)	1.543	TargetScan Human	High (predicted)	ACAP2	-1.543
hsa-miR-193b-5p	miR-193b-5p (miRNAs w/seed GGGGUUU)	1.543	TargetScan Human	High (predicted)	ACER3	-1.543
hsa-miR-193b-5p	miR-193b-5p (miRNAs w/seed GGGGUUU)	1.543	TargetScan Human	High (predicted)	AIF1L	-1.543
hsa-miR-193b-5p	miR-193b-5p (miRNAs w/seed GGGGUUU)	1.543	TargetScan Human	High (predicted)	AKR1C1/AKR1C2	-1.543
hsa-miR-193b-5p	miR-193b-5p (miRNAs w/seed GGGGUUU)	1.543	TargetScan Human	High (predicted)	ALDH1B1	-1.543
hsa-miR-193b-5p	miR-193b-5p (miRNAs w/seed GGGGUUU)	1.543	TargetScan Human	High (predicted)	ALG1	-1.543
hsa-miR-193b-5p	miR-193b-5p (miRNAs w/seed GGGGUUU)	1.543	TargetScan Human	High (predicted)	ANP32B	-1.543
hsa-miR-193b-5p	miR-193b-5p (miRNAs w/seed GGGGUUU)	1.543	TargetScan Human	High (predicted)	AP5S1	-1.543
hsa-miR-193b-5p	miR-193b-5p (miRNAs w/seed GGGGUUU)	1.543	TargetScan Human	High (predicted)	ARL4C	-1.543
hsa-miR-193b-5p	miR-193b-5p (miRNAs w/seed GGGGUUU)	1.543	TargetScan Human	High (predicted)	ARL8B	-1.543
hsa-miR-193b-5p	miR-193b-5p (miRNAs w/seed GGGGUUU)	1.543	TargetScan Human	High (predicted)	ASCL1	-1.543
hsa-miR-193b-5p	miR-193b-5p (miRNAs w/seed GGGGUUU)	1.543	TargetScan Human	High (predicted)	B4GALNT1	-1.543
hsa-miR-193b-5p	miR-193b-5p (miRNAs w/seed GGGGUUU)	1.543	TargetScan Human	High (predicted)	BEAN1	-1.543
hsa-miR-193b-5p	miR-193b-5p (miRNAs w/seed GGGGUUU)	1.543	TargetScan Human	High (predicted)	BLOC1S1	-1.543
hsa-miR-193b-5p	miR-193b-5p (miRNAs w/seed GGGGUUU)	1.543	TargetScan Human	High (predicted)	BMI1	-1.543
hsa-miR-193b-5p	miR-193b-5p (miRNAs w/seed GGGGUUU)	1.543	TargetScan Human	High (predicted)	BMP2	-1.543
hsa-miR-193b-5p	miR-193b-5p (miRNAs w/seed GGGGUUU)	1.543	TargetScan Human	High (predicted)	BRI3BP	-1.543
hsa-miR-193b-5p	miR-193b-5p (miRNAs w/seed GGGGUUU)	1.543	TargetScan Human	High (predicted)	C10orf105	-1.543
hsa-miR-193b-5p	miR-193b-5p (miRNAs w/seed GGGGUUU)	1.543	TargetScan Human	High (predicted)	C15orf40	-1.543
hsa-miR-193b-5p	miR-193b-5p (miRNAs w/seed GGGGUUU)	1.543	TargetScan Human	High (predicted)	C19orf84	-1.543
hsa-miR-193b-5p	miR-193b-5p (miRNAs w/seed GGGGUUU)	1.543	TargetScan Human	High (predicted)	C1orf158	-1.543
hsa-miR-193b-5p	miR-193b-5p (miRNAs w/seed GGGGUUU)	1.543	TargetScan Human	High (predicted)	C1orf210	-1.543
hsa-miR-193b-5p	miR-193b-5p (miRNAs w/seed GGGGUUU)	1.543	TargetScan Human	High (predicted)	C1QL2	-1.543
hsa-miR-193b-5p	miR-193b-5p (miRNAs w/seed GGGGUUU)	1.543	TargetScan Human	High (predicted)	C5orf22	-1.543
hsa-miR-193b-5p	miR-193b-5p (miRNAs w/seed GGGGUUU)	1.543	TargetScan Human	High (predicted)	C5orf51	-1.543
hsa-miR-193b-5p	miR-193b-5p (miRNAs w/seed GGGGUUU)	1.543	TargetScan Human	High (predicted)	C8orf86	-1.543
hsa-miR-193b-5p	miR-193b-5p (miRNAs w/seed GGGGUUU)	1.543	TargetScan Human	High (predicted)	C9orf64	-1.543
hsa-miR-193b-5p	miR-193b-5p (miRNAs w/seed GGGGUUU)	1.543	TargetScan Human	High (predicted)	CACNB4	-1.543
hsa-miR-193b-5p	miR-193b-5p (miRNAs w/seed GGGGUUU)	1.543	TargetScan Human	High (predicted)	CASP3	-1.543
hsa-miR-193b-5p	miR-193b-5p (miRNAs w/seed GGGGUUU)	1.543	TargetScan Human	High (predicted)	CATSPER1	-1.543
hsa-miR-193b-5p	miR-193b-5p (miRNAs w/seed GGGGUUU)	1.543	TargetScan Human	High (predicted)	CC2D2A	-1.543
hsa-miR-193b-5p	miR-193b-5p (miRNAs w/seed GGGGUUU)	1.543	TargetScan Human	High (predicted)	CCDC12	-1.543
hsa-miR-193b-5p	miR-193b-5p (miRNAs w/seed GGGGUUU)	1.543	TargetScan Human	High (predicted)	CCDC182	-1.543
hsa-miR-193b-5p	miR-193b-5p (miRNAs w/seed GGGGUUU)	1.543	TargetScan Human	High (predicted)	CCL5	-1.543
hsa-miR-193b-5p	miR-193b-5p (miRNAs w/seed GGGGUUU)	1.543	TargetScan Human	High (predicted)	CCR1	-1.543
hsa-miR-193b-5p	miR-193b-5p (miRNAs w/seed GGGGUUU)	1.543	TargetScan Human	High (predicted)	CD99	-1.543
hsa-miR-193b-5p	miR-193b-5p (miRNAs w/seed GGGGUUU)	1.543	TargetScan Human	High (predicted)	CFAP47	-1.543
hsa-miR-193b-5p	miR-193b-5p (miRNAs w/seed GGGGUUU)	1.543	TargetScan Human	High (predicted)	CHRNA1	-1.543
hsa-miR-193b-5p	miR-193b-5p (miRNAs w/seed GGGGUUU)	1.543	TargetScan Human	High (predicted)	CHTF8	-1.543
hsa-miR-193b-5p	miR-193b-5p (miRNAs w/seed GGGGUUU)	1.543	TargetScan Human	High (predicted)	CIAO2A	-1.543
hsa-miR-193b-5p	miR-193b-5p (miRNAs w/seed GGGGUUU)	1.543	TargetScan Human	High (predicted)	CLDN2	-1.543
hsa-miR-193b-5p	miR-193b-5p (miRNAs w/seed GGGGUUU)	1.543	TargetScan Human	High (predicted)	CLIP3	-1.543
hsa-miR-193b-5p	miR-193b-5p (miRNAs w/seed GGGGUUU)	1.543	TargetScan Human	High (predicted)	CLN3	-1.543
hsa-miR-193b-5p	miR-193b-5p (miRNAs w/seed GGGGUUU)	1.543	TargetScan Human	High (predicted)	CMTM5	-1.543
hsa-miR-193b-5p	miR-193b-5p (miRNAs w/seed GGGGUUU)	1.543	TargetScan Human	High (predicted)	CNIH3	-1.543
hsa-miR-193b-5p	miR-193b-5p (miRNAs w/seed GGGGUUU)	1.543	TargetScan Human	High (predicted)	CNR1	-1.543
hsa-miR-193b-5p	miR-193b-5p (miRNAs w/seed GGGGUUU)	1.543	TargetScan Human	High (predicted)	COLCA1	-1.543
hsa-miR-193b-5p	miR-193b-5p (miRNAs w/seed GGGGUUU)	1.543	TargetScan Human	High (predicted)	COMMD3-BMI1	-1.543
hsa-miR-193b-5p	miR-193b-5p (miRNAs w/seed GGGGUUU)	1.543	TargetScan Human	High (predicted)	CPNE6	-1.543
hsa-miR-193b-5p	miR-193b-5p (miRNAs w/seed GGGGUUU)	1.543	TargetScan Human	High (predicted)	CRACR2B	-1.543
hsa-miR-193b-5p	miR-193b-5p (miRNAs w/seed GGGGUUU)	1.543	TargetScan Human	High (predicted)	CRCP	-1.543
hsa-miR-193b-5p	miR-193b-5p (miRNAs w/seed GGGGUUU)	1.543	TargetScan Human	High (predicted)	CSAG1	-1.543
hsa-miR-193b-5p	miR-193b-5p (miRNAs w/seed GGGGUUU)	1.543	TargetScan Human	High (predicted)	CSF2RA	-1.543
hsa-miR-193b-5p	miR-193b-5p (miRNAs w/seed GGGGUUU)	1.543	TargetScan Human	High (predicted)	CXorf21	-1.543
hsa-miR-193b-5p	miR-193b-5p (miRNAs w/seed GGGGUUU)	1.543	TargetScan Human	High (predicted)	DDIT4L	-1.543
hsa-miR-193b-5p	miR-193b-5p (miRNAs w/seed GGGGUUU)	1.543	TargetScan Human	High (predicted)	DLX1	-1.543
hsa-miR-193b-5p	miR-193b-5p (miRNAs w/seed GGGGUUU)	1.543	TargetScan Human	High (predicted)	DLX3	-1.543
hsa-miR-193b-5p	miR-193b-5p (miRNAs w/seed GGGGUUU)	1.543	TargetScan Human	High (predicted)	DNASE2	-1.543
hsa-miR-193b-5p	miR-193b-5p (miRNAs w/seed GGGGUUU)	1.543	TargetScan Human	High (predicted)	DPH6	-1.543
hsa-miR-193b-5p	miR-193b-5p (miRNAs w/seed GGGGUUU)	1.543	TargetScan Human	High (predicted)	DRAXIN	-1.543
hsa-miR-193b-5p	miR-193b-5p (miRNAs w/seed GGGGUUU)	1.543	TargetScan Human	High (predicted)	DTX4	-1.543
hsa-miR-193b-5p	miR-193b-5p (miRNAs w/seed GGGGUUU)	1.543	TargetScan Human	High (predicted)	DUSP3	-1.543
hsa-miR-193b-5p	miR-193b-5p (miRNAs w/seed GGGGUUU)	1.543	TargetScan Human	High (predicted)	EDNRA	-1.543
hsa-miR-193b-5p	miR-193b-5p (miRNAs w/seed GGGGUUU)	1.543	TargetScan Human	High (predicted)	EMX2	-1.543
hsa-miR-193b-5p	miR-193b-5p (miRNAs w/seed GGGGUUU)	1.543	TargetScan Human	High (predicted)	ERVFRD-1	-1.543
hsa-miR-193b-5p	miR-193b-5p (miRNAs w/seed GGGGUUU)	1.543	TargetScan Human	High (predicted)	FAM167B	-1.543
hsa-miR-193b-5p	miR-193b-5p (miRNAs w/seed GGGGUUU)	1.543	TargetScan Human	High (predicted)	FAM174B	-1.543
hsa-miR-193b-5p	miR-193b-5p (miRNAs w/seed GGGGUUU)	1.543	TargetScan Human	High (predicted)	FAM200A	-1.543
hsa-miR-193b-5p	miR-193b-5p (miRNAs w/seed GGGGUUU)	1.543	TargetScan Human	High (predicted)	FAM216B	-1.543
hsa-miR-193b-5p	miR-193b-5p (miRNAs w/seed GGGGUUU)	1.543	TargetScan Human	High (predicted)	FAM81A	-1.543
hsa-miR-193b-5p	miR-193b-5p (miRNAs w/seed GGGGUUU)	1.543	TargetScan Human	High (predicted)	FHOD3	-1.543
hsa-miR-193b-5p	miR-193b-5p (miRNAs w/seed GGGGUUU)	1.543	TargetScan Human	High (predicted)	FOXC1	-1.543
hsa-miR-193b-5p	miR-193b-5p (miRNAs w/seed GGGGUUU)	1.543	TargetScan Human	High (predicted)	GABRP	-1.543
hsa-miR-193b-5p	miR-193b-5p (miRNAs w/seed GGGGUUU)	1.543	TargetScan Human	High (predicted)	GALE	-1.543
hsa-miR-193b-5p	miR-193b-5p (miRNAs w/seed GGGGUUU)	1.543	TargetScan Human	High (predicted)	GCK	-1.543
hsa-miR-193b-5p	miR-193b-5p (miRNAs w/seed GGGGUUU)	1.543	TargetScan Human	High (predicted)	GDPD1	-1.543
hsa-miR-193b-5p	miR-193b-5p (miRNAs w/seed GGGGUUU)	1.543	TargetScan Human	High (predicted)	GINS4	-1.543
hsa-miR-193b-5p	miR-193b-5p (miRNAs w/seed GGGGUUU)	1.543	TargetScan Human	High (predicted)	GIPC3	-1.543
hsa-miR-193b-5p	miR-193b-5p (miRNAs w/seed GGGGUUU)	1.543	TargetScan Human	High (predicted)	GLTP	-1.543
hsa-miR-193b-5p	miR-193b-5p (miRNAs w/seed GGGGUUU)	1.543	TargetScan Human	High (predicted)	GPR45	-1.543
hsa-miR-193b-5p	miR-193b-5p (miRNAs w/seed GGGGUUU)	1.543	TargetScan Human	High (predicted)	GPX6	-1.543
hsa-miR-193b-5p	miR-193b-5p (miRNAs w/seed GGGGUUU)	1.543	TargetScan Human	High (predicted)	H2BW2	-1.543
hsa-miR-193b-5p	miR-193b-5p (miRNAs w/seed GGGGUUU)	1.543	TargetScan Human	High (predicted)	HBEGF	-1.543
hsa-miR-193b-5p	miR-193b-5p (miRNAs w/seed GGGGUUU)	1.543	TargetScan Human	High (predicted)	HCST	-1.543
hsa-miR-193b-5p	miR-193b-5p (miRNAs w/seed GGGGUUU)	1.543	TargetScan Human	High (predicted)	HILPDA	-1.543
hsa-miR-193b-5p	miR-193b-5p (miRNAs w/seed GGGGUUU)	1.543	TargetScan Human	High (predicted)	HOXC9	-1.543
hsa-miR-193b-5p	miR-193b-5p (miRNAs w/seed GGGGUUU)	1.543	TargetScan Human	High (predicted)	HSPB6	-1.543
hsa-miR-193b-5p	miR-193b-5p (miRNAs w/seed GGGGUUU)	1.543	TargetScan Human	High (predicted)	IDNK	-1.543
hsa-miR-193b-5p	miR-193b-5p (miRNAs w/seed GGGGUUU)	1.543	TargetScan Human	High (predicted)	IGF2BP2-AS1	-1.543
hsa-miR-193b-5p	miR-193b-5p (miRNAs w/seed GGGGUUU)	1.543	TargetScan Human	High (predicted)	IGLL1/IGLL5	-1.543
hsa-miR-193b-5p	miR-193b-5p (miRNAs w/seed GGGGUUU)	1.543	TargetScan Human	High (predicted)	IL23R	-1.543
hsa-miR-193b-5p	miR-193b-5p (miRNAs w/seed GGGGUUU)	1.543	TargetScan Human	High (predicted)	IMPG1	-1.543
hsa-miR-193b-5p	miR-193b-5p (miRNAs w/seed GGGGUUU)	1.543	TargetScan Human	High (predicted)	IQCC	-1.543
hsa-miR-193b-5p	miR-193b-5p (miRNAs w/seed GGGGUUU)	1.543	TargetScan Human	High (predicted)	KLF3-AS1	-1.543
hsa-miR-193b-5p	miR-193b-5p (miRNAs w/seed GGGGUUU)	1.543	TargetScan Human	High (predicted)	KRTAP2-1	-1.543
hsa-miR-193b-5p	miR-193b-5p (miRNAs w/seed GGGGUUU)	1.543	TargetScan Human	High (predicted)	LCE3D	-1.543
hsa-miR-193b-5p	miR-193b-5p (miRNAs w/seed GGGGUUU)	1.543	TargetScan Human	High (predicted)	LCOR	-1.543
hsa-miR-193b-5p	miR-193b-5p (miRNAs w/seed GGGGUUU)	1.543	TargetScan Human	High (predicted)	LDAH	-1.543
hsa-miR-193b-5p	miR-193b-5p (miRNAs w/seed GGGGUUU)	1.543	TargetScan Human	High (predicted)	LINC01521	-1.543
hsa-miR-193b-5p	miR-193b-5p (miRNAs w/seed GGGGUUU)	1.543	TargetScan Human	High (predicted)	LINC01619	-1.543
hsa-miR-193b-5p	miR-193b-5p (miRNAs w/seed GGGGUUU)	1.543	TargetScan Human	High (predicted)	LINC01949	-1.543
hsa-miR-193b-5p	miR-193b-5p (miRNAs w/seed GGGGUUU)	1.543	TargetScan Human	High (predicted)	LINC02872	-1.543
hsa-miR-193b-5p	miR-193b-5p (miRNAs w/seed GGGGUUU)	1.543	TargetScan Human	High (predicted)	LLPH	-1.543
hsa-miR-193b-5p	miR-193b-5p (miRNAs w/seed GGGGUUU)	1.543	TargetScan Human	High (predicted)	LOC101927789	-1.543
hsa-miR-193b-5p	miR-193b-5p (miRNAs w/seed GGGGUUU)	1.543	TargetScan Human	High (predicted)	LOC105375614	-1.543
hsa-miR-193b-5p	miR-193b-5p (miRNAs w/seed GGGGUUU)	1.543	TargetScan Human	High (predicted)	LOC150935	-1.543
hsa-miR-193b-5p	miR-193b-5p (miRNAs w/seed GGGGUUU)	1.543	TargetScan Human	High (predicted)	LOC171391	-1.543
hsa-miR-193b-5p	miR-193b-5p (miRNAs w/seed GGGGUUU)	1.543	TargetScan Human	High (predicted)	LOXL4	-1.543
hsa-miR-193b-5p	miR-193b-5p (miRNAs w/seed GGGGUUU)	1.543	TargetScan Human	High (predicted)	LRRTM1	-1.543
hsa-miR-193b-5p	miR-193b-5p (miRNAs w/seed GGGGUUU)	1.543	TargetScan Human	High (predicted)	LSM2	-1.543
hsa-miR-193b-5p	miR-193b-5p (miRNAs w/seed GGGGUUU)	1.543	TargetScan Human	High (predicted)	MAP2K7	-1.543
hsa-miR-193b-5p	miR-193b-5p (miRNAs w/seed GGGGUUU)	1.543	TargetScan Human	High (predicted)	MAP3K13	-1.543
hsa-miR-193b-5p	miR-193b-5p (miRNAs w/seed GGGGUUU)	1.543	TargetScan Human	High (predicted)	MAPK3	-1.543
hsa-miR-193b-5p	miR-193b-5p (miRNAs w/seed GGGGUUU)	1.543	TargetScan Human	High (predicted)	MARCKSL1	-1.543
hsa-miR-193b-5p	miR-193b-5p (miRNAs w/seed GGGGUUU)	1.543	TargetScan Human	High (predicted)	MEOX1	-1.543
hsa-miR-193b-5p	miR-193b-5p (miRNAs w/seed GGGGUUU)	1.543	TargetScan Human	High (predicted)	MINAR2	-1.543
hsa-miR-193b-5p	miR-193b-5p (miRNAs w/seed GGGGUUU)	1.543	TargetScan Human	High (predicted)	MRPL49	-1.543
hsa-miR-193b-5p	miR-193b-5p (miRNAs w/seed GGGGUUU)	1.543	TargetScan Human	High (predicted)	MSANTD1	-1.543
hsa-miR-193b-5p	miR-193b-5p (miRNAs w/seed GGGGUUU)	1.543	TargetScan Human	High (predicted)	MTM1	-1.543
hsa-miR-193b-5p	miR-193b-5p (miRNAs w/seed GGGGUUU)	1.543	TargetScan Human	High (predicted)	N4BP2	-1.543
hsa-miR-193b-5p	miR-193b-5p (miRNAs w/seed GGGGUUU)	1.543	TargetScan Human	High (predicted)	NFATC2	-1.543
hsa-miR-193b-5p	miR-193b-5p (miRNAs w/seed GGGGUUU)	1.543	TargetScan Human	High (predicted)	NFKBID	-1.543
hsa-miR-193b-5p	miR-193b-5p (miRNAs w/seed GGGGUUU)	1.543	TargetScan Human	High (predicted)	NIP7	-1.543
hsa-miR-193b-5p	miR-193b-5p (miRNAs w/seed GGGGUUU)	1.543	TargetScan Human	High (predicted)	NKAIN3	-1.543
hsa-miR-193b-5p	miR-193b-5p (miRNAs w/seed GGGGUUU)	1.543	TargetScan Human	High (predicted)	NKAIN4	-1.543
hsa-miR-193b-5p	miR-193b-5p (miRNAs w/seed GGGGUUU)	1.543	TargetScan Human	High (predicted)	NKIRAS2	-1.543
hsa-miR-193b-5p	miR-193b-5p (miRNAs w/seed GGGGUUU)	1.543	TargetScan Human	High (predicted)	NMNAT1	-1.543
hsa-miR-193b-5p	miR-193b-5p (miRNAs w/seed GGGGUUU)	1.543	TargetScan Human	High (predicted)	NMT2	-1.543
hsa-miR-193b-5p	miR-193b-5p (miRNAs w/seed GGGGUUU)	1.543	TargetScan Human	High (predicted)	NPFFR2	-1.543
hsa-miR-193b-5p	miR-193b-5p (miRNAs w/seed GGGGUUU)	1.543	TargetScan Human	High (predicted)	OAS2	-1.543
hsa-miR-193b-5p	miR-193b-5p (miRNAs w/seed GGGGUUU)	1.543	TargetScan Human	High (predicted)	OLAH	-1.543
hsa-miR-193b-5p	miR-193b-5p (miRNAs w/seed GGGGUUU)	1.543	TargetScan Human	High (predicted)	OR14I1	-1.543
hsa-miR-193b-5p	miR-193b-5p (miRNAs w/seed GGGGUUU)	1.543	TargetScan Human	High (predicted)	PEA15	-1.543
hsa-miR-193b-5p	miR-193b-5p (miRNAs w/seed GGGGUUU)	1.543	TargetScan Human	High (predicted)	PGLYRP1	-1.543
hsa-miR-193b-5p	miR-193b-5p (miRNAs w/seed GGGGUUU)	1.543	TargetScan Human	High (predicted)	PI4KB	-1.543
hsa-miR-193b-5p	miR-193b-5p (miRNAs w/seed GGGGUUU)	1.543	TargetScan Human	High (predicted)	PLEKHS1	-1.543
hsa-miR-193b-5p	miR-193b-5p (miRNAs w/seed GGGGUUU)	1.543	TargetScan Human	High (predicted)	POLH	-1.543
hsa-miR-193b-5p	miR-193b-5p (miRNAs w/seed GGGGUUU)	1.543	TargetScan Human	High (predicted)	POU2F2	-1.543
hsa-miR-193b-5p	miR-193b-5p (miRNAs w/seed GGGGUUU)	1.543	TargetScan Human	High (predicted)	PRAP1	-1.543
hsa-miR-193b-5p	miR-193b-5p (miRNAs w/seed GGGGUUU)	1.543	TargetScan Human	High (predicted)	PROKR2	-1.543
hsa-miR-193b-5p	miR-193b-5p (miRNAs w/seed GGGGUUU)	1.543	TargetScan Human	High (predicted)	PRRT1	-1.543
hsa-miR-193b-5p	miR-193b-5p (miRNAs w/seed GGGGUUU)	1.543	TargetScan Human	High (predicted)	PRSS40A	-1.543
hsa-miR-193b-5p	miR-193b-5p (miRNAs w/seed GGGGUUU)	1.543	TargetScan Human	High (predicted)	PSME3IP1	-1.543
hsa-miR-193b-5p	miR-193b-5p (miRNAs w/seed GGGGUUU)	1.543	TargetScan Human	High (predicted)	PTAFR	-1.543
hsa-miR-193b-5p	miR-193b-5p (miRNAs w/seed GGGGUUU)	1.543	TargetScan Human	High (predicted)	RAB7A	-1.543
hsa-miR-193b-5p	miR-193b-5p (miRNAs w/seed GGGGUUU)	1.543	TargetScan Human	High (predicted)	RAP2A	-1.543
hsa-miR-193b-5p	miR-193b-5p (miRNAs w/seed GGGGUUU)	1.543	TargetScan Human	High (predicted)	RBM3	-1.543
hsa-miR-193b-5p	miR-193b-5p (miRNAs w/seed GGGGUUU)	1.543	TargetScan Human	High (predicted)	RMND1	-1.543
hsa-miR-193b-5p	miR-193b-5p (miRNAs w/seed GGGGUUU)	1.543	TargetScan Human	High (predicted)	RNF148	-1.543
hsa-miR-193b-5p	miR-193b-5p (miRNAs w/seed GGGGUUU)	1.543	TargetScan Human	High (predicted)	RORC	-1.543
hsa-miR-193b-5p	miR-193b-5p (miRNAs w/seed GGGGUUU)	1.543	TargetScan Human	High (predicted)	RP11_126H74	-1.543
hsa-miR-193b-5p	miR-193b-5p (miRNAs w/seed GGGGUUU)	1.543	TargetScan Human	High (predicted)	RP11_739B231	-1.543
hsa-miR-193b-5p	miR-193b-5p (miRNAs w/seed GGGGUUU)	1.543	TargetScan Human	High (predicted)	RP4_621N112	-1.543
hsa-miR-193b-5p	miR-193b-5p (miRNAs w/seed GGGGUUU)	1.543	TargetScan Human	High (predicted)	RPP14	-1.543
hsa-miR-193b-5p	miR-193b-5p (miRNAs w/seed GGGGUUU)	1.543	TargetScan Human	High (predicted)	RRP36	-1.543
hsa-miR-193b-5p	miR-193b-5p (miRNAs w/seed GGGGUUU)	1.543	TargetScan Human	High (predicted)	RSL1D1	-1.543
hsa-miR-193b-5p	miR-193b-5p (miRNAs w/seed GGGGUUU)	1.543	TargetScan Human	High (predicted)	RSPH3	-1.543
hsa-miR-193b-5p	miR-193b-5p (miRNAs w/seed GGGGUUU)	1.543	TargetScan Human	High (predicted)	RTBDN	-1.543
hsa-miR-193b-5p	miR-193b-5p (miRNAs w/seed GGGGUUU)	1.543	TargetScan Human	High (predicted)	RUNDC1	-1.543
hsa-miR-193b-5p	miR-193b-5p (miRNAs w/seed GGGGUUU)	1.543	TargetScan Human	High (predicted)	SAXO1	-1.543
hsa-miR-193b-5p	miR-193b-5p (miRNAs w/seed GGGGUUU)	1.543	TargetScan Human	High (predicted)	SCIMP	-1.543
hsa-miR-193b-5p	miR-193b-5p (miRNAs w/seed GGGGUUU)	1.543	TargetScan Human	High (predicted)	SDC4	-1.543
hsa-miR-193b-5p	miR-193b-5p (miRNAs w/seed GGGGUUU)	1.543	TargetScan Human	High (predicted)	SEPHS2	-1.543
hsa-miR-193b-5p	miR-193b-5p (miRNAs w/seed GGGGUUU)	1.543	TargetScan Human	High (predicted)	SHC4	-1.543
hsa-miR-193b-5p	miR-193b-5p (miRNAs w/seed GGGGUUU)	1.543	TargetScan Human	High (predicted)	SIRT2	-1.543
hsa-miR-193b-5p	miR-193b-5p (miRNAs w/seed GGGGUUU)	1.543	TargetScan Human	High (predicted)	SLC14A1	-1.543
hsa-miR-193b-5p	miR-193b-5p (miRNAs w/seed GGGGUUU)	1.543	TargetScan Human	High (predicted)	SLC22A6	-1.543
hsa-miR-193b-5p	miR-193b-5p (miRNAs w/seed GGGGUUU)	1.543	TargetScan Human	High (predicted)	SLC25A53	-1.543
hsa-miR-193b-5p	miR-193b-5p (miRNAs w/seed GGGGUUU)	1.543	TargetScan Human	High (predicted)	SLC50A1	-1.543
hsa-miR-193b-5p	miR-193b-5p (miRNAs w/seed GGGGUUU)	1.543	TargetScan Human	High (predicted)	SMAP1	-1.543
hsa-miR-193b-5p	miR-193b-5p (miRNAs w/seed GGGGUUU)	1.543	TargetScan Human	High (predicted)	SORCS1	-1.543
hsa-miR-193b-5p	miR-193b-5p (miRNAs w/seed GGGGUUU)	1.543	TargetScan Human	High (predicted)	SPACA9	-1.543
hsa-miR-193b-5p	miR-193b-5p (miRNAs w/seed GGGGUUU)	1.543	TargetScan Human	High (predicted)	SPATA8	-1.543
hsa-miR-193b-5p	miR-193b-5p (miRNAs w/seed GGGGUUU)	1.543	TargetScan Human	High (predicted)	SPINK5	-1.543
hsa-miR-193b-5p	miR-193b-5p (miRNAs w/seed GGGGUUU)	1.543	TargetScan Human	High (predicted)	STPG1	-1.543
hsa-miR-193b-5p	miR-193b-5p (miRNAs w/seed GGGGUUU)	1.543	TargetScan Human	High (predicted)	SYN1	-1.543
hsa-miR-193b-5p	miR-193b-5p (miRNAs w/seed GGGGUUU)	1.543	TargetScan Human	High (predicted)	SYNPO2L	-1.543
hsa-miR-193b-5p	miR-193b-5p (miRNAs w/seed GGGGUUU)	1.543	TargetScan Human	High (predicted)	TEX51	-1.543
hsa-miR-193b-5p	miR-193b-5p (miRNAs w/seed GGGGUUU)	1.543	TargetScan Human	High (predicted)	TFAP4	-1.543
hsa-miR-193b-5p	miR-193b-5p (miRNAs w/seed GGGGUUU)	1.543	TargetScan Human	High (predicted)	TIMP4	-1.543
hsa-miR-193b-5p	miR-193b-5p (miRNAs w/seed GGGGUUU)	1.543	TargetScan Human	High (predicted)	TM4SF1	-1.543
hsa-miR-193b-5p	miR-193b-5p (miRNAs w/seed GGGGUUU)	1.543	TargetScan Human	High (predicted)	TMEM107	-1.543
hsa-miR-193b-5p	miR-193b-5p (miRNAs w/seed GGGGUUU)	1.543	TargetScan Human	High (predicted)	TMEM134	-1.543
hsa-miR-193b-5p	miR-193b-5p (miRNAs w/seed GGGGUUU)	1.543	TargetScan Human	High (predicted)	TMEM183A	-1.543
hsa-miR-193b-5p	miR-193b-5p (miRNAs w/seed GGGGUUU)	1.543	TargetScan Human	High (predicted)	TMEM214	-1.543
hsa-miR-193b-5p	miR-193b-5p (miRNAs w/seed GGGGUUU)	1.543	TargetScan Human	High (predicted)	TMPRSS4	-1.543
hsa-miR-193b-5p	miR-193b-5p (miRNAs w/seed GGGGUUU)	1.543	TargetScan Human	High (predicted)	TNFRSF11B	-1.543
hsa-miR-193b-5p	miR-193b-5p (miRNAs w/seed GGGGUUU)	1.543	TargetScan Human	High (predicted)	TNFRSF1B	-1.543
hsa-miR-193b-5p	miR-193b-5p (miRNAs w/seed GGGGUUU)	1.543	TargetScan Human	High (predicted)	TNFSF10	-1.543
hsa-miR-193b-5p	miR-193b-5p (miRNAs w/seed GGGGUUU)	1.543	TargetScan Human	High (predicted)	TNFSF14	-1.543
hsa-miR-193b-5p	miR-193b-5p (miRNAs w/seed GGGGUUU)	1.543	TargetScan Human	High (predicted)	TRANK1	-1.543
hsa-miR-193b-5p	miR-193b-5p (miRNAs w/seed GGGGUUU)	1.543	TargetScan Human	High (predicted)	TRH	-1.543
hsa-miR-193b-5p	miR-193b-5p (miRNAs w/seed GGGGUUU)	1.543	TargetScan Human	High (predicted)	TRIM31	-1.543
hsa-miR-193b-5p	miR-193b-5p (miRNAs w/seed GGGGUUU)	1.543	TargetScan Human	High (predicted)	TRIML1	-1.543
hsa-miR-193b-5p	miR-193b-5p (miRNAs w/seed GGGGUUU)	1.543	TargetScan Human	High (predicted)	TSHZ2	-1.543
hsa-miR-193b-5p	miR-193b-5p (miRNAs w/seed GGGGUUU)	1.543	TargetScan Human	High (predicted)	UBE2C	-1.543
hsa-miR-193b-5p	miR-193b-5p (miRNAs w/seed GGGGUUU)	1.543	TargetScan Human	High (predicted)	UBE2D1	-1.543
hsa-miR-193b-5p	miR-193b-5p (miRNAs w/seed GGGGUUU)	1.543	TargetScan Human	High (predicted)	UNCX	-1.543
hsa-miR-193b-5p	miR-193b-5p (miRNAs w/seed GGGGUUU)	1.543	TargetScan Human	High (predicted)	VIPR2	-1.543
hsa-miR-193b-5p	miR-193b-5p (miRNAs w/seed GGGGUUU)	1.543	TargetScan Human	High (predicted)	VPS33A	-1.543
hsa-miR-193b-5p	miR-193b-5p (miRNAs w/seed GGGGUUU)	1.543	TargetScan Human	High (predicted)	WFDC13	-1.543
hsa-miR-193b-5p	miR-193b-5p (miRNAs w/seed GGGGUUU)	1.543	TargetScan Human	High (predicted)	XAF1	-1.543
hsa-miR-193b-5p	miR-193b-5p (miRNAs w/seed GGGGUUU)	1.543	TargetScan Human	High (predicted)	XPNPEP2	-1.543
hsa-miR-193b-5p	miR-193b-5p (miRNAs w/seed GGGGUUU)	1.543	TargetScan Human	High (predicted)	YY1AP1	-1.543
hsa-miR-193b-5p	miR-193b-5p (miRNAs w/seed GGGGUUU)	1.543	TargetScan Human	High (predicted)	ZCCHC4	-1.543
hsa-miR-193b-5p	miR-193b-5p (miRNAs w/seed GGGGUUU)	1.543	TargetScan Human	High (predicted)	ZDHHC11	-1.543
hsa-miR-193b-5p	miR-193b-5p (miRNAs w/seed GGGGUUU)	1.543	TargetScan Human	High (predicted)	ZDHHC11B	-1.543
hsa-miR-193b-5p	miR-193b-5p (miRNAs w/seed GGGGUUU)	1.543	TargetScan Human	High (predicted)	ZFP28	-1.543
hsa-miR-193b-5p	miR-193b-5p (miRNAs w/seed GGGGUUU)	1.543	TargetScan Human	High (predicted)	ZFP36L1	-1.543
hsa-miR-193b-5p	miR-193b-5p (miRNAs w/seed GGGGUUU)	1.543	TargetScan Human	High (predicted)	ZG16	-1.543
hsa-miR-193b-5p	miR-193b-5p (miRNAs w/seed GGGGUUU)	1.543	TargetScan Human	High (predicted)	ZMAT4	-1.543
hsa-miR-193b-5p	miR-193b-5p (miRNAs w/seed GGGGUUU)	1.543	TargetScan Human	High (predicted)	ZNF107	-1.543
hsa-miR-193b-5p	miR-193b-5p (miRNAs w/seed GGGGUUU)	1.543	TargetScan Human	High (predicted)	ZNF33A	-1.543
hsa-miR-193b-5p	miR-193b-5p (miRNAs w/seed GGGGUUU)	1.543	TargetScan Human	High (predicted)	ZNF345	-1.543
hsa-miR-193b-5p	miR-193b-5p (miRNAs w/seed GGGGUUU)	1.543	TargetScan Human	High (predicted)	ZNF431	-1.543
hsa-miR-193b-5p	miR-193b-5p (miRNAs w/seed GGGGUUU)	1.543	TargetScan Human	High (predicted)	ZNF506	-1.543
hsa-miR-193b-5p	miR-193b-5p (miRNAs w/seed GGGGUUU)	1.543	TargetScan Human	High (predicted)	ZNF627	-1.543
hsa-miR-193b-5p	miR-193b-5p (miRNAs w/seed GGGGUUU)	1.543	TargetScan Human	High (predicted)	ZNF629	-1.543
hsa-miR-193b-5p	miR-193b-5p (miRNAs w/seed GGGGUUU)	1.543	TargetScan Human	High (predicted)	ZNF780B	-1.543
hsa-miR-193b-5p	miR-193b-5p (miRNAs w/seed GGGGUUU)	1.543	TargetScan Human	High (predicted)	ZNF788P	-1.543
hsa-miR-193b-5p	miR-193b-5p (miRNAs w/seed GGGGUUU)	1.543	TargetScan Human	High (predicted)	ZNF791	-1.543
hsa-miR-199b-5p	miR-199a-5p (and other miRNAs w/seed CCAGUGU)	0.913	TargetScan Human	High (predicted)	ABHD17C	-0.913
hsa-miR-199b-5p	miR-199a-5p (and other miRNAs w/seed CCAGUGU)	0.913	TargetScan Human	High (predicted)	ACP4	-0.913
hsa-miR-199b-5p	miR-199a-5p (and other miRNAs w/seed CCAGUGU)	0.913	TargetScan Human	High (predicted)	AKAP1	-0.913
hsa-miR-199b-5p	miR-199a-5p (and other miRNAs w/seed CCAGUGU)	0.913	miRecords	Experimentally Observed	ALOX5AP	-0.913
hsa-miR-199b-5p	miR-199a-5p (and other miRNAs w/seed CCAGUGU)	0.913	TargetScan Human	High (predicted)	ALPK2	-0.913
hsa-miR-199b-5p	miR-199a-5p (and other miRNAs w/seed CCAGUGU)	0.913	TargetScan Human	High (predicted)	ALS2	-0.913
hsa-miR-199b-5p	miR-199a-5p (and other miRNAs w/seed CCAGUGU)	0.913	TargetScan Human	High (predicted)	ANGEL2	-0.913
hsa-miR-199b-5p	miR-199a-5p (and other miRNAs w/seed CCAGUGU)	0.913	TargetScan Human	High (predicted)	AP1G1	-0.913
hsa-miR-199b-5p	miR-199a-5p (and other miRNAs w/seed CCAGUGU)	0.913	TargetScan Human	High (predicted)	APBB1	-0.913
hsa-miR-199b-5p	miR-199a-5p (and other miRNAs w/seed CCAGUGU)	0.913	TargetScan Human	High (predicted)	APOL2	-0.913
hsa-miR-199b-5p	miR-199a-5p (and other miRNAs w/seed CCAGUGU)	0.913	TargetScan Human	High (predicted)	ARF6	-0.913
hsa-miR-199b-5p	miR-199a-5p (and other miRNAs w/seed CCAGUGU)	0.913	TargetScan Human	High (predicted)	ARHGAP12	-0.913
hsa-miR-199b-5p	miR-199a-5p (and other miRNAs w/seed CCAGUGU)	0.913	TargetScan Human	High (predicted)	ARHGAP21	-0.913
hsa-miR-199b-5p	miR-199a-5p (and other miRNAs w/seed CCAGUGU)	0.913	TargetScan Human	High (predicted)	ASRGL1	-0.913
hsa-miR-199b-5p	miR-199a-5p (and other miRNAs w/seed CCAGUGU)	0.913	TargetScan Human	High (predicted)	B4GAT1	-0.913
hsa-miR-199b-5p	miR-199a-5p (and other miRNAs w/seed CCAGUGU)	0.913	TargetScan Human	High (predicted)	BAAT	-0.913
hsa-miR-199b-5p	miR-199a-5p (and other miRNAs w/seed CCAGUGU)	0.913	TargetScan Human	High (predicted)	BCAM	-0.913
hsa-miR-199b-5p	miR-199a-5p (and other miRNAs w/seed CCAGUGU)	0.913	TargetScan Human	High (predicted)	BEND7	-0.913
hsa-miR-199b-5p	miR-199a-5p (and other miRNAs w/seed CCAGUGU)	0.913	TargetScan Human	High (predicted)	BICC1	-0.913
hsa-miR-199b-5p	miR-199a-5p (and other miRNAs w/seed CCAGUGU)	0.913	TargetScan Human	High (predicted)	BPIFC	-0.913
hsa-miR-199b-5p	miR-199a-5p (and other miRNAs w/seed CCAGUGU)	0.913	TargetScan Human	High (predicted)	C1GALT1	-0.913
hsa-miR-199b-5p	miR-199a-5p (and other miRNAs w/seed CCAGUGU)	0.913	TargetScan Human	High (predicted)	C1QL3	-0.913
hsa-miR-199b-5p	miR-199a-5p (and other miRNAs w/seed CCAGUGU)	0.913	TargetScan Human	High (predicted)	C5orf67	-0.913
hsa-miR-199b-5p	miR-199a-5p (and other miRNAs w/seed CCAGUGU)	0.913	TargetScan Human	High (predicted)	C8orf88	-0.913
hsa-miR-199b-5p	miR-199a-5p (and other miRNAs w/seed CCAGUGU)	0.913	TargetScan Human	High (predicted)	CACNB2	-0.913
hsa-miR-199b-5p	miR-199a-5p (and other miRNAs w/seed CCAGUGU)	0.913	TargetScan Human	High (predicted)	CACUL1	-0.913
hsa-miR-199b-5p	miR-199a-5p (and other miRNAs w/seed CCAGUGU)	0.913	TargetScan Human	High (predicted)	CCDC120	-0.913
hsa-miR-199b-5p	miR-199a-5p (and other miRNAs w/seed CCAGUGU)	0.913	TargetScan Human	High (predicted)	CCDC152	-0.913
hsa-miR-199b-5p	miR-199a-5p (and other miRNAs w/seed CCAGUGU)	0.913	TargetScan Human	High (predicted)	CCDC43	-0.913
hsa-miR-199b-5p	miR-199a-5p (and other miRNAs w/seed CCAGUGU)	0.913	TargetScan Human	High (predicted)	CCNJ	-0.913
hsa-miR-199b-5p	miR-199a-5p (and other miRNAs w/seed CCAGUGU)	0.913	TargetScan Human	High (predicted)	CCNL1	-0.913
hsa-miR-199b-5p	miR-199a-5p (and other miRNAs w/seed CCAGUGU)	0.913	TargetScan Human	High (predicted)	CCSAP	-0.913
hsa-miR-199b-5p	miR-199a-5p (and other miRNAs w/seed CCAGUGU)	0.913	TargetScan Human	High (predicted)	CD22	-0.913
hsa-miR-199b-5p	miR-199a-5p (and other miRNAs w/seed CCAGUGU)	0.913	TargetScan Human	High (predicted)	CD83	-0.913
hsa-miR-199b-5p	miR-199a-5p (and other miRNAs w/seed CCAGUGU)	0.913	TargetScan Human	High (predicted)	CDCA7L	-0.913
hsa-miR-199b-5p	miR-199a-5p (and other miRNAs w/seed CCAGUGU)	0.913	TargetScan Human	High (predicted)	CDKN2AIP	-0.913
hsa-miR-199b-5p	miR-199a-5p (and other miRNAs w/seed CCAGUGU)	0.913	TargetScan Human	High (predicted)	CELSR1	-0.913
hsa-miR-199b-5p	miR-199a-5p (and other miRNAs w/seed CCAGUGU)	0.913	TargetScan Human	High (predicted)	CENPI	-0.913
hsa-miR-199b-5p	miR-199a-5p (and other miRNAs w/seed CCAGUGU)	0.913	TargetScan Human	High (predicted)	CLDN22	-0.913
hsa-miR-199b-5p	miR-199a-5p (and other miRNAs w/seed CCAGUGU)	0.913	TargetScan Human	High (predicted)	CLTC	-0.913
hsa-miR-199b-5p	miR-199a-5p (and other miRNAs w/seed CCAGUGU)	0.913	TargetScan Human	High (predicted)	COMT	-0.913
hsa-miR-199b-5p	miR-199a-5p (and other miRNAs w/seed CCAGUGU)	0.913	TargetScan Human	High (predicted)	CRCT1	-0.913
hsa-miR-199b-5p	miR-199a-5p (and other miRNAs w/seed CCAGUGU)	0.913	TargetScan Human	High (predicted)	CRYBG3	-0.913
hsa-miR-199b-5p	miR-199a-5p (and other miRNAs w/seed CCAGUGU)	0.913	TargetScan Human	High (predicted)	CSGALNACT1	-0.913
hsa-miR-199b-5p	miR-199a-5p (and other miRNAs w/seed CCAGUGU)	0.913	TargetScan Human	High (predicted)	CT55	-0.913
hsa-miR-199b-5p	miR-199a-5p (and other miRNAs w/seed CCAGUGU)	0.913	TargetScan Human	High (predicted)	CTD-2006C1.13	-0.913
hsa-miR-199b-5p	miR-199a-5p (and other miRNAs w/seed CCAGUGU)	0.913	TargetScan Human	High (predicted)	CTU2	-0.913
hsa-miR-199b-5p	miR-199a-5p (and other miRNAs w/seed CCAGUGU)	0.913	TargetScan Human	High (predicted)	CYB561	-0.913
hsa-miR-199b-5p	miR-199a-5p (and other miRNAs w/seed CCAGUGU)	0.913	TargetScan Human	High (predicted)	CYP51A1	-0.913
hsa-miR-199b-5p	miR-199a-5p (and other miRNAs w/seed CCAGUGU)	0.913	TargetScan Human	High (predicted)	CYP7B1	-0.913
hsa-miR-199b-5p	miR-199a-5p (and other miRNAs w/seed CCAGUGU)	0.913	TargetScan Human	High (predicted)	DAZ1/DAZ4	-0.913
hsa-miR-199b-5p	miR-199a-5p (and other miRNAs w/seed CCAGUGU)	0.913	TargetScan Human	High (predicted)	DCAF8L1	-0.913
hsa-miR-199b-5p	miR-199a-5p (and other miRNAs w/seed CCAGUGU)	0.913	TargetScan Human	High (predicted)	DDR1	-0.913
hsa-miR-199b-5p	miR-199a-5p (and other miRNAs w/seed CCAGUGU)	0.913	TargetScan Human	High (predicted)	DNAH7	-0.913
hsa-miR-199b-5p	miR-199a-5p (and other miRNAs w/seed CCAGUGU)	0.913	TargetScan Human	High (predicted)	DOCK8-AS1	-0.913
hsa-miR-199b-5p	miR-199a-5p (and other miRNAs w/seed CCAGUGU)	0.913	TargetScan Human	High (predicted)	DPP8	-0.913
hsa-miR-199b-5p	miR-199a-5p (and other miRNAs w/seed CCAGUGU)	0.913	TargetScan Human	High (predicted)	DTNBP1	-0.913
hsa-miR-199b-5p	miR-199a-5p (and other miRNAs w/seed CCAGUGU)	0.913	Ingenuity Expert Findings,TargetScan Human	Experimentally Observed,Moderate (predicted)	DYRK1A	-0.913
hsa-miR-199b-5p	miR-199a-5p (and other miRNAs w/seed CCAGUGU)	0.913	TargetScan Human	High (predicted)	ECE1	-0.913
hsa-miR-199b-5p	miR-199a-5p (and other miRNAs w/seed CCAGUGU)	0.913	TargetScan Human	High (predicted)	ENO3	-0.913
hsa-miR-199b-5p	miR-199a-5p (and other miRNAs w/seed CCAGUGU)	0.913	TargetScan Human	High (predicted)	EPB41L1	-0.913
hsa-miR-199b-5p	miR-199a-5p (and other miRNAs w/seed CCAGUGU)	0.913	TargetScan Human	High (predicted)	ERICH3	-0.913
hsa-miR-199b-5p	miR-199a-5p (and other miRNAs w/seed CCAGUGU)	0.913	Ingenuity Expert Findings,TargetScan Human	Experimentally Observed,Moderate (predicted)	ETS1	-0.913
hsa-miR-199b-5p	miR-199a-5p (and other miRNAs w/seed CCAGUGU)	0.913	TargetScan Human	High (predicted)	EVX2	-0.913
hsa-miR-199b-5p	miR-199a-5p (and other miRNAs w/seed CCAGUGU)	0.913	TargetScan Human	High (predicted)	FABP2	-0.913
hsa-miR-199b-5p	miR-199a-5p (and other miRNAs w/seed CCAGUGU)	0.913	TargetScan Human	High (predicted)	FAM107B	-0.913
hsa-miR-199b-5p	miR-199a-5p (and other miRNAs w/seed CCAGUGU)	0.913	TargetScan Human	High (predicted)	FAM216B	-0.913
hsa-miR-199b-5p	miR-199a-5p (and other miRNAs w/seed CCAGUGU)	0.913	TargetScan Human	High (predicted)	FAM222B	-0.913
hsa-miR-199b-5p	miR-199a-5p (and other miRNAs w/seed CCAGUGU)	0.913	TargetScan Human	High (predicted)	FCAMR	-0.913
hsa-miR-199b-5p	miR-199a-5p (and other miRNAs w/seed CCAGUGU)	0.913	TargetScan Human	High (predicted)	FGF11	-0.913
hsa-miR-199b-5p	miR-199a-5p (and other miRNAs w/seed CCAGUGU)	0.913	TargetScan Human	High (predicted)	FGFBP2	-0.913
hsa-miR-199b-5p	miR-199a-5p (and other miRNAs w/seed CCAGUGU)	0.913	TargetScan Human	High (predicted)	FLRT3	-0.913
hsa-miR-199b-5p	miR-199a-5p (and other miRNAs w/seed CCAGUGU)	0.913	TargetScan Human	High (predicted)	FZD4	-0.913
hsa-miR-199b-5p	miR-199a-5p (and other miRNAs w/seed CCAGUGU)	0.913	TargetScan Human	High (predicted)	FZD6	-0.913
hsa-miR-199b-5p	miR-199a-5p (and other miRNAs w/seed CCAGUGU)	0.913	TargetScan Human	High (predicted)	GABRE	-0.913
hsa-miR-199b-5p	miR-199a-5p (and other miRNAs w/seed CCAGUGU)	0.913	TargetScan Human	High (predicted)	GAS2L2	-0.913
hsa-miR-199b-5p	miR-199a-5p (and other miRNAs w/seed CCAGUGU)	0.913	TargetScan Human	High (predicted)	GBGT1	-0.913
hsa-miR-199b-5p	miR-199a-5p (and other miRNAs w/seed CCAGUGU)	0.913	TargetScan Human	High (predicted)	GCNT2	-0.913
hsa-miR-199b-5p	miR-199a-5p (and other miRNAs w/seed CCAGUGU)	0.913	TargetScan Human	High (predicted)	GFRAL	-0.913
hsa-miR-199b-5p	miR-199a-5p (and other miRNAs w/seed CCAGUGU)	0.913	TargetScan Human	High (predicted)	GJA5	-0.913
hsa-miR-199b-5p	miR-199a-5p (and other miRNAs w/seed CCAGUGU)	0.913	TargetScan Human	High (predicted)	GNG5	-0.913
hsa-miR-199b-5p	miR-199a-5p (and other miRNAs w/seed CCAGUGU)	0.913	TargetScan Human	High (predicted)	GPR63	-0.913
hsa-miR-199b-5p	miR-199a-5p (and other miRNAs w/seed CCAGUGU)	0.913	TargetScan Human	High (predicted)	GPR89A/GPR89B	-0.913
hsa-miR-199b-5p	miR-199a-5p (and other miRNAs w/seed CCAGUGU)	0.913	TargetScan Human	High (predicted)	GPRC5A	-0.913
hsa-miR-199b-5p	miR-199a-5p (and other miRNAs w/seed CCAGUGU)	0.913	TargetScan Human	High (predicted)	GRB10	-0.913
hsa-miR-199b-5p	miR-199a-5p (and other miRNAs w/seed CCAGUGU)	0.913	TargetScan Human	High (predicted)	GRIP1	-0.913
hsa-miR-199b-5p	miR-199a-5p (and other miRNAs w/seed CCAGUGU)	0.913	TargetScan Human	High (predicted)	GRTP1	-0.913
hsa-miR-199b-5p	miR-199a-5p (and other miRNAs w/seed CCAGUGU)	0.913	TargetScan Human	High (predicted)	HAPLN1	-0.913
hsa-miR-199b-5p	miR-199a-5p (and other miRNAs w/seed CCAGUGU)	0.913	TargetScan Human	High (predicted)	HDDC2	-0.913
hsa-miR-199b-5p	miR-199a-5p (and other miRNAs w/seed CCAGUGU)	0.913	Ingenuity Expert Findings,TargetScan Human,miRecords	Experimentally Observed,Moderate (predicted)	HIF1A	-0.913
hsa-miR-199b-5p	miR-199a-5p (and other miRNAs w/seed CCAGUGU)	0.913	TargetScan Human	High (predicted)	HIPK2	-0.913
hsa-miR-199b-5p	miR-199a-5p (and other miRNAs w/seed CCAGUGU)	0.913	TargetScan Human	High (predicted)	HMCN1	-0.913
hsa-miR-199b-5p	miR-199a-5p (and other miRNAs w/seed CCAGUGU)	0.913	TargetScan Human	High (predicted)	HSPA5	-0.913
hsa-miR-199b-5p	miR-199a-5p (and other miRNAs w/seed CCAGUGU)	0.913	TargetScan Human	High (predicted)	IGFBP1	-0.913
hsa-miR-199b-5p	miR-199a-5p (and other miRNAs w/seed CCAGUGU)	0.913	TargetScan Human	High (predicted)	IL23R	-0.913
hsa-miR-199b-5p	miR-199a-5p (and other miRNAs w/seed CCAGUGU)	0.913	TargetScan Human	High (predicted)	IL36B	-0.913
hsa-miR-199b-5p	miR-199a-5p (and other miRNAs w/seed CCAGUGU)	0.913	TargetScan Human	High (predicted)	IPO8	-0.913
hsa-miR-199b-5p	miR-199a-5p (and other miRNAs w/seed CCAGUGU)	0.913	TargetScan Human	High (predicted)	JKAMP	-0.913
hsa-miR-199b-5p	miR-199a-5p (and other miRNAs w/seed CCAGUGU)	0.913	TargetScan Human	High (predicted)	KCND3	-0.913
hsa-miR-199b-5p	miR-199a-5p (and other miRNAs w/seed CCAGUGU)	0.913	TargetScan Human	High (predicted)	KL	-0.913
hsa-miR-199b-5p	miR-199a-5p (and other miRNAs w/seed CCAGUGU)	0.913	TargetScan Human	High (predicted)	KLHL32	-0.913
hsa-miR-199b-5p	miR-199a-5p (and other miRNAs w/seed CCAGUGU)	0.913	TargetScan Human	High (predicted)	KLK7	-0.913
hsa-miR-199b-5p	miR-199a-5p (and other miRNAs w/seed CCAGUGU)	0.913	TarBase,miRecords	Experimentally Observed	LAMC2	-0.913
hsa-miR-199b-5p	miR-199a-5p (and other miRNAs w/seed CCAGUGU)	0.913	TargetScan Human	High (predicted)	LCOR	-0.913
hsa-miR-199b-5p	miR-199a-5p (and other miRNAs w/seed CCAGUGU)	0.913	TargetScan Human	High (predicted)	LIMS3/LIMS4	-0.913
hsa-miR-199b-5p	miR-199a-5p (and other miRNAs w/seed CCAGUGU)	0.913	TargetScan Human	High (predicted)	LIN7C	-0.913
hsa-miR-199b-5p	miR-199a-5p (and other miRNAs w/seed CCAGUGU)	0.913	TargetScan Human	High (predicted)	LINC01619	-0.913
hsa-miR-199b-5p	miR-199a-5p (and other miRNAs w/seed CCAGUGU)	0.913	TargetScan Human	High (predicted)	LYSMD3	-0.913
hsa-miR-199b-5p	miR-199a-5p (and other miRNAs w/seed CCAGUGU)	0.913	TargetScan Human	High (predicted)	MAB21L1	-0.913
hsa-miR-199b-5p	miR-199a-5p (and other miRNAs w/seed CCAGUGU)	0.913	TargetScan Human	High (predicted)	MACC1	-0.913
hsa-miR-199b-5p	miR-199a-5p (and other miRNAs w/seed CCAGUGU)	0.913	TargetScan Human	High (predicted)	MAGT1	-0.913
hsa-miR-199b-5p	miR-199a-5p (and other miRNAs w/seed CCAGUGU)	0.913	TargetScan Human	High (predicted)	MAP3K11	-0.913
hsa-miR-199b-5p	miR-199a-5p (and other miRNAs w/seed CCAGUGU)	0.913	TargetScan Human	High (predicted)	MARCHF8	-0.913
hsa-miR-199b-5p	miR-199a-5p (and other miRNAs w/seed CCAGUGU)	0.913	TargetScan Human	High (predicted)	MBP	-0.913
hsa-miR-199b-5p	miR-199a-5p (and other miRNAs w/seed CCAGUGU)	0.913	TargetScan Human	High (predicted)	MCIDAS	-0.913
hsa-miR-199b-5p	miR-199a-5p (and other miRNAs w/seed CCAGUGU)	0.913	TargetScan Human	High (predicted)	MCTP1	-0.913
hsa-miR-199b-5p	miR-199a-5p (and other miRNAs w/seed CCAGUGU)	0.913	TargetScan Human	High (predicted)	METTL21A	-0.913
hsa-miR-199b-5p	miR-199a-5p (and other miRNAs w/seed CCAGUGU)	0.913	TargetScan Human	High (predicted)	MGAT4B	-0.913
hsa-miR-199b-5p	miR-199a-5p (and other miRNAs w/seed CCAGUGU)	0.913	TargetScan Human	High (predicted)	MICAL3	-0.913
hsa-miR-199b-5p	miR-199a-5p (and other miRNAs w/seed CCAGUGU)	0.913	TargetScan Human	High (predicted)	MINDY3	-0.913
hsa-miR-199b-5p	miR-199a-5p (and other miRNAs w/seed CCAGUGU)	0.913	TargetScan Human	High (predicted)	MLNR	-0.913
hsa-miR-199b-5p	miR-199a-5p (and other miRNAs w/seed CCAGUGU)	0.913	TargetScan Human	High (predicted)	MRPL30	-0.913
hsa-miR-199b-5p	miR-199a-5p (and other miRNAs w/seed CCAGUGU)	0.913	TargetScan Human	High (predicted)	MYEF2	-0.913
hsa-miR-199b-5p	miR-199a-5p (and other miRNAs w/seed CCAGUGU)	0.913	Ingenuity Expert Findings	Experimentally Observed	MYH9	-0.913
hsa-miR-199b-5p	miR-199a-5p (and other miRNAs w/seed CCAGUGU)	0.913	TargetScan Human	High (predicted)	MYRF	-0.913
hsa-miR-199b-5p	miR-199a-5p (and other miRNAs w/seed CCAGUGU)	0.913	TargetScan Human	High (predicted)	NAA40	-0.913
hsa-miR-199b-5p	miR-199a-5p (and other miRNAs w/seed CCAGUGU)	0.913	TargetScan Human	High (predicted)	NECTIN2	-0.913
hsa-miR-199b-5p	miR-199a-5p (and other miRNAs w/seed CCAGUGU)	0.913	TargetScan Human	High (predicted)	NEU3	-0.913
hsa-miR-199b-5p	miR-199a-5p (and other miRNAs w/seed CCAGUGU)	0.913	TargetScan Human	High (predicted)	NINL	-0.913
hsa-miR-199b-5p	miR-199a-5p (and other miRNAs w/seed CCAGUGU)	0.913	TargetScan Human	High (predicted)	NKAIN3	-0.913
hsa-miR-199b-5p	miR-199a-5p (and other miRNAs w/seed CCAGUGU)	0.913	TargetScan Human	High (predicted)	NPY2R	-0.913
hsa-miR-199b-5p	miR-199a-5p (and other miRNAs w/seed CCAGUGU)	0.913	TargetScan Human	High (predicted)	NR1I3	-0.913
hsa-miR-199b-5p	miR-199a-5p (and other miRNAs w/seed CCAGUGU)	0.913	TargetScan Human	High (predicted)	NSG1	-0.913
hsa-miR-199b-5p	miR-199a-5p (and other miRNAs w/seed CCAGUGU)	0.913	TargetScan Human	High (predicted)	NT5C1A	-0.913
hsa-miR-199b-5p	miR-199a-5p (and other miRNAs w/seed CCAGUGU)	0.913	TargetScan Human	High (predicted)	NTNG1	-0.913
hsa-miR-199b-5p	miR-199a-5p (and other miRNAs w/seed CCAGUGU)	0.913	TargetScan Human	High (predicted)	NUDT5	-0.913
hsa-miR-199b-5p	miR-199a-5p (and other miRNAs w/seed CCAGUGU)	0.913	TargetScan Human	High (predicted)	OTULINL	-0.913
hsa-miR-199b-5p	miR-199a-5p (and other miRNAs w/seed CCAGUGU)	0.913	TargetScan Human	High (predicted)	P3H2	-0.913
hsa-miR-199b-5p	miR-199a-5p (and other miRNAs w/seed CCAGUGU)	0.913	TargetScan Human	High (predicted)	PDPN	-0.913
hsa-miR-199b-5p	miR-199a-5p (and other miRNAs w/seed CCAGUGU)	0.913	TargetScan Human	High (predicted)	PIGG	-0.913
hsa-miR-199b-5p	miR-199a-5p (and other miRNAs w/seed CCAGUGU)	0.913	TargetScan Human	High (predicted)	PODXL	-0.913
hsa-miR-199b-5p	miR-199a-5p (and other miRNAs w/seed CCAGUGU)	0.913	TargetScan Human	High (predicted)	POTEE/POTEF	-0.913
hsa-miR-199b-5p	miR-199a-5p (and other miRNAs w/seed CCAGUGU)	0.913	TargetScan Human	High (predicted)	POTEH (includes others)	-0.913
hsa-miR-199b-5p	miR-199a-5p (and other miRNAs w/seed CCAGUGU)	0.913	TargetScan Human	High (predicted)	PPARGC1A	-0.913
hsa-miR-199b-5p	miR-199a-5p (and other miRNAs w/seed CCAGUGU)	0.913	TargetScan Human	High (predicted)	PPP1R2	-0.913
hsa-miR-199b-5p	miR-199a-5p (and other miRNAs w/seed CCAGUGU)	0.913	TargetScan Human	High (predicted)	PPP1R9A	-0.913
hsa-miR-199b-5p	miR-199a-5p (and other miRNAs w/seed CCAGUGU)	0.913	TargetScan Human	High (predicted)	R3HDM2	-0.913
hsa-miR-199b-5p	miR-199a-5p (and other miRNAs w/seed CCAGUGU)	0.913	TargetScan Human	High (predicted)	RAB9B	-0.913
hsa-miR-199b-5p	miR-199a-5p (and other miRNAs w/seed CCAGUGU)	0.913	TargetScan Human	High (predicted)	RAD23B	-0.913
hsa-miR-199b-5p	miR-199a-5p (and other miRNAs w/seed CCAGUGU)	0.913	TargetScan Human	High (predicted)	RALGAPA1	-0.913
hsa-miR-199b-5p	miR-199a-5p (and other miRNAs w/seed CCAGUGU)	0.913	TargetScan Human	High (predicted)	RASSF2	-0.913
hsa-miR-199b-5p	miR-199a-5p (and other miRNAs w/seed CCAGUGU)	0.913	TargetScan Human	High (predicted)	RBM47	-0.913
hsa-miR-199b-5p	miR-199a-5p (and other miRNAs w/seed CCAGUGU)	0.913	TargetScan Human	High (predicted)	RCSD1	-0.913
hsa-miR-199b-5p	miR-199a-5p (and other miRNAs w/seed CCAGUGU)	0.913	TargetScan Human	High (predicted)	RGMA	-0.913
hsa-miR-199b-5p	miR-199a-5p (and other miRNAs w/seed CCAGUGU)	0.913	TargetScan Human	High (predicted)	RND1	-0.913
hsa-miR-199b-5p	miR-199a-5p (and other miRNAs w/seed CCAGUGU)	0.913	TargetScan Human	High (predicted)	RP11-111H13.1	-0.913
hsa-miR-199b-5p	miR-199a-5p (and other miRNAs w/seed CCAGUGU)	0.913	TargetScan Human	High (predicted)	RP11_763F81	-0.913
hsa-miR-199b-5p	miR-199a-5p (and other miRNAs w/seed CCAGUGU)	0.913	TargetScan Human	High (predicted)	RPUSD3	-0.913
hsa-miR-199b-5p	miR-199a-5p (and other miRNAs w/seed CCAGUGU)	0.913	TargetScan Human	High (predicted)	RSPH4A	-0.913
hsa-miR-199b-5p	miR-199a-5p (and other miRNAs w/seed CCAGUGU)	0.913	TargetScan Human	High (predicted)	SARAF	-0.913
hsa-miR-199b-5p	miR-199a-5p (and other miRNAs w/seed CCAGUGU)	0.913	TargetScan Human	High (predicted)	SCGN	-0.913
hsa-miR-199b-5p	miR-199a-5p (and other miRNAs w/seed CCAGUGU)	0.913	TargetScan Human,miRecords	Experimentally Observed,Moderate (predicted)	SET	-0.913
hsa-miR-199b-5p	miR-199a-5p (and other miRNAs w/seed CCAGUGU)	0.913	TargetScan Human	High (predicted)	SHOC2	-0.913
hsa-miR-199b-5p	miR-199a-5p (and other miRNAs w/seed CCAGUGU)	0.913	TargetScan Human,miRecords	Experimentally Observed,Moderate (predicted)	SIRT1	-0.913
hsa-miR-199b-5p	miR-199a-5p (and other miRNAs w/seed CCAGUGU)	0.913	TargetScan Human	High (predicted)	SLC10A4	-0.913
hsa-miR-199b-5p	miR-199a-5p (and other miRNAs w/seed CCAGUGU)	0.913	TargetScan Human	High (predicted)	SLC1A5	-0.913
hsa-miR-199b-5p	miR-199a-5p (and other miRNAs w/seed CCAGUGU)	0.913	TargetScan Human	High (predicted)	SLC24A3	-0.913
hsa-miR-199b-5p	miR-199a-5p (and other miRNAs w/seed CCAGUGU)	0.913	TargetScan Human	High (predicted)	SLC25A23	-0.913
hsa-miR-199b-5p	miR-199a-5p (and other miRNAs w/seed CCAGUGU)	0.913	TargetScan Human	High (predicted)	SNAI1	-0.913
hsa-miR-199b-5p	miR-199a-5p (and other miRNAs w/seed CCAGUGU)	0.913	TargetScan Human	High (predicted)	SOS2	-0.913
hsa-miR-199b-5p	miR-199a-5p (and other miRNAs w/seed CCAGUGU)	0.913	TargetScan Human	High (predicted)	SRRM1	-0.913
hsa-miR-199b-5p	miR-199a-5p (and other miRNAs w/seed CCAGUGU)	0.913	TargetScan Human	High (predicted)	SULF1	-0.913
hsa-miR-199b-5p	miR-199a-5p (and other miRNAs w/seed CCAGUGU)	0.913	TargetScan Human	High (predicted)	SUN1	-0.913
hsa-miR-199b-5p	miR-199a-5p (and other miRNAs w/seed CCAGUGU)	0.913	TargetScan Human	High (predicted)	TAF9B	-0.913
hsa-miR-199b-5p	miR-199a-5p (and other miRNAs w/seed CCAGUGU)	0.913	TargetScan Human	High (predicted)	TESPA1	-0.913
hsa-miR-199b-5p	miR-199a-5p (and other miRNAs w/seed CCAGUGU)	0.913	TargetScan Human	High (predicted)	TFPI	-0.913
hsa-miR-199b-5p	miR-199a-5p (and other miRNAs w/seed CCAGUGU)	0.913	TargetScan Human	High (predicted)	TGFB2	-0.913
hsa-miR-199b-5p	miR-199a-5p (and other miRNAs w/seed CCAGUGU)	0.913	TargetScan Human	High (predicted)	TLDC2	-0.913
hsa-miR-199b-5p	miR-199a-5p (and other miRNAs w/seed CCAGUGU)	0.913	TargetScan Human	High (predicted)	TMPRSS5	-0.913
hsa-miR-199b-5p	miR-199a-5p (and other miRNAs w/seed CCAGUGU)	0.913	TargetScan Human	High (predicted)	TNK1	-0.913
hsa-miR-199b-5p	miR-199a-5p (and other miRNAs w/seed CCAGUGU)	0.913	TargetScan Human	High (predicted)	TSPAN6	-0.913
hsa-miR-199b-5p	miR-199a-5p (and other miRNAs w/seed CCAGUGU)	0.913	TargetScan Human	High (predicted)	TST	-0.913
hsa-miR-199b-5p	miR-199a-5p (and other miRNAs w/seed CCAGUGU)	0.913	TargetScan Human	High (predicted)	TVP23C-CDRT4	-0.913
hsa-miR-199b-5p	miR-199a-5p (and other miRNAs w/seed CCAGUGU)	0.913	TargetScan Human	High (predicted)	TXNDC12	-0.913
hsa-miR-199b-5p	miR-199a-5p (and other miRNAs w/seed CCAGUGU)	0.913	TargetScan Human	High (predicted)	UBE2D4	-0.913
hsa-miR-199b-5p	miR-199a-5p (and other miRNAs w/seed CCAGUGU)	0.913	TargetScan Human	High (predicted)	UBL3	-0.913
hsa-miR-199b-5p	miR-199a-5p (and other miRNAs w/seed CCAGUGU)	0.913	TargetScan Human	High (predicted)	UNG	-0.913
hsa-miR-199b-5p	miR-199a-5p (and other miRNAs w/seed CCAGUGU)	0.913	TargetScan Human	High (predicted)	USPL1	-0.913
hsa-miR-199b-5p	miR-199a-5p (and other miRNAs w/seed CCAGUGU)	0.913	TargetScan Human	High (predicted)	VPS26A	-0.913
hsa-miR-199b-5p	miR-199a-5p (and other miRNAs w/seed CCAGUGU)	0.913	TargetScan Human	High (predicted)	WDCP	-0.913
hsa-miR-199b-5p	miR-199a-5p (and other miRNAs w/seed CCAGUGU)	0.913	TargetScan Human	High (predicted)	WNT2	-0.913
hsa-miR-199b-5p	miR-199a-5p (and other miRNAs w/seed CCAGUGU)	0.913	TargetScan Human	High (predicted)	ZBTB42	-0.913
hsa-miR-199b-5p	miR-199a-5p (and other miRNAs w/seed CCAGUGU)	0.913	TargetScan Human	High (predicted)	ZFAND4	-0.913
hsa-miR-199b-5p	miR-199a-5p (and other miRNAs w/seed CCAGUGU)	0.913	TargetScan Human	High (predicted)	ZFP2	-0.913
hsa-miR-199b-5p	miR-199a-5p (and other miRNAs w/seed CCAGUGU)	0.913	TargetScan Human	High (predicted)	ZFYVE27	-0.913
hsa-miR-199b-5p	miR-199a-5p (and other miRNAs w/seed CCAGUGU)	0.913	TargetScan Human	High (predicted)	ZIK1	-0.913
hsa-miR-199b-5p	miR-199a-5p (and other miRNAs w/seed CCAGUGU)	0.913	TargetScan Human	High (predicted)	ZNF101	-0.913
hsa-miR-199b-5p	miR-199a-5p (and other miRNAs w/seed CCAGUGU)	0.913	TargetScan Human	High (predicted)	ZNF132	-0.913
hsa-miR-199b-5p	miR-199a-5p (and other miRNAs w/seed CCAGUGU)	0.913	TargetScan Human	High (predicted)	ZNF195	-0.913
hsa-miR-199b-5p	miR-199a-5p (and other miRNAs w/seed CCAGUGU)	0.913	TargetScan Human	High (predicted)	ZNF225	-0.913
hsa-miR-199b-5p	miR-199a-5p (and other miRNAs w/seed CCAGUGU)	0.913	TargetScan Human	High (predicted)	ZNF23	-0.913
hsa-miR-199b-5p	miR-199a-5p (and other miRNAs w/seed CCAGUGU)	0.913	TargetScan Human	High (predicted)	ZNF233	-0.913
hsa-miR-199b-5p	miR-199a-5p (and other miRNAs w/seed CCAGUGU)	0.913	TargetScan Human	High (predicted)	ZNF256	-0.913
hsa-miR-199b-5p	miR-199a-5p (and other miRNAs w/seed CCAGUGU)	0.913	TargetScan Human	High (predicted)	ZNF266	-0.913
hsa-miR-199b-5p	miR-199a-5p (and other miRNAs w/seed CCAGUGU)	0.913	TargetScan Human	High (predicted)	ZNF28	-0.913
hsa-miR-199b-5p	miR-199a-5p (and other miRNAs w/seed CCAGUGU)	0.913	TargetScan Human	High (predicted)	ZNF284	-0.913
hsa-miR-199b-5p	miR-199a-5p (and other miRNAs w/seed CCAGUGU)	0.913	TargetScan Human	High (predicted)	ZNF30	-0.913
hsa-miR-199b-5p	miR-199a-5p (and other miRNAs w/seed CCAGUGU)	0.913	TargetScan Human	High (predicted)	ZNF329	-0.913
hsa-miR-199b-5p	miR-199a-5p (and other miRNAs w/seed CCAGUGU)	0.913	TargetScan Human	High (predicted)	ZNF418	-0.913
hsa-miR-199b-5p	miR-199a-5p (and other miRNAs w/seed CCAGUGU)	0.913	TargetScan Human	High (predicted)	ZNF419	-0.913
hsa-miR-199b-5p	miR-199a-5p (and other miRNAs w/seed CCAGUGU)	0.913	TargetScan Human	High (predicted)	ZNF426	-0.913
hsa-miR-199b-5p	miR-199a-5p (and other miRNAs w/seed CCAGUGU)	0.913	TargetScan Human	High (predicted)	ZNF439	-0.913
hsa-miR-199b-5p	miR-199a-5p (and other miRNAs w/seed CCAGUGU)	0.913	TargetScan Human	High (predicted)	ZNF440	-0.913
hsa-miR-199b-5p	miR-199a-5p (and other miRNAs w/seed CCAGUGU)	0.913	TargetScan Human	High (predicted)	ZNF442	-0.913
hsa-miR-199b-5p	miR-199a-5p (and other miRNAs w/seed CCAGUGU)	0.913	TargetScan Human	High (predicted)	ZNF468	-0.913
hsa-miR-199b-5p	miR-199a-5p (and other miRNAs w/seed CCAGUGU)	0.913	TargetScan Human	High (predicted)	ZNF470	-0.913
hsa-miR-199b-5p	miR-199a-5p (and other miRNAs w/seed CCAGUGU)	0.913	TargetScan Human	High (predicted)	ZNF479	-0.913
hsa-miR-199b-5p	miR-199a-5p (and other miRNAs w/seed CCAGUGU)	0.913	TargetScan Human	High (predicted)	ZNF490	-0.913
hsa-miR-199b-5p	miR-199a-5p (and other miRNAs w/seed CCAGUGU)	0.913	TargetScan Human	High (predicted),Moderate (predicted)	ZNF492/ZNF98	-0.913
hsa-miR-199b-5p	miR-199a-5p (and other miRNAs w/seed CCAGUGU)	0.913	TargetScan Human	High (predicted)	ZNF514	-0.913
hsa-miR-199b-5p	miR-199a-5p (and other miRNAs w/seed CCAGUGU)	0.913	TargetScan Human	High (predicted)	ZNF528	-0.913
hsa-miR-199b-5p	miR-199a-5p (and other miRNAs w/seed CCAGUGU)	0.913	TargetScan Human	High (predicted)	ZNF544	-0.913
hsa-miR-199b-5p	miR-199a-5p (and other miRNAs w/seed CCAGUGU)	0.913	TargetScan Human	High (predicted)	ZNF547	-0.913
hsa-miR-199b-5p	miR-199a-5p (and other miRNAs w/seed CCAGUGU)	0.913	TargetScan Human	High (predicted)	ZNF551	-0.913
hsa-miR-199b-5p	miR-199a-5p (and other miRNAs w/seed CCAGUGU)	0.913	TargetScan Human	High (predicted)	ZNF558	-0.913
hsa-miR-199b-5p	miR-199a-5p (and other miRNAs w/seed CCAGUGU)	0.913	TargetScan Human	High (predicted)	ZNF561	-0.913
hsa-miR-199b-5p	miR-199a-5p (and other miRNAs w/seed CCAGUGU)	0.913	TargetScan Human	High (predicted)	ZNF563	-0.913
hsa-miR-199b-5p	miR-199a-5p (and other miRNAs w/seed CCAGUGU)	0.913	TargetScan Human	High (predicted)	ZNF579	-0.913
hsa-miR-199b-5p	miR-199a-5p (and other miRNAs w/seed CCAGUGU)	0.913	TargetScan Human	High (predicted)	ZNF582	-0.913
hsa-miR-199b-5p	miR-199a-5p (and other miRNAs w/seed CCAGUGU)	0.913	TargetScan Human	High (predicted)	ZNF584	-0.913
hsa-miR-199b-5p	miR-199a-5p (and other miRNAs w/seed CCAGUGU)	0.913	TargetScan Human	High (predicted)	ZNF586	-0.913
hsa-miR-199b-5p	miR-199a-5p (and other miRNAs w/seed CCAGUGU)	0.913	TargetScan Human	High (predicted)	ZNF615	-0.913
hsa-miR-199b-5p	miR-199a-5p (and other miRNAs w/seed CCAGUGU)	0.913	TargetScan Human	High (predicted)	ZNF616	-0.913
hsa-miR-199b-5p	miR-199a-5p (and other miRNAs w/seed CCAGUGU)	0.913	TargetScan Human	High (predicted)	ZNF625	-0.913
hsa-miR-199b-5p	miR-199a-5p (and other miRNAs w/seed CCAGUGU)	0.913	TargetScan Human	High (predicted)	ZNF627	-0.913
hsa-miR-199b-5p	miR-199a-5p (and other miRNAs w/seed CCAGUGU)	0.913	TargetScan Human	High (predicted)	ZNF669	-0.913
hsa-miR-199b-5p	miR-199a-5p (and other miRNAs w/seed CCAGUGU)	0.913	TargetScan Human	High (predicted)	ZNF700	-0.913
hsa-miR-199b-5p	miR-199a-5p (and other miRNAs w/seed CCAGUGU)	0.913	TargetScan Human	High (predicted)	ZNF701	-0.913
hsa-miR-199b-5p	miR-199a-5p (and other miRNAs w/seed CCAGUGU)	0.913	TargetScan Human	High (predicted)	ZNF705A	-0.913
hsa-miR-199b-5p	miR-199a-5p (and other miRNAs w/seed CCAGUGU)	0.913	TargetScan Human	High (predicted)	ZNF705B/ZNF705D	-0.913
hsa-miR-199b-5p	miR-199a-5p (and other miRNAs w/seed CCAGUGU)	0.913	TargetScan Human	High (predicted)	ZNF705G	-0.913
hsa-miR-199b-5p	miR-199a-5p (and other miRNAs w/seed CCAGUGU)	0.913	TargetScan Human	High (predicted)	ZNF709	-0.913
hsa-miR-199b-5p	miR-199a-5p (and other miRNAs w/seed CCAGUGU)	0.913	TargetScan Human	High (predicted)	ZNF772	-0.913
hsa-miR-199b-5p	miR-199a-5p (and other miRNAs w/seed CCAGUGU)	0.913	TargetScan Human	High (predicted)	ZNF773	-0.913
hsa-miR-199b-5p	miR-199a-5p (and other miRNAs w/seed CCAGUGU)	0.913	TargetScan Human	High (predicted)	ZNF776	-0.913
hsa-miR-199b-5p	miR-199a-5p (and other miRNAs w/seed CCAGUGU)	0.913	TargetScan Human	High (predicted)	ZNF788P	-0.913
hsa-miR-199b-5p	miR-199a-5p (and other miRNAs w/seed CCAGUGU)	0.913	TargetScan Human	High (predicted)	ZNF791	-0.913
hsa-miR-199b-5p	miR-199a-5p (and other miRNAs w/seed CCAGUGU)	0.913	TargetScan Human	High (predicted)	ZNF81	-0.913
hsa-miR-199b-5p	miR-199a-5p (and other miRNAs w/seed CCAGUGU)	0.913	TargetScan Human	High (predicted)	ZNF823	-0.913
hsa-miR-199b-5p	miR-199a-5p (and other miRNAs w/seed CCAGUGU)	0.913	TargetScan Human	High (predicted)	ZNF83	-0.913
hsa-miR-199b-5p	miR-199a-5p (and other miRNAs w/seed CCAGUGU)	0.913	TargetScan Human	High (predicted)	ZNF844	-0.913
hsa-miR-199b-5p	miR-199a-5p (and other miRNAs w/seed CCAGUGU)	0.913	TargetScan Human	High (predicted)	ZNF846	-0.913
hsa-miR-199b-5p	miR-199a-5p (and other miRNAs w/seed CCAGUGU)	0.913	TargetScan Human	High (predicted)	ZNF878	-0.913
hsa-miR-429	miR-200b-3p (and other miRNAs w/seed AAUACUG)	1.805	Ingenuity Expert Findings,TargetScan Human	Experimentally Observed,Moderate (predicted)	ACE2	-1.805
hsa-miR-429	miR-200b-3p (and other miRNAs w/seed AAUACUG)	1.805	TargetScan Human	High (predicted)	AGBL3	-1.805
hsa-miR-429	miR-200b-3p (and other miRNAs w/seed AAUACUG)	1.805	TargetScan Human	High (predicted)	AP1S2	-1.805
hsa-miR-429	miR-200b-3p (and other miRNAs w/seed AAUACUG)	1.805	TargetScan Human	High (predicted)	APOO	-1.805
hsa-miR-429	miR-200b-3p (and other miRNAs w/seed AAUACUG)	1.805	TargetScan Human	High (predicted)	B4GAT1	-1.805
hsa-miR-429	miR-200b-3p (and other miRNAs w/seed AAUACUG)	1.805	TargetScan Human,miRecords	Experimentally Observed,Moderate (predicted)	BAP1	-1.805
hsa-miR-429	miR-200b-3p (and other miRNAs w/seed AAUACUG)	1.805	TargetScan Human	High (predicted)	BNC2	-1.805
hsa-miR-429	miR-200b-3p (and other miRNAs w/seed AAUACUG)	1.805	TargetScan Human	High (predicted)	C6orf120	-1.805
hsa-miR-429	miR-200b-3p (and other miRNAs w/seed AAUACUG)	1.805	TargetScan Human	High (predicted)	CCNJ	-1.805
hsa-miR-429	miR-200b-3p (and other miRNAs w/seed AAUACUG)	1.805	TargetScan Human	High (predicted)	CDK17	-1.805
hsa-miR-429	miR-200b-3p (and other miRNAs w/seed AAUACUG)	1.805	TargetScan Human	High (predicted)	CEP41	-1.805
hsa-miR-429	miR-200b-3p (and other miRNAs w/seed AAUACUG)	1.805	TargetScan Human	High (predicted)	CFL2	-1.805
hsa-miR-429	miR-200b-3p (and other miRNAs w/seed AAUACUG)	1.805	TargetScan Human	High (predicted)	CNEP1R1	-1.805
hsa-miR-429	miR-200b-3p (and other miRNAs w/seed AAUACUG)	1.805	TargetScan Human	High (predicted)	CNN3	-1.805
hsa-miR-429	miR-200b-3p (and other miRNAs w/seed AAUACUG)	1.805	TargetScan Human	High (predicted)	COMMD3	-1.805
hsa-miR-429	miR-200b-3p (and other miRNAs w/seed AAUACUG)	1.805	TargetScan Human	High (predicted)	CRKL	-1.805
hsa-miR-429	miR-200b-3p (and other miRNAs w/seed AAUACUG)	1.805	TargetScan Human	High (predicted)	CRTAP	-1.805
hsa-miR-429	miR-200b-3p (and other miRNAs w/seed AAUACUG)	1.805	TargetScan Human	High (predicted)	DNAJB5	-1.805
hsa-miR-429	miR-200b-3p (and other miRNAs w/seed AAUACUG)	1.805	TargetScan Human	High (predicted)	DZIP1	-1.805
hsa-miR-429	miR-200b-3p (and other miRNAs w/seed AAUACUG)	1.805	TargetScan Human	High (predicted)	ELAVL2	-1.805
hsa-miR-429	miR-200b-3p (and other miRNAs w/seed AAUACUG)	1.805	miRecords	Experimentally Observed	ELMO2	-1.805
hsa-miR-429	miR-200b-3p (and other miRNAs w/seed AAUACUG)	1.805	TargetScan Human	High (predicted)	ELOC	-1.805
hsa-miR-429	miR-200b-3p (and other miRNAs w/seed AAUACUG)	1.805	TargetScan Human	High (predicted)	EPS8	-1.805
hsa-miR-429	miR-200b-3p (and other miRNAs w/seed AAUACUG)	1.805	miRecords	Experimentally Observed	ERBIN	-1.805
hsa-miR-429	miR-200b-3p (and other miRNAs w/seed AAUACUG)	1.805	TargetScan Human	High (predicted)	ERICH4	-1.805
hsa-miR-429	miR-200b-3p (and other miRNAs w/seed AAUACUG)	1.805	TargetScan Human,miRecords	Experimentally Observed,High (predicted)	ERRFI1	-1.805
hsa-miR-429	miR-200b-3p (and other miRNAs w/seed AAUACUG)	1.805	TargetScan Human	High (predicted)	FAM8A1	-1.805
hsa-miR-429	miR-200b-3p (and other miRNAs w/seed AAUACUG)	1.805	TargetScan Human	High (predicted)	FASTKD3	-1.805
hsa-miR-429	miR-200b-3p (and other miRNAs w/seed AAUACUG)	1.805	TargetScan Human	High (predicted)	FEZ2	-1.805
hsa-miR-429	miR-200b-3p (and other miRNAs w/seed AAUACUG)	1.805	Ingenuity Expert Findings,Ingenuity ExpertAssist Findings,TargetScan Human	Experimentally Observed,Moderate (predicted)	FHOD1	-1.805
hsa-miR-429	miR-200b-3p (and other miRNAs w/seed AAUACUG)	1.805	TargetScan Human	High (predicted)	FLI1	-1.805
hsa-miR-429	miR-200b-3p (and other miRNAs w/seed AAUACUG)	1.805	Ingenuity Expert Findings	Experimentally Observed	FOXF2	-1.805
hsa-miR-429	miR-200b-3p (and other miRNAs w/seed AAUACUG)	1.805	TargetScan Human	High (predicted)	FSD1L	-1.805
hsa-miR-429	miR-200b-3p (and other miRNAs w/seed AAUACUG)	1.805	TargetScan Human	High (predicted)	GABPB1	-1.805
hsa-miR-429	miR-200b-3p (and other miRNAs w/seed AAUACUG)	1.805	TarBase	Experimentally Observed	GEMIN2	-1.805
hsa-miR-429	miR-200b-3p (and other miRNAs w/seed AAUACUG)	1.805	TargetScan Human	High (predicted)	GMFB	-1.805
hsa-miR-429	miR-200b-3p (and other miRNAs w/seed AAUACUG)	1.805	TargetScan Human	High (predicted)	GPM6A	-1.805
hsa-miR-429	miR-200b-3p (and other miRNAs w/seed AAUACUG)	1.805	Ingenuity Expert Findings	Experimentally Observed	GSE1	-1.805
hsa-miR-429	miR-200b-3p (and other miRNAs w/seed AAUACUG)	1.805	TargetScan Human	High (predicted)	GSTA4	-1.805
hsa-miR-429	miR-200b-3p (and other miRNAs w/seed AAUACUG)	1.805	TargetScan Human	High (predicted)	GTF2E1	-1.805
hsa-miR-429	miR-200b-3p (and other miRNAs w/seed AAUACUG)	1.805	TargetScan Human	High (predicted)	H3C3	-1.805
hsa-miR-429	miR-200b-3p (and other miRNAs w/seed AAUACUG)	1.805	TargetScan Human	High (predicted)	HECTD2	-1.805
hsa-miR-429	miR-200b-3p (and other miRNAs w/seed AAUACUG)	1.805	TargetScan Human	High (predicted)	HIPK3	-1.805
hsa-miR-429	miR-200b-3p (and other miRNAs w/seed AAUACUG)	1.805	TargetScan Human	High (predicted)	HMGB3	-1.805
hsa-miR-429	miR-200b-3p (and other miRNAs w/seed AAUACUG)	1.805	TargetScan Human	High (predicted)	HPF1	-1.805
hsa-miR-429	miR-200b-3p (and other miRNAs w/seed AAUACUG)	1.805	TargetScan Human	High (predicted)	IMMP2L	-1.805
hsa-miR-429	miR-200b-3p (and other miRNAs w/seed AAUACUG)	1.805	TargetScan Human	High (predicted)	INTS8	-1.805
hsa-miR-429	miR-200b-3p (and other miRNAs w/seed AAUACUG)	1.805	TargetScan Human	High (predicted)	IRS4	-1.805
hsa-miR-429	miR-200b-3p (and other miRNAs w/seed AAUACUG)	1.805	TargetScan Human	High (predicted)	KCTD8	-1.805
hsa-miR-429	miR-200b-3p (and other miRNAs w/seed AAUACUG)	1.805	miRecords	Experimentally Observed	KLHL20	-1.805
hsa-miR-429	miR-200b-3p (and other miRNAs w/seed AAUACUG)	1.805	TargetScan Human	High (predicted)	KLRF1	-1.805
hsa-miR-429	miR-200b-3p (and other miRNAs w/seed AAUACUG)	1.805	TargetScan Human	High (predicted)	KYNU	-1.805
hsa-miR-429	miR-200b-3p (and other miRNAs w/seed AAUACUG)	1.805	TargetScan Human	High (predicted)	LBR	-1.805
hsa-miR-429	miR-200b-3p (and other miRNAs w/seed AAUACUG)	1.805	TargetScan Human	High (predicted)	LCA5	-1.805
hsa-miR-429	miR-200b-3p (and other miRNAs w/seed AAUACUG)	1.805	TargetScan Human	High (predicted)	LHFPL6	-1.805
hsa-miR-429	miR-200b-3p (and other miRNAs w/seed AAUACUG)	1.805	TargetScan Human	High (predicted)	LIN7B	-1.805
hsa-miR-429	miR-200b-3p (and other miRNAs w/seed AAUACUG)	1.805	TargetScan Human	High (predicted)	LPAR1	-1.805
hsa-miR-429	miR-200b-3p (and other miRNAs w/seed AAUACUG)	1.805	TargetScan Human	High (predicted)	MAPK7	-1.805
hsa-miR-429	miR-200b-3p (and other miRNAs w/seed AAUACUG)	1.805	Ingenuity Expert Findings,TargetScan Human	Experimentally Observed,High (predicted)	MARCKS	-1.805
hsa-miR-429	miR-200b-3p (and other miRNAs w/seed AAUACUG)	1.805	TargetScan Human	High (predicted)	MCFD2	-1.805
hsa-miR-429	miR-200b-3p (and other miRNAs w/seed AAUACUG)	1.805	TargetScan Human	High (predicted)	MMD	-1.805
hsa-miR-429	miR-200b-3p (and other miRNAs w/seed AAUACUG)	1.805	TargetScan Human	High (predicted)	MOSMO	-1.805
hsa-miR-429	miR-200b-3p (and other miRNAs w/seed AAUACUG)	1.805	TargetScan Human	High (predicted)	MSN	-1.805
hsa-miR-429	miR-200b-3p (and other miRNAs w/seed AAUACUG)	1.805	TargetScan Human	High (predicted)	NOG	-1.805
hsa-miR-429	miR-200b-3p (and other miRNAs w/seed AAUACUG)	1.805	TargetScan Human	High (predicted)	NOVA1	-1.805
hsa-miR-429	miR-200b-3p (and other miRNAs w/seed AAUACUG)	1.805	TargetScan Human	High (predicted)	NR5A2	-1.805
hsa-miR-429	miR-200b-3p (and other miRNAs w/seed AAUACUG)	1.805	TargetScan Human	High (predicted)	NTF3	-1.805
hsa-miR-429	miR-200b-3p (and other miRNAs w/seed AAUACUG)	1.805	TargetScan Human	High (predicted)	OSTM1	-1.805
hsa-miR-429	miR-200b-3p (and other miRNAs w/seed AAUACUG)	1.805	TargetScan Human	High (predicted)	PAIP2	-1.805
hsa-miR-429	miR-200b-3p (and other miRNAs w/seed AAUACUG)	1.805	TargetScan Human	High (predicted)	PCLAF	-1.805
hsa-miR-429	miR-200b-3p (and other miRNAs w/seed AAUACUG)	1.805	Ingenuity Expert Findings,TargetScan Human	Experimentally Observed,Moderate (predicted)	PLCG1	-1.805
hsa-miR-429	miR-200b-3p (and other miRNAs w/seed AAUACUG)	1.805	TargetScan Human	High (predicted)	PMAIP1	-1.805
hsa-miR-429	miR-200b-3p (and other miRNAs w/seed AAUACUG)	1.805	TargetScan Human	High (predicted)	PMM1	-1.805
hsa-miR-429	miR-200b-3p (and other miRNAs w/seed AAUACUG)	1.805	TargetScan Human	High (predicted)	POGLUT2	-1.805
hsa-miR-429	miR-200b-3p (and other miRNAs w/seed AAUACUG)	1.805	TargetScan Human	High (predicted)	PPHLN1	-1.805
hsa-miR-429	miR-200b-3p (and other miRNAs w/seed AAUACUG)	1.805	Ingenuity Expert Findings,TargetScan Human	Experimentally Observed,Moderate (predicted)	PPM1F	-1.805
hsa-miR-429	miR-200b-3p (and other miRNAs w/seed AAUACUG)	1.805	TargetScan Human	High (predicted)	PPP4R2	-1.805
hsa-miR-429	miR-200b-3p (and other miRNAs w/seed AAUACUG)	1.805	TargetScan Human	High (predicted)	PRDM16	-1.805
hsa-miR-429	miR-200b-3p (and other miRNAs w/seed AAUACUG)	1.805	TargetScan Human	High (predicted)	PRKACB	-1.805
hsa-miR-429	miR-200b-3p (and other miRNAs w/seed AAUACUG)	1.805	TargetScan Human	High (predicted)	PROK2	-1.805
hsa-miR-429	miR-200b-3p (and other miRNAs w/seed AAUACUG)	1.805	TargetScan Human	High (predicted)	PSAT1	-1.805
hsa-miR-429	miR-200b-3p (and other miRNAs w/seed AAUACUG)	1.805	Ingenuity Expert Findings	Experimentally Observed	PTEN	-1.805
hsa-miR-429	miR-200b-3p (and other miRNAs w/seed AAUACUG)	1.805	TargetScan Human	High (predicted)	PTHLH	-1.805
hsa-miR-429	miR-200b-3p (and other miRNAs w/seed AAUACUG)	1.805	Ingenuity Expert Findings,TargetScan Human	Experimentally Observed,Moderate (predicted)	PTPN12	-1.805
hsa-miR-429	miR-200b-3p (and other miRNAs w/seed AAUACUG)	1.805	Ingenuity Expert Findings	Experimentally Observed	PTPN13	-1.805
hsa-miR-429	miR-200b-3p (and other miRNAs w/seed AAUACUG)	1.805	TargetScan Human	High (predicted)	PTPN21	-1.805
hsa-miR-429	miR-200b-3p (and other miRNAs w/seed AAUACUG)	1.805	TargetScan Human	High (predicted)	PTPN22	-1.805
hsa-miR-429	miR-200b-3p (and other miRNAs w/seed AAUACUG)	1.805	miRecords	Experimentally Observed	PTPRD	-1.805
hsa-miR-429	miR-200b-3p (and other miRNAs w/seed AAUACUG)	1.805	TargetScan Human	High (predicted)	PTPRF	-1.805
hsa-miR-429	miR-200b-3p (and other miRNAs w/seed AAUACUG)	1.805	TargetScan Human	High (predicted)	RAB33B	-1.805
hsa-miR-429	miR-200b-3p (and other miRNAs w/seed AAUACUG)	1.805	TargetScan Human	High (predicted)	RANBP10	-1.805
hsa-miR-429	miR-200b-3p (and other miRNAs w/seed AAUACUG)	1.805	TargetScan Human	High (predicted)	RAP1B	-1.805
hsa-miR-429	miR-200b-3p (and other miRNAs w/seed AAUACUG)	1.805	TargetScan Human	High (predicted)	RAP2C	-1.805
hsa-miR-429	miR-200b-3p (and other miRNAs w/seed AAUACUG)	1.805	TargetScan Human	High (predicted)	RASSF8	-1.805
hsa-miR-429	miR-200b-3p (and other miRNAs w/seed AAUACUG)	1.805	TargetScan Human	High (predicted)	RBFOX3	-1.805
hsa-miR-429	miR-200b-3p (and other miRNAs w/seed AAUACUG)	1.805	TargetScan Human	High (predicted)	RBM46	-1.805
hsa-miR-429	miR-200b-3p (and other miRNAs w/seed AAUACUG)	1.805	TargetScan Human	High (predicted)	RECK	-1.805
hsa-miR-429	miR-200b-3p (and other miRNAs w/seed AAUACUG)	1.805	miRecords	Experimentally Observed	RERE	-1.805
hsa-miR-429	miR-200b-3p (and other miRNAs w/seed AAUACUG)	1.805	TargetScan Human	High (predicted)	SEC23A	-1.805
hsa-miR-429	miR-200b-3p (and other miRNAs w/seed AAUACUG)	1.805	TargetScan Human	High (predicted)	SERPINI1	-1.805
hsa-miR-429	miR-200b-3p (and other miRNAs w/seed AAUACUG)	1.805	TargetScan Human	High (predicted)	SESN1	-1.805
hsa-miR-429	miR-200b-3p (and other miRNAs w/seed AAUACUG)	1.805	TargetScan Human	High (predicted)	SLC14A1	-1.805
hsa-miR-429	miR-200b-3p (and other miRNAs w/seed AAUACUG)	1.805	TargetScan Human	High (predicted)	SLC25A27	-1.805
hsa-miR-429	miR-200b-3p (and other miRNAs w/seed AAUACUG)	1.805	TargetScan Human	High (predicted)	SLC35F4	-1.805
hsa-miR-429	miR-200b-3p (and other miRNAs w/seed AAUACUG)	1.805	TargetScan Human	High (predicted)	SMIM5	-1.805
hsa-miR-429	miR-200b-3p (and other miRNAs w/seed AAUACUG)	1.805	TargetScan Human	High (predicted)	SNAP25	-1.805
hsa-miR-429	miR-200b-3p (and other miRNAs w/seed AAUACUG)	1.805	TargetScan Human	High (predicted)	TBX22	-1.805
hsa-miR-429	miR-200b-3p (and other miRNAs w/seed AAUACUG)	1.805	TargetScan Human	High (predicted)	TENT4B	-1.805
hsa-miR-429	miR-200b-3p (and other miRNAs w/seed AAUACUG)	1.805	TargetScan Human	High (predicted)	TMEFF2	-1.805
hsa-miR-429	miR-200b-3p (and other miRNAs w/seed AAUACUG)	1.805	TargetScan Human	High (predicted)	TMOD3	-1.805
hsa-miR-429	miR-200b-3p (and other miRNAs w/seed AAUACUG)	1.805	TargetScan Human	High (predicted)	USP27X	-1.805
hsa-miR-429	miR-200b-3p (and other miRNAs w/seed AAUACUG)	1.805	TargetScan Human	High (predicted)	VASH2	-1.805
hsa-miR-429	miR-200b-3p (and other miRNAs w/seed AAUACUG)	1.805	TargetScan Human	High (predicted)	WAPL	-1.805
hsa-miR-429	miR-200b-3p (and other miRNAs w/seed AAUACUG)	1.805	TargetScan Human,miRecords	Experimentally Observed,Moderate (predicted)	WASF3	-1.805
hsa-miR-429	miR-200b-3p (and other miRNAs w/seed AAUACUG)	1.805	miRecords	Experimentally Observed	WDR37	-1.805
hsa-miR-429	miR-200b-3p (and other miRNAs w/seed AAUACUG)	1.805	TargetScan Human	High (predicted)	WNT16	-1.805
hsa-miR-429	miR-200b-3p (and other miRNAs w/seed AAUACUG)	1.805	TargetScan Human	High (predicted)	XKR8	-1.805
hsa-miR-429	miR-200b-3p (and other miRNAs w/seed AAUACUG)	1.805	TargetScan Human	High (predicted)	YPEL2	-1.805
hsa-miR-429	miR-200b-3p (and other miRNAs w/seed AAUACUG)	1.805	TargetScan Human	High (predicted)	YWHAG	-1.805
hsa-miR-429	miR-200b-3p (and other miRNAs w/seed AAUACUG)	1.805	TarBase,TargetScan Human,miRecords	Experimentally Observed,High (predicted)	ZEB1	-1.805
hsa-miR-429	miR-200b-3p (and other miRNAs w/seed AAUACUG)	1.805	Ingenuity Expert Findings,TarBase,TargetScan Human,miRecords	Experimentally Observed,High (predicted)	ZEB2	-1.805
hsa-miR-429	miR-200b-3p (and other miRNAs w/seed AAUACUG)	1.805	TargetScan Human	High (predicted)	ZFAND6	-1.805
hsa-miR-429	miR-200b-3p (and other miRNAs w/seed AAUACUG)	1.805	TargetScan Human,miRecords	Experimentally Observed,High (predicted)	ZFPM2	-1.805
hsa-miR-429	miR-200b-3p (and other miRNAs w/seed AAUACUG)	1.805	TargetScan Human	High (predicted)	ZNF131	-1.805
hsa-miR-429	miR-200b-3p (and other miRNAs w/seed AAUACUG)	1.805	TargetScan Human	High (predicted)	ZNF532	-1.805
hsa-miR-204-3p	miR-204-3p (and other miRNAs w/seed CUGGGAA)	3.446	TargetScan Human	High (predicted)	AC008060.7	-3.446
hsa-miR-204-3p	miR-204-3p (and other miRNAs w/seed CUGGGAA)	3.446	TargetScan Human	High (predicted)	AC083864.4	-3.446
hsa-miR-204-3p	miR-204-3p (and other miRNAs w/seed CUGGGAA)	3.446	TargetScan Human	High (predicted)	ADAM20	-3.446
hsa-miR-204-3p	miR-204-3p (and other miRNAs w/seed CUGGGAA)	3.446	TargetScan Human	High (predicted)	ADAM29	-3.446
hsa-miR-204-3p	miR-204-3p (and other miRNAs w/seed CUGGGAA)	3.446	TargetScan Human	High (predicted)	ADARB2	-3.446
hsa-miR-204-3p	miR-204-3p (and other miRNAs w/seed CUGGGAA)	3.446	TargetScan Human	High (predicted)	ADH1B	-3.446
hsa-miR-204-3p	miR-204-3p (and other miRNAs w/seed CUGGGAA)	3.446	TargetScan Human	High (predicted)	ADIPOQ	-3.446
hsa-miR-204-3p	miR-204-3p (and other miRNAs w/seed CUGGGAA)	3.446	TargetScan Human	High (predicted)	AK4	-3.446
hsa-miR-204-3p	miR-204-3p (and other miRNAs w/seed CUGGGAA)	3.446	TargetScan Human	High (predicted)	AKR1C1/AKR1C2	-3.446
hsa-miR-204-3p	miR-204-3p (and other miRNAs w/seed CUGGGAA)	3.446	TargetScan Human	High (predicted)	ALKAL1	-3.446
hsa-miR-204-3p	miR-204-3p (and other miRNAs w/seed CUGGGAA)	3.446	TargetScan Human	High (predicted)	ALLC	-3.446
hsa-miR-204-3p	miR-204-3p (and other miRNAs w/seed CUGGGAA)	3.446	TargetScan Human	High (predicted)	ANKRD22	-3.446
hsa-miR-204-3p	miR-204-3p (and other miRNAs w/seed CUGGGAA)	3.446	TargetScan Human	High (predicted)	ANO7	-3.446
hsa-miR-204-3p	miR-204-3p (and other miRNAs w/seed CUGGGAA)	3.446	TargetScan Human	High (predicted)	AP1M1	-3.446
hsa-miR-204-3p	miR-204-3p (and other miRNAs w/seed CUGGGAA)	3.446	TargetScan Human	High (predicted)	AP3S2	-3.446
hsa-miR-204-3p	miR-204-3p (and other miRNAs w/seed CUGGGAA)	3.446	TargetScan Human	High (predicted)	APLP1	-3.446
hsa-miR-204-3p	miR-204-3p (and other miRNAs w/seed CUGGGAA)	3.446	TargetScan Human	High (predicted)	APOBEC3B	-3.446
hsa-miR-204-3p	miR-204-3p (and other miRNAs w/seed CUGGGAA)	3.446	TargetScan Human	High (predicted)	APOC4	-3.446
hsa-miR-204-3p	miR-204-3p (and other miRNAs w/seed CUGGGAA)	3.446	TargetScan Human	High (predicted)	APOLD1	-3.446
hsa-miR-204-3p	miR-204-3p (and other miRNAs w/seed CUGGGAA)	3.446	TargetScan Human	High (predicted)	ARFIP2	-3.446
hsa-miR-204-3p	miR-204-3p (and other miRNAs w/seed CUGGGAA)	3.446	TargetScan Human	High (predicted),Moderate (predicted)	ARPIN/ARPIN-AP3S2	-3.446
hsa-miR-204-3p	miR-204-3p (and other miRNAs w/seed CUGGGAA)	3.446	TargetScan Human	High (predicted)	ATP6V1G2	-3.446
hsa-miR-204-3p	miR-204-3p (and other miRNAs w/seed CUGGGAA)	3.446	TargetScan Human	High (predicted)	B3GNT9	-3.446
hsa-miR-204-3p	miR-204-3p (and other miRNAs w/seed CUGGGAA)	3.446	TargetScan Human	High (predicted)	BMP15	-3.446
hsa-miR-204-3p	miR-204-3p (and other miRNAs w/seed CUGGGAA)	3.446	TargetScan Human	High (predicted)	BPIFA2	-3.446
hsa-miR-204-3p	miR-204-3p (and other miRNAs w/seed CUGGGAA)	3.446	TargetScan Human	High (predicted)	BPTF	-3.446
hsa-miR-204-3p	miR-204-3p (and other miRNAs w/seed CUGGGAA)	3.446	TargetScan Human	High (predicted)	C19orf18	-3.446
hsa-miR-204-3p	miR-204-3p (and other miRNAs w/seed CUGGGAA)	3.446	TargetScan Human	High (predicted)	C19orf44	-3.446
hsa-miR-204-3p	miR-204-3p (and other miRNAs w/seed CUGGGAA)	3.446	TargetScan Human	High (predicted)	C1orf105	-3.446
hsa-miR-204-3p	miR-204-3p (and other miRNAs w/seed CUGGGAA)	3.446	TargetScan Human	High (predicted)	C21orf62-AS1	-3.446
hsa-miR-204-3p	miR-204-3p (and other miRNAs w/seed CUGGGAA)	3.446	TargetScan Human	High (predicted)	C21orf91	-3.446
hsa-miR-204-3p	miR-204-3p (and other miRNAs w/seed CUGGGAA)	3.446	TargetScan Human	High (predicted)	C5AR1	-3.446
hsa-miR-204-3p	miR-204-3p (and other miRNAs w/seed CUGGGAA)	3.446	TargetScan Human	High (predicted)	C7orf57	-3.446
hsa-miR-204-3p	miR-204-3p (and other miRNAs w/seed CUGGGAA)	3.446	TargetScan Human	High (predicted)	CABCOCO1	-3.446
hsa-miR-204-3p	miR-204-3p (and other miRNAs w/seed CUGGGAA)	3.446	TargetScan Human	High (predicted)	CAMK4	-3.446
hsa-miR-204-3p	miR-204-3p (and other miRNAs w/seed CUGGGAA)	3.446	TargetScan Human	High (predicted)	CARD18	-3.446
hsa-miR-204-3p	miR-204-3p (and other miRNAs w/seed CUGGGAA)	3.446	TargetScan Human	High (predicted)	CD177	-3.446
hsa-miR-204-3p	miR-204-3p (and other miRNAs w/seed CUGGGAA)	3.446	TargetScan Human	High (predicted)	CD3G	-3.446
hsa-miR-204-3p	miR-204-3p (and other miRNAs w/seed CUGGGAA)	3.446	TargetScan Human	High (predicted)	CDK5R1	-3.446
hsa-miR-204-3p	miR-204-3p (and other miRNAs w/seed CUGGGAA)	3.446	TargetScan Human	High (predicted)	CDX2	-3.446
hsa-miR-204-3p	miR-204-3p (and other miRNAs w/seed CUGGGAA)	3.446	TargetScan Human	High (predicted)	CEACAM5	-3.446
hsa-miR-204-3p	miR-204-3p (and other miRNAs w/seed CUGGGAA)	3.446	TargetScan Human	High (predicted)	CEP85	-3.446
hsa-miR-204-3p	miR-204-3p (and other miRNAs w/seed CUGGGAA)	3.446	TargetScan Human	High (predicted)	CKM	-3.446
hsa-miR-204-3p	miR-204-3p (and other miRNAs w/seed CUGGGAA)	3.446	TargetScan Human	High (predicted)	CLCNKA	-3.446
hsa-miR-204-3p	miR-204-3p (and other miRNAs w/seed CUGGGAA)	3.446	TargetScan Human	High (predicted)	CLCNKB	-3.446
hsa-miR-204-3p	miR-204-3p (and other miRNAs w/seed CUGGGAA)	3.446	TargetScan Human	High (predicted)	CLIP3	-3.446
hsa-miR-204-3p	miR-204-3p (and other miRNAs w/seed CUGGGAA)	3.446	TargetScan Human	High (predicted)	CMTM8	-3.446
hsa-miR-204-3p	miR-204-3p (and other miRNAs w/seed CUGGGAA)	3.446	TargetScan Human	High (predicted)	CNNM4	-3.446
hsa-miR-204-3p	miR-204-3p (and other miRNAs w/seed CUGGGAA)	3.446	TargetScan Human	High (predicted)	COQ10A	-3.446
hsa-miR-204-3p	miR-204-3p (and other miRNAs w/seed CUGGGAA)	3.446	TargetScan Human	High (predicted)	CPLX2	-3.446
hsa-miR-204-3p	miR-204-3p (and other miRNAs w/seed CUGGGAA)	3.446	TargetScan Human	High (predicted)	CRTAP	-3.446
hsa-miR-204-3p	miR-204-3p (and other miRNAs w/seed CUGGGAA)	3.446	TargetScan Human	High (predicted)	CRYBB2	-3.446
hsa-miR-204-3p	miR-204-3p (and other miRNAs w/seed CUGGGAA)	3.446	TargetScan Human	High (predicted)	CSNK1G1	-3.446
hsa-miR-204-3p	miR-204-3p (and other miRNAs w/seed CUGGGAA)	3.446	TargetScan Human	High (predicted)	CTDSP2	-3.446
hsa-miR-204-3p	miR-204-3p (and other miRNAs w/seed CUGGGAA)	3.446	TargetScan Human	High (predicted)	CTSA	-3.446
hsa-miR-204-3p	miR-204-3p (and other miRNAs w/seed CUGGGAA)	3.446	TargetScan Human	High (predicted)	CYP2E1	-3.446
hsa-miR-204-3p	miR-204-3p (and other miRNAs w/seed CUGGGAA)	3.446	TargetScan Human	High (predicted)	CYP3A5	-3.446
hsa-miR-204-3p	miR-204-3p (and other miRNAs w/seed CUGGGAA)	3.446	TargetScan Human	High (predicted)	DCTN5	-3.446
hsa-miR-204-3p	miR-204-3p (and other miRNAs w/seed CUGGGAA)	3.446	TargetScan Human	High (predicted)	DDIT3	-3.446
hsa-miR-204-3p	miR-204-3p (and other miRNAs w/seed CUGGGAA)	3.446	TargetScan Human	High (predicted)	DHFR	-3.446
hsa-miR-204-3p	miR-204-3p (and other miRNAs w/seed CUGGGAA)	3.446	TargetScan Human	High (predicted)	DSCR4	-3.446
hsa-miR-204-3p	miR-204-3p (and other miRNAs w/seed CUGGGAA)	3.446	TargetScan Human	High (predicted)	EIF4EBP2	-3.446
hsa-miR-204-3p	miR-204-3p (and other miRNAs w/seed CUGGGAA)	3.446	TargetScan Human	High (predicted)	ENTPD3	-3.446
hsa-miR-204-3p	miR-204-3p (and other miRNAs w/seed CUGGGAA)	3.446	TargetScan Human	High (predicted)	ERBB3	-3.446
hsa-miR-204-3p	miR-204-3p (and other miRNAs w/seed CUGGGAA)	3.446	TargetScan Human	High (predicted)	EXD2	-3.446
hsa-miR-204-3p	miR-204-3p (and other miRNAs w/seed CUGGGAA)	3.446	TargetScan Human	High (predicted)	FAM118B	-3.446
hsa-miR-204-3p	miR-204-3p (and other miRNAs w/seed CUGGGAA)	3.446	TargetScan Human	High (predicted)	FAM169B	-3.446
hsa-miR-204-3p	miR-204-3p (and other miRNAs w/seed CUGGGAA)	3.446	TargetScan Human	High (predicted)	FAM182B	-3.446
hsa-miR-204-3p	miR-204-3p (and other miRNAs w/seed CUGGGAA)	3.446	TargetScan Human	High (predicted)	FAM220A	-3.446
hsa-miR-204-3p	miR-204-3p (and other miRNAs w/seed CUGGGAA)	3.446	TargetScan Human	High (predicted)	FAM83F	-3.446
hsa-miR-204-3p	miR-204-3p (and other miRNAs w/seed CUGGGAA)	3.446	TargetScan Human	High (predicted)	FAM8A1	-3.446
hsa-miR-204-3p	miR-204-3p (and other miRNAs w/seed CUGGGAA)	3.446	TargetScan Human	High (predicted)	FER	-3.446
hsa-miR-204-3p	miR-204-3p (and other miRNAs w/seed CUGGGAA)	3.446	TargetScan Human	High (predicted)	FGF11	-3.446
hsa-miR-204-3p	miR-204-3p (and other miRNAs w/seed CUGGGAA)	3.446	TargetScan Human	High (predicted)	FGF23	-3.446
hsa-miR-204-3p	miR-204-3p (and other miRNAs w/seed CUGGGAA)	3.446	TargetScan Human	High (predicted)	FNDC9	-3.446
hsa-miR-204-3p	miR-204-3p (and other miRNAs w/seed CUGGGAA)	3.446	TargetScan Human	High (predicted)	FOXN4	-3.446
hsa-miR-204-3p	miR-204-3p (and other miRNAs w/seed CUGGGAA)	3.446	TargetScan Human	High (predicted)	FRRS1L	-3.446
hsa-miR-204-3p	miR-204-3p (and other miRNAs w/seed CUGGGAA)	3.446	TargetScan Human	High (predicted)	FSHR	-3.446
hsa-miR-204-3p	miR-204-3p (and other miRNAs w/seed CUGGGAA)	3.446	TargetScan Human	High (predicted)	GAD2	-3.446
hsa-miR-204-3p	miR-204-3p (and other miRNAs w/seed CUGGGAA)	3.446	TargetScan Human	High (predicted)	GAL3ST3	-3.446
hsa-miR-204-3p	miR-204-3p (and other miRNAs w/seed CUGGGAA)	3.446	TargetScan Human	High (predicted)	GAS7	-3.446
hsa-miR-204-3p	miR-204-3p (and other miRNAs w/seed CUGGGAA)	3.446	TargetScan Human	High (predicted)	GGT7	-3.446
hsa-miR-204-3p	miR-204-3p (and other miRNAs w/seed CUGGGAA)	3.446	TargetScan Human	High (predicted)	GLT6D1	-3.446
hsa-miR-204-3p	miR-204-3p (and other miRNAs w/seed CUGGGAA)	3.446	TargetScan Human	High (predicted)	GNG11	-3.446
hsa-miR-204-3p	miR-204-3p (and other miRNAs w/seed CUGGGAA)	3.446	TargetScan Human	High (predicted)	GNG12	-3.446
hsa-miR-204-3p	miR-204-3p (and other miRNAs w/seed CUGGGAA)	3.446	TargetScan Human	High (predicted)	GNPDA2	-3.446
hsa-miR-204-3p	miR-204-3p (and other miRNAs w/seed CUGGGAA)	3.446	TargetScan Human	High (predicted)	GPATCH8	-3.446
hsa-miR-204-3p	miR-204-3p (and other miRNAs w/seed CUGGGAA)	3.446	TargetScan Human	High (predicted)	GRAMD1B	-3.446
hsa-miR-204-3p	miR-204-3p (and other miRNAs w/seed CUGGGAA)	3.446	TargetScan Human	High (predicted)	GRIN2B	-3.446
hsa-miR-204-3p	miR-204-3p (and other miRNAs w/seed CUGGGAA)	3.446	TargetScan Human	High (predicted)	GRK1	-3.446
hsa-miR-204-3p	miR-204-3p (and other miRNAs w/seed CUGGGAA)	3.446	TargetScan Human	High (predicted)	GSTM4	-3.446
hsa-miR-204-3p	miR-204-3p (and other miRNAs w/seed CUGGGAA)	3.446	TargetScan Human	High (predicted)	HDDC3	-3.446
hsa-miR-204-3p	miR-204-3p (and other miRNAs w/seed CUGGGAA)	3.446	TargetScan Human	High (predicted)	HEYL	-3.446
hsa-miR-204-3p	miR-204-3p (and other miRNAs w/seed CUGGGAA)	3.446	TargetScan Human	High (predicted)	HOMER1	-3.446
hsa-miR-204-3p	miR-204-3p (and other miRNAs w/seed CUGGGAA)	3.446	TargetScan Human	High (predicted)	HTR4	-3.446
hsa-miR-204-3p	miR-204-3p (and other miRNAs w/seed CUGGGAA)	3.446	TargetScan Human	High (predicted)	ICOSLG/LOC102723996	-3.446
hsa-miR-204-3p	miR-204-3p (and other miRNAs w/seed CUGGGAA)	3.446	TargetScan Human	High (predicted)	IGDCC4	-3.446
hsa-miR-204-3p	miR-204-3p (and other miRNAs w/seed CUGGGAA)	3.446	TargetScan Human	High (predicted)	IL20RB	-3.446
hsa-miR-204-3p	miR-204-3p (and other miRNAs w/seed CUGGGAA)	3.446	TargetScan Human	High (predicted)	IQCD	-3.446
hsa-miR-204-3p	miR-204-3p (and other miRNAs w/seed CUGGGAA)	3.446	TargetScan Human	High (predicted)	IRF2	-3.446
hsa-miR-204-3p	miR-204-3p (and other miRNAs w/seed CUGGGAA)	3.446	TargetScan Human	High (predicted)	KCNC3	-3.446
hsa-miR-204-3p	miR-204-3p (and other miRNAs w/seed CUGGGAA)	3.446	TargetScan Human	High (predicted)	KCNE1	-3.446
hsa-miR-204-3p	miR-204-3p (and other miRNAs w/seed CUGGGAA)	3.446	TargetScan Human	High (predicted)	KCNE3	-3.446
hsa-miR-204-3p	miR-204-3p (and other miRNAs w/seed CUGGGAA)	3.446	TargetScan Human	High (predicted)	KCTD14	-3.446
hsa-miR-204-3p	miR-204-3p (and other miRNAs w/seed CUGGGAA)	3.446	TargetScan Human	High (predicted)	KIAA0556	-3.446
hsa-miR-204-3p	miR-204-3p (and other miRNAs w/seed CUGGGAA)	3.446	TargetScan Human	High (predicted)	KLF1	-3.446
hsa-miR-204-3p	miR-204-3p (and other miRNAs w/seed CUGGGAA)	3.446	TargetScan Human	High (predicted)	KLF14	-3.446
hsa-miR-204-3p	miR-204-3p (and other miRNAs w/seed CUGGGAA)	3.446	TargetScan Human	High (predicted)	KLK5	-3.446
hsa-miR-204-3p	miR-204-3p (and other miRNAs w/seed CUGGGAA)	3.446	TargetScan Human	High (predicted)	KPTN	-3.446
hsa-miR-204-3p	miR-204-3p (and other miRNAs w/seed CUGGGAA)	3.446	TargetScan Human	High (predicted)	KRAS	-3.446
hsa-miR-204-3p	miR-204-3p (and other miRNAs w/seed CUGGGAA)	3.446	TargetScan Human	High (predicted)	KRTAP10-10	-3.446
hsa-miR-204-3p	miR-204-3p (and other miRNAs w/seed CUGGGAA)	3.446	TargetScan Human	High (predicted)	KRTAP19-3	-3.446
hsa-miR-204-3p	miR-204-3p (and other miRNAs w/seed CUGGGAA)	3.446	TargetScan Human	High (predicted)	KSR2	-3.446
hsa-miR-204-3p	miR-204-3p (and other miRNAs w/seed CUGGGAA)	3.446	TargetScan Human	High (predicted)	LCE3D	-3.446
hsa-miR-204-3p	miR-204-3p (and other miRNAs w/seed CUGGGAA)	3.446	TargetScan Human	High (predicted)	LEP	-3.446
hsa-miR-204-3p	miR-204-3p (and other miRNAs w/seed CUGGGAA)	3.446	TargetScan Human	High (predicted)	LGALS13	-3.446
hsa-miR-204-3p	miR-204-3p (and other miRNAs w/seed CUGGGAA)	3.446	TargetScan Human	High (predicted)	LGALS14	-3.446
hsa-miR-204-3p	miR-204-3p (and other miRNAs w/seed CUGGGAA)	3.446	TargetScan Human	High (predicted)	LGALS9B	-3.446
hsa-miR-204-3p	miR-204-3p (and other miRNAs w/seed CUGGGAA)	3.446	TargetScan Human	High (predicted)	LGALS9C	-3.446
hsa-miR-204-3p	miR-204-3p (and other miRNAs w/seed CUGGGAA)	3.446	TargetScan Human	High (predicted)	LHFPL5	-3.446
hsa-miR-204-3p	miR-204-3p (and other miRNAs w/seed CUGGGAA)	3.446	TargetScan Human	High (predicted)	LIN52	-3.446
hsa-miR-204-3p	miR-204-3p (and other miRNAs w/seed CUGGGAA)	3.446	TargetScan Human	High (predicted)	LINC02453	-3.446
hsa-miR-204-3p	miR-204-3p (and other miRNAs w/seed CUGGGAA)	3.446	TargetScan Human	High (predicted)	LRG1	-3.446
hsa-miR-204-3p	miR-204-3p (and other miRNAs w/seed CUGGGAA)	3.446	TargetScan Human	High (predicted)	LRRN4	-3.446
hsa-miR-204-3p	miR-204-3p (and other miRNAs w/seed CUGGGAA)	3.446	TargetScan Human	High (predicted)	MANEAL	-3.446
hsa-miR-204-3p	miR-204-3p (and other miRNAs w/seed CUGGGAA)	3.446	TargetScan Human	High (predicted)	MARVELD1	-3.446
hsa-miR-204-3p	miR-204-3p (and other miRNAs w/seed CUGGGAA)	3.446	TargetScan Human	High (predicted)	MASTL	-3.446
hsa-miR-204-3p	miR-204-3p (and other miRNAs w/seed CUGGGAA)	3.446	TargetScan Human	High (predicted)	MCAM	-3.446
hsa-miR-204-3p	miR-204-3p (and other miRNAs w/seed CUGGGAA)	3.446	TargetScan Human	High (predicted)	METTL21A	-3.446
hsa-miR-204-3p	miR-204-3p (and other miRNAs w/seed CUGGGAA)	3.446	TargetScan Human	High (predicted)	MEX3C	-3.446
hsa-miR-204-3p	miR-204-3p (and other miRNAs w/seed CUGGGAA)	3.446	TargetScan Human	High (predicted)	MGAT1	-3.446
hsa-miR-204-3p	miR-204-3p (and other miRNAs w/seed CUGGGAA)	3.446	TargetScan Human	High (predicted)	MICALL1	-3.446
hsa-miR-204-3p	miR-204-3p (and other miRNAs w/seed CUGGGAA)	3.446	TargetScan Human	High (predicted)	MOB3A	-3.446
hsa-miR-204-3p	miR-204-3p (and other miRNAs w/seed CUGGGAA)	3.446	TargetScan Human	High (predicted)	MOB3C	-3.446
hsa-miR-204-3p	miR-204-3p (and other miRNAs w/seed CUGGGAA)	3.446	TargetScan Human	High (predicted)	MTFR1L	-3.446
hsa-miR-204-3p	miR-204-3p (and other miRNAs w/seed CUGGGAA)	3.446	TargetScan Human	High (predicted)	MTRNR2L5	-3.446
hsa-miR-204-3p	miR-204-3p (and other miRNAs w/seed CUGGGAA)	3.446	TargetScan Human	High (predicted)	MTRR	-3.446
hsa-miR-204-3p	miR-204-3p (and other miRNAs w/seed CUGGGAA)	3.446	TargetScan Human	High (predicted)	MYCL	-3.446
hsa-miR-204-3p	miR-204-3p (and other miRNAs w/seed CUGGGAA)	3.446	TargetScan Human	High (predicted)	MYL9	-3.446
hsa-miR-204-3p	miR-204-3p (and other miRNAs w/seed CUGGGAA)	3.446	TargetScan Human	High (predicted)	N4BP1	-3.446
hsa-miR-204-3p	miR-204-3p (and other miRNAs w/seed CUGGGAA)	3.446	TargetScan Human	High (predicted)	NAP1L5	-3.446
hsa-miR-204-3p	miR-204-3p (and other miRNAs w/seed CUGGGAA)	3.446	TargetScan Human	High (predicted)	NDUFB4	-3.446
hsa-miR-204-3p	miR-204-3p (and other miRNAs w/seed CUGGGAA)	3.446	TargetScan Human	High (predicted)	NIBAN1	-3.446
hsa-miR-204-3p	miR-204-3p (and other miRNAs w/seed CUGGGAA)	3.446	TargetScan Human	High (predicted)	NKIRAS2	-3.446
hsa-miR-204-3p	miR-204-3p (and other miRNAs w/seed CUGGGAA)	3.446	TargetScan Human	High (predicted)	ONECUT2	-3.446
hsa-miR-204-3p	miR-204-3p (and other miRNAs w/seed CUGGGAA)	3.446	TargetScan Human	High (predicted)	P4HA3	-3.446
hsa-miR-204-3p	miR-204-3p (and other miRNAs w/seed CUGGGAA)	3.446	TargetScan Human	High (predicted)	PEX11A	-3.446
hsa-miR-204-3p	miR-204-3p (and other miRNAs w/seed CUGGGAA)	3.446	TargetScan Human	High (predicted)	PKIG	-3.446
hsa-miR-204-3p	miR-204-3p (and other miRNAs w/seed CUGGGAA)	3.446	TargetScan Human	High (predicted)	PLEKHS1	-3.446
hsa-miR-204-3p	miR-204-3p (and other miRNAs w/seed CUGGGAA)	3.446	TargetScan Human	High (predicted)	PMAIP1	-3.446
hsa-miR-204-3p	miR-204-3p (and other miRNAs w/seed CUGGGAA)	3.446	TargetScan Human	High (predicted)	PMM1	-3.446
hsa-miR-204-3p	miR-204-3p (and other miRNAs w/seed CUGGGAA)	3.446	TargetScan Human	High (predicted)	POLR2C	-3.446
hsa-miR-204-3p	miR-204-3p (and other miRNAs w/seed CUGGGAA)	3.446	TargetScan Human	High (predicted)	PRCD	-3.446
hsa-miR-204-3p	miR-204-3p (and other miRNAs w/seed CUGGGAA)	3.446	TargetScan Human	High (predicted)	PROK1	-3.446
hsa-miR-204-3p	miR-204-3p (and other miRNAs w/seed CUGGGAA)	3.446	TargetScan Human	High (predicted)	PRX	-3.446
hsa-miR-204-3p	miR-204-3p (and other miRNAs w/seed CUGGGAA)	3.446	TargetScan Human	High (predicted)	PSME3	-3.446
hsa-miR-204-3p	miR-204-3p (and other miRNAs w/seed CUGGGAA)	3.446	TargetScan Human	High (predicted)	PSMG2	-3.446
hsa-miR-204-3p	miR-204-3p (and other miRNAs w/seed CUGGGAA)	3.446	TargetScan Human	High (predicted)	PTGES3	-3.446
hsa-miR-204-3p	miR-204-3p (and other miRNAs w/seed CUGGGAA)	3.446	TargetScan Human	High (predicted)	PTP4A2	-3.446
hsa-miR-204-3p	miR-204-3p (and other miRNAs w/seed CUGGGAA)	3.446	TargetScan Human	High (predicted)	RBM3	-3.446
hsa-miR-204-3p	miR-204-3p (and other miRNAs w/seed CUGGGAA)	3.446	TargetScan Human	High (predicted)	RBM33	-3.446
hsa-miR-204-3p	miR-204-3p (and other miRNAs w/seed CUGGGAA)	3.446	TargetScan Human	High (predicted)	RCAN1	-3.446
hsa-miR-204-3p	miR-204-3p (and other miRNAs w/seed CUGGGAA)	3.446	TargetScan Human	High (predicted)	REEP5	-3.446
hsa-miR-204-3p	miR-204-3p (and other miRNAs w/seed CUGGGAA)	3.446	TargetScan Human	High (predicted)	RNASE7	-3.446
hsa-miR-204-3p	miR-204-3p (and other miRNAs w/seed CUGGGAA)	3.446	TargetScan Human	High (predicted)	RNF185	-3.446
hsa-miR-204-3p	miR-204-3p (and other miRNAs w/seed CUGGGAA)	3.446	TargetScan Human	High (predicted)	RNF207	-3.446
hsa-miR-204-3p	miR-204-3p (and other miRNAs w/seed CUGGGAA)	3.446	TargetScan Human	High (predicted)	RP11_80A151	-3.446
hsa-miR-204-3p	miR-204-3p (and other miRNAs w/seed CUGGGAA)	3.446	TargetScan Human	High (predicted)	RUNX3	-3.446
hsa-miR-204-3p	miR-204-3p (and other miRNAs w/seed CUGGGAA)	3.446	TargetScan Human	High (predicted)	SALL1	-3.446
hsa-miR-204-3p	miR-204-3p (and other miRNAs w/seed CUGGGAA)	3.446	TargetScan Human	High (predicted)	SCN3B	-3.446
hsa-miR-204-3p	miR-204-3p (and other miRNAs w/seed CUGGGAA)	3.446	TargetScan Human	High (predicted)	SDR39U1	-3.446
hsa-miR-204-3p	miR-204-3p (and other miRNAs w/seed CUGGGAA)	3.446	TargetScan Human	High (predicted)	SEPTIN3	-3.446
hsa-miR-204-3p	miR-204-3p (and other miRNAs w/seed CUGGGAA)	3.446	TargetScan Human	High (predicted)	SEPTIN4	-3.446
hsa-miR-204-3p	miR-204-3p (and other miRNAs w/seed CUGGGAA)	3.446	TargetScan Human	High (predicted)	SEPTIN6	-3.446
hsa-miR-204-3p	miR-204-3p (and other miRNAs w/seed CUGGGAA)	3.446	TargetScan Human	High (predicted)	SFTPA1	-3.446
hsa-miR-204-3p	miR-204-3p (and other miRNAs w/seed CUGGGAA)	3.446	TargetScan Human	High (predicted)	SHISA7	-3.446
hsa-miR-204-3p	miR-204-3p (and other miRNAs w/seed CUGGGAA)	3.446	TargetScan Human	High (predicted)	SIAH3	-3.446
hsa-miR-204-3p	miR-204-3p (and other miRNAs w/seed CUGGGAA)	3.446	TargetScan Human	High (predicted)	SLAMF1	-3.446
hsa-miR-204-3p	miR-204-3p (and other miRNAs w/seed CUGGGAA)	3.446	TargetScan Human	High (predicted)	SLAMF7	-3.446
hsa-miR-204-3p	miR-204-3p (and other miRNAs w/seed CUGGGAA)	3.446	TargetScan Human	High (predicted)	SLC16A2	-3.446
hsa-miR-204-3p	miR-204-3p (and other miRNAs w/seed CUGGGAA)	3.446	TargetScan Human	High (predicted)	SLC25A23	-3.446
hsa-miR-204-3p	miR-204-3p (and other miRNAs w/seed CUGGGAA)	3.446	TargetScan Human	High (predicted)	SLC48A1	-3.446
hsa-miR-204-3p	miR-204-3p (and other miRNAs w/seed CUGGGAA)	3.446	TargetScan Human	High (predicted)	SLX4	-3.446
hsa-miR-204-3p	miR-204-3p (and other miRNAs w/seed CUGGGAA)	3.446	TargetScan Human	High (predicted)	SMAGP	-3.446
hsa-miR-204-3p	miR-204-3p (and other miRNAs w/seed CUGGGAA)	3.446	TargetScan Human	High (predicted)	SMIM7	-3.446
hsa-miR-204-3p	miR-204-3p (and other miRNAs w/seed CUGGGAA)	3.446	TargetScan Human	High (predicted)	SNUPN	-3.446
hsa-miR-204-3p	miR-204-3p (and other miRNAs w/seed CUGGGAA)	3.446	TargetScan Human	High (predicted)	SPIN4	-3.446
hsa-miR-204-3p	miR-204-3p (and other miRNAs w/seed CUGGGAA)	3.446	TargetScan Human	High (predicted)	SPINK7	-3.446
hsa-miR-204-3p	miR-204-3p (and other miRNAs w/seed CUGGGAA)	3.446	TargetScan Human	High (predicted)	SPOCK1	-3.446
hsa-miR-204-3p	miR-204-3p (and other miRNAs w/seed CUGGGAA)	3.446	TargetScan Human	High (predicted)	SPRR2E	-3.446
hsa-miR-204-3p	miR-204-3p (and other miRNAs w/seed CUGGGAA)	3.446	TargetScan Human	High (predicted)	SRRM1	-3.446
hsa-miR-204-3p	miR-204-3p (and other miRNAs w/seed CUGGGAA)	3.446	TargetScan Human	High (predicted)	STAP2	-3.446
hsa-miR-204-3p	miR-204-3p (and other miRNAs w/seed CUGGGAA)	3.446	TargetScan Human	High (predicted)	STK36	-3.446
hsa-miR-204-3p	miR-204-3p (and other miRNAs w/seed CUGGGAA)	3.446	TargetScan Human	High (predicted)	SYNJ2	-3.446
hsa-miR-204-3p	miR-204-3p (and other miRNAs w/seed CUGGGAA)	3.446	TargetScan Human	High (predicted)	TAC4	-3.446
hsa-miR-204-3p	miR-204-3p (and other miRNAs w/seed CUGGGAA)	3.446	TargetScan Human	High (predicted)	TAGLN2	-3.446
hsa-miR-204-3p	miR-204-3p (and other miRNAs w/seed CUGGGAA)	3.446	TargetScan Human	High (predicted)	THAP11	-3.446
hsa-miR-204-3p	miR-204-3p (and other miRNAs w/seed CUGGGAA)	3.446	TargetScan Human	High (predicted)	TIMP3	-3.446
hsa-miR-204-3p	miR-204-3p (and other miRNAs w/seed CUGGGAA)	3.446	TargetScan Human	High (predicted)	TMEM116	-3.446
hsa-miR-204-3p	miR-204-3p (and other miRNAs w/seed CUGGGAA)	3.446	TargetScan Human	High (predicted)	TMEM213	-3.446
hsa-miR-204-3p	miR-204-3p (and other miRNAs w/seed CUGGGAA)	3.446	TargetScan Human	High (predicted)	TMEM80	-3.446
hsa-miR-204-3p	miR-204-3p (and other miRNAs w/seed CUGGGAA)	3.446	TargetScan Human	High (predicted)	TMPRSS4	-3.446
hsa-miR-204-3p	miR-204-3p (and other miRNAs w/seed CUGGGAA)	3.446	TargetScan Human	High (predicted)	TOMM40L	-3.446
hsa-miR-204-3p	miR-204-3p (and other miRNAs w/seed CUGGGAA)	3.446	TargetScan Human	High (predicted)	TRIM54	-3.446
hsa-miR-204-3p	miR-204-3p (and other miRNAs w/seed CUGGGAA)	3.446	TargetScan Human	High (predicted)	TSPEAR-AS2	-3.446
hsa-miR-204-3p	miR-204-3p (and other miRNAs w/seed CUGGGAA)	3.446	TargetScan Human	High (predicted)	TTC30B	-3.446
hsa-miR-204-3p	miR-204-3p (and other miRNAs w/seed CUGGGAA)	3.446	TargetScan Human	High (predicted)	TXNL4B	-3.446
hsa-miR-204-3p	miR-204-3p (and other miRNAs w/seed CUGGGAA)	3.446	TargetScan Human	High (predicted)	VANGL2	-3.446
hsa-miR-204-3p	miR-204-3p (and other miRNAs w/seed CUGGGAA)	3.446	TargetScan Human	High (predicted)	VWC2	-3.446
hsa-miR-204-3p	miR-204-3p (and other miRNAs w/seed CUGGGAA)	3.446	TargetScan Human	High (predicted)	WNT8B	-3.446
hsa-miR-204-3p	miR-204-3p (and other miRNAs w/seed CUGGGAA)	3.446	TargetScan Human	High (predicted)	WSCD1	-3.446
hsa-miR-204-3p	miR-204-3p (and other miRNAs w/seed CUGGGAA)	3.446	TargetScan Human	High (predicted)	XKR7	-3.446
hsa-miR-204-3p	miR-204-3p (and other miRNAs w/seed CUGGGAA)	3.446	TargetScan Human	High (predicted)	ZG16	-3.446
hsa-miR-204-3p	miR-204-3p (and other miRNAs w/seed CUGGGAA)	3.446	TargetScan Human	High (predicted)	ZNF124	-3.446
hsa-miR-204-3p	miR-204-3p (and other miRNAs w/seed CUGGGAA)	3.446	TargetScan Human	High (predicted)	ZNF23	-3.446
hsa-miR-204-3p	miR-204-3p (and other miRNAs w/seed CUGGGAA)	3.446	TargetScan Human	High (predicted)	ZNF300	-3.446
hsa-miR-204-3p	miR-204-3p (and other miRNAs w/seed CUGGGAA)	3.446	TargetScan Human	High (predicted)	ZNF510	-3.446
hsa-miR-204-3p	miR-204-3p (and other miRNAs w/seed CUGGGAA)	3.446	TargetScan Human	High (predicted)	ZNF627	-3.446
hsa-miR-204-3p	miR-204-3p (and other miRNAs w/seed CUGGGAA)	3.446	TargetScan Human	High (predicted)	ZNF630	-3.446
hsa-miR-210-3p	miR-210-3p (miRNAs w/seed UGUGCGU)	0.773	TargetScan Human	High (predicted)	AC137932.4	-0.773
hsa-miR-210-3p	miR-210-3p (miRNAs w/seed UGUGCGU)	0.773	TargetScan Human,miRecords	Experimentally Observed,High (predicted)	ACVR1B	-0.773
hsa-miR-210-3p	miR-210-3p (miRNAs w/seed UGUGCGU)	0.773	TargetScan Human	High (predicted)	ADGRA1	-0.773
hsa-miR-210-3p	miR-210-3p (miRNAs w/seed UGUGCGU)	0.773	TargetScan Human	High (predicted)	AIFM3	-0.773
hsa-miR-210-3p	miR-210-3p (miRNAs w/seed UGUGCGU)	0.773	TargetScan Human	High (predicted)	AKAP7	-0.773
hsa-miR-210-3p	miR-210-3p (miRNAs w/seed UGUGCGU)	0.773	TargetScan Human	High (predicted)	ARMC1	-0.773
hsa-miR-210-3p	miR-210-3p (miRNAs w/seed UGUGCGU)	0.773	TargetScan Human	High (predicted)	ASCL1	-0.773
hsa-miR-210-3p	miR-210-3p (miRNAs w/seed UGUGCGU)	0.773	TargetScan Human	High (predicted)	ATP2B3	-0.773
hsa-miR-210-3p	miR-210-3p (miRNAs w/seed UGUGCGU)	0.773	TargetScan Human	High (predicted)	B4GALT5	-0.773
hsa-miR-210-3p	miR-210-3p (miRNAs w/seed UGUGCGU)	0.773	miRecords	Experimentally Observed	CASP8AP2	-0.773
hsa-miR-210-3p	miR-210-3p (miRNAs w/seed UGUGCGU)	0.773	TargetScan Human	High (predicted)	CCL18	-0.773
hsa-miR-210-3p	miR-210-3p (miRNAs w/seed UGUGCGU)	0.773	TargetScan Human	High (predicted)	CEND1	-0.773
hsa-miR-210-3p	miR-210-3p (miRNAs w/seed UGUGCGU)	0.773	TargetScan Human	High (predicted)	CHRM3	-0.773
hsa-miR-210-3p	miR-210-3p (miRNAs w/seed UGUGCGU)	0.773	TargetScan Human	High (predicted)	CIAPIN1	-0.773
hsa-miR-210-3p	miR-210-3p (miRNAs w/seed UGUGCGU)	0.773	TargetScan Human	High (predicted)	CORO2B	-0.773
hsa-miR-210-3p	miR-210-3p (miRNAs w/seed UGUGCGU)	0.773	TargetScan Human	High (predicted)	DENND6A	-0.773
hsa-miR-210-3p	miR-210-3p (miRNAs w/seed UGUGCGU)	0.773	TargetScan Human	High (predicted)	DHX58	-0.773
hsa-miR-210-3p	miR-210-3p (miRNAs w/seed UGUGCGU)	0.773	TargetScan Human	High (predicted)	DIMT1	-0.773
hsa-miR-210-3p	miR-210-3p (miRNAs w/seed UGUGCGU)	0.773	TargetScan Human	High (predicted)	DLX1	-0.773
hsa-miR-210-3p	miR-210-3p (miRNAs w/seed UGUGCGU)	0.773	TargetScan Human	High (predicted)	DRD5	-0.773
hsa-miR-210-3p	miR-210-3p (miRNAs w/seed UGUGCGU)	0.773	TargetScan Human	High (predicted)	DSG1	-0.773
hsa-miR-210-3p	miR-210-3p (miRNAs w/seed UGUGCGU)	0.773	Ingenuity Expert Findings,TargetScan Human	Experimentally Observed,Moderate (predicted)	E2F3	-0.773
hsa-miR-210-3p	miR-210-3p (miRNAs w/seed UGUGCGU)	0.773	TargetScan Human	High (predicted)	EEF1AKNMT	-0.773
hsa-miR-210-3p	miR-210-3p (miRNAs w/seed UGUGCGU)	0.773	Ingenuity Expert Findings,TarBase,miRecords	Experimentally Observed	EFNA3	-0.773
hsa-miR-210-3p	miR-210-3p (miRNAs w/seed UGUGCGU)	0.773	TargetScan Human	High (predicted)	ELFN2	-0.773
hsa-miR-210-3p	miR-210-3p (miRNAs w/seed UGUGCGU)	0.773	TargetScan Human	High (predicted)	ENOX2	-0.773
hsa-miR-210-3p	miR-210-3p (miRNAs w/seed UGUGCGU)	0.773	TargetScan Human	High (predicted)	F7	-0.773
hsa-miR-210-3p	miR-210-3p (miRNAs w/seed UGUGCGU)	0.773	TargetScan Human	High (predicted)	FAM218A	-0.773
hsa-miR-210-3p	miR-210-3p (miRNAs w/seed UGUGCGU)	0.773	TargetScan Human	High (predicted)	FAM89B	-0.773
hsa-miR-210-3p	miR-210-3p (miRNAs w/seed UGUGCGU)	0.773	TargetScan Human	High (predicted)	FBXO31	-0.773
hsa-miR-210-3p	miR-210-3p (miRNAs w/seed UGUGCGU)	0.773	Ingenuity Expert Findings,TargetScan Human	Experimentally Observed,High (predicted)	FGFRL1	-0.773
hsa-miR-210-3p	miR-210-3p (miRNAs w/seed UGUGCGU)	0.773	TargetScan Human	High (predicted)	FKBP9	-0.773
hsa-miR-210-3p	miR-210-3p (miRNAs w/seed UGUGCGU)	0.773	TargetScan Human	High (predicted)	GALR2	-0.773
hsa-miR-210-3p	miR-210-3p (miRNAs w/seed UGUGCGU)	0.773	TargetScan Human	High (predicted)	GDE1	-0.773
hsa-miR-210-3p	miR-210-3p (miRNAs w/seed UGUGCGU)	0.773	TargetScan Human	High (predicted)	GIT2	-0.773
hsa-miR-210-3p	miR-210-3p (miRNAs w/seed UGUGCGU)	0.773	TargetScan Human	High (predicted)	GPR17	-0.773
hsa-miR-210-3p	miR-210-3p (miRNAs w/seed UGUGCGU)	0.773	TargetScan Human	High (predicted)	HMGCS1	-0.773
hsa-miR-210-3p	miR-210-3p (miRNAs w/seed UGUGCGU)	0.773	Ingenuity Expert Findings,TargetScan Human	Experimentally Observed,Moderate (predicted)	HOXA1	-0.773
hsa-miR-210-3p	miR-210-3p (miRNAs w/seed UGUGCGU)	0.773	TargetScan Human	High (predicted)	IGF2	-0.773
hsa-miR-210-3p	miR-210-3p (miRNAs w/seed UGUGCGU)	0.773	TargetScan Human	High (predicted)	INHBB	-0.773
hsa-miR-210-3p	miR-210-3p (miRNAs w/seed UGUGCGU)	0.773	TargetScan Human	High (predicted)	IP6K3	-0.773
hsa-miR-210-3p	miR-210-3p (miRNAs w/seed UGUGCGU)	0.773	Ingenuity Expert Findings,TargetScan Human	Experimentally Observed,High (predicted)	ISCU	-0.773
hsa-miR-210-3p	miR-210-3p (miRNAs w/seed UGUGCGU)	0.773	TargetScan Human	High (predicted)	KAAG1	-0.773
hsa-miR-210-3p	miR-210-3p (miRNAs w/seed UGUGCGU)	0.773	TargetScan Human	High (predicted)	KCNJ15	-0.773
hsa-miR-210-3p	miR-210-3p (miRNAs w/seed UGUGCGU)	0.773	TargetScan Human	High (predicted)	KCNJ6	-0.773
hsa-miR-210-3p	miR-210-3p (miRNAs w/seed UGUGCGU)	0.773	TargetScan Human	High (predicted)	KIAA1143	-0.773
hsa-miR-210-3p	miR-210-3p (miRNAs w/seed UGUGCGU)	0.773	TargetScan Human	High (predicted)	LMX1B	-0.773
hsa-miR-210-3p	miR-210-3p (miRNAs w/seed UGUGCGU)	0.773	TargetScan Human	High (predicted)	LOC105375614	-0.773
hsa-miR-210-3p	miR-210-3p (miRNAs w/seed UGUGCGU)	0.773	TargetScan Human	High (predicted)	LOC171391	-0.773
hsa-miR-210-3p	miR-210-3p (miRNAs w/seed UGUGCGU)	0.773	TargetScan Human	High (predicted)	MEX3B	-0.773
hsa-miR-210-3p	miR-210-3p (miRNAs w/seed UGUGCGU)	0.773	TargetScan Human	High (predicted)	MGRN1	-0.773
hsa-miR-210-3p	miR-210-3p (miRNAs w/seed UGUGCGU)	0.773	TargetScan Human	High (predicted)	MIGA2	-0.773
hsa-miR-210-3p	miR-210-3p (miRNAs w/seed UGUGCGU)	0.773	TargetScan Human	High (predicted)	MIR1915HG	-0.773
hsa-miR-210-3p	miR-210-3p (miRNAs w/seed UGUGCGU)	0.773	TargetScan Human	High (predicted)	MLC1	-0.773
hsa-miR-210-3p	miR-210-3p (miRNAs w/seed UGUGCGU)	0.773	TargetScan Human,miRecords	Experimentally Observed,Moderate (predicted)	MNT	-0.773
hsa-miR-210-3p	miR-210-3p (miRNAs w/seed UGUGCGU)	0.773	TargetScan Human	High (predicted)	MPEG1	-0.773
hsa-miR-210-3p	miR-210-3p (miRNAs w/seed UGUGCGU)	0.773	TargetScan Human	High (predicted)	MRPL36	-0.773
hsa-miR-210-3p	miR-210-3p (miRNAs w/seed UGUGCGU)	0.773	TargetScan Human	High (predicted)	NDUFA4	-0.773
hsa-miR-210-3p	miR-210-3p (miRNAs w/seed UGUGCGU)	0.773	TargetScan Human	High (predicted)	NFIC	-0.773
hsa-miR-210-3p	miR-210-3p (miRNAs w/seed UGUGCGU)	0.773	TargetScan Human	High (predicted)	NMNAT2	-0.773
hsa-miR-210-3p	miR-210-3p (miRNAs w/seed UGUGCGU)	0.773	Ingenuity Expert Findings,TargetScan Human,miRecords	Experimentally Observed,Moderate (predicted)	NPTX1	-0.773
hsa-miR-210-3p	miR-210-3p (miRNAs w/seed UGUGCGU)	0.773	TargetScan Human	High (predicted)	PANX3	-0.773
hsa-miR-210-3p	miR-210-3p (miRNAs w/seed UGUGCGU)	0.773	TargetScan Human	High (predicted)	PCYT1B	-0.773
hsa-miR-210-3p	miR-210-3p (miRNAs w/seed UGUGCGU)	0.773	TargetScan Human	High (predicted)	PDAP1	-0.773
hsa-miR-210-3p	miR-210-3p (miRNAs w/seed UGUGCGU)	0.773	TargetScan Human	High (predicted)	PGAM5	-0.773
hsa-miR-210-3p	miR-210-3p (miRNAs w/seed UGUGCGU)	0.773	TargetScan Human	High (predicted)	PIK3R5	-0.773
hsa-miR-210-3p	miR-210-3p (miRNAs w/seed UGUGCGU)	0.773	TargetScan Human	High (predicted)	PROK1	-0.773
hsa-miR-210-3p	miR-210-3p (miRNAs w/seed UGUGCGU)	0.773	Ingenuity Expert Findings	Experimentally Observed	PTPN1	-0.773
hsa-miR-210-3p	miR-210-3p (miRNAs w/seed UGUGCGU)	0.773	TargetScan Human	High (predicted)	PXDC1	-0.773
hsa-miR-210-3p	miR-210-3p (miRNAs w/seed UGUGCGU)	0.773	TargetScan Human	High (predicted)	RAB27B	-0.773
hsa-miR-210-3p	miR-210-3p (miRNAs w/seed UGUGCGU)	0.773	Ingenuity Expert Findings	Experimentally Observed	RAD52	-0.773
hsa-miR-210-3p	miR-210-3p (miRNAs w/seed UGUGCGU)	0.773	TargetScan Human	High (predicted)	RPS20	-0.773
hsa-miR-210-3p	miR-210-3p (miRNAs w/seed UGUGCGU)	0.773	TargetScan Human	High (predicted)	RRP1B	-0.773
hsa-miR-210-3p	miR-210-3p (miRNAs w/seed UGUGCGU)	0.773	TargetScan Human	High (predicted)	RSC1A1	-0.773
hsa-miR-210-3p	miR-210-3p (miRNAs w/seed UGUGCGU)	0.773	TargetScan Human	High (predicted)	RUNX3	-0.773
hsa-miR-210-3p	miR-210-3p (miRNAs w/seed UGUGCGU)	0.773	TargetScan Human	High (predicted)	SAMD12	-0.773
hsa-miR-210-3p	miR-210-3p (miRNAs w/seed UGUGCGU)	0.773	TargetScan Human	High (predicted)	SCARA3	-0.773
hsa-miR-210-3p	miR-210-3p (miRNAs w/seed UGUGCGU)	0.773	TargetScan Human	High (predicted)	SDF2	-0.773
hsa-miR-210-3p	miR-210-3p (miRNAs w/seed UGUGCGU)	0.773	Ingenuity Expert Findings,TargetScan Human	Experimentally Observed,Moderate (predicted)	SDHD	-0.773
hsa-miR-210-3p	miR-210-3p (miRNAs w/seed UGUGCGU)	0.773	TargetScan Human	High (predicted)	SH3BGRL	-0.773
hsa-miR-210-3p	miR-210-3p (miRNAs w/seed UGUGCGU)	0.773	TargetScan Human	High (predicted)	SLC16A14	-0.773
hsa-miR-210-3p	miR-210-3p (miRNAs w/seed UGUGCGU)	0.773	TargetScan Human	High (predicted)	SLC6A1	-0.773
hsa-miR-210-3p	miR-210-3p (miRNAs w/seed UGUGCGU)	0.773	TargetScan Human	High (predicted)	ST3GAL3	-0.773
hsa-miR-210-3p	miR-210-3p (miRNAs w/seed UGUGCGU)	0.773	TargetScan Human	High (predicted)	STARD6	-0.773
hsa-miR-210-3p	miR-210-3p (miRNAs w/seed UGUGCGU)	0.773	TargetScan Human	High (predicted)	THSD7A	-0.773
hsa-miR-210-3p	miR-210-3p (miRNAs w/seed UGUGCGU)	0.773	TargetScan Human	High (predicted)	TM4SF18	-0.773
hsa-miR-210-3p	miR-210-3p (miRNAs w/seed UGUGCGU)	0.773	TargetScan Human	High (predicted)	TMEM241	-0.773
hsa-miR-210-3p	miR-210-3p (miRNAs w/seed UGUGCGU)	0.773	TargetScan Human	High (predicted)	TMEM38A	-0.773
hsa-miR-210-3p	miR-210-3p (miRNAs w/seed UGUGCGU)	0.773	TargetScan Human	High (predicted)	TNPO3	-0.773
hsa-miR-210-3p	miR-210-3p (miRNAs w/seed UGUGCGU)	0.773	Ingenuity Expert Findings	Experimentally Observed	TP53I11	-0.773
hsa-miR-210-3p	miR-210-3p (miRNAs w/seed UGUGCGU)	0.773	TargetScan Human	High (predicted)	TP53TG3D (includes others)	-0.773
hsa-miR-210-3p	miR-210-3p (miRNAs w/seed UGUGCGU)	0.773	TargetScan Human	High (predicted)	TP73	-0.773
hsa-miR-210-3p	miR-210-3p (miRNAs w/seed UGUGCGU)	0.773	TargetScan Human	High (predicted)	TTC24	-0.773
hsa-miR-210-3p	miR-210-3p (miRNAs w/seed UGUGCGU)	0.773	TargetScan Human	High (predicted)	URAD	-0.773
hsa-miR-210-3p	miR-210-3p (miRNAs w/seed UGUGCGU)	0.773	TargetScan Human	High (predicted)	VAMP7	-0.773
hsa-miR-210-3p	miR-210-3p (miRNAs w/seed UGUGCGU)	0.773	TargetScan Human	High (predicted)	ZNF506	-0.773
hsa-miR-210-3p	miR-210-3p (miRNAs w/seed UGUGCGU)	0.773	TargetScan Human	High (predicted)	ZNF526	-0.773
hsa-miR-210-3p	miR-210-3p (miRNAs w/seed UGUGCGU)	0.773	TargetScan Human	High (predicted)	ZNF626	-0.773
hsa-miR-23b-3p	miR-23a-3p (and other miRNAs w/seed UCACAUU)	-0.606	Ingenuity Expert Findings	Experimentally Observed	2700046G09Rik	0.606
hsa-miR-23b-3p	miR-23a-3p (and other miRNAs w/seed UCACAUU)	-0.606	TargetScan Human	High (predicted)	A1BG	0.606
hsa-miR-23b-3p	miR-23a-3p (and other miRNAs w/seed UCACAUU)	-0.606	TargetScan Human	High (predicted)	AC004076.7	0.606
hsa-miR-23b-3p	miR-23a-3p (and other miRNAs w/seed UCACAUU)	-0.606	TargetScan Human	High (predicted)	ACVR1C	0.606
hsa-miR-23b-3p	miR-23a-3p (and other miRNAs w/seed UCACAUU)	-0.606	TargetScan Human	High (predicted)	AKR1C1/AKR1C2	0.606
hsa-miR-23b-3p	miR-23a-3p (and other miRNAs w/seed UCACAUU)	-0.606	TargetScan Human	High (predicted)	ALG6	0.606
hsa-miR-23b-3p	miR-23a-3p (and other miRNAs w/seed UCACAUU)	-0.606	TargetScan Human	High (predicted)	APAF1	0.606
hsa-miR-23b-3p	miR-23a-3p (and other miRNAs w/seed UCACAUU)	-0.606	TargetScan Human	High (predicted)	ARHGAP20	0.606
hsa-miR-23b-3p	miR-23a-3p (and other miRNAs w/seed UCACAUU)	-0.606	TargetScan Human	High (predicted)	ARL8B	0.606
hsa-miR-23b-3p	miR-23a-3p (and other miRNAs w/seed UCACAUU)	-0.606	TargetScan Human	High (predicted)	ASAH2B	0.606
hsa-miR-23b-3p	miR-23a-3p (and other miRNAs w/seed UCACAUU)	-0.606	TargetScan Human	High (predicted)	ASF1A	0.606
hsa-miR-23b-3p	miR-23a-3p (and other miRNAs w/seed UCACAUU)	-0.606	TargetScan Human	High (predicted)	ASNS	0.606
hsa-miR-23b-3p	miR-23a-3p (and other miRNAs w/seed UCACAUU)	-0.606	TargetScan Human	High (predicted)	ATAD1	0.606
hsa-miR-23b-3p	miR-23a-3p (and other miRNAs w/seed UCACAUU)	-0.606	TarBase,miRecords	Experimentally Observed	ATAT1	0.606
hsa-miR-23b-3p	miR-23a-3p (and other miRNAs w/seed UCACAUU)	-0.606	TargetScan Human	High (predicted)	ATG12	0.606
hsa-miR-23b-3p	miR-23a-3p (and other miRNAs w/seed UCACAUU)	-0.606	TargetScan Human	High (predicted)	ATP11C	0.606
hsa-miR-23b-3p	miR-23a-3p (and other miRNAs w/seed UCACAUU)	-0.606	TargetScan Human	High (predicted)	AUH	0.606
hsa-miR-23b-3p	miR-23a-3p (and other miRNAs w/seed UCACAUU)	-0.606	TargetScan Human	High (predicted)	B4GAT1	0.606
hsa-miR-23b-3p	miR-23a-3p (and other miRNAs w/seed UCACAUU)	-0.606	TargetScan Human	High (predicted)	BEX4	0.606
hsa-miR-23b-3p	miR-23a-3p (and other miRNAs w/seed UCACAUU)	-0.606	TargetScan Human	High (predicted)	BEX5	0.606
hsa-miR-23b-3p	miR-23a-3p (and other miRNAs w/seed UCACAUU)	-0.606	TargetScan Human	High (predicted)	BLCAP	0.606
hsa-miR-23b-3p	miR-23a-3p (and other miRNAs w/seed UCACAUU)	-0.606	TargetScan Human	High (predicted)	BORA	0.606
hsa-miR-23b-3p	miR-23a-3p (and other miRNAs w/seed UCACAUU)	-0.606	TargetScan Human	High (predicted)	BTBD8	0.606
hsa-miR-23b-3p	miR-23a-3p (and other miRNAs w/seed UCACAUU)	-0.606	TargetScan Human	High (predicted)	C15orf41	0.606
hsa-miR-23b-3p	miR-23a-3p (and other miRNAs w/seed UCACAUU)	-0.606	TargetScan Human	High (predicted)	C1orf146	0.606
hsa-miR-23b-3p	miR-23a-3p (and other miRNAs w/seed UCACAUU)	-0.606	TargetScan Human	High (predicted)	C2orf69	0.606
hsa-miR-23b-3p	miR-23a-3p (and other miRNAs w/seed UCACAUU)	-0.606	TargetScan Human	High (predicted)	C3orf52	0.606
hsa-miR-23b-3p	miR-23a-3p (and other miRNAs w/seed UCACAUU)	-0.606	TargetScan Human	High (predicted)	C6orf62	0.606
hsa-miR-23b-3p	miR-23a-3p (and other miRNAs w/seed UCACAUU)	-0.606	TargetScan Human	High (predicted)	CA2	0.606
hsa-miR-23b-3p	miR-23a-3p (and other miRNAs w/seed UCACAUU)	-0.606	TargetScan Human	High (predicted)	CCDC32	0.606
hsa-miR-23b-3p	miR-23a-3p (and other miRNAs w/seed UCACAUU)	-0.606	TargetScan Human	High (predicted)	CCDC82	0.606
hsa-miR-23b-3p	miR-23a-3p (and other miRNAs w/seed UCACAUU)	-0.606	TargetScan Human	High (predicted)	CCK	0.606
hsa-miR-23b-3p	miR-23a-3p (and other miRNAs w/seed UCACAUU)	-0.606	TargetScan Human	High (predicted)	CCL7	0.606
hsa-miR-23b-3p	miR-23a-3p (and other miRNAs w/seed UCACAUU)	-0.606	TargetScan Human	High (predicted)	CCM2	0.606
hsa-miR-23b-3p	miR-23a-3p (and other miRNAs w/seed UCACAUU)	-0.606	TargetScan Human	High (predicted)	CCNG1	0.606
hsa-miR-23b-3p	miR-23a-3p (and other miRNAs w/seed UCACAUU)	-0.606	TargetScan Human	High (predicted)	CCNH	0.606
hsa-miR-23b-3p	miR-23a-3p (and other miRNAs w/seed UCACAUU)	-0.606	TargetScan Human	High (predicted)	CCSAP	0.606
hsa-miR-23b-3p	miR-23a-3p (and other miRNAs w/seed UCACAUU)	-0.606	TargetScan Human	High (predicted)	CFL2	0.606
hsa-miR-23b-3p	miR-23a-3p (and other miRNAs w/seed UCACAUU)	-0.606	TargetScan Human	High (predicted)	CLDN12	0.606
hsa-miR-23b-3p	miR-23a-3p (and other miRNAs w/seed UCACAUU)	-0.606	TargetScan Human	High (predicted)	CLDN14	0.606
hsa-miR-23b-3p	miR-23a-3p (and other miRNAs w/seed UCACAUU)	-0.606	TargetScan Human	High (predicted)	CTCF	0.606
hsa-miR-23b-3p	miR-23a-3p (and other miRNAs w/seed UCACAUU)	-0.606	TarBase,TargetScan Human,miRecords	Experimentally Observed,High (predicted)	CXCL12	0.606
hsa-miR-23b-3p	miR-23a-3p (and other miRNAs w/seed UCACAUU)	-0.606	TargetScan Human	High (predicted)	DDX47	0.606
hsa-miR-23b-3p	miR-23a-3p (and other miRNAs w/seed UCACAUU)	-0.606	TargetScan Human	High (predicted)	DHRS11	0.606
hsa-miR-23b-3p	miR-23a-3p (and other miRNAs w/seed UCACAUU)	-0.606	TargetScan Human	High (predicted)	DLGAP1	0.606
hsa-miR-23b-3p	miR-23a-3p (and other miRNAs w/seed UCACAUU)	-0.606	TargetScan Human	High (predicted)	ELOVL5	0.606
hsa-miR-23b-3p	miR-23a-3p (and other miRNAs w/seed UCACAUU)	-0.606	TargetScan Human	High (predicted)	EXOC1	0.606
hsa-miR-23b-3p	miR-23a-3p (and other miRNAs w/seed UCACAUU)	-0.606	TargetScan Human	High (predicted)	FAM234B	0.606
hsa-miR-23b-3p	miR-23a-3p (and other miRNAs w/seed UCACAUU)	-0.606	TargetScan Human	High (predicted)	FASTKD3	0.606
hsa-miR-23b-3p	miR-23a-3p (and other miRNAs w/seed UCACAUU)	-0.606	TargetScan Human	High (predicted)	FBN2	0.606
hsa-miR-23b-3p	miR-23a-3p (and other miRNAs w/seed UCACAUU)	-0.606	TargetScan Human	High (predicted)	FBXO25	0.606
hsa-miR-23b-3p	miR-23a-3p (and other miRNAs w/seed UCACAUU)	-0.606	Ingenuity Expert Findings,TargetScan Human	Experimentally Observed,Moderate (predicted)	FBXO32	0.606
hsa-miR-23b-3p	miR-23a-3p (and other miRNAs w/seed UCACAUU)	-0.606	TargetScan Human	High (predicted)	FRA10AC1	0.606
hsa-miR-23b-3p	miR-23a-3p (and other miRNAs w/seed UCACAUU)	-0.606	TargetScan Human	High (predicted)	FRG2/FRG2B	0.606
hsa-miR-23b-3p	miR-23a-3p (and other miRNAs w/seed UCACAUU)	-0.606	TargetScan Human	High (predicted)	FUT4	0.606
hsa-miR-23b-3p	miR-23a-3p (and other miRNAs w/seed UCACAUU)	-0.606	TargetScan Human	High (predicted)	GALNT12	0.606
hsa-miR-23b-3p	miR-23a-3p (and other miRNAs w/seed UCACAUU)	-0.606	miRecords	Experimentally Observed	GATD3A/GATD3B	0.606
hsa-miR-23b-3p	miR-23a-3p (and other miRNAs w/seed UCACAUU)	-0.606	TargetScan Human	High (predicted)	GLB1L3	0.606
hsa-miR-23b-3p	miR-23a-3p (and other miRNAs w/seed UCACAUU)	-0.606	TargetScan Human	High (predicted)	GMFB	0.606
hsa-miR-23b-3p	miR-23a-3p (and other miRNAs w/seed UCACAUU)	-0.606	TargetScan Human	High (predicted)	H2BC7	0.606
hsa-miR-23b-3p	miR-23a-3p (and other miRNAs w/seed UCACAUU)	-0.606	TargetScan Human	High (predicted)	HDDC2	0.606
hsa-miR-23b-3p	miR-23a-3p (and other miRNAs w/seed UCACAUU)	-0.606	TarBase,miRecords	Experimentally Observed	HES1	0.606
hsa-miR-23b-3p	miR-23a-3p (and other miRNAs w/seed UCACAUU)	-0.606	TargetScan Human	High (predicted)	HEXIM1	0.606
hsa-miR-23b-3p	miR-23a-3p (and other miRNAs w/seed UCACAUU)	-0.606	TargetScan Human	High (predicted)	HMGB2	0.606
hsa-miR-23b-3p	miR-23a-3p (and other miRNAs w/seed UCACAUU)	-0.606	TargetScan Human	High (predicted)	HMGN2	0.606
hsa-miR-23b-3p	miR-23a-3p (and other miRNAs w/seed UCACAUU)	-0.606	TargetScan Human	High (predicted)	HNF4G	0.606
hsa-miR-23b-3p	miR-23a-3p (and other miRNAs w/seed UCACAUU)	-0.606	Ingenuity Expert Findings	Experimentally Observed	HOXA11	0.606
hsa-miR-23b-3p	miR-23a-3p (and other miRNAs w/seed UCACAUU)	-0.606	TargetScan Human	High (predicted)	IGSF8	0.606
hsa-miR-23b-3p	miR-23a-3p (and other miRNAs w/seed UCACAUU)	-0.606	TargetScan Human	High (predicted)	IL18	0.606
hsa-miR-23b-3p	miR-23a-3p (and other miRNAs w/seed UCACAUU)	-0.606	Ingenuity Expert Findings,TargetScan Human	Experimentally Observed,Moderate (predicted)	IL6R	0.606
hsa-miR-23b-3p	miR-23a-3p (and other miRNAs w/seed UCACAUU)	-0.606	TargetScan Human	High (predicted)	ISCA2	0.606
hsa-miR-23b-3p	miR-23a-3p (and other miRNAs w/seed UCACAUU)	-0.606	TargetScan Human	High (predicted)	ISOC1	0.606
[truncated: 2,132 more rows]
