# Supplementary material for: Vegetarian diets, circulating miRNA expression and healthspan in subjects living in the Blue Zone
Source: Precis Clin Med. 2020 Oct 23;3(4):245–59. doi: 10.1093/pcmedi/pbaa037 (PMC7757436; doi:10.1093/pcmedi/pbaa037)
Supplement: pbaa037_Supplemental_Files [file pbaa037_supplemental_files.zip › Supplementary table 5B.xlsx]

## Sheet: Sheet1
Supplementary table 5B.IPA miRNA target filter results on differentially expressed miRNAs between semi and NV
ID	Symbol	Expr Log Ratio	Source	Confidence	Gene Symbol	Assigned Expr Log Ratio
hsa-miR-449b-5p	miR-34a-5p (and other miRNAs w/seed GGCAGUG)	-15.285	TargetScan Human,miRecords	Experimentally Observed,High (predicted)	MYCN	15.285
hsa-miR-449b-5p	miR-34a-5p (and other miRNAs w/seed GGCAGUG)	-15.285	TargetScan Human,miRecords	Experimentally Observed,High (predicted)	MAP2K1	15.285
hsa-miR-449b-5p	miR-34a-5p (and other miRNAs w/seed GGCAGUG)	-15.285	Ingenuity Expert Findings,TargetScan Human	Experimentally Observed,High (predicted)	FOXP1	15.285
hsa-miR-449b-5p	miR-34a-5p (and other miRNAs w/seed GGCAGUG)	-15.285	TargetScan Human,miRecords	Experimentally Observed,High (predicted)	NOTCH2	15.285
hsa-miR-449b-5p	miR-34a-5p (and other miRNAs w/seed GGCAGUG)	-15.285	Ingenuity Expert Findings,TargetScan Human,miRecords	Experimentally Observed,High (predicted)	MET	15.285
hsa-miR-449b-5p	miR-34a-5p (and other miRNAs w/seed GGCAGUG)	-15.285	Ingenuity Expert Findings,TarBase,TargetScan Human,miRecords	Experimentally Observed,High (predicted)	E2F3	15.285
hsa-miR-449b-5p	miR-34a-5p (and other miRNAs w/seed GGCAGUG)	-15.285	TarBase,TargetScan Human,miRecords	Experimentally Observed,High (predicted)	DLL1	15.285
hsa-miR-449b-5p	miR-34a-5p (and other miRNAs w/seed GGCAGUG)	-15.285	Ingenuity Expert Findings,TargetScan Human,miRecords	Experimentally Observed,High (predicted)	SIRT1	15.285
hsa-miR-449b-5p	miR-34a-5p (and other miRNAs w/seed GGCAGUG)	-15.285	Ingenuity Expert Findings,TarBase,TargetScan Human,miRecords	Experimentally Observed,High (predicted)	CDK6	15.285
hsa-miR-449b-5p	miR-34a-5p (and other miRNAs w/seed GGCAGUG)	-15.285	Ingenuity Expert Findings,TarBase,TargetScan Human,miRecords	Experimentally Observed,High (predicted)	NOTCH1	15.285
hsa-miR-449b-5p	miR-34a-5p (and other miRNAs w/seed GGCAGUG)	-15.285	TargetScan Human,miRecords	Experimentally Observed,High (predicted)	E2F5	15.285
hsa-miR-449b-5p	miR-34a-5p (and other miRNAs w/seed GGCAGUG)	-15.285	Ingenuity Expert Findings,TargetScan Human,miRecords	Experimentally Observed,Moderate (predicted)	JAG1	15.285
hsa-miR-449b-5p	miR-34a-5p (and other miRNAs w/seed GGCAGUG)	-15.285	TargetScan Human,miRecords	Experimentally Observed,Moderate (predicted)	AXIN2	15.285
hsa-miR-449b-5p	miR-34a-5p (and other miRNAs w/seed GGCAGUG)	-15.285	TargetScan Human,miRecords	Experimentally Observed,Moderate (predicted)	MYB	15.285
hsa-miR-449b-5p	miR-34a-5p (and other miRNAs w/seed GGCAGUG)	-15.285	Ingenuity Expert Findings,TargetScan Human	Experimentally Observed,Moderate (predicted)	HDAC1	15.285
hsa-miR-449b-5p	miR-34a-5p (and other miRNAs w/seed GGCAGUG)	-15.285	Ingenuity Expert Findings,TargetScan Human,miRecords	Experimentally Observed,Moderate (predicted)	BCL2	15.285
hsa-miR-449b-5p	miR-34a-5p (and other miRNAs w/seed GGCAGUG)	-15.285	Ingenuity Expert Findings,TarBase,TargetScan Human,miRecords	Experimentally Observed,Moderate (predicted)	CCND1	15.285
hsa-miR-449b-5p	miR-34a-5p (and other miRNAs w/seed GGCAGUG)	-15.285	TargetScan Human,miRecords	Experimentally Observed,Moderate (predicted)	CCN5	15.285
hsa-miR-449b-5p	miR-34a-5p (and other miRNAs w/seed GGCAGUG)	-15.285	TargetScan Human,miRecords	Experimentally Observed,Moderate (predicted)	TAGLN	15.285
hsa-miR-449b-5p	miR-34a-5p (and other miRNAs w/seed GGCAGUG)	-15.285	miRecords	Experimentally Observed	VEGFA	15.285
hsa-miR-449b-5p	miR-34a-5p (and other miRNAs w/seed GGCAGUG)	-15.285	Ingenuity Expert Findings	Experimentally Observed	TP53	15.285
hsa-miR-449b-5p	miR-34a-5p (and other miRNAs w/seed GGCAGUG)	-15.285	Ingenuity Expert Findings	Experimentally Observed	CREB1	15.285
hsa-miR-449b-5p	miR-34a-5p (and other miRNAs w/seed GGCAGUG)	-15.285	Ingenuity Expert Findings,miRecords	Experimentally Observed	WNT1	15.285
hsa-miR-449b-5p	miR-34a-5p (and other miRNAs w/seed GGCAGUG)	-15.285	Ingenuity Expert Findings	Experimentally Observed	TRPS1	15.285
hsa-miR-616-3p	miR-616-3p (miRNAs w/seed GUCAUUG)	5.062	Ingenuity Expert Findings	Experimentally Observed	TFPI2	-5.062
hsa-miR-449b-5p	miR-34a-5p (and other miRNAs w/seed GGCAGUG)	-15.285	Ingenuity Expert Findings,miRecords	Experimentally Observed	MYC	15.285
hsa-miR-449b-5p	miR-34a-5p (and other miRNAs w/seed GGCAGUG)	-15.285	Ingenuity Expert Findings	Experimentally Observed	CD47	15.285
hsa-miR-449b-5p	miR-34a-5p (and other miRNAs w/seed GGCAGUG)	-15.285	TargetScan Human	High (predicted),Moderate (predicted)	HSPA1A/HSPA1B	15.285
hsa-miR-6834-5p	miR-6834-5p (miRNAs w/seed UGAGGGA)	-15.582	TargetScan Human	High (predicted)	CNDP2	15.582
hsa-miR-6834-5p	miR-6834-5p (miRNAs w/seed UGAGGGA)	-15.582	TargetScan Human	High (predicted)	IGFBP4	15.582
hsa-miR-6834-5p	miR-6834-5p (miRNAs w/seed UGAGGGA)	-15.582	TargetScan Human	High (predicted)	VAMP2	15.582
hsa-miR-6834-5p	miR-6834-5p (miRNAs w/seed UGAGGGA)	-15.582	TargetScan Human	High (predicted)	RP11_363G102	15.582
hsa-miR-6834-5p	miR-6834-5p (miRNAs w/seed UGAGGGA)	-15.582	TargetScan Human	High (predicted)	KSR2	15.582
hsa-miR-6834-5p	miR-6834-5p (miRNAs w/seed UGAGGGA)	-15.582	TargetScan Human	High (predicted)	GJD2	15.582
hsa-miR-6834-5p	miR-6834-5p (miRNAs w/seed UGAGGGA)	-15.582	TargetScan Human	High (predicted)	TIMP2	15.582
hsa-miR-6834-5p	miR-6834-5p (miRNAs w/seed UGAGGGA)	-15.582	TargetScan Human	High (predicted)	MRGPRX3	15.582
hsa-miR-6834-5p	miR-6834-5p (miRNAs w/seed UGAGGGA)	-15.582	TargetScan Human	High (predicted)	ATP6V1G2	15.582
hsa-miR-6834-5p	miR-6834-5p (miRNAs w/seed UGAGGGA)	-15.582	TargetScan Human	High (predicted)	SLC5A10	15.582
hsa-miR-6834-5p	miR-6834-5p (miRNAs w/seed UGAGGGA)	-15.582	TargetScan Human	High (predicted)	C9orf57	15.582
hsa-miR-6834-5p	miR-6834-5p (miRNAs w/seed UGAGGGA)	-15.582	TargetScan Human	High (predicted)	BANF1	15.582
hsa-miR-6834-5p	miR-6834-5p (miRNAs w/seed UGAGGGA)	-15.582	TargetScan Human	High (predicted)	PRR13	15.582
hsa-miR-6834-5p	miR-6834-5p (miRNAs w/seed UGAGGGA)	-15.582	TargetScan Human	High (predicted)	SYT6	15.582
hsa-miR-6834-5p	miR-6834-5p (miRNAs w/seed UGAGGGA)	-15.582	TargetScan Human	High (predicted)	CNN3	15.582
hsa-miR-6834-5p	miR-6834-5p (miRNAs w/seed UGAGGGA)	-15.582	TargetScan Human	High (predicted)	ARL2	15.582
hsa-miR-6834-5p	miR-6834-5p (miRNAs w/seed UGAGGGA)	-15.582	TargetScan Human	High (predicted)	CLIC1	15.582
hsa-miR-6834-5p	miR-6834-5p (miRNAs w/seed UGAGGGA)	-15.582	TargetScan Human	High (predicted)	AC144568.2	15.582
hsa-miR-6834-5p	miR-6834-5p (miRNAs w/seed UGAGGGA)	-15.582	TargetScan Human	High (predicted)	ZNF595	15.582
hsa-miR-6834-5p	miR-6834-5p (miRNAs w/seed UGAGGGA)	-15.582	TargetScan Human	High (predicted)	FOXL2NB	15.582
hsa-miR-6834-5p	miR-6834-5p (miRNAs w/seed UGAGGGA)	-15.582	TargetScan Human	High (predicted)	APEX2	15.582
hsa-miR-6834-5p	miR-6834-5p (miRNAs w/seed UGAGGGA)	-15.582	TargetScan Human	High (predicted)	NCR3LG1	15.582
hsa-miR-6834-5p	miR-6834-5p (miRNAs w/seed UGAGGGA)	-15.582	TargetScan Human	High (predicted)	TAL1	15.582
hsa-miR-6834-5p	miR-6834-5p (miRNAs w/seed UGAGGGA)	-15.582	TargetScan Human	High (predicted)	HCFC1R1	15.582
hsa-miR-6834-5p	miR-6834-5p (miRNAs w/seed UGAGGGA)	-15.582	TargetScan Human	High (predicted)	LINC02054	15.582
hsa-miR-6834-5p	miR-6834-5p (miRNAs w/seed UGAGGGA)	-15.582	TargetScan Human	High (predicted)	GZF1	15.582
hsa-miR-6834-5p	miR-6834-5p (miRNAs w/seed UGAGGGA)	-15.582	TargetScan Human	High (predicted)	ARL6	15.582
hsa-miR-6834-5p	miR-6834-5p (miRNAs w/seed UGAGGGA)	-15.582	TargetScan Human	High (predicted)	PSME3IP1	15.582
hsa-miR-6834-5p	miR-6834-5p (miRNAs w/seed UGAGGGA)	-15.582	TargetScan Human	High (predicted)	TYMS	15.582
hsa-miR-6834-5p	miR-6834-5p (miRNAs w/seed UGAGGGA)	-15.582	TargetScan Human	High (predicted)	SMNDC1	15.582
hsa-miR-6834-5p	miR-6834-5p (miRNAs w/seed UGAGGGA)	-15.582	TargetScan Human	High (predicted)	DENND1C	15.582
hsa-miR-6834-5p	miR-6834-5p (miRNAs w/seed UGAGGGA)	-15.582	TargetScan Human	High (predicted)	GSN	15.582
hsa-miR-6834-5p	miR-6834-5p (miRNAs w/seed UGAGGGA)	-15.582	TargetScan Human	High (predicted)	CD164L2	15.582
hsa-miR-6834-5p	miR-6834-5p (miRNAs w/seed UGAGGGA)	-15.582	TargetScan Human	High (predicted)	CACNA1E	15.582
hsa-miR-6834-5p	miR-6834-5p (miRNAs w/seed UGAGGGA)	-15.582	TargetScan Human	High (predicted)	SPAM1	15.582
hsa-miR-6834-5p	miR-6834-5p (miRNAs w/seed UGAGGGA)	-15.582	TargetScan Human	High (predicted)	TMPRSS11F	15.582
hsa-miR-6834-5p	miR-6834-5p (miRNAs w/seed UGAGGGA)	-15.582	TargetScan Human	High (predicted)	RNASE1	15.582
hsa-miR-6834-5p	miR-6834-5p (miRNAs w/seed UGAGGGA)	-15.582	TargetScan Human	High (predicted)	CALB1	15.582
hsa-miR-6834-5p	miR-6834-5p (miRNAs w/seed UGAGGGA)	-15.582	TargetScan Human	High (predicted)	PYM1	15.582
hsa-miR-6834-5p	miR-6834-5p (miRNAs w/seed UGAGGGA)	-15.582	TargetScan Human	High (predicted)	SUMO1	15.582
hsa-miR-6834-5p	miR-6834-5p (miRNAs w/seed UGAGGGA)	-15.582	TargetScan Human	High (predicted)	LYVE1	15.582
hsa-miR-6834-5p	miR-6834-5p (miRNAs w/seed UGAGGGA)	-15.582	TargetScan Human	High (predicted)	C22orf39	15.582
hsa-miR-6834-5p	miR-6834-5p (miRNAs w/seed UGAGGGA)	-15.582	TargetScan Human	High (predicted)	RP11_404P218	15.582
hsa-miR-6834-5p	miR-6834-5p (miRNAs w/seed UGAGGGA)	-15.582	TargetScan Human	High (predicted)	STIM1	15.582
hsa-miR-6834-5p	miR-6834-5p (miRNAs w/seed UGAGGGA)	-15.582	TargetScan Human	High (predicted)	TMEM95	15.582
hsa-miR-6834-5p	miR-6834-5p (miRNAs w/seed UGAGGGA)	-15.582	TargetScan Human	High (predicted)	SLIT2	15.582
hsa-miR-6834-5p	miR-6834-5p (miRNAs w/seed UGAGGGA)	-15.582	TargetScan Human	High (predicted)	INSRR	15.582
hsa-miR-6834-5p	miR-6834-5p (miRNAs w/seed UGAGGGA)	-15.582	TargetScan Human	High (predicted)	IRF1	15.582
hsa-miR-6834-5p	miR-6834-5p (miRNAs w/seed UGAGGGA)	-15.582	TargetScan Human	High (predicted)	LINC02312	15.582
hsa-miR-6834-5p	miR-6834-5p (miRNAs w/seed UGAGGGA)	-15.582	TargetScan Human	High (predicted)	RPH3A	15.582
hsa-miR-6834-5p	miR-6834-5p (miRNAs w/seed UGAGGGA)	-15.582	TargetScan Human	High (predicted)	THY1	15.582
hsa-miR-6834-5p	miR-6834-5p (miRNAs w/seed UGAGGGA)	-15.582	TargetScan Human	High (predicted)	KCNB1	15.582
hsa-miR-6834-5p	miR-6834-5p (miRNAs w/seed UGAGGGA)	-15.582	TargetScan Human	High (predicted)	BEAN1	15.582
hsa-miR-6834-5p	miR-6834-5p (miRNAs w/seed UGAGGGA)	-15.582	TargetScan Human	High (predicted)	FGD1	15.582
hsa-miR-6834-5p	miR-6834-5p (miRNAs w/seed UGAGGGA)	-15.582	TargetScan Human	High (predicted)	FOXD4L3/FOXD4L6	15.582
hsa-miR-6834-5p	miR-6834-5p (miRNAs w/seed UGAGGGA)	-15.582	TargetScan Human	High (predicted)	BPIFB2	15.582
hsa-miR-6834-5p	miR-6834-5p (miRNAs w/seed UGAGGGA)	-15.582	TargetScan Human	High (predicted)	OLFM2	15.582
hsa-miR-6834-5p	miR-6834-5p (miRNAs w/seed UGAGGGA)	-15.582	TargetScan Human	High (predicted)	LRMDA	15.582
hsa-miR-6834-5p	miR-6834-5p (miRNAs w/seed UGAGGGA)	-15.582	TargetScan Human	High (predicted)	STK35	15.582
hsa-miR-6834-5p	miR-6834-5p (miRNAs w/seed UGAGGGA)	-15.582	TargetScan Human	High (predicted)	HTRA1	15.582
hsa-miR-6834-5p	miR-6834-5p (miRNAs w/seed UGAGGGA)	-15.582	TargetScan Human	High (predicted)	GLIPR2	15.582
hsa-miR-6834-5p	miR-6834-5p (miRNAs w/seed UGAGGGA)	-15.582	TargetScan Human	High (predicted)	H2AC6	15.582
hsa-miR-6834-5p	miR-6834-5p (miRNAs w/seed UGAGGGA)	-15.582	TargetScan Human	High (predicted)	GPR183	15.582
hsa-miR-6834-5p	miR-6834-5p (miRNAs w/seed UGAGGGA)	-15.582	TargetScan Human	High (predicted)	FAM3C	15.582
hsa-miR-6834-5p	miR-6834-5p (miRNAs w/seed UGAGGGA)	-15.582	TargetScan Human	High (predicted)	SLC51A	15.582
hsa-miR-6834-5p	miR-6834-5p (miRNAs w/seed UGAGGGA)	-15.582	TargetScan Human	High (predicted)	CYP2C18	15.582
hsa-miR-6834-5p	miR-6834-5p (miRNAs w/seed UGAGGGA)	-15.582	TargetScan Human	High (predicted)	PHF5A	15.582
hsa-miR-6834-5p	miR-6834-5p (miRNAs w/seed UGAGGGA)	-15.582	TargetScan Human	High (predicted)	OR2B6	15.582
hsa-miR-6834-5p	miR-6834-5p (miRNAs w/seed UGAGGGA)	-15.582	TargetScan Human	High (predicted)	APOC2	15.582
hsa-miR-6834-5p	miR-6834-5p (miRNAs w/seed UGAGGGA)	-15.582	TargetScan Human	High (predicted)	FLJ13224	15.582
hsa-miR-6834-5p	miR-6834-5p (miRNAs w/seed UGAGGGA)	-15.582	TargetScan Human	High (predicted)	RRP7A	15.582
hsa-miR-6834-5p	miR-6834-5p (miRNAs w/seed UGAGGGA)	-15.582	TargetScan Human	High (predicted)	NNT	15.582
hsa-miR-6834-5p	miR-6834-5p (miRNAs w/seed UGAGGGA)	-15.582	TargetScan Human	High (predicted)	VSTM5	15.582
hsa-miR-6834-5p	miR-6834-5p (miRNAs w/seed UGAGGGA)	-15.582	TargetScan Human	High (predicted)	RAB25	15.582
hsa-miR-6834-5p	miR-6834-5p (miRNAs w/seed UGAGGGA)	-15.582	TargetScan Human	High (predicted)	SELP	15.582
hsa-miR-6834-5p	miR-6834-5p (miRNAs w/seed UGAGGGA)	-15.582	TargetScan Human	High (predicted)	PHB2	15.582
hsa-miR-6834-5p	miR-6834-5p (miRNAs w/seed UGAGGGA)	-15.582	TargetScan Human	High (predicted)	LURAP1	15.582
hsa-miR-6834-5p	miR-6834-5p (miRNAs w/seed UGAGGGA)	-15.582	TargetScan Human	High (predicted)	KLK4	15.582
hsa-miR-6834-5p	miR-6834-5p (miRNAs w/seed UGAGGGA)	-15.582	TargetScan Human	High (predicted)	TMTC1	15.582
hsa-miR-6834-5p	miR-6834-5p (miRNAs w/seed UGAGGGA)	-15.582	TargetScan Human	High (predicted)	SLC52A2	15.582
hsa-miR-6834-5p	miR-6834-5p (miRNAs w/seed UGAGGGA)	-15.582	TargetScan Human	High (predicted)	KCNF1	15.582
hsa-miR-6834-5p	miR-6834-5p (miRNAs w/seed UGAGGGA)	-15.582	TargetScan Human	High (predicted)	PDE6D	15.582
hsa-miR-6834-5p	miR-6834-5p (miRNAs w/seed UGAGGGA)	-15.582	TargetScan Human	High (predicted)	FKTN	15.582
hsa-miR-6834-5p	miR-6834-5p (miRNAs w/seed UGAGGGA)	-15.582	TargetScan Human	High (predicted)	PSORS1C1	15.582
hsa-miR-6834-5p	miR-6834-5p (miRNAs w/seed UGAGGGA)	-15.582	TargetScan Human	High (predicted)	WNT7B	15.582
hsa-miR-6834-5p	miR-6834-5p (miRNAs w/seed UGAGGGA)	-15.582	TargetScan Human	High (predicted)	PRR29	15.582
hsa-miR-6834-5p	miR-6834-5p (miRNAs w/seed UGAGGGA)	-15.582	TargetScan Human	High (predicted)	NIPSNAP1	15.582
hsa-miR-6834-5p	miR-6834-5p (miRNAs w/seed UGAGGGA)	-15.582	TargetScan Human	High (predicted)	SCIMP	15.582
hsa-miR-6834-5p	miR-6834-5p (miRNAs w/seed UGAGGGA)	-15.582	TargetScan Human	High (predicted)	ZNF226	15.582
hsa-miR-6834-5p	miR-6834-5p (miRNAs w/seed UGAGGGA)	-15.582	TargetScan Human	High (predicted)	KIR3DL2	15.582
hsa-miR-6834-5p	miR-6834-5p (miRNAs w/seed UGAGGGA)	-15.582	TargetScan Human	High (predicted)	PRAF2	15.582
hsa-miR-6834-5p	miR-6834-5p (miRNAs w/seed UGAGGGA)	-15.582	TargetScan Human	High (predicted)	DUSP14	15.582
hsa-miR-6834-5p	miR-6834-5p (miRNAs w/seed UGAGGGA)	-15.582	TargetScan Human	High (predicted)	CTD_2026K116	15.582
hsa-miR-6834-5p	miR-6834-5p (miRNAs w/seed UGAGGGA)	-15.582	TargetScan Human	High (predicted)	TBC1D31	15.582
hsa-miR-449b-5p	miR-34a-5p (and other miRNAs w/seed GGCAGUG)	-15.285	TargetScan Human	High (predicted)	UCP3	15.285
hsa-miR-449b-5p	miR-34a-5p (and other miRNAs w/seed GGCAGUG)	-15.285	TargetScan Human	High (predicted)	CYREN	15.285
hsa-miR-449b-5p	miR-34a-5p (and other miRNAs w/seed GGCAGUG)	-15.285	TargetScan Human	High (predicted)	NAV3	15.285
hsa-miR-449b-5p	miR-34a-5p (and other miRNAs w/seed GGCAGUG)	-15.285	TargetScan Human	High (predicted)	F8	15.285
hsa-miR-6834-5p	miR-6834-5p (miRNAs w/seed UGAGGGA)	-15.582	TargetScan Human	High (predicted)	LIMS2	15.582
hsa-miR-6834-5p	miR-6834-5p (miRNAs w/seed UGAGGGA)	-15.582	TargetScan Human	High (predicted)	CASTOR3	15.582
hsa-miR-6834-5p	miR-6834-5p (miRNAs w/seed UGAGGGA)	-15.582	TargetScan Human	High (predicted)	MICALL1	15.582
hsa-miR-6834-5p	miR-6834-5p (miRNAs w/seed UGAGGGA)	-15.582	TargetScan Human	High (predicted)	NXF1	15.582
hsa-miR-6834-5p	miR-6834-5p (miRNAs w/seed UGAGGGA)	-15.582	TargetScan Human	High (predicted)	MT-ND4L	15.582
hsa-miR-6834-5p	miR-6834-5p (miRNAs w/seed UGAGGGA)	-15.582	TargetScan Human	High (predicted)	CLDN2	15.582
hsa-miR-6834-5p	miR-6834-5p (miRNAs w/seed UGAGGGA)	-15.582	TargetScan Human	High (predicted)	C6orf223	15.582
hsa-miR-6834-5p	miR-6834-5p (miRNAs w/seed UGAGGGA)	-15.582	TargetScan Human	High (predicted)	HIF3A	15.582
hsa-miR-6834-5p	miR-6834-5p (miRNAs w/seed UGAGGGA)	-15.582	TargetScan Human	High (predicted)	SEMA4B	15.582
hsa-miR-6834-5p	miR-6834-5p (miRNAs w/seed UGAGGGA)	-15.582	TargetScan Human	High (predicted)	WBP2	15.582
hsa-miR-6834-5p	miR-6834-5p (miRNAs w/seed UGAGGGA)	-15.582	TargetScan Human	High (predicted)	PYCARD-AS1	15.582
hsa-miR-449b-5p	miR-34a-5p (and other miRNAs w/seed GGCAGUG)	-15.285	TargetScan Human	High (predicted)	ATG5	15.285
hsa-miR-449b-5p	miR-34a-5p (and other miRNAs w/seed GGCAGUG)	-15.285	TargetScan Human	High (predicted)	ZNF281	15.285
hsa-miR-6834-5p	miR-6834-5p (miRNAs w/seed UGAGGGA)	-15.582	TargetScan Human	High (predicted)	SELL	15.582
hsa-miR-449b-5p	miR-34a-5p (and other miRNAs w/seed GGCAGUG)	-15.285	TargetScan Human	High (predicted)	HEXD	15.285
hsa-miR-449b-5p	miR-34a-5p (and other miRNAs w/seed GGCAGUG)	-15.285	TargetScan Human	High (predicted)	TPD52L3	15.285
hsa-miR-449b-5p	miR-34a-5p (and other miRNAs w/seed GGCAGUG)	-15.285	TargetScan Human	High (predicted)	RECK	15.285
hsa-miR-449b-5p	miR-34a-5p (and other miRNAs w/seed GGCAGUG)	-15.285	TargetScan Human	High (predicted)	ARHGAP26	15.285
hsa-miR-449b-5p	miR-34a-5p (and other miRNAs w/seed GGCAGUG)	-15.285	TargetScan Human	High (predicted)	MDM4	15.285
hsa-miR-449b-5p	miR-34a-5p (and other miRNAs w/seed GGCAGUG)	-15.285	TargetScan Human	High (predicted)	LIMD2	15.285
hsa-miR-449b-5p	miR-34a-5p (and other miRNAs w/seed GGCAGUG)	-15.285	TargetScan Human	High (predicted)	DNAJC16	15.285
hsa-miR-449b-5p	miR-34a-5p (and other miRNAs w/seed GGCAGUG)	-15.285	TargetScan Human	High (predicted)	MPV17L2	15.285
hsa-miR-449b-5p	miR-34a-5p (and other miRNAs w/seed GGCAGUG)	-15.285	TargetScan Human	High (predicted)	TBCK	15.285
hsa-miR-449b-5p	miR-34a-5p (and other miRNAs w/seed GGCAGUG)	-15.285	TargetScan Human	High (predicted)	HNF4A	15.285
hsa-miR-449b-5p	miR-34a-5p (and other miRNAs w/seed GGCAGUG)	-15.285	TargetScan Human	High (predicted)	LINC00923	15.285
hsa-miR-449b-5p	miR-34a-5p (and other miRNAs w/seed GGCAGUG)	-15.285	TargetScan Human	High (predicted)	TMEM141	15.285
hsa-miR-449b-5p	miR-34a-5p (and other miRNAs w/seed GGCAGUG)	-15.285	TargetScan Human	High (predicted)	FGF7	15.285
hsa-miR-449b-5p	miR-34a-5p (and other miRNAs w/seed GGCAGUG)	-15.285	TargetScan Human	High (predicted)	TTC19	15.285
hsa-miR-449b-5p	miR-34a-5p (and other miRNAs w/seed GGCAGUG)	-15.285	TargetScan Human	High (predicted)	FXYD2	15.285
hsa-miR-449b-5p	miR-34a-5p (and other miRNAs w/seed GGCAGUG)	-15.285	TargetScan Human	High (predicted)	CDIP1	15.285
hsa-miR-449b-5p	miR-34a-5p (and other miRNAs w/seed GGCAGUG)	-15.285	TargetScan Human	High (predicted)	FBXO16	15.285
hsa-miR-449b-5p	miR-34a-5p (and other miRNAs w/seed GGCAGUG)	-15.285	TargetScan Human	High (predicted)	LPP	15.285
hsa-miR-449b-5p	miR-34a-5p (and other miRNAs w/seed GGCAGUG)	-15.285	TargetScan Human	High (predicted)	RALGPS2	15.285
hsa-miR-449b-5p	miR-34a-5p (and other miRNAs w/seed GGCAGUG)	-15.285	TargetScan Human	High (predicted)	VAMP2	15.285
hsa-miR-449b-5p	miR-34a-5p (and other miRNAs w/seed GGCAGUG)	-15.285	TargetScan Human	High (predicted)	PRRG3	15.285
hsa-miR-449b-5p	miR-34a-5p (and other miRNAs w/seed GGCAGUG)	-15.285	TargetScan Human	High (predicted)	ARHGAP1	15.285
hsa-miR-449b-5p	miR-34a-5p (and other miRNAs w/seed GGCAGUG)	-15.285	TargetScan Human	High (predicted)	SERPINF2	15.285
hsa-miR-449b-5p	miR-34a-5p (and other miRNAs w/seed GGCAGUG)	-15.285	TargetScan Human	High (predicted)	DGAT1	15.285
hsa-miR-449b-5p	miR-34a-5p (and other miRNAs w/seed GGCAGUG)	-15.285	TargetScan Human	High (predicted)	EPHA4	15.285
hsa-miR-449b-5p	miR-34a-5p (and other miRNAs w/seed GGCAGUG)	-15.285	TargetScan Human	High (predicted)	SSX5	15.285
hsa-miR-449b-5p	miR-34a-5p (and other miRNAs w/seed GGCAGUG)	-15.285	TargetScan Human	High (predicted)	TRIM21	15.285
hsa-miR-449b-5p	miR-34a-5p (and other miRNAs w/seed GGCAGUG)	-15.285	TargetScan Human	High (predicted)	ABRAXAS2	15.285
hsa-miR-449b-5p	miR-34a-5p (and other miRNAs w/seed GGCAGUG)	-15.285	TargetScan Human	High (predicted)	KLF4	15.285
hsa-miR-449b-5p	miR-34a-5p (and other miRNAs w/seed GGCAGUG)	-15.285	TargetScan Human	High (predicted)	XBP1	15.285
hsa-miR-449b-5p	miR-34a-5p (and other miRNAs w/seed GGCAGUG)	-15.285	TargetScan Human	High (predicted)	AXL	15.285
hsa-miR-449b-5p	miR-34a-5p (and other miRNAs w/seed GGCAGUG)	-15.285	TargetScan Human	High (predicted)	TMEM184B	15.285
hsa-miR-449b-5p	miR-34a-5p (and other miRNAs w/seed GGCAGUG)	-15.285	TargetScan Human	High (predicted)	FOSL1	15.285
hsa-miR-449b-5p	miR-34a-5p (and other miRNAs w/seed GGCAGUG)	-15.285	TargetScan Human	High (predicted)	HCN3	15.285
hsa-miR-449b-5p	miR-34a-5p (and other miRNAs w/seed GGCAGUG)	-15.285	TargetScan Human	High (predicted)	CHST12	15.285
hsa-miR-449b-5p	miR-34a-5p (and other miRNAs w/seed GGCAGUG)	-15.285	TargetScan Human	High (predicted)	NDST1	15.285
hsa-miR-449b-5p	miR-34a-5p (and other miRNAs w/seed GGCAGUG)	-15.285	TargetScan Human	High (predicted)	HMGN4	15.285
hsa-miR-449b-5p	miR-34a-5p (and other miRNAs w/seed GGCAGUG)	-15.285	TargetScan Human	High (predicted)	JADE2	15.285
hsa-miR-449b-5p	miR-34a-5p (and other miRNAs w/seed GGCAGUG)	-15.285	TargetScan Human	High (predicted)	SPEM2	15.285
hsa-miR-449b-5p	miR-34a-5p (and other miRNAs w/seed GGCAGUG)	-15.285	TargetScan Human	High (predicted)	CEP19	15.285
hsa-miR-449b-5p	miR-34a-5p (and other miRNAs w/seed GGCAGUG)	-15.285	TargetScan Human	High (predicted)	GRAPL	15.285
hsa-miR-449b-5p	miR-34a-5p (and other miRNAs w/seed GGCAGUG)	-15.285	TargetScan Human	High (predicted)	NTRK3	15.285
hsa-miR-449b-5p	miR-34a-5p (and other miRNAs w/seed GGCAGUG)	-15.285	TargetScan Human	High (predicted)	LINC02166	15.285
hsa-miR-449b-5p	miR-34a-5p (and other miRNAs w/seed GGCAGUG)	-15.285	TargetScan Human	High (predicted)	BMP3	15.285
hsa-miR-449b-5p	miR-34a-5p (and other miRNAs w/seed GGCAGUG)	-15.285	TargetScan Human	High (predicted)	STUM	15.285
hsa-miR-449b-5p	miR-34a-5p (and other miRNAs w/seed GGCAGUG)	-15.285	TargetScan Human	High (predicted)	VAT1	15.285
hsa-miR-449b-5p	miR-34a-5p (and other miRNAs w/seed GGCAGUG)	-15.285	TargetScan Human	High (predicted)	PGAP4	15.285
hsa-miR-449b-5p	miR-34a-5p (and other miRNAs w/seed GGCAGUG)	-15.285	TargetScan Human	High (predicted)	ARHGAP19-SLIT1	15.285
hsa-miR-449b-5p	miR-34a-5p (and other miRNAs w/seed GGCAGUG)	-15.285	TargetScan Human	High (predicted)	EME1	15.285
hsa-miR-449b-5p	miR-34a-5p (and other miRNAs w/seed GGCAGUG)	-15.285	TargetScan Human	High (predicted)	PEG10	15.285
hsa-miR-449b-5p	miR-34a-5p (and other miRNAs w/seed GGCAGUG)	-15.285	TargetScan Human	High (predicted)	LRCH1	15.285
hsa-miR-449b-5p	miR-34a-5p (and other miRNAs w/seed GGCAGUG)	-15.285	TargetScan Human	High (predicted)	GALNT7	15.285
hsa-miR-449b-5p	miR-34a-5p (and other miRNAs w/seed GGCAGUG)	-15.285	TargetScan Human	High (predicted)	ADAM10	15.285
hsa-miR-449b-5p	miR-34a-5p (and other miRNAs w/seed GGCAGUG)	-15.285	TargetScan Human	High (predicted)	SLC25A44	15.285
hsa-miR-449b-5p	miR-34a-5p (and other miRNAs w/seed GGCAGUG)	-15.285	TargetScan Human	High (predicted)	FICD	15.285
hsa-miR-449b-5p	miR-34a-5p (and other miRNAs w/seed GGCAGUG)	-15.285	TargetScan Human	High (predicted)	ZCCHC17	15.285
hsa-miR-449b-5p	miR-34a-5p (and other miRNAs w/seed GGCAGUG)	-15.285	TargetScan Human	High (predicted)	TSEN15	15.285
hsa-miR-449b-5p	miR-34a-5p (and other miRNAs w/seed GGCAGUG)	-15.285	TargetScan Human	High (predicted)	CNTNAP4	15.285
hsa-miR-449b-5p	miR-34a-5p (and other miRNAs w/seed GGCAGUG)	-15.285	TargetScan Human	High (predicted)	TRARG1	15.285
hsa-miR-449b-5p	miR-34a-5p (and other miRNAs w/seed GGCAGUG)	-15.285	TargetScan Human	High (predicted)	SLC25A35	15.285
hsa-miR-449b-5p	miR-34a-5p (and other miRNAs w/seed GGCAGUG)	-15.285	TargetScan Human	High (predicted)	MPP2	15.285
hsa-miR-449b-5p	miR-34a-5p (and other miRNAs w/seed GGCAGUG)	-15.285	TargetScan Human	High (predicted)	OVOL2	15.285
hsa-miR-449b-5p	miR-34a-5p (and other miRNAs w/seed GGCAGUG)	-15.285	TargetScan Human	High (predicted)	DNAJC24	15.285
hsa-miR-449b-5p	miR-34a-5p (and other miRNAs w/seed GGCAGUG)	-15.285	TargetScan Human	High (predicted)	PACS1	15.285
hsa-miR-449b-5p	miR-34a-5p (and other miRNAs w/seed GGCAGUG)	-15.285	TargetScan Human	High (predicted)	CALCR	15.285
hsa-miR-449b-5p	miR-34a-5p (and other miRNAs w/seed GGCAGUG)	-15.285	TargetScan Human	High (predicted)	PPARG	15.285
hsa-miR-449b-5p	miR-34a-5p (and other miRNAs w/seed GGCAGUG)	-15.285	TargetScan Human	High (predicted)	MYADM	15.285
hsa-miR-449b-5p	miR-34a-5p (and other miRNAs w/seed GGCAGUG)	-15.285	TargetScan Human	High (predicted)	GABRA3	15.285
hsa-miR-449b-5p	miR-34a-5p (and other miRNAs w/seed GGCAGUG)	-15.285	TargetScan Human	High (predicted)	SPRN	15.285
hsa-miR-449b-5p	miR-34a-5p (and other miRNAs w/seed GGCAGUG)	-15.285	TargetScan Human	High (predicted)	MRPL10	15.285
hsa-miR-449b-5p	miR-34a-5p (and other miRNAs w/seed GGCAGUG)	-15.285	TargetScan Human	High (predicted)	PLPBP	15.285
hsa-miR-449b-5p	miR-34a-5p (and other miRNAs w/seed GGCAGUG)	-15.285	TargetScan Human	High (predicted)	POLR2J2/POLR2J3	15.285
hsa-miR-449b-5p	miR-34a-5p (and other miRNAs w/seed GGCAGUG)	-15.285	TargetScan Human	High (predicted)	FCSK	15.285
hsa-miR-449b-5p	miR-34a-5p (and other miRNAs w/seed GGCAGUG)	-15.285	TargetScan Human	High (predicted)	H4C8	15.285
hsa-miR-449b-5p	miR-34a-5p (and other miRNAs w/seed GGCAGUG)	-15.285	TargetScan Human	High (predicted)	DDX17	15.285
hsa-miR-449b-5p	miR-34a-5p (and other miRNAs w/seed GGCAGUG)	-15.285	TargetScan Human	High (predicted)	RAB43	15.285
hsa-miR-449b-5p	miR-34a-5p (and other miRNAs w/seed GGCAGUG)	-15.285	TargetScan Human	High (predicted)	RDH11	15.285
hsa-miR-449b-5p	miR-34a-5p (and other miRNAs w/seed GGCAGUG)	-15.285	TargetScan Human	High (predicted)	ONECUT2	15.285
hsa-miR-449b-5p	miR-34a-5p (and other miRNAs w/seed GGCAGUG)	-15.285	TargetScan Human	High (predicted)	GNAO1	15.285
hsa-miR-449b-5p	miR-34a-5p (and other miRNAs w/seed GGCAGUG)	-15.285	TargetScan Human	High (predicted)	METTL1	15.285
hsa-miR-449b-5p	miR-34a-5p (and other miRNAs w/seed GGCAGUG)	-15.285	TargetScan Human	High (predicted)	VTI1B	15.285
hsa-miR-449b-5p	miR-34a-5p (and other miRNAs w/seed GGCAGUG)	-15.285	TargetScan Human	High (predicted)	MFAP4	15.285
hsa-miR-449b-5p	miR-34a-5p (and other miRNAs w/seed GGCAGUG)	-15.285	TargetScan Human	High (predicted)	JCAD	15.285
hsa-miR-449b-5p	miR-34a-5p (and other miRNAs w/seed GGCAGUG)	-15.285	TargetScan Human	High (predicted)	AGTR1	15.285
hsa-miR-449b-5p	miR-34a-5p (and other miRNAs w/seed GGCAGUG)	-15.285	TargetScan Human	High (predicted)	ULBP2	15.285
hsa-miR-449b-5p	miR-34a-5p (and other miRNAs w/seed GGCAGUG)	-15.285	TargetScan Human	High (predicted)	BTBD18	15.285
hsa-miR-449b-5p	miR-34a-5p (and other miRNAs w/seed GGCAGUG)	-15.285	TargetScan Human	High (predicted)	LILRA1	15.285
hsa-miR-449b-5p	miR-34a-5p (and other miRNAs w/seed GGCAGUG)	-15.285	TargetScan Human	High (predicted)	ALDOA	15.285
hsa-miR-449b-5p	miR-34a-5p (and other miRNAs w/seed GGCAGUG)	-15.285	TargetScan Human	High (predicted)	RP11_93B146	15.285
hsa-miR-449b-5p	miR-34a-5p (and other miRNAs w/seed GGCAGUG)	-15.285	TargetScan Human	High (predicted)	SLC23A3	15.285
hsa-miR-449b-5p	miR-34a-5p (and other miRNAs w/seed GGCAGUG)	-15.285	TargetScan Human	High (predicted)	MOAP1	15.285
hsa-miR-449b-5p	miR-34a-5p (and other miRNAs w/seed GGCAGUG)	-15.285	TargetScan Human	High (predicted)	ACKR1	15.285
hsa-miR-449b-5p	miR-34a-5p (and other miRNAs w/seed GGCAGUG)	-15.285	TargetScan Human	High (predicted)	PIGQ	15.285
hsa-miR-449b-5p	miR-34a-5p (and other miRNAs w/seed GGCAGUG)	-15.285	TargetScan Human	High (predicted)	PSMG4	15.285
hsa-miR-449b-5p	miR-34a-5p (and other miRNAs w/seed GGCAGUG)	-15.285	TargetScan Human	High (predicted)	DBNDD1	15.285
hsa-miR-449b-5p	miR-34a-5p (and other miRNAs w/seed GGCAGUG)	-15.285	TargetScan Human	High (predicted)	PREB	15.285
hsa-miR-449b-5p	miR-34a-5p (and other miRNAs w/seed GGCAGUG)	-15.285	TargetScan Human	High (predicted)	RXYLT1	15.285
hsa-miR-449b-5p	miR-34a-5p (and other miRNAs w/seed GGCAGUG)	-15.285	TargetScan Human	High (predicted)	KRTAP10-7	15.285
hsa-miR-449b-5p	miR-34a-5p (and other miRNAs w/seed GGCAGUG)	-15.285	TargetScan Human	High (predicted)	RGS17	15.285
hsa-miR-449b-5p	miR-34a-5p (and other miRNAs w/seed GGCAGUG)	-15.285	TargetScan Human	High (predicted)	MAP3K7CL	15.285
hsa-miR-449b-5p	miR-34a-5p (and other miRNAs w/seed GGCAGUG)	-15.285	TargetScan Human	High (predicted)	CFAP43	15.285
hsa-miR-449b-5p	miR-34a-5p (and other miRNAs w/seed GGCAGUG)	-15.285	TargetScan Human	High (predicted)	EFNB1	15.285
hsa-miR-449b-5p	miR-34a-5p (and other miRNAs w/seed GGCAGUG)	-15.285	TargetScan Human	High (predicted)	KIT	15.285
hsa-miR-449b-5p	miR-34a-5p (and other miRNAs w/seed GGCAGUG)	-15.285	TargetScan Human	High (predicted)	DCP1A	15.285
hsa-miR-449b-5p	miR-34a-5p (and other miRNAs w/seed GGCAGUG)	-15.285	TargetScan Human	High (predicted)	TMEM234	15.285
hsa-miR-449b-5p	miR-34a-5p (and other miRNAs w/seed GGCAGUG)	-15.285	TargetScan Human	High (predicted)	RSPO4	15.285
hsa-miR-449b-5p	miR-34a-5p (and other miRNAs w/seed GGCAGUG)	-15.285	TargetScan Human	High (predicted)	BCL2L13	15.285
hsa-miR-449b-5p	miR-34a-5p (and other miRNAs w/seed GGCAGUG)	-15.285	TargetScan Human	High (predicted)	PLET1	15.285
hsa-miR-449b-5p	miR-34a-5p (and other miRNAs w/seed GGCAGUG)	-15.285	TargetScan Human	High (predicted)	GNAQ	15.285
hsa-miR-449b-5p	miR-34a-5p (and other miRNAs w/seed GGCAGUG)	-15.285	TargetScan Human	High (predicted)	MIGA2	15.285
hsa-miR-449b-5p	miR-34a-5p (and other miRNAs w/seed GGCAGUG)	-15.285	TargetScan Human	High (predicted)	KCNJ8	15.285
hsa-miR-449b-5p	miR-34a-5p (and other miRNAs w/seed GGCAGUG)	-15.285	TargetScan Human	High (predicted)	CALN1	15.285
hsa-miR-449b-5p	miR-34a-5p (and other miRNAs w/seed GGCAGUG)	-15.285	TargetScan Human	High (predicted)	SNED1	15.285
hsa-miR-449b-5p	miR-34a-5p (and other miRNAs w/seed GGCAGUG)	-15.285	TargetScan Human	High (predicted)	FAM120AOS	15.285
hsa-miR-6834-5p	miR-6834-5p (miRNAs w/seed UGAGGGA)	-15.582	TargetScan Human	High (predicted)	ZNF688	15.582
hsa-miR-6834-5p	miR-6834-5p (miRNAs w/seed UGAGGGA)	-15.582	TargetScan Human	High (predicted)	ACADVL	15.582
hsa-miR-449b-5p	miR-34a-5p (and other miRNAs w/seed GGCAGUG)	-15.285	TargetScan Human	High (predicted)	PXDC1	15.285
hsa-miR-449b-5p	miR-34a-5p (and other miRNAs w/seed GGCAGUG)	-15.285	TargetScan Human	High (predicted)	SAMD12	15.285
hsa-miR-6834-5p	miR-6834-5p (miRNAs w/seed UGAGGGA)	-15.582	TargetScan Human	High (predicted)	SHISA7	15.582
hsa-miR-449b-5p	miR-34a-5p (and other miRNAs w/seed GGCAGUG)	-15.285	TargetScan Human	High (predicted)	NUMBL	15.285
hsa-miR-449b-5p	miR-34a-5p (and other miRNAs w/seed GGCAGUG)	-15.285	TargetScan Human	High (predicted)	RPL36A-HNRNPH2	15.285
hsa-miR-6834-5p	miR-6834-5p (miRNAs w/seed UGAGGGA)	-15.582	TargetScan Human	High (predicted)	CARNMT1	15.582
hsa-miR-6834-5p	miR-6834-5p (miRNAs w/seed UGAGGGA)	-15.582	TargetScan Human	High (predicted)	SS18L2	15.582
hsa-miR-6834-5p	miR-6834-5p (miRNAs w/seed UGAGGGA)	-15.582	TargetScan Human	High (predicted)	SLC7A5	15.582
hsa-miR-449b-5p	miR-34a-5p (and other miRNAs w/seed GGCAGUG)	-15.285	TargetScan Human	High (predicted)	RTL6	15.285
hsa-miR-449b-5p	miR-34a-5p (and other miRNAs w/seed GGCAGUG)	-15.285	TargetScan Human	High (predicted)	ORAI3	15.285
hsa-miR-449b-5p	miR-34a-5p (and other miRNAs w/seed GGCAGUG)	-15.285	TargetScan Human	High (predicted)	SMIM15	15.285
hsa-miR-449b-5p	miR-34a-5p (and other miRNAs w/seed GGCAGUG)	-15.285	TargetScan Human	High (predicted)	CXCL10	15.285
hsa-miR-449b-5p	miR-34a-5p (and other miRNAs w/seed GGCAGUG)	-15.285	TargetScan Human	High (predicted)	PTRH1	15.285
hsa-miR-449b-5p	miR-34a-5p (and other miRNAs w/seed GGCAGUG)	-15.285	TargetScan Human	High (predicted)	SMCO1	15.285
hsa-miR-449b-5p	miR-34a-5p (and other miRNAs w/seed GGCAGUG)	-15.285	TargetScan Human	High (predicted)	AREG	15.285
hsa-miR-449b-5p	miR-34a-5p (and other miRNAs w/seed GGCAGUG)	-15.285	TargetScan Human	High (predicted)	LMBR1L	15.285
hsa-miR-449b-5p	miR-34a-5p (and other miRNAs w/seed GGCAGUG)	-15.285	TargetScan Human	High (predicted)	MIR2052HG	15.285
hsa-miR-449b-5p	miR-34a-5p (and other miRNAs w/seed GGCAGUG)	-15.285	TargetScan Human	High (predicted)	POGZ	15.285
hsa-miR-449b-5p	miR-34a-5p (and other miRNAs w/seed GGCAGUG)	-15.285	TargetScan Human	High (predicted)	LPO	15.285
hsa-miR-449b-5p	miR-34a-5p (and other miRNAs w/seed GGCAGUG)	-15.285	TargetScan Human	High (predicted)	KIAA1210	15.285
hsa-miR-449b-5p	miR-34a-5p (and other miRNAs w/seed GGCAGUG)	-15.285	TargetScan Human	High (predicted)	TPD52	15.285
hsa-miR-449b-5p	miR-34a-5p (and other miRNAs w/seed GGCAGUG)	-15.285	TargetScan Human	High (predicted)	KCND3	15.285
hsa-miR-449b-5p	miR-34a-5p (and other miRNAs w/seed GGCAGUG)	-15.285	TargetScan Human	High (predicted)	PDGFRA	15.285
hsa-miR-449b-5p	miR-34a-5p (and other miRNAs w/seed GGCAGUG)	-15.285	TargetScan Human	High (predicted)	GSDMB	15.285
hsa-miR-449b-5p	miR-34a-5p (and other miRNAs w/seed GGCAGUG)	-15.285	TargetScan Human	High (predicted)	SDK2	15.285
hsa-miR-449b-5p	miR-34a-5p (and other miRNAs w/seed GGCAGUG)	-15.285	TargetScan Human	High (predicted)	TGIF2	15.285
hsa-miR-449b-5p	miR-34a-5p (and other miRNAs w/seed GGCAGUG)	-15.285	TargetScan Human	High (predicted)	TMEM200B	15.285
hsa-miR-449b-5p	miR-34a-5p (and other miRNAs w/seed GGCAGUG)	-15.285	TargetScan Human	High (predicted)	VPS52	15.285
hsa-miR-449b-5p	miR-34a-5p (and other miRNAs w/seed GGCAGUG)	-15.285	TargetScan Human	High (predicted)	EVI5L	15.285
hsa-miR-449b-5p	miR-34a-5p (and other miRNAs w/seed GGCAGUG)	-15.285	TargetScan Human	High (predicted)	AP00163110	15.285
hsa-miR-449b-5p	miR-34a-5p (and other miRNAs w/seed GGCAGUG)	-15.285	TargetScan Human	High (predicted)	FLOT2	15.285
hsa-miR-449b-5p	miR-34a-5p (and other miRNAs w/seed GGCAGUG)	-15.285	TargetScan Human	High (predicted)	ZHX2	15.285
hsa-miR-449b-5p	miR-34a-5p (and other miRNAs w/seed GGCAGUG)	-15.285	TargetScan Human	High (predicted)	CCL22	15.285
hsa-miR-7155-3p	miR-3136-3p (and other miRNAs w/seed GGCCCAA)	-9.374	TargetScan Human	High (predicted)	RNF38	9.374
hsa-miR-7155-3p	miR-3136-3p (and other miRNAs w/seed GGCCCAA)	-9.374	TargetScan Human	High (predicted)	PARM1	9.374
hsa-miR-7155-3p	miR-3136-3p (and other miRNAs w/seed GGCCCAA)	-9.374	TargetScan Human	High (predicted)	RNF121	9.374
hsa-miR-449b-5p	miR-34a-5p (and other miRNAs w/seed GGCAGUG)	-15.285	TargetScan Human	High (predicted)	TMED8	15.285
hsa-miR-449b-5p	miR-34a-5p (and other miRNAs w/seed GGCAGUG)	-15.285	TargetScan Human	High (predicted)	CUEDC1	15.285
hsa-miR-449b-5p	miR-34a-5p (and other miRNAs w/seed GGCAGUG)	-15.285	TargetScan Human	High (predicted)	GPRACR	15.285
hsa-miR-449b-5p	miR-34a-5p (and other miRNAs w/seed GGCAGUG)	-15.285	TargetScan Human	High (predicted)	KIAA1217	15.285
hsa-miR-7155-3p	miR-3136-3p (and other miRNAs w/seed GGCCCAA)	-9.374	TargetScan Human	High (predicted)	KCNE1	9.374
hsa-miR-449b-5p	miR-34a-5p (and other miRNAs w/seed GGCAGUG)	-15.285	TargetScan Human	High (predicted)	SATB2	15.285
hsa-miR-449b-5p	miR-34a-5p (and other miRNAs w/seed GGCAGUG)	-15.285	TargetScan Human	High (predicted)	ESYT3	15.285
hsa-miR-449b-5p	miR-34a-5p (and other miRNAs w/seed GGCAGUG)	-15.285	TargetScan Human	High (predicted)	CCR1	15.285
hsa-miR-449b-5p	miR-34a-5p (and other miRNAs w/seed GGCAGUG)	-15.285	TargetScan Human	High (predicted)	HOXA13	15.285
hsa-miR-449b-5p	miR-34a-5p (and other miRNAs w/seed GGCAGUG)	-15.285	TargetScan Human	High (predicted)	ZNF304	15.285
hsa-miR-449b-5p	miR-34a-5p (and other miRNAs w/seed GGCAGUG)	-15.285	TargetScan Human	High (predicted)	PAQR7	15.285
hsa-miR-449b-5p	miR-34a-5p (and other miRNAs w/seed GGCAGUG)	-15.285	TargetScan Human	High (predicted)	ATMIN	15.285
hsa-miR-7155-3p	miR-3136-3p (and other miRNAs w/seed GGCCCAA)	-9.374	TargetScan Human	High (predicted)	LIMK2	9.374
hsa-miR-449b-5p	miR-34a-5p (and other miRNAs w/seed GGCAGUG)	-15.285	TargetScan Human	High (predicted)	CLIC5	15.285
hsa-miR-449b-5p	miR-34a-5p (and other miRNAs w/seed GGCAGUG)	-15.285	TargetScan Human	High (predicted)	TMEM79	15.285
hsa-miR-7155-3p	miR-3136-3p (and other miRNAs w/seed GGCCCAA)	-9.374	TargetScan Human	High (predicted)	CCL22	9.374
hsa-miR-7155-3p	miR-3136-3p (and other miRNAs w/seed GGCCCAA)	-9.374	TargetScan Human	High (predicted)	MAPK8	9.374
hsa-miR-449b-5p	miR-34a-5p (and other miRNAs w/seed GGCAGUG)	-15.285	TargetScan Human	High (predicted)	RPS6KL1	15.285
hsa-miR-449b-5p	miR-34a-5p (and other miRNAs w/seed GGCAGUG)	-15.285	TargetScan Human	High (predicted)	LRRC55	15.285
hsa-miR-449b-5p	miR-34a-5p (and other miRNAs w/seed GGCAGUG)	-15.285	TargetScan Human	High (predicted)	PER2	15.285
hsa-miR-449b-5p	miR-34a-5p (and other miRNAs w/seed GGCAGUG)	-15.285	TargetScan Human	High (predicted)	GMNC	15.285
hsa-miR-449b-5p	miR-34a-5p (and other miRNAs w/seed GGCAGUG)	-15.285	TargetScan Human	High (predicted)	B3GALT5	15.285
hsa-miR-449b-5p	miR-34a-5p (and other miRNAs w/seed GGCAGUG)	-15.285	TargetScan Human	High (predicted)	SYNGR2	15.285
hsa-miR-449b-5p	miR-34a-5p (and other miRNAs w/seed GGCAGUG)	-15.285	TargetScan Human	High (predicted)	FAM76A	15.285
hsa-miR-449b-5p	miR-34a-5p (and other miRNAs w/seed GGCAGUG)	-15.285	TargetScan Human	High (predicted)	NCEH1	15.285
hsa-miR-449b-5p	miR-34a-5p (and other miRNAs w/seed GGCAGUG)	-15.285	TargetScan Human	High (predicted)	ACBD3	15.285
hsa-miR-449b-5p	miR-34a-5p (and other miRNAs w/seed GGCAGUG)	-15.285	TargetScan Human	High (predicted)	RPS6KA4	15.285
hsa-miR-449b-5p	miR-34a-5p (and other miRNAs w/seed GGCAGUG)	-15.285	TargetScan Human	High (predicted)	STRN3	15.285
hsa-miR-449b-5p	miR-34a-5p (and other miRNAs w/seed GGCAGUG)	-15.285	TargetScan Human	High (predicted)	ATP5IF1	15.285
hsa-miR-449b-5p	miR-34a-5p (and other miRNAs w/seed GGCAGUG)	-15.285	TargetScan Human	High (predicted)	NRIP3	15.285
hsa-miR-449b-5p	miR-34a-5p (and other miRNAs w/seed GGCAGUG)	-15.285	TargetScan Human	High (predicted)	MTMR10	15.285
hsa-miR-449b-5p	miR-34a-5p (and other miRNAs w/seed GGCAGUG)	-15.285	TargetScan Human	High (predicted)	GRIN2B	15.285
hsa-miR-449b-5p	miR-34a-5p (and other miRNAs w/seed GGCAGUG)	-15.285	TargetScan Human	High (predicted)	FAM167A	15.285
hsa-miR-7155-3p	miR-3136-3p (and other miRNAs w/seed GGCCCAA)	-9.374	TargetScan Human	High (predicted)	CYP11B2	9.374
hsa-miR-449b-5p	miR-34a-5p (and other miRNAs w/seed GGCAGUG)	-15.285	TargetScan Human	High (predicted)	SPSB4	15.285
hsa-miR-449b-5p	miR-34a-5p (and other miRNAs w/seed GGCAGUG)	-15.285	TargetScan Human	High (predicted)	C12orf57	15.285
hsa-miR-449b-5p	miR-34a-5p (and other miRNAs w/seed GGCAGUG)	-15.285	TargetScan Human	High (predicted)	PEA15	15.285
hsa-miR-449b-5p	miR-34a-5p (and other miRNAs w/seed GGCAGUG)	-15.285	TargetScan Human	High (predicted)	STK38L	15.285
hsa-miR-449b-5p	miR-34a-5p (and other miRNAs w/seed GGCAGUG)	-15.285	TargetScan Human	High (predicted)	MAPT	15.285
hsa-miR-449b-5p	miR-34a-5p (and other miRNAs w/seed GGCAGUG)	-15.285	TargetScan Human	High (predicted)	AMER1	15.285
hsa-miR-449b-5p	miR-34a-5p (and other miRNAs w/seed GGCAGUG)	-15.285	TargetScan Human	High (predicted)	CACNB3	15.285
hsa-miR-449b-5p	miR-34a-5p (and other miRNAs w/seed GGCAGUG)	-15.285	TargetScan Human	High (predicted)	TMUB2	15.285
hsa-miR-449b-5p	miR-34a-5p (and other miRNAs w/seed GGCAGUG)	-15.285	TargetScan Human	High (predicted)	OR2H1	15.285
hsa-miR-449b-5p	miR-34a-5p (and other miRNAs w/seed GGCAGUG)	-15.285	TargetScan Human	High (predicted)	PYDC1	15.285
hsa-miR-7155-3p	miR-3136-3p (and other miRNAs w/seed GGCCCAA)	-9.374	TargetScan Human	High (predicted)	TIMM50	9.374
hsa-miR-449b-5p	miR-34a-5p (and other miRNAs w/seed GGCAGUG)	-15.285	TargetScan Human	High (predicted)	TMEM59L	15.285
hsa-miR-7155-3p	miR-3136-3p (and other miRNAs w/seed GGCCCAA)	-9.374	TargetScan Human	High (predicted)	SYNGR3	9.374
hsa-miR-449b-5p	miR-34a-5p (and other miRNAs w/seed GGCAGUG)	-15.285	TargetScan Human	High (predicted)	SIDT1	15.285
hsa-miR-449b-5p	miR-34a-5p (and other miRNAs w/seed GGCAGUG)	-15.285	TargetScan Human	High (predicted)	COL26A1	15.285
hsa-miR-449b-5p	miR-34a-5p (and other miRNAs w/seed GGCAGUG)	-15.285	TargetScan Human	High (predicted)	LYPD8	15.285
hsa-miR-449b-5p	miR-34a-5p (and other miRNAs w/seed GGCAGUG)	-15.285	TargetScan Human	High (predicted)	CA7	15.285
hsa-miR-449b-5p	miR-34a-5p (and other miRNAs w/seed GGCAGUG)	-15.285	TargetScan Human	High (predicted)	ATG4B	15.285
hsa-miR-449b-5p	miR-34a-5p (and other miRNAs w/seed GGCAGUG)	-15.285	TargetScan Human	High (predicted)	CCNE2	15.285
hsa-miR-449b-5p	miR-34a-5p (and other miRNAs w/seed GGCAGUG)	-15.285	TargetScan Human	High (predicted)	CALB1	15.285
hsa-miR-449b-5p	miR-34a-5p (and other miRNAs w/seed GGCAGUG)	-15.285	TargetScan Human	High (predicted)	XYLT1	15.285
hsa-miR-449b-5p	miR-34a-5p (and other miRNAs w/seed GGCAGUG)	-15.285	TargetScan Human	High (predicted)	HNRNPA1	15.285
hsa-miR-449b-5p	miR-34a-5p (and other miRNAs w/seed GGCAGUG)	-15.285	TargetScan Human	High (predicted)	ZBTB8B	15.285
hsa-miR-449b-5p	miR-34a-5p (and other miRNAs w/seed GGCAGUG)	-15.285	TargetScan Human	High (predicted)	MARCHF8	15.285
hsa-miR-449b-5p	miR-34a-5p (and other miRNAs w/seed GGCAGUG)	-15.285	TargetScan Human	High (predicted)	UBE2QL1	15.285
hsa-miR-449b-5p	miR-34a-5p (and other miRNAs w/seed GGCAGUG)	-15.285	TargetScan Human	High (predicted)	INA	15.285
hsa-miR-449b-5p	miR-34a-5p (and other miRNAs w/seed GGCAGUG)	-15.285	TargetScan Human	High (predicted)	FKBP1B	15.285
hsa-miR-449b-5p	miR-34a-5p (and other miRNAs w/seed GGCAGUG)	-15.285	TargetScan Human	High (predicted)	POU6F1	15.285
hsa-miR-449b-5p	miR-34a-5p (and other miRNAs w/seed GGCAGUG)	-15.285	TargetScan Human	High (predicted)	ADRA1D	15.285
hsa-miR-449b-5p	miR-34a-5p (and other miRNAs w/seed GGCAGUG)	-15.285	TargetScan Human	High (predicted)	STX1A	15.285
hsa-miR-449b-5p	miR-34a-5p (and other miRNAs w/seed GGCAGUG)	-15.285	TargetScan Human	High (predicted)	OSGIN2	15.285
hsa-miR-7155-3p	miR-3136-3p (and other miRNAs w/seed GGCCCAA)	-9.374	TargetScan Human	High (predicted)	URM1	9.374
hsa-miR-449b-5p	miR-34a-5p (and other miRNAs w/seed GGCAGUG)	-15.285	TargetScan Human	High (predicted)	DPP3	15.285
hsa-miR-449b-5p	miR-34a-5p (and other miRNAs w/seed GGCAGUG)	-15.285	TargetScan Human	High (predicted)	DPYSL4	15.285
hsa-miR-449b-5p	miR-34a-5p (and other miRNAs w/seed GGCAGUG)	-15.285	TargetScan Human	High (predicted)	SPRR2G	15.285
hsa-miR-449b-5p	miR-34a-5p (and other miRNAs w/seed GGCAGUG)	-15.285	TargetScan Human	High (predicted)	FAM207A	15.285
hsa-miR-449b-5p	miR-34a-5p (and other miRNAs w/seed GGCAGUG)	-15.285	TargetScan Human	High (predicted)	ERGIC1	15.285
hsa-miR-449b-5p	miR-34a-5p (and other miRNAs w/seed GGCAGUG)	-15.285	TargetScan Human	High (predicted)	IKBKE	15.285
hsa-miR-449b-5p	miR-34a-5p (and other miRNAs w/seed GGCAGUG)	-15.285	TargetScan Human	High (predicted)	WASF1	15.285
hsa-miR-449b-5p	miR-34a-5p (and other miRNAs w/seed GGCAGUG)	-15.285	TargetScan Human	High (predicted)	LEF1	15.285
hsa-miR-449b-5p	miR-34a-5p (and other miRNAs w/seed GGCAGUG)	-15.285	TargetScan Human	High (predicted)	SNX15	15.285
hsa-miR-449b-5p	miR-34a-5p (and other miRNAs w/seed GGCAGUG)	-15.285	TargetScan Human	High (predicted)	MBLAC1	15.285
hsa-miR-449b-5p	miR-34a-5p (and other miRNAs w/seed GGCAGUG)	-15.285	TargetScan Human	High (predicted)	SNAI1	15.285
hsa-miR-449b-5p	miR-34a-5p (and other miRNAs w/seed GGCAGUG)	-15.285	TargetScan Human	High (predicted)	TPPP	15.285
hsa-miR-449b-5p	miR-34a-5p (and other miRNAs w/seed GGCAGUG)	-15.285	TargetScan Human	High (predicted)	CAV3	15.285
hsa-miR-616-3p	miR-616-3p (miRNAs w/seed GUCAUUG)	5.062	TargetScan Human	High (predicted)	CRYBG3	-5.062
hsa-miR-449b-5p	miR-34a-5p (and other miRNAs w/seed GGCAGUG)	-15.285	TargetScan Human	High (predicted)	C2orf15	15.285
hsa-miR-449b-5p	miR-34a-5p (and other miRNAs w/seed GGCAGUG)	-15.285	TargetScan Human	High (predicted)	LELP1	15.285
hsa-miR-449b-5p	miR-34a-5p (and other miRNAs w/seed GGCAGUG)	-15.285	TargetScan Human	High (predicted)	CYP4F3	15.285
hsa-miR-616-3p	miR-616-3p (miRNAs w/seed GUCAUUG)	5.062	TargetScan Human	High (predicted)	SMIM27	-5.062
hsa-miR-449b-5p	miR-34a-5p (and other miRNAs w/seed GGCAGUG)	-15.285	TargetScan Human	High (predicted)	KIF17	15.285
hsa-miR-449b-5p	miR-34a-5p (and other miRNAs w/seed GGCAGUG)	-15.285	TargetScan Human	High (predicted)	RAET1L	15.285
hsa-miR-449b-5p	miR-34a-5p (and other miRNAs w/seed GGCAGUG)	-15.285	TargetScan Human	High (predicted)	FXYD6-FXYD2	15.285
hsa-miR-449b-5p	miR-34a-5p (and other miRNAs w/seed GGCAGUG)	-15.285	TargetScan Human	High (predicted)	FOXJ2	15.285
hsa-miR-449b-5p	miR-34a-5p (and other miRNAs w/seed GGCAGUG)	-15.285	TargetScan Human	High (predicted)	SEPTIN3	15.285
hsa-miR-449b-5p	miR-34a-5p (and other miRNAs w/seed GGCAGUG)	-15.285	TargetScan Human	High (predicted)	PLA2G2F	15.285
hsa-miR-449b-5p	miR-34a-5p (and other miRNAs w/seed GGCAGUG)	-15.285	TargetScan Human	High (predicted)	PPP1R3E	15.285
hsa-miR-449b-5p	miR-34a-5p (and other miRNAs w/seed GGCAGUG)	-15.285	TargetScan Human	High (predicted)	ASIC2	15.285
hsa-miR-449b-5p	miR-34a-5p (and other miRNAs w/seed GGCAGUG)	-15.285	TargetScan Human	High (predicted)	UBP1	15.285
hsa-miR-449b-5p	miR-34a-5p (and other miRNAs w/seed GGCAGUG)	-15.285	TargetScan Human	High (predicted)	IGSF1	15.285
hsa-miR-449b-5p	miR-34a-5p (and other miRNAs w/seed GGCAGUG)	-15.285	TargetScan Human	High (predicted)	TSSC4	15.285
hsa-miR-449b-5p	miR-34a-5p (and other miRNAs w/seed GGCAGUG)	-15.285	TargetScan Human	High (predicted)	COMMD9	15.285
hsa-miR-616-3p	miR-616-3p (miRNAs w/seed GUCAUUG)	5.062	TargetScan Human	High (predicted)	ZNF385D	-5.062
hsa-miR-449b-5p	miR-34a-5p (and other miRNAs w/seed GGCAGUG)	-15.285	TargetScan Human	High (predicted)	LIN54	15.285
hsa-miR-449b-5p	miR-34a-5p (and other miRNAs w/seed GGCAGUG)	-15.285	TargetScan Human	High (predicted)	AP3S2	15.285
hsa-miR-449b-5p	miR-34a-5p (and other miRNAs w/seed GGCAGUG)	-15.285	TargetScan Human	High (predicted)	DNAH10OS	15.285
hsa-miR-449b-5p	miR-34a-5p (and other miRNAs w/seed GGCAGUG)	-15.285	TargetScan Human	High (predicted)	GINS3	15.285
hsa-miR-449b-5p	miR-34a-5p (and other miRNAs w/seed GGCAGUG)	-15.285	TargetScan Human	High (predicted)	TMEM35A	15.285
hsa-miR-449b-5p	miR-34a-5p (and other miRNAs w/seed GGCAGUG)	-15.285	TargetScan Human	High (predicted)	GAS1	15.285
hsa-miR-449b-5p	miR-34a-5p (and other miRNAs w/seed GGCAGUG)	-15.285	TargetScan Human	High (predicted)	KCNK3	15.285
hsa-miR-449b-5p	miR-34a-5p (and other miRNAs w/seed GGCAGUG)	-15.285	TargetScan Human	High (predicted)	FOXI1	15.285
hsa-miR-449b-5p	miR-34a-5p (and other miRNAs w/seed GGCAGUG)	-15.285	TargetScan Human	High (predicted)	RUSF1	15.285
hsa-miR-449b-5p	miR-34a-5p (and other miRNAs w/seed GGCAGUG)	-15.285	TargetScan Human	High (predicted)	DGKH	15.285
hsa-miR-449b-5p	miR-34a-5p (and other miRNAs w/seed GGCAGUG)	-15.285	TargetScan Human	High (predicted)	SLC48A1	15.285
hsa-miR-449b-5p	miR-34a-5p (and other miRNAs w/seed GGCAGUG)	-15.285	TargetScan Human	High (predicted)	SDR9C7	15.285
hsa-miR-449b-5p	miR-34a-5p (and other miRNAs w/seed GGCAGUG)	-15.285	TargetScan Human	High (predicted)	GPR22	15.285
hsa-miR-616-3p	miR-616-3p (miRNAs w/seed GUCAUUG)	5.062	TargetScan Human	High (predicted)	TRMT112	-5.062
hsa-miR-449b-5p	miR-34a-5p (and other miRNAs w/seed GGCAGUG)	-15.285	TargetScan Human	High (predicted)	TMEM126B	15.285
hsa-miR-449b-5p	miR-34a-5p (and other miRNAs w/seed GGCAGUG)	-15.285	TargetScan Human	High (predicted)	GPX3	15.285
hsa-miR-449b-5p	miR-34a-5p (and other miRNAs w/seed GGCAGUG)	-15.285	TargetScan Human	High (predicted)	CTDSPL	15.285
hsa-miR-449b-5p	miR-34a-5p (and other miRNAs w/seed GGCAGUG)	-15.285	TargetScan Human	High (predicted)	SCNN1G	15.285
hsa-miR-449b-5p	miR-34a-5p (and other miRNAs w/seed GGCAGUG)	-15.285	TargetScan Human	High (predicted)	SMIM30	15.285
hsa-miR-449b-5p	miR-34a-5p (and other miRNAs w/seed GGCAGUG)	-15.285	TargetScan Human	High (predicted)	C9orf47	15.285
hsa-miR-449b-5p	miR-34a-5p (and other miRNAs w/seed GGCAGUG)	-15.285	TargetScan Human	High (predicted)	RCAN1	15.285
hsa-miR-449b-5p	miR-34a-5p (and other miRNAs w/seed GGCAGUG)	-15.285	TargetScan Human	High (predicted)	HTR2C	15.285
hsa-miR-449b-5p	miR-34a-5p (and other miRNAs w/seed GGCAGUG)	-15.285	TargetScan Human	High (predicted)	DHRS13	15.285
hsa-miR-449b-5p	miR-34a-5p (and other miRNAs w/seed GGCAGUG)	-15.285	TargetScan Human	High (predicted)	VPS4A	15.285
hsa-miR-449b-5p	miR-34a-5p (and other miRNAs w/seed GGCAGUG)	-15.285	TargetScan Human	High (predicted)	RIC8B	15.285
hsa-miR-449b-5p	miR-34a-5p (and other miRNAs w/seed GGCAGUG)	-15.285	TargetScan Human	High (predicted)	ORMDL3	15.285
hsa-miR-449b-5p	miR-34a-5p (and other miRNAs w/seed GGCAGUG)	-15.285	TargetScan Human	High (predicted)	FGD6	15.285
hsa-miR-616-3p	miR-616-3p (miRNAs w/seed GUCAUUG)	5.062	TargetScan Human	High (predicted)	FFAR3	-5.062
hsa-miR-449b-5p	miR-34a-5p (and other miRNAs w/seed GGCAGUG)	-15.285	TargetScan Human	High (predicted)	NMUR1	15.285
hsa-miR-449b-5p	miR-34a-5p (and other miRNAs w/seed GGCAGUG)	-15.285	TargetScan Human	High (predicted)	VTCN1	15.285
hsa-miR-449b-5p	miR-34a-5p (and other miRNAs w/seed GGCAGUG)	-15.285	TargetScan Human	High (predicted)	TMEM130	15.285
hsa-miR-449b-5p	miR-34a-5p (and other miRNAs w/seed GGCAGUG)	-15.285	TargetScan Human	High (predicted)	BNC2	15.285
hsa-miR-449b-5p	miR-34a-5p (and other miRNAs w/seed GGCAGUG)	-15.285	TargetScan Human	High (predicted)	DMWD	15.285
hsa-miR-449b-5p	miR-34a-5p (and other miRNAs w/seed GGCAGUG)	-15.285	TargetScan Human	High (predicted)	GNAS	15.285
hsa-miR-449b-5p	miR-34a-5p (and other miRNAs w/seed GGCAGUG)	-15.285	TargetScan Human	High (predicted)	RTTN	15.285
hsa-miR-449b-5p	miR-34a-5p (and other miRNAs w/seed GGCAGUG)	-15.285	TargetScan Human	High (predicted)	BORCS8	15.285
hsa-miR-449b-5p	miR-34a-5p (and other miRNAs w/seed GGCAGUG)	-15.285	TargetScan Human	High (predicted)	MARCKSL1	15.285
hsa-miR-449b-5p	miR-34a-5p (and other miRNAs w/seed GGCAGUG)	-15.285	TargetScan Human	High (predicted)	KLHDC8B	15.285
hsa-miR-449b-5p	miR-34a-5p (and other miRNAs w/seed GGCAGUG)	-15.285	TargetScan Human	High (predicted)	LDHA	15.285
hsa-miR-449b-5p	miR-34a-5p (and other miRNAs w/seed GGCAGUG)	-15.285	TargetScan Human	High (predicted)	ELMOD1	15.285
hsa-miR-449b-5p	miR-34a-5p (and other miRNAs w/seed GGCAGUG)	-15.285	TargetScan Human	High (predicted)	PRKCQ	15.285
hsa-miR-449b-5p	miR-34a-5p (and other miRNAs w/seed GGCAGUG)	-15.285	TargetScan Human	High (predicted)	CPEB3	15.285
hsa-miR-449b-5p	miR-34a-5p (and other miRNAs w/seed GGCAGUG)	-15.285	TargetScan Human	High (predicted)	DIXDC1	15.285
hsa-miR-449b-5p	miR-34a-5p (and other miRNAs w/seed GGCAGUG)	-15.285	TargetScan Human	High (predicted)	FARP2	15.285
hsa-miR-449b-5p	miR-34a-5p (and other miRNAs w/seed GGCAGUG)	-15.285	TargetScan Human	High (predicted)	ZDHHC16	15.285
hsa-miR-449b-5p	miR-34a-5p (and other miRNAs w/seed GGCAGUG)	-15.285	TargetScan Human	High (predicted)	SLC30A3	15.285
hsa-miR-6834-5p	miR-6834-5p (miRNAs w/seed UGAGGGA)	-15.582	TargetScan Human	High (predicted)	ZDHHC6	15.582
hsa-miR-449b-5p	miR-34a-5p (and other miRNAs w/seed GGCAGUG)	-15.285	TargetScan Human	High (predicted)	SYT1	15.285
hsa-miR-449b-5p	miR-34a-5p (and other miRNAs w/seed GGCAGUG)	-15.285	TargetScan Human	High (predicted)	DIPK2A	15.285
hsa-miR-449b-5p	miR-34a-5p (and other miRNAs w/seed GGCAGUG)	-15.285	TargetScan Human	High (predicted)	SGSM2	15.285
hsa-miR-449b-5p	miR-34a-5p (and other miRNAs w/seed GGCAGUG)	-15.285	TargetScan Human	High (predicted)	ROCK1	15.285
hsa-miR-449b-5p	miR-34a-5p (and other miRNAs w/seed GGCAGUG)	-15.285	TargetScan Human	High (predicted)	MAPK13	15.285
hsa-miR-449b-5p	miR-34a-5p (and other miRNAs w/seed GGCAGUG)	-15.285	TargetScan Human	High (predicted)	RTN4RL1	15.285
hsa-miR-449b-5p	miR-34a-5p (and other miRNAs w/seed GGCAGUG)	-15.285	TargetScan Human	High (predicted)	KCNE3	15.285
hsa-miR-449b-5p	miR-34a-5p (and other miRNAs w/seed GGCAGUG)	-15.285	TargetScan Human	High (predicted)	PROZ	15.285
hsa-miR-449b-5p	miR-34a-5p (and other miRNAs w/seed GGCAGUG)	-15.285	TargetScan Human	High (predicted)	ANHX	15.285
hsa-miR-449b-5p	miR-34a-5p (and other miRNAs w/seed GGCAGUG)	-15.285	TargetScan Human	High (predicted)	SLC25A27	15.285
hsa-miR-449b-5p	miR-34a-5p (and other miRNAs w/seed GGCAGUG)	-15.285	TargetScan Human	High (predicted)	LRRC40	15.285
hsa-miR-449b-5p	miR-34a-5p (and other miRNAs w/seed GGCAGUG)	-15.285	TargetScan Human	High (predicted)	SHISA7	15.285
hsa-miR-449b-5p	miR-34a-5p (and other miRNAs w/seed GGCAGUG)	-15.285	TargetScan Human	High (predicted)	FUT1	15.285
hsa-miR-449b-5p	miR-34a-5p (and other miRNAs w/seed GGCAGUG)	-15.285	TargetScan Human	High (predicted)	LYST	15.285
hsa-miR-449b-5p	miR-34a-5p (and other miRNAs w/seed GGCAGUG)	-15.285	TargetScan Human	High (predicted)	ZNF282	15.285
hsa-miR-449b-5p	miR-34a-5p (and other miRNAs w/seed GGCAGUG)	-15.285	TargetScan Human	High (predicted)	TMEM250	15.285
hsa-miR-449b-5p	miR-34a-5p (and other miRNAs w/seed GGCAGUG)	-15.285	TargetScan Human	High (predicted)	SGPP1	15.285
hsa-miR-449b-5p	miR-34a-5p (and other miRNAs w/seed GGCAGUG)	-15.285	TargetScan Human	High (predicted)	PPP2R3A	15.285
hsa-miR-449b-5p	miR-34a-5p (and other miRNAs w/seed GGCAGUG)	-15.285	TargetScan Human	High (predicted)	DGKZ	15.285
hsa-miR-449b-5p	miR-34a-5p (and other miRNAs w/seed GGCAGUG)	-15.285	TargetScan Human	High (predicted)	KLRC4-KLRK1/KLRK1	15.285
hsa-miR-449b-5p	miR-34a-5p (and other miRNAs w/seed GGCAGUG)	-15.285	TargetScan Human	High (predicted)	TMEM273	15.285
hsa-miR-449b-5p	miR-34a-5p (and other miRNAs w/seed GGCAGUG)	-15.285	TargetScan Human	High (predicted)	CR2	15.285
hsa-miR-449b-5p	miR-34a-5p (and other miRNAs w/seed GGCAGUG)	-15.285	TargetScan Human	High (predicted)	HRK	15.285
hsa-miR-449b-5p	miR-34a-5p (and other miRNAs w/seed GGCAGUG)	-15.285	TargetScan Human	High (predicted)	TUBA3C/TUBA3D	15.285
hsa-miR-449b-5p	miR-34a-5p (and other miRNAs w/seed GGCAGUG)	-15.285	TargetScan Human	High (predicted)	RRAS	15.285
hsa-miR-449b-5p	miR-34a-5p (and other miRNAs w/seed GGCAGUG)	-15.285	TargetScan Human	High (predicted)	GATC	15.285
hsa-miR-449b-5p	miR-34a-5p (and other miRNAs w/seed GGCAGUG)	-15.285	TargetScan Human	High (predicted)	FABP1	15.285
hsa-miR-449b-5p	miR-34a-5p (and other miRNAs w/seed GGCAGUG)	-15.285	TargetScan Human	High (predicted)	ZNF628	15.285
hsa-miR-449b-5p	miR-34a-5p (and other miRNAs w/seed GGCAGUG)	-15.285	TargetScan Human	High (predicted)	WFDC5	15.285
hsa-miR-449b-5p	miR-34a-5p (and other miRNAs w/seed GGCAGUG)	-15.285	TargetScan Human	High (predicted)	SYT5	15.285
hsa-miR-449b-5p	miR-34a-5p (and other miRNAs w/seed GGCAGUG)	-15.285	TargetScan Human	High (predicted)	CYB561A3	15.285
hsa-miR-449b-5p	miR-34a-5p (and other miRNAs w/seed GGCAGUG)	-15.285	TargetScan Human	High (predicted)	BCAN	15.285
hsa-miR-449b-5p	miR-34a-5p (and other miRNAs w/seed GGCAGUG)	-15.285	TargetScan Human	High (predicted)	RTL8A	15.285
hsa-miR-449b-5p	miR-34a-5p (and other miRNAs w/seed GGCAGUG)	-15.285	TargetScan Human	High (predicted)	STAB2	15.285
hsa-miR-449b-5p	miR-34a-5p (and other miRNAs w/seed GGCAGUG)	-15.285	TargetScan Human	High (predicted)	DMAC2L	15.285
hsa-miR-449b-5p	miR-34a-5p (and other miRNAs w/seed GGCAGUG)	-15.285	TargetScan Human	High (predicted)	P2RY14	15.285
hsa-miR-449b-5p	miR-34a-5p (and other miRNAs w/seed GGCAGUG)	-15.285	TargetScan Human	High (predicted)	GCH1	15.285
hsa-miR-449b-5p	miR-34a-5p (and other miRNAs w/seed GGCAGUG)	-15.285	TargetScan Human	High (predicted)	CACNG8	15.285
hsa-miR-449b-5p	miR-34a-5p (and other miRNAs w/seed GGCAGUG)	-15.285	TargetScan Human	High (predicted)	FUT9	15.285
hsa-miR-449b-5p	miR-34a-5p (and other miRNAs w/seed GGCAGUG)	-15.285	TargetScan Human	High (predicted)	ZFP41	15.285
hsa-miR-449b-5p	miR-34a-5p (and other miRNAs w/seed GGCAGUG)	-15.285	TargetScan Human	High (predicted)	SCN2B	15.285
hsa-miR-449b-5p	miR-34a-5p (and other miRNAs w/seed GGCAGUG)	-15.285	TargetScan Human	High (predicted)	LZTS3	15.285
hsa-miR-449b-5p	miR-34a-5p (and other miRNAs w/seed GGCAGUG)	-15.285	TargetScan Human	High (predicted)	AL0215466	15.285
hsa-miR-449b-5p	miR-34a-5p (and other miRNAs w/seed GGCAGUG)	-15.285	TargetScan Human	High (predicted)	FAM83A	15.285
hsa-miR-449b-5p	miR-34a-5p (and other miRNAs w/seed GGCAGUG)	-15.285	TargetScan Human	High (predicted)	CLDN18	15.285
hsa-miR-449b-5p	miR-34a-5p (and other miRNAs w/seed GGCAGUG)	-15.285	TargetScan Human	High (predicted)	FAM71F1	15.285
hsa-miR-449b-5p	miR-34a-5p (and other miRNAs w/seed GGCAGUG)	-15.285	TargetScan Human	High (predicted)	ZDHHC17	15.285
hsa-miR-449b-5p	miR-34a-5p (and other miRNAs w/seed GGCAGUG)	-15.285	TargetScan Human	High (predicted)	PRR11	15.285
hsa-miR-449b-5p	miR-34a-5p (and other miRNAs w/seed GGCAGUG)	-15.285	TargetScan Human	High (predicted)	NAGPA	15.285
hsa-miR-449b-5p	miR-34a-5p (and other miRNAs w/seed GGCAGUG)	-15.285	TargetScan Human	High (predicted)	PEAK1	15.285
hsa-miR-449b-5p	miR-34a-5p (and other miRNAs w/seed GGCAGUG)	-15.285	TargetScan Human	High (predicted)	LINC01711	15.285
hsa-miR-449b-5p	miR-34a-5p (and other miRNAs w/seed GGCAGUG)	-15.285	TargetScan Human	High (predicted)	TRANK1	15.285
hsa-miR-449b-5p	miR-34a-5p (and other miRNAs w/seed GGCAGUG)	-15.285	TargetScan Human	High (predicted)	HID1	15.285
hsa-miR-449b-5p	miR-34a-5p (and other miRNAs w/seed GGCAGUG)	-15.285	TargetScan Human	High (predicted)	LOC102724064	15.285
hsa-miR-449b-5p	miR-34a-5p (and other miRNAs w/seed GGCAGUG)	-15.285	TargetScan Human	High (predicted)	NGB	15.285
hsa-miR-449b-5p	miR-34a-5p (and other miRNAs w/seed GGCAGUG)	-15.285	TargetScan Human	High (predicted)	ACTL10	15.285
hsa-miR-449b-5p	miR-34a-5p (and other miRNAs w/seed GGCAGUG)	-15.285	TargetScan Human	High (predicted)	CORO1C	15.285
hsa-miR-449b-5p	miR-34a-5p (and other miRNAs w/seed GGCAGUG)	-15.285	TargetScan Human	High (predicted)	CPLX2	15.285
hsa-miR-449b-5p	miR-34a-5p (and other miRNAs w/seed GGCAGUG)	-15.285	TargetScan Human	High (predicted)	ZNF16	15.285
hsa-miR-449b-5p	miR-34a-5p (and other miRNAs w/seed GGCAGUG)	-15.285	TargetScan Human	High (predicted)	CBX3	15.285
hsa-miR-449b-5p	miR-34a-5p (and other miRNAs w/seed GGCAGUG)	-15.285	TargetScan Human	High (predicted)	OR10G2	15.285
hsa-miR-449b-5p	miR-34a-5p (and other miRNAs w/seed GGCAGUG)	-15.285	TargetScan Human	High (predicted)	RRAGC	15.285
hsa-miR-449b-5p	miR-34a-5p (and other miRNAs w/seed GGCAGUG)	-15.285	TargetScan Human	High (predicted)	SURF4	15.285
hsa-miR-449b-5p	miR-34a-5p (and other miRNAs w/seed GGCAGUG)	-15.285	TargetScan Human	High (predicted)	GLRX5	15.285
hsa-miR-449b-5p	miR-34a-5p (and other miRNAs w/seed GGCAGUG)	-15.285	TargetScan Human	High (predicted)	LHPP	15.285
hsa-miR-449b-5p	miR-34a-5p (and other miRNAs w/seed GGCAGUG)	-15.285	TargetScan Human	High (predicted)	GFRA3	15.285
hsa-miR-449b-5p	miR-34a-5p (and other miRNAs w/seed GGCAGUG)	-15.285	TargetScan Human	High (predicted)	ZNRF3	15.285
hsa-miR-449b-5p	miR-34a-5p (and other miRNAs w/seed GGCAGUG)	-15.285	TargetScan Human	High (predicted)	TUFT1	15.285
hsa-miR-449b-5p	miR-34a-5p (and other miRNAs w/seed GGCAGUG)	-15.285	TargetScan Human	High (predicted)	OLFML1	15.285
hsa-miR-449b-5p	miR-34a-5p (and other miRNAs w/seed GGCAGUG)	-15.285	TargetScan Human	High (predicted)	FAM117B	15.285
hsa-miR-449b-5p	miR-34a-5p (and other miRNAs w/seed GGCAGUG)	-15.285	TargetScan Human	High (predicted)	LINC01547	15.285
hsa-miR-449b-5p	miR-34a-5p (and other miRNAs w/seed GGCAGUG)	-15.285	TargetScan Human	High (predicted)	KDM5D	15.285
hsa-miR-449b-5p	miR-34a-5p (and other miRNAs w/seed GGCAGUG)	-15.285	TargetScan Human	High (predicted)	ISY1-RAB43	15.285
hsa-miR-449b-5p	miR-34a-5p (and other miRNAs w/seed GGCAGUG)	-15.285	TargetScan Human	High (predicted)	PLAG1	15.285
hsa-miR-6834-5p	miR-6834-5p (miRNAs w/seed UGAGGGA)	-15.582	TargetScan Human	High (predicted)	CENPP	15.582
hsa-miR-6834-5p	miR-6834-5p (miRNAs w/seed UGAGGGA)	-15.582	TargetScan Human	High (predicted)	ASB8	15.582
hsa-miR-449b-5p	miR-34a-5p (and other miRNAs w/seed GGCAGUG)	-15.285	TargetScan Human	High (predicted)	NETO1	15.285
hsa-miR-449b-5p	miR-34a-5p (and other miRNAs w/seed GGCAGUG)	-15.285	TargetScan Human	High (predicted)	CBFA2T3	15.285
hsa-miR-449b-5p	miR-34a-5p (and other miRNAs w/seed GGCAGUG)	-15.285	TargetScan Human	High (predicted)	NOS1AP	15.285
hsa-miR-449b-5p	miR-34a-5p (and other miRNAs w/seed GGCAGUG)	-15.285	TargetScan Human	High (predicted)	RNF165	15.285
hsa-miR-449b-5p	miR-34a-5p (and other miRNAs w/seed GGCAGUG)	-15.285	TargetScan Human	High (predicted)	ZNF551	15.285
hsa-miR-449b-5p	miR-34a-5p (and other miRNAs w/seed GGCAGUG)	-15.285	TargetScan Human	High (predicted)	UBE2NL	15.285
hsa-miR-449b-5p	miR-34a-5p (and other miRNAs w/seed GGCAGUG)	-15.285	TargetScan Human	High (predicted)	GREM2	15.285
hsa-miR-449b-5p	miR-34a-5p (and other miRNAs w/seed GGCAGUG)	-15.285	TargetScan Human	High (predicted)	ZNF774	15.285
hsa-miR-449b-5p	miR-34a-5p (and other miRNAs w/seed GGCAGUG)	-15.285	TargetScan Human	High (predicted)	TSN	15.285
hsa-miR-6834-5p	miR-6834-5p (miRNAs w/seed UGAGGGA)	-15.582	TargetScan Human	High (predicted)	PTCH2	15.582
hsa-miR-449b-5p	miR-34a-5p (and other miRNAs w/seed GGCAGUG)	-15.285	TargetScan Human	High (predicted)	UCN2	15.285
hsa-miR-449b-5p	miR-34a-5p (and other miRNAs w/seed GGCAGUG)	-15.285	TargetScan Human	High (predicted)	TWIST2	15.285
hsa-miR-449b-5p	miR-34a-5p (and other miRNAs w/seed GGCAGUG)	-15.285	TargetScan Human	High (predicted)	ANK3	15.285
hsa-miR-449b-5p	miR-34a-5p (and other miRNAs w/seed GGCAGUG)	-15.285	TargetScan Human	High (predicted)	PLA2G15	15.285
hsa-miR-449b-5p	miR-34a-5p (and other miRNAs w/seed GGCAGUG)	-15.285	TargetScan Human	High (predicted)	LGR4	15.285
hsa-miR-449b-5p	miR-34a-5p (and other miRNAs w/seed GGCAGUG)	-15.285	TargetScan Human	High (predicted)	NAV1	15.285
hsa-miR-449b-5p	miR-34a-5p (and other miRNAs w/seed GGCAGUG)	-15.285	TargetScan Human	High (predicted)	DLEC1	15.285
hsa-miR-449b-5p	miR-34a-5p (and other miRNAs w/seed GGCAGUG)	-15.285	TargetScan Human	High (predicted)	PNOC	15.285
hsa-miR-449b-5p	miR-34a-5p (and other miRNAs w/seed GGCAGUG)	-15.285	TargetScan Human	High (predicted)	SNTB2	15.285
hsa-miR-449b-5p	miR-34a-5p (and other miRNAs w/seed GGCAGUG)	-15.285	TargetScan Human	High (predicted)	PPDPFL	15.285
hsa-miR-449b-5p	miR-34a-5p (and other miRNAs w/seed GGCAGUG)	-15.285	TargetScan Human	High (predicted)	BEST1	15.285
hsa-miR-449b-5p	miR-34a-5p (and other miRNAs w/seed GGCAGUG)	-15.285	TargetScan Human	High (predicted)	FUT8	15.285
hsa-miR-449b-5p	miR-34a-5p (and other miRNAs w/seed GGCAGUG)	-15.285	TargetScan Human	High (predicted)	TNS2	15.285
hsa-miR-449b-5p	miR-34a-5p (and other miRNAs w/seed GGCAGUG)	-15.285	TargetScan Human	High (predicted)	ARHGAP36	15.285
hsa-miR-449b-5p	miR-34a-5p (and other miRNAs w/seed GGCAGUG)	-15.285	TargetScan Human	High (predicted)	VPS37B	15.285
hsa-miR-449b-5p	miR-34a-5p (and other miRNAs w/seed GGCAGUG)	-15.285	TargetScan Human	High (predicted)	LPAR2	15.285
hsa-miR-449b-5p	miR-34a-5p (and other miRNAs w/seed GGCAGUG)	-15.285	TargetScan Human	High (predicted)	BRINP1	15.285
hsa-miR-449b-5p	miR-34a-5p (and other miRNAs w/seed GGCAGUG)	-15.285	TargetScan Human	High (predicted)	RAP1GDS1	15.285
hsa-miR-449b-5p	miR-34a-5p (and other miRNAs w/seed GGCAGUG)	-15.285	TargetScan Human	High (predicted)	GLTP	15.285
hsa-miR-449b-5p	miR-34a-5p (and other miRNAs w/seed GGCAGUG)	-15.285	TargetScan Human	High (predicted)	TENM1	15.285
hsa-miR-449b-5p	miR-34a-5p (and other miRNAs w/seed GGCAGUG)	-15.285	TargetScan Human	High (predicted)	PLN	15.285
hsa-miR-449b-5p	miR-34a-5p (and other miRNAs w/seed GGCAGUG)	-15.285	TargetScan Human	High (predicted)	IRGQ	15.285
hsa-miR-449b-5p	miR-34a-5p (and other miRNAs w/seed GGCAGUG)	-15.285	TargetScan Human	High (predicted)	PPP1R14D	15.285
hsa-miR-449b-5p	miR-34a-5p (and other miRNAs w/seed GGCAGUG)	-15.285	TargetScan Human	High (predicted)	TNFSF14	15.285
hsa-miR-449b-5p	miR-34a-5p (and other miRNAs w/seed GGCAGUG)	-15.285	TargetScan Human	High (predicted)	RP11_318A157	15.285
hsa-miR-449b-5p	miR-34a-5p (and other miRNAs w/seed GGCAGUG)	-15.285	TargetScan Human	High (predicted)	EML5	15.285
hsa-miR-449b-5p	miR-34a-5p (and other miRNAs w/seed GGCAGUG)	-15.285	TargetScan Human	High (predicted)	RHBG	15.285
hsa-miR-449b-5p	miR-34a-5p (and other miRNAs w/seed GGCAGUG)	-15.285	TargetScan Human	High (predicted)	AK3	15.285
hsa-miR-449b-5p	miR-34a-5p (and other miRNAs w/seed GGCAGUG)	-15.285	TargetScan Human	High (predicted)	SMIM24	15.285
hsa-miR-449b-5p	miR-34a-5p (and other miRNAs w/seed GGCAGUG)	-15.285	TargetScan Human	High (predicted)	GPALPP1	15.285
hsa-miR-449b-5p	miR-34a-5p (and other miRNAs w/seed GGCAGUG)	-15.285	TargetScan Human	High (predicted)	FGF23	15.285
hsa-miR-449b-5p	miR-34a-5p (and other miRNAs w/seed GGCAGUG)	-15.285	TargetScan Human	High (predicted)	ZNF324	15.285
hsa-miR-449b-5p	miR-34a-5p (and other miRNAs w/seed GGCAGUG)	-15.285	TargetScan Human	High (predicted)	CTNND2	15.285
hsa-miR-449b-5p	miR-34a-5p (and other miRNAs w/seed GGCAGUG)	-15.285	TargetScan Human	High (predicted)	CAPN6	15.285
hsa-miR-449b-5p	miR-34a-5p (and other miRNAs w/seed GGCAGUG)	-15.285	TargetScan Human	High (predicted)	TSPAN18	15.285
hsa-miR-449b-5p	miR-34a-5p (and other miRNAs w/seed GGCAGUG)	-15.285	TargetScan Human	High (predicted)	ENAM	15.285
hsa-miR-449b-5p	miR-34a-5p (and other miRNAs w/seed GGCAGUG)	-15.285	TargetScan Human	High (predicted)	OLIG3	15.285
hsa-miR-7155-3p	miR-3136-3p (and other miRNAs w/seed GGCCCAA)	-9.374	TargetScan Human	High (predicted)	TMEM156	9.374
hsa-miR-7155-3p	miR-3136-3p (and other miRNAs w/seed GGCCCAA)	-9.374	TargetScan Human	High (predicted)	PFN1	9.374
hsa-miR-7155-3p	miR-3136-3p (and other miRNAs w/seed GGCCCAA)	-9.374	TargetScan Human	High (predicted)	SPCS2	9.374
hsa-miR-7155-3p	miR-3136-3p (and other miRNAs w/seed GGCCCAA)	-9.374	TargetScan Human	High (predicted)	DDIT3	9.374
hsa-miR-7155-3p	miR-3136-3p (and other miRNAs w/seed GGCCCAA)	-9.374	TargetScan Human	High (predicted)	TMPRSS5	9.374
hsa-miR-7155-3p	miR-3136-3p (and other miRNAs w/seed GGCCCAA)	-9.374	TargetScan Human	High (predicted)	ZNF589	9.374
hsa-miR-7155-3p	miR-3136-3p (and other miRNAs w/seed GGCCCAA)	-9.374	TargetScan Human	High (predicted)	KCNJ6	9.374
hsa-miR-7155-3p	miR-3136-3p (and other miRNAs w/seed GGCCCAA)	-9.374	TargetScan Human	High (predicted)	LINC01644	9.374
hsa-miR-7155-3p	miR-3136-3p (and other miRNAs w/seed GGCCCAA)	-9.374	TargetScan Human	High (predicted)	APLN	9.374
hsa-miR-7155-3p	miR-3136-3p (and other miRNAs w/seed GGCCCAA)	-9.374	TargetScan Human	High (predicted)	TWF1	9.374
hsa-miR-7155-3p	miR-3136-3p (and other miRNAs w/seed GGCCCAA)	-9.374	TargetScan Human	High (predicted)	IQCJ	9.374
hsa-miR-7155-3p	miR-3136-3p (and other miRNAs w/seed GGCCCAA)	-9.374	TargetScan Human	High (predicted)	LRP11	9.374
hsa-miR-7155-3p	miR-3136-3p (and other miRNAs w/seed GGCCCAA)	-9.374	TargetScan Human	High (predicted)	CD46	9.374
hsa-miR-7155-3p	miR-3136-3p (and other miRNAs w/seed GGCCCAA)	-9.374	TargetScan Human	High (predicted)	MMP10	9.374
hsa-miR-7155-3p	miR-3136-3p (and other miRNAs w/seed GGCCCAA)	-9.374	TargetScan Human	High (predicted)	HROB	9.374
hsa-miR-7155-3p	miR-3136-3p (and other miRNAs w/seed GGCCCAA)	-9.374	TargetScan Human	High (predicted)	OLFM3	9.374
hsa-miR-7155-3p	miR-3136-3p (and other miRNAs w/seed GGCCCAA)	-9.374	TargetScan Human	High (predicted)	GPR26	9.374
hsa-miR-7155-3p	miR-3136-3p (and other miRNAs w/seed GGCCCAA)	-9.374	TargetScan Human	High (predicted)	SCAF11	9.374
hsa-miR-7155-3p	miR-3136-3p (and other miRNAs w/seed GGCCCAA)	-9.374	TargetScan Human	High (predicted)	LDB1	9.374
hsa-miR-7155-3p	miR-3136-3p (and other miRNAs w/seed GGCCCAA)	-9.374	TargetScan Human	High (predicted)	SERTAD1	9.374
hsa-miR-7155-3p	miR-3136-3p (and other miRNAs w/seed GGCCCAA)	-9.374	TargetScan Human	High (predicted)	SYCE2	9.374
hsa-miR-449b-5p	miR-34a-5p (and other miRNAs w/seed GGCAGUG)	-15.285	TargetScan Human	High (predicted)	KCNK9	15.285
hsa-miR-7155-3p	miR-3136-3p (and other miRNAs w/seed GGCCCAA)	-9.374	TargetScan Human	High (predicted)	RHOT2	9.374
hsa-miR-449b-5p	miR-34a-5p (and other miRNAs w/seed GGCAGUG)	-15.285	TargetScan Human	High (predicted)	CCDC50	15.285
hsa-miR-7155-3p	miR-3136-3p (and other miRNAs w/seed GGCCCAA)	-9.374	TargetScan Human	High (predicted)	TRIM46	9.374
hsa-miR-449b-5p	miR-34a-5p (and other miRNAs w/seed GGCAGUG)	-15.285	TargetScan Human	High (predicted)	ARHGDIB	15.285
hsa-miR-7155-3p	miR-3136-3p (and other miRNAs w/seed GGCCCAA)	-9.374	TargetScan Human	High (predicted)	CNIH2	9.374
hsa-miR-7155-3p	miR-3136-3p (and other miRNAs w/seed GGCCCAA)	-9.374	TargetScan Human	High (predicted)	PBLD	9.374
hsa-miR-7155-3p	miR-3136-3p (and other miRNAs w/seed GGCCCAA)	-9.374	TargetScan Human	High (predicted)	GPR148	9.374
hsa-miR-7155-3p	miR-3136-3p (and other miRNAs w/seed GGCCCAA)	-9.374	TargetScan Human	High (predicted)	FOXQ1	9.374
hsa-miR-7155-3p	miR-3136-3p (and other miRNAs w/seed GGCCCAA)	-9.374	TargetScan Human	High (predicted)	CLN6	9.374
hsa-miR-7155-3p	miR-3136-3p (and other miRNAs w/seed GGCCCAA)	-9.374	TargetScan Human	High (predicted)	GRB2	9.374
hsa-miR-7155-3p	miR-3136-3p (and other miRNAs w/seed GGCCCAA)	-9.374	TargetScan Human	High (predicted)	TRIB1	9.374
hsa-miR-7155-3p	miR-3136-3p (and other miRNAs w/seed GGCCCAA)	-9.374	TargetScan Human	High (predicted)	DEFB1	9.374
hsa-miR-7155-3p	miR-3136-3p (and other miRNAs w/seed GGCCCAA)	-9.374	TargetScan Human	High (predicted)	UNC119B	9.374
hsa-miR-449b-5p	miR-34a-5p (and other miRNAs w/seed GGCAGUG)	-15.285	TargetScan Human	High (predicted)	RCVRN	15.285
hsa-miR-7155-3p	miR-3136-3p (and other miRNAs w/seed GGCCCAA)	-9.374	TargetScan Human	High (predicted)	GNG3	9.374
hsa-miR-7155-3p	miR-3136-3p (and other miRNAs w/seed GGCCCAA)	-9.374	TargetScan Human	High (predicted)	AARS2	9.374
hsa-miR-7155-3p	miR-3136-3p (and other miRNAs w/seed GGCCCAA)	-9.374	TargetScan Human	High (predicted)	C8orf48	9.374
hsa-miR-7155-3p	miR-3136-3p (and other miRNAs w/seed GGCCCAA)	-9.374	TargetScan Human	High (predicted)	TRPC6	9.374
hsa-miR-7155-3p	miR-3136-3p (and other miRNAs w/seed GGCCCAA)	-9.374	TargetScan Human	High (predicted)	RIBC2	9.374
hsa-miR-7155-3p	miR-3136-3p (and other miRNAs w/seed GGCCCAA)	-9.374	TargetScan Human	High (predicted)	TMEM8B	9.374
hsa-miR-7155-3p	miR-3136-3p (and other miRNAs w/seed GGCCCAA)	-9.374	TargetScan Human	High (predicted)	HKDC1	9.374
hsa-miR-7155-3p	miR-3136-3p (and other miRNAs w/seed GGCCCAA)	-9.374	TargetScan Human	High (predicted)	CHIT1	9.374
hsa-miR-7155-3p	miR-3136-3p (and other miRNAs w/seed GGCCCAA)	-9.374	TargetScan Human	High (predicted)	S100A14	9.374
hsa-miR-7155-3p	miR-3136-3p (and other miRNAs w/seed GGCCCAA)	-9.374	TargetScan Human	High (predicted)	HHATL	9.374
hsa-miR-7155-3p	miR-3136-3p (and other miRNAs w/seed GGCCCAA)	-9.374	TargetScan Human	High (predicted)	LRRC41	9.374
hsa-miR-7155-3p	miR-3136-3p (and other miRNAs w/seed GGCCCAA)	-9.374	TargetScan Human	High (predicted)	NGFR	9.374
hsa-miR-7155-3p	miR-3136-3p (and other miRNAs w/seed GGCCCAA)	-9.374	TargetScan Human	High (predicted)	TMCO1	9.374
hsa-miR-7155-3p	miR-3136-3p (and other miRNAs w/seed GGCCCAA)	-9.374	TargetScan Human	High (predicted)	NPY1R	9.374
hsa-miR-7155-3p	miR-3136-3p (and other miRNAs w/seed GGCCCAA)	-9.374	TargetScan Human	High (predicted)	RPL10L	9.374
hsa-miR-449b-5p	miR-34a-5p (and other miRNAs w/seed GGCAGUG)	-15.285	TargetScan Human	High (predicted)	ANKRD52	15.285
hsa-miR-7155-3p	miR-3136-3p (and other miRNAs w/seed GGCCCAA)	-9.374	TargetScan Human	High (predicted)	SCML1	9.374
hsa-miR-7155-3p	miR-3136-3p (and other miRNAs w/seed GGCCCAA)	-9.374	TargetScan Human	High (predicted)	GNG7	9.374
hsa-miR-7155-3p	miR-3136-3p (and other miRNAs w/seed GGCCCAA)	-9.374	TargetScan Human	High (predicted)	NCR3LG1	9.374
hsa-miR-7155-3p	miR-3136-3p (and other miRNAs w/seed GGCCCAA)	-9.374	TargetScan Human	High (predicted)	RHO	9.374
hsa-miR-7155-3p	miR-3136-3p (and other miRNAs w/seed GGCCCAA)	-9.374	TargetScan Human	High (predicted)	TSPAN1	9.374
hsa-miR-449b-5p	miR-34a-5p (and other miRNAs w/seed GGCAGUG)	-15.285	TargetScan Human	High (predicted)	AIRE	15.285
hsa-miR-7155-3p	miR-3136-3p (and other miRNAs w/seed GGCCCAA)	-9.374	TargetScan Human	High (predicted)	LMBR1L	9.374
hsa-miR-449b-5p	miR-34a-5p (and other miRNAs w/seed GGCAGUG)	-15.285	TargetScan Human	High (predicted)	NECTIN1	15.285
hsa-miR-7155-3p	miR-3136-3p (and other miRNAs w/seed GGCCCAA)	-9.374	TargetScan Human	High (predicted)	STKLD1	9.374
hsa-miR-7155-3p	miR-3136-3p (and other miRNAs w/seed GGCCCAA)	-9.374	TargetScan Human	High (predicted)	ELMO2	9.374
hsa-miR-7155-3p	miR-3136-3p (and other miRNAs w/seed GGCCCAA)	-9.374	TargetScan Human	High (predicted)	REXO4	9.374
hsa-miR-7155-3p	miR-3136-3p (and other miRNAs w/seed GGCCCAA)	-9.374	TargetScan Human	High (predicted)	CYP11B1	9.374
hsa-miR-7155-3p	miR-3136-3p (and other miRNAs w/seed GGCCCAA)	-9.374	TargetScan Human	High (predicted)	RCAN1	9.374
hsa-miR-7155-3p	miR-3136-3p (and other miRNAs w/seed GGCCCAA)	-9.374	TargetScan Human	High (predicted)	SLC35E3	9.374
hsa-miR-7155-3p	miR-3136-3p (and other miRNAs w/seed GGCCCAA)	-9.374	TargetScan Human	High (predicted)	AJAP1	9.374
hsa-miR-7155-3p	miR-3136-3p (and other miRNAs w/seed GGCCCAA)	-9.374	TargetScan Human	High (predicted)	DPAGT1	9.374
hsa-miR-7155-3p	miR-3136-3p (and other miRNAs w/seed GGCCCAA)	-9.374	TargetScan Human	High (predicted)	TRMT61B	9.374
hsa-miR-7155-3p	miR-3136-3p (and other miRNAs w/seed GGCCCAA)	-9.374	TargetScan Human	High (predicted)	C9orf47	9.374
hsa-miR-7155-3p	miR-3136-3p (and other miRNAs w/seed GGCCCAA)	-9.374	TargetScan Human	High (predicted)	FGF11	9.374
hsa-miR-7155-3p	miR-3136-3p (and other miRNAs w/seed GGCCCAA)	-9.374	TargetScan Human	High (predicted)	BEND4	9.374
hsa-miR-7155-3p	miR-3136-3p (and other miRNAs w/seed GGCCCAA)	-9.374	TargetScan Human	High (predicted)	PRR23C	9.374
hsa-miR-7155-3p	miR-3136-3p (and other miRNAs w/seed GGCCCAA)	-9.374	TargetScan Human	High (predicted)	TENT5B	9.374
hsa-miR-7155-3p	miR-3136-3p (and other miRNAs w/seed GGCCCAA)	-9.374	TargetScan Human	High (predicted)	LINC01973	9.374
hsa-miR-7155-3p	miR-3136-3p (and other miRNAs w/seed GGCCCAA)	-9.374	TargetScan Human	High (predicted)	ZNF546	9.374
hsa-miR-7155-3p	miR-3136-3p (and other miRNAs w/seed GGCCCAA)	-9.374	TargetScan Human	High (predicted)	PLOD2	9.374
hsa-miR-7155-3p	miR-3136-3p (and other miRNAs w/seed GGCCCAA)	-9.374	TargetScan Human	High (predicted)	UTP3	9.374
hsa-miR-7155-3p	miR-3136-3p (and other miRNAs w/seed GGCCCAA)	-9.374	TargetScan Human	High (predicted)	SCUBE1	9.374
hsa-miR-7155-3p	miR-3136-3p (and other miRNAs w/seed GGCCCAA)	-9.374	TargetScan Human	High (predicted)	MED22	9.374
hsa-miR-7155-3p	miR-3136-3p (and other miRNAs w/seed GGCCCAA)	-9.374	TargetScan Human	High (predicted)	CCN3	9.374
hsa-miR-7155-3p	miR-3136-3p (and other miRNAs w/seed GGCCCAA)	-9.374	TargetScan Human	High (predicted)	TP53AIP1	9.374
hsa-miR-7155-3p	miR-3136-3p (and other miRNAs w/seed GGCCCAA)	-9.374	TargetScan Human	High (predicted)	AGTPBP1	9.374
hsa-miR-7155-3p	miR-3136-3p (and other miRNAs w/seed GGCCCAA)	-9.374	TargetScan Human	High (predicted)	TBC1D28	9.374
hsa-miR-7155-3p	miR-3136-3p (and other miRNAs w/seed GGCCCAA)	-9.374	TargetScan Human	High (predicted)	C11orf87	9.374
hsa-miR-7155-3p	miR-3136-3p (and other miRNAs w/seed GGCCCAA)	-9.374	TargetScan Human	High (predicted)	RNF7	9.374
hsa-miR-7155-3p	miR-3136-3p (and other miRNAs w/seed GGCCCAA)	-9.374	TargetScan Human	High (predicted)	TLE1	9.374
hsa-miR-7155-3p	miR-3136-3p (and other miRNAs w/seed GGCCCAA)	-9.374	TargetScan Human	High (predicted)	STK40	9.374
hsa-miR-7155-3p	miR-3136-3p (and other miRNAs w/seed GGCCCAA)	-9.374	TargetScan Human	High (predicted)	MIXL1	9.374
hsa-miR-7155-3p	miR-3136-3p (and other miRNAs w/seed GGCCCAA)	-9.374	TargetScan Human	High (predicted)	CLCN6	9.374
hsa-miR-7155-3p	miR-3136-3p (and other miRNAs w/seed GGCCCAA)	-9.374	TargetScan Human	High (predicted)	HOXD8	9.374
hsa-miR-7155-3p	miR-3136-3p (and other miRNAs w/seed GGCCCAA)	-9.374	TargetScan Human	High (predicted)	MSANTD2	9.374
hsa-miR-7155-3p	miR-3136-3p (and other miRNAs w/seed GGCCCAA)	-9.374	TargetScan Human	High (predicted)	KIF7	9.374
hsa-miR-449b-5p	miR-34a-5p (and other miRNAs w/seed GGCAGUG)	-15.285	TargetScan Human	High (predicted)	ASB4	15.285
hsa-miR-7155-3p	miR-3136-3p (and other miRNAs w/seed GGCCCAA)	-9.374	TargetScan Human	High (predicted)	DVL2	9.374
hsa-miR-7155-3p	miR-3136-3p (and other miRNAs w/seed GGCCCAA)	-9.374	TargetScan Human	High (predicted)	PDLIM2	9.374
hsa-miR-7155-3p	miR-3136-3p (and other miRNAs w/seed GGCCCAA)	-9.374	TargetScan Human	High (predicted)	COL4A6	9.374
hsa-miR-7155-3p	miR-3136-3p (and other miRNAs w/seed GGCCCAA)	-9.374	TargetScan Human	High (predicted)	SPTSSB	9.374
hsa-miR-7155-3p	miR-3136-3p (and other miRNAs w/seed GGCCCAA)	-9.374	TargetScan Human	High (predicted)	IRF5	9.374
hsa-miR-7155-3p	miR-3136-3p (and other miRNAs w/seed GGCCCAA)	-9.374	TargetScan Human	High (predicted)	CD200R1L	9.374
hsa-miR-7155-3p	miR-3136-3p (and other miRNAs w/seed GGCCCAA)	-9.374	TargetScan Human	High (predicted)	NICN1	9.374
hsa-miR-7155-3p	miR-3136-3p (and other miRNAs w/seed GGCCCAA)	-9.374	TargetScan Human	High (predicted)	REPIN1	9.374
hsa-miR-7155-3p	miR-3136-3p (and other miRNAs w/seed GGCCCAA)	-9.374	TargetScan Human	High (predicted)	ACVR1B	9.374
hsa-miR-7155-3p	miR-3136-3p (and other miRNAs w/seed GGCCCAA)	-9.374	TargetScan Human	High (predicted)	LMOD3	9.374
hsa-miR-7155-3p	miR-3136-3p (and other miRNAs w/seed GGCCCAA)	-9.374	TargetScan Human	High (predicted)	TGFA	9.374
hsa-miR-7155-3p	miR-3136-3p (and other miRNAs w/seed GGCCCAA)	-9.374	TargetScan Human	High (predicted)	RAB37	9.374
hsa-miR-7155-3p	miR-3136-3p (and other miRNAs w/seed GGCCCAA)	-9.374	TargetScan Human	High (predicted)	CD164L2	9.374
hsa-miR-7155-3p	miR-3136-3p (and other miRNAs w/seed GGCCCAA)	-9.374	TargetScan Human	High (predicted)	B4GALT7	9.374
hsa-miR-7155-3p	miR-3136-3p (and other miRNAs w/seed GGCCCAA)	-9.374	TargetScan Human	High (predicted)	TARS2	9.374
hsa-miR-7155-3p	miR-3136-3p (and other miRNAs w/seed GGCCCAA)	-9.374	TargetScan Human	High (predicted)	TFRC	9.374
hsa-miR-7155-3p	miR-3136-3p (and other miRNAs w/seed GGCCCAA)	-9.374	TargetScan Human	High (predicted)	ADCK2	9.374
hsa-miR-7155-3p	miR-3136-3p (and other miRNAs w/seed GGCCCAA)	-9.374	TargetScan Human	High (predicted)	SMARCA1	9.374
hsa-miR-7155-3p	miR-3136-3p (and other miRNAs w/seed GGCCCAA)	-9.374	TargetScan Human	High (predicted)	LIF	9.374
hsa-miR-7155-3p	miR-3136-3p (and other miRNAs w/seed GGCCCAA)	-9.374	TargetScan Human	High (predicted)	C8orf82	9.374
hsa-miR-7155-3p	miR-3136-3p (and other miRNAs w/seed GGCCCAA)	-9.374	TargetScan Human	High (predicted)	KCNRG	9.374
hsa-miR-449b-5p	miR-34a-5p (and other miRNAs w/seed GGCAGUG)	-15.285	TargetScan Human	High (predicted)	PRR23B	15.285
hsa-miR-7155-3p	miR-3136-3p (and other miRNAs w/seed GGCCCAA)	-9.374	TargetScan Human	High (predicted)	LOC107984285	9.374
hsa-miR-7155-3p	miR-3136-3p (and other miRNAs w/seed GGCCCAA)	-9.374	TargetScan Human	High (predicted)	MMGT1	9.374
hsa-miR-7155-3p	miR-3136-3p (and other miRNAs w/seed GGCCCAA)	-9.374	TargetScan Human	High (predicted)	RNF24	9.374
hsa-miR-449b-5p	miR-34a-5p (and other miRNAs w/seed GGCAGUG)	-15.285	TargetScan Human	High (predicted)	KLRD1	15.285
hsa-miR-7155-3p	miR-3136-3p (and other miRNAs w/seed GGCCCAA)	-9.374	TargetScan Human	High (predicted)	RRP1	9.374
hsa-miR-7155-3p	miR-3136-3p (and other miRNAs w/seed GGCCCAA)	-9.374	TargetScan Human	High (predicted)	LCLAT1	9.374
hsa-miR-7155-3p	miR-3136-3p (and other miRNAs w/seed GGCCCAA)	-9.374	TargetScan Human	High (predicted)	FRMD8	9.374
hsa-miR-7155-3p	miR-3136-3p (and other miRNAs w/seed GGCCCAA)	-9.374	TargetScan Human	High (predicted)	TIGIT	9.374
hsa-miR-7155-3p	miR-3136-3p (and other miRNAs w/seed GGCCCAA)	-9.374	TargetScan Human	High (predicted)	NMNAT3	9.374
hsa-miR-7155-3p	miR-3136-3p (and other miRNAs w/seed GGCCCAA)	-9.374	TargetScan Human	High (predicted)	PATE2	9.374
hsa-miR-7155-3p	miR-3136-3p (and other miRNAs w/seed GGCCCAA)	-9.374	TargetScan Human	High (predicted)	NFIA	9.374
hsa-miR-7155-3p	miR-3136-3p (and other miRNAs w/seed GGCCCAA)	-9.374	TargetScan Human	High (predicted)	FCGRT	9.374
hsa-miR-7155-3p	miR-3136-3p (and other miRNAs w/seed GGCCCAA)	-9.374	TargetScan Human	High (predicted)	PVR	9.374
hsa-miR-7155-3p	miR-3136-3p (and other miRNAs w/seed GGCCCAA)	-9.374	TargetScan Human	High (predicted)	DDIT4L	9.374
hsa-miR-7155-3p	miR-3136-3p (and other miRNAs w/seed GGCCCAA)	-9.374	TargetScan Human	High (predicted)	EDNRA	9.374
hsa-miR-7155-3p	miR-3136-3p (and other miRNAs w/seed GGCCCAA)	-9.374	TargetScan Human	High (predicted)	ADRA2B	9.374
hsa-miR-7155-3p	miR-3136-3p (and other miRNAs w/seed GGCCCAA)	-9.374	TargetScan Human	High (predicted)	CEPT1	9.374
hsa-miR-7155-3p	miR-3136-3p (and other miRNAs w/seed GGCCCAA)	-9.374	TargetScan Human	High (predicted)	SPOPL	9.374
hsa-miR-7155-3p	miR-3136-3p (and other miRNAs w/seed GGCCCAA)	-9.374	TargetScan Human	High (predicted)	SV2B	9.374
hsa-miR-7155-3p	miR-3136-3p (and other miRNAs w/seed GGCCCAA)	-9.374	TargetScan Human	High (predicted)	FNTB	9.374
hsa-miR-7155-3p	miR-3136-3p (and other miRNAs w/seed GGCCCAA)	-9.374	TargetScan Human	High (predicted)	MAOA	9.374
hsa-miR-7155-3p	miR-3136-3p (and other miRNAs w/seed GGCCCAA)	-9.374	TargetScan Human	High (predicted)	SUMO3	9.374
hsa-miR-7155-3p	miR-3136-3p (and other miRNAs w/seed GGCCCAA)	-9.374	TargetScan Human	High (predicted)	CTDNEP1	9.374
hsa-miR-7155-3p	miR-3136-3p (and other miRNAs w/seed GGCCCAA)	-9.374	TargetScan Human	High (predicted)	SPRYD3	9.374
hsa-miR-7155-3p	miR-3136-3p (and other miRNAs w/seed GGCCCAA)	-9.374	TargetScan Human	High (predicted)	ZNF571	9.374
hsa-miR-7155-3p	miR-3136-3p (and other miRNAs w/seed GGCCCAA)	-9.374	TargetScan Human	High (predicted)	FARSA	9.374
hsa-miR-7155-3p	miR-3136-3p (and other miRNAs w/seed GGCCCAA)	-9.374	TargetScan Human	High (predicted)	DCAF7	9.374
hsa-miR-7155-3p	miR-3136-3p (and other miRNAs w/seed GGCCCAA)	-9.374	TargetScan Human	High (predicted)	SLC30A2	9.374
hsa-miR-7155-3p	miR-3136-3p (and other miRNAs w/seed GGCCCAA)	-9.374	TargetScan Human	High (predicted)	BSPRY	9.374
hsa-miR-7155-3p	miR-3136-3p (and other miRNAs w/seed GGCCCAA)	-9.374	TargetScan Human	High (predicted)	TMEM97	9.374
hsa-miR-7155-3p	miR-3136-3p (and other miRNAs w/seed GGCCCAA)	-9.374	TargetScan Human	High (predicted)	NT5C1A	9.374
hsa-miR-7155-3p	miR-3136-3p (and other miRNAs w/seed GGCCCAA)	-9.374	TargetScan Human	High (predicted)	ADORA1	9.374
hsa-miR-7155-3p	miR-3136-3p (and other miRNAs w/seed GGCCCAA)	-9.374	TargetScan Human	High (predicted)	BAK1	9.374
hsa-miR-7155-3p	miR-3136-3p (and other miRNAs w/seed GGCCCAA)	-9.374	TargetScan Human	High (predicted)	ADCYAP1R1	9.374
hsa-miR-7155-3p	miR-3136-3p (and other miRNAs w/seed GGCCCAA)	-9.374	TargetScan Human	High (predicted)	CHCHD5	9.374
hsa-miR-7155-3p	miR-3136-3p (and other miRNAs w/seed GGCCCAA)	-9.374	TargetScan Human	High (predicted)	CYBC1	9.374
hsa-miR-7155-3p	miR-3136-3p (and other miRNAs w/seed GGCCCAA)	-9.374	TargetScan Human	High (predicted)	ZBTB42	9.374
hsa-miR-7155-3p	miR-3136-3p (and other miRNAs w/seed GGCCCAA)	-9.374	TargetScan Human	High (predicted)	GDF10	9.374
hsa-miR-7155-3p	miR-3136-3p (and other miRNAs w/seed GGCCCAA)	-9.374	TargetScan Human	High (predicted)	C1orf158	9.374
hsa-miR-7155-3p	miR-3136-3p (and other miRNAs w/seed GGCCCAA)	-9.374	TargetScan Human	High (predicted)	TMEM239	9.374
hsa-miR-7155-3p	miR-3136-3p (and other miRNAs w/seed GGCCCAA)	-9.374	TargetScan Human	High (predicted)	TSPYL1	9.374
hsa-miR-449b-5p	miR-34a-5p (and other miRNAs w/seed GGCAGUG)	-15.285	TargetScan Human	High (predicted)	ING3	15.285
hsa-miR-7155-3p	miR-3136-3p (and other miRNAs w/seed GGCCCAA)	-9.374	TargetScan Human	High (predicted)	TMEM100	9.374
hsa-miR-7155-3p	miR-3136-3p (and other miRNAs w/seed GGCCCAA)	-9.374	TargetScan Human	High (predicted)	FAM161B	9.374
hsa-miR-7155-3p	miR-3136-3p (and other miRNAs w/seed GGCCCAA)	-9.374	TargetScan Human	High (predicted)	C9orf16	9.374
hsa-miR-7155-3p	miR-3136-3p (and other miRNAs w/seed GGCCCAA)	-9.374	TargetScan Human	High (predicted)	LINC01555	9.374
hsa-miR-7155-3p	miR-3136-3p (and other miRNAs w/seed GGCCCAA)	-9.374	TargetScan Human	High (predicted)	IFI44L	9.374
hsa-miR-7155-3p	miR-3136-3p (and other miRNAs w/seed GGCCCAA)	-9.374	TargetScan Human	High (predicted)	C12orf43	9.374
hsa-miR-7155-3p	miR-3136-3p (and other miRNAs w/seed GGCCCAA)	-9.374	TargetScan Human	High (predicted)	CABP7	9.374
hsa-miR-7155-3p	miR-3136-3p (and other miRNAs w/seed GGCCCAA)	-9.374	TargetScan Human	High (predicted)	TOMM40	9.374
hsa-miR-7155-3p	miR-3136-3p (and other miRNAs w/seed GGCCCAA)	-9.374	TargetScan Human	High (predicted)	LINC01554	9.374
hsa-miR-7155-3p	miR-3136-3p (and other miRNAs w/seed GGCCCAA)	-9.374	TargetScan Human	High (predicted)	GOLGA7B	9.374
hsa-miR-7155-3p	miR-3136-3p (and other miRNAs w/seed GGCCCAA)	-9.374	TargetScan Human	High (predicted)	TMSB4Y	9.374
hsa-miR-7155-3p	miR-3136-3p (and other miRNAs w/seed GGCCCAA)	-9.374	TargetScan Human	High (predicted)	XKRX	9.374
hsa-miR-7155-3p	miR-3136-3p (and other miRNAs w/seed GGCCCAA)	-9.374	TargetScan Human	High (predicted)	POLR2D	9.374
hsa-miR-7155-3p	miR-3136-3p (and other miRNAs w/seed GGCCCAA)	-9.374	TargetScan Human	High (predicted)	LRRC55	9.374
hsa-miR-7155-3p	miR-3136-3p (and other miRNAs w/seed GGCCCAA)	-9.374	TargetScan Human	High (predicted)	TBC1D13	9.374
hsa-miR-7155-3p	miR-3136-3p (and other miRNAs w/seed GGCCCAA)	-9.374	TargetScan Human	High (predicted)	SPNS3	9.374
hsa-miR-7155-3p	miR-3136-3p (and other miRNAs w/seed GGCCCAA)	-9.374	TargetScan Human	High (predicted)	BMI1	9.374
hsa-miR-7155-3p	miR-3136-3p (and other miRNAs w/seed GGCCCAA)	-9.374	TargetScan Human	High (predicted)	MPZL3	9.374
hsa-miR-7155-3p	miR-3136-3p (and other miRNAs w/seed GGCCCAA)	-9.374	TargetScan Human	High (predicted)	ITGA5	9.374
hsa-miR-7155-3p	miR-3136-3p (and other miRNAs w/seed GGCCCAA)	-9.374	TargetScan Human	High (predicted)	SMARCD1	9.374
hsa-miR-7155-3p	miR-3136-3p (and other miRNAs w/seed GGCCCAA)	-9.374	TargetScan Human	High (predicted)	HOPX	9.374
hsa-miR-616-3p	miR-616-3p (miRNAs w/seed GUCAUUG)	5.062	TargetScan Human	High (predicted)	PDE6H	-5.062
hsa-miR-616-3p	miR-616-3p (miRNAs w/seed GUCAUUG)	5.062	TargetScan Human	High (predicted)	MAEL	-5.062
hsa-miR-616-3p	miR-616-3p (miRNAs w/seed GUCAUUG)	5.062	TargetScan Human	High (predicted)	TFRC	-5.062
hsa-miR-616-3p	miR-616-3p (miRNAs w/seed GUCAUUG)	5.062	TargetScan Human	High (predicted)	KANK4	-5.062
hsa-miR-616-3p	miR-616-3p (miRNAs w/seed GUCAUUG)	5.062	TargetScan Human	High (predicted)	CCN4	-5.062
hsa-miR-616-3p	miR-616-3p (miRNAs w/seed GUCAUUG)	5.062	TargetScan Human	High (predicted)	TXK	-5.062
hsa-miR-6834-5p	miR-6834-5p (miRNAs w/seed UGAGGGA)	-15.582	TargetScan Human	High (predicted)	PAK3	15.582
hsa-miR-616-3p	miR-616-3p (miRNAs w/seed GUCAUUG)	5.062	TargetScan Human	High (predicted)	RXYLT1	-5.062
hsa-miR-6834-5p	miR-6834-5p (miRNAs w/seed UGAGGGA)	-15.582	TargetScan Human	High (predicted)	SNX20	15.582
hsa-miR-616-3p	miR-616-3p (miRNAs w/seed GUCAUUG)	5.062	TargetScan Human	High (predicted)	LINC02873	-5.062
hsa-miR-616-3p	miR-616-3p (miRNAs w/seed GUCAUUG)	5.062	TargetScan Human	High (predicted)	C5orf46	-5.062
hsa-miR-616-3p	miR-616-3p (miRNAs w/seed GUCAUUG)	5.062	TargetScan Human	High (predicted)	RGS17	-5.062
hsa-miR-616-3p	miR-616-3p (miRNAs w/seed GUCAUUG)	5.062	TargetScan Human	High (predicted)	BZW1	-5.062
hsa-miR-616-3p	miR-616-3p (miRNAs w/seed GUCAUUG)	5.062	TargetScan Human	High (predicted)	DOK6	-5.062
hsa-miR-6834-5p	miR-6834-5p (miRNAs w/seed UGAGGGA)	-15.582	TargetScan Human	High (predicted)	LOC401589	15.582
hsa-miR-616-3p	miR-616-3p (miRNAs w/seed GUCAUUG)	5.062	TargetScan Human	High (predicted)	LILRB5	-5.062
hsa-miR-616-3p	miR-616-3p (miRNAs w/seed GUCAUUG)	5.062	TargetScan Human	High (predicted)	CHCHD1	-5.062
hsa-miR-616-3p	miR-616-3p (miRNAs w/seed GUCAUUG)	5.062	TargetScan Human	High (predicted)	PDE8B	-5.062
hsa-miR-616-3p	miR-616-3p (miRNAs w/seed GUCAUUG)	5.062	TargetScan Human	High (predicted)	CXCL5	-5.062
hsa-miR-616-3p	miR-616-3p (miRNAs w/seed GUCAUUG)	5.062	TargetScan Human	High (predicted)	C20orf141	-5.062
hsa-miR-616-3p	miR-616-3p (miRNAs w/seed GUCAUUG)	5.062	TargetScan Human	High (predicted)	PUDP	-5.062
hsa-miR-616-3p	miR-616-3p (miRNAs w/seed GUCAUUG)	5.062	TargetScan Human	High (predicted)	CDH18	-5.062
hsa-miR-616-3p	miR-616-3p (miRNAs w/seed GUCAUUG)	5.062	TargetScan Human	High (predicted)	MT-ATP8	-5.062
hsa-miR-616-3p	miR-616-3p (miRNAs w/seed GUCAUUG)	5.062	TargetScan Human	High (predicted)	ANKRD16	-5.062
hsa-miR-616-3p	miR-616-3p (miRNAs w/seed GUCAUUG)	5.062	TargetScan Human	High (predicted)	DCUN1D4	-5.062
hsa-miR-616-3p	miR-616-3p (miRNAs w/seed GUCAUUG)	5.062	TargetScan Human	High (predicted)	TAC1	-5.062
hsa-miR-616-3p	miR-616-3p (miRNAs w/seed GUCAUUG)	5.062	TargetScan Human	High (predicted)	CCDC149	-5.062
hsa-miR-616-3p	miR-616-3p (miRNAs w/seed GUCAUUG)	5.062	TargetScan Human	High (predicted)	SGK2	-5.062
hsa-miR-616-3p	miR-616-3p (miRNAs w/seed GUCAUUG)	5.062	TargetScan Human	High (predicted)	MYOZ2	-5.062
hsa-miR-616-3p	miR-616-3p (miRNAs w/seed GUCAUUG)	5.062	TargetScan Human	High (predicted)	TSHZ2	-5.062
hsa-miR-616-3p	miR-616-3p (miRNAs w/seed GUCAUUG)	5.062	TargetScan Human	High (predicted)	PRB1/PRB2	-5.062
hsa-miR-616-3p	miR-616-3p (miRNAs w/seed GUCAUUG)	5.062	TargetScan Human	High (predicted)	DLG2	-5.062
hsa-miR-616-3p	miR-616-3p (miRNAs w/seed GUCAUUG)	5.062	TargetScan Human	High (predicted)	FGF7	-5.062
hsa-miR-616-3p	miR-616-3p (miRNAs w/seed GUCAUUG)	5.062	TargetScan Human	High (predicted)	IGFL3	-5.062
hsa-miR-616-3p	miR-616-3p (miRNAs w/seed GUCAUUG)	5.062	TargetScan Human	High (predicted)	SPANXB1 (includes others)	-5.062
hsa-miR-616-3p	miR-616-3p (miRNAs w/seed GUCAUUG)	5.062	TargetScan Human	High (predicted)	THBS2	-5.062
hsa-miR-616-3p	miR-616-3p (miRNAs w/seed GUCAUUG)	5.062	TargetScan Human	High (predicted)	RP5_856G12	-5.062
hsa-miR-616-3p	miR-616-3p (miRNAs w/seed GUCAUUG)	5.062	TargetScan Human	High (predicted)	UBE2W	-5.062
hsa-miR-616-3p	miR-616-3p (miRNAs w/seed GUCAUUG)	5.062	TargetScan Human	High (predicted)	ARL8A	-5.062
hsa-miR-616-3p	miR-616-3p (miRNAs w/seed GUCAUUG)	5.062	TargetScan Human	High (predicted)	TRIB1	-5.062
hsa-miR-6834-5p	miR-6834-5p (miRNAs w/seed UGAGGGA)	-15.582	TargetScan Human	High (predicted)	SIX5	15.582
hsa-miR-616-3p	miR-616-3p (miRNAs w/seed GUCAUUG)	5.062	TargetScan Human	High (predicted)	RAB27B	-5.062
hsa-miR-616-3p	miR-616-3p (miRNAs w/seed GUCAUUG)	5.062	TargetScan Human	High (predicted)	VAX2	-5.062
hsa-miR-616-3p	miR-616-3p (miRNAs w/seed GUCAUUG)	5.062	TargetScan Human	High (predicted)	RDH11	-5.062
hsa-miR-616-3p	miR-616-3p (miRNAs w/seed GUCAUUG)	5.062	TargetScan Human	High (predicted)	EPB41L2	-5.062
hsa-miR-616-3p	miR-616-3p (miRNAs w/seed GUCAUUG)	5.062	TargetScan Human	High (predicted)	ZNF512	-5.062
hsa-miR-616-3p	miR-616-3p (miRNAs w/seed GUCAUUG)	5.062	TargetScan Human	High (predicted)	GC	-5.062
hsa-miR-616-3p	miR-616-3p (miRNAs w/seed GUCAUUG)	5.062	TargetScan Human	High (predicted)	ZNF22	-5.062
hsa-miR-616-3p	miR-616-3p (miRNAs w/seed GUCAUUG)	5.062	TargetScan Human	High (predicted)	PTPN22	-5.062
hsa-miR-616-3p	miR-616-3p (miRNAs w/seed GUCAUUG)	5.062	TargetScan Human	High (predicted)	CDH8	-5.062
hsa-miR-616-3p	miR-616-3p (miRNAs w/seed GUCAUUG)	5.062	TargetScan Human	High (predicted)	ANKRD34C	-5.062
hsa-miR-616-3p	miR-616-3p (miRNAs w/seed GUCAUUG)	5.062	TargetScan Human	High (predicted)	TOMM5	-5.062
hsa-miR-616-3p	miR-616-3p (miRNAs w/seed GUCAUUG)	5.062	TargetScan Human	High (predicted)	BRD1	-5.062
hsa-miR-616-3p	miR-616-3p (miRNAs w/seed GUCAUUG)	5.062	TargetScan Human	High (predicted)	GK	-5.062
hsa-miR-616-3p	miR-616-3p (miRNAs w/seed GUCAUUG)	5.062	TargetScan Human	High (predicted)	SCGB1D2	-5.062
hsa-miR-616-3p	miR-616-3p (miRNAs w/seed GUCAUUG)	5.062	TargetScan Human	High (predicted)	HSD17B7	-5.062
hsa-miR-616-3p	miR-616-3p (miRNAs w/seed GUCAUUG)	5.062	TargetScan Human	High (predicted)	TMEM196	-5.062
hsa-miR-616-3p	miR-616-3p (miRNAs w/seed GUCAUUG)	5.062	TargetScan Human	High (predicted)	LSM11	-5.062
hsa-miR-616-3p	miR-616-3p (miRNAs w/seed GUCAUUG)	5.062	TargetScan Human	High (predicted)	MAGEE2	-5.062
hsa-miR-616-3p	miR-616-3p (miRNAs w/seed GUCAUUG)	5.062	TargetScan Human	High (predicted)	MSANTD1	-5.062
hsa-miR-616-3p	miR-616-3p (miRNAs w/seed GUCAUUG)	5.062	TargetScan Human	High (predicted)	LGSN	-5.062
hsa-miR-616-3p	miR-616-3p (miRNAs w/seed GUCAUUG)	5.062	TargetScan Human	High (predicted)	PLCB1	-5.062
hsa-miR-616-3p	miR-616-3p (miRNAs w/seed GUCAUUG)	5.062	TargetScan Human	High (predicted)	HJV	-5.062
hsa-miR-616-3p	miR-616-3p (miRNAs w/seed GUCAUUG)	5.062	TargetScan Human	High (predicted)	LLCFC1	-5.062
hsa-miR-616-3p	miR-616-3p (miRNAs w/seed GUCAUUG)	5.062	TargetScan Human	High (predicted)	NMRK1	-5.062
hsa-miR-616-3p	miR-616-3p (miRNAs w/seed GUCAUUG)	5.062	TargetScan Human	High (predicted)	TBX22	-5.062
hsa-miR-616-3p	miR-616-3p (miRNAs w/seed GUCAUUG)	5.062	TargetScan Human	High (predicted)	SMIM10	-5.062
hsa-miR-616-3p	miR-616-3p (miRNAs w/seed GUCAUUG)	5.062	TargetScan Human	High (predicted)	CCDC112	-5.062
hsa-miR-6834-5p	miR-6834-5p (miRNAs w/seed UGAGGGA)	-15.582	TargetScan Human	High (predicted)	NDEL1	15.582
hsa-miR-616-3p	miR-616-3p (miRNAs w/seed GUCAUUG)	5.062	TargetScan Human	High (predicted)	HPGD	-5.062
hsa-miR-616-3p	miR-616-3p (miRNAs w/seed GUCAUUG)	5.062	TargetScan Human	High (predicted)	BPGM	-5.062
hsa-miR-616-3p	miR-616-3p (miRNAs w/seed GUCAUUG)	5.062	TargetScan Human	High (predicted)	SAMD13	-5.062
hsa-miR-616-3p	miR-616-3p (miRNAs w/seed GUCAUUG)	5.062	TargetScan Human	High (predicted)	LAPTM4B	-5.062
hsa-miR-616-3p	miR-616-3p (miRNAs w/seed GUCAUUG)	5.062	TargetScan Human	High (predicted)	TECTB	-5.062
hsa-miR-616-3p	miR-616-3p (miRNAs w/seed GUCAUUG)	5.062	TargetScan Human	High (predicted)	XKR4	-5.062
hsa-miR-616-3p	miR-616-3p (miRNAs w/seed GUCAUUG)	5.062	TargetScan Human	High (predicted)	GPR42	-5.062
hsa-miR-616-3p	miR-616-3p (miRNAs w/seed GUCAUUG)	5.062	TargetScan Human	High (predicted)	CNEP1R1	-5.062
hsa-miR-616-3p	miR-616-3p (miRNAs w/seed GUCAUUG)	5.062	TargetScan Human	High (predicted)	CCN2	-5.062
hsa-miR-616-3p	miR-616-3p (miRNAs w/seed GUCAUUG)	5.062	TargetScan Human	High (predicted)	TMPRSS5	-5.062
hsa-miR-616-3p	miR-616-3p (miRNAs w/seed GUCAUUG)	5.062	TargetScan Human	High (predicted)	MARCHF1	-5.062
hsa-miR-616-3p	miR-616-3p (miRNAs w/seed GUCAUUG)	5.062	TargetScan Human	High (predicted)	CHAC2	-5.062
hsa-miR-616-3p	miR-616-3p (miRNAs w/seed GUCAUUG)	5.062	TargetScan Human	High (predicted)	STX8	-5.062
hsa-miR-616-3p	miR-616-3p (miRNAs w/seed GUCAUUG)	5.062	TargetScan Human	High (predicted)	CYRIB	-5.062
hsa-miR-616-3p	miR-616-3p (miRNAs w/seed GUCAUUG)	5.062	TargetScan Human	High (predicted)	TEX12	-5.062
hsa-miR-616-3p	miR-616-3p (miRNAs w/seed GUCAUUG)	5.062	TargetScan Human	High (predicted)	SRSF4	-5.062
hsa-miR-616-3p	miR-616-3p (miRNAs w/seed GUCAUUG)	5.062	TargetScan Human	High (predicted)	KRT25	-5.062
hsa-miR-616-3p	miR-616-3p (miRNAs w/seed GUCAUUG)	5.062	TargetScan Human	High (predicted)	COQ5	-5.062
hsa-miR-616-3p	miR-616-3p (miRNAs w/seed GUCAUUG)	5.062	TargetScan Human	High (predicted)	ERBB4	-5.062
hsa-miR-616-3p	miR-616-3p (miRNAs w/seed GUCAUUG)	5.062	TargetScan Human	High (predicted)	INSL4	-5.062
hsa-miR-616-3p	miR-616-3p (miRNAs w/seed GUCAUUG)	5.062	TargetScan Human	High (predicted)	ST8SIA6	-5.062
hsa-miR-616-3p	miR-616-3p (miRNAs w/seed GUCAUUG)	5.062	TargetScan Human	High (predicted)	LINC01619	-5.062
hsa-miR-616-3p	miR-616-3p (miRNAs w/seed GUCAUUG)	5.062	TargetScan Human	High (predicted)	RAB33B	-5.062
hsa-miR-616-3p	miR-616-3p (miRNAs w/seed GUCAUUG)	5.062	TargetScan Human	High (predicted)	ZNF561	-5.062
hsa-miR-616-3p	miR-616-3p (miRNAs w/seed GUCAUUG)	5.062	TargetScan Human	High (predicted)	GLRA2	-5.062
hsa-miR-616-3p	miR-616-3p (miRNAs w/seed GUCAUUG)	5.062	TargetScan Human	High (predicted)	TNFSF14	-5.062
hsa-miR-616-3p	miR-616-3p (miRNAs w/seed GUCAUUG)	5.062	TargetScan Human	High (predicted)	MAP4K4	-5.062
hsa-miR-6834-5p	miR-6834-5p (miRNAs w/seed UGAGGGA)	-15.582	TargetScan Human	High (predicted)	MED30	15.582
hsa-miR-616-3p	miR-616-3p (miRNAs w/seed GUCAUUG)	5.062	TargetScan Human	High (predicted)	RP11_67H21	-5.062
hsa-miR-616-3p	miR-616-3p (miRNAs w/seed GUCAUUG)	5.062	TargetScan Human	High (predicted)	PRB3	-5.062
hsa-miR-6834-5p	miR-6834-5p (miRNAs w/seed UGAGGGA)	-15.582	TargetScan Human	High (predicted)	GPX1	15.582
