# Supplementary material for: Vegetarian diets, circulating miRNA expression and healthspan in subjects living in the Blue Zone
Source: Precis Clin Med. 2020 Oct 23;3(4):245–59. doi: 10.1093/pcmedi/pbaa037 (PMC7757436; doi:10.1093/pcmedi/pbaa037)
Supplement: pbaa037_Supplemental_Files [file pbaa037_supplemental_files.zip › Supplementary table 6.xlsx]

## Sheet: Table S6
Supplementary table 6. Differentially expressed miRNAs between V and NV in males and females
Males				Females
microRNA ID	Log2FoldChange	P-value	Padj	microRNA ID	Log2FoldChange	P-value	Padj
hsa-miR-624-5p	-2.77698	0.00126785	0.0986575	hsa-miR-124-3p	-4.0373	0.000189395	0.0823235
hsa-miR-23b-3p	-1.02215	0.000486023	0.0579988	hsa-miR-132-5p	-2.54033	0.000470545	0.153398
hsa-miR-382-5p	1.18546	0.00622129	0.296963	hsa-miR-16-5p	-1.2905	6.09267e-05	0.0397242
hsa-miR-320b	1.30676	0.00439826	0.242242	hsa-miR-4657	14.2392	1.29851e-07	0.000169326
hsa-miR-190b-5p	1.32392	0.00492035	0.251641
hsa-miR-193a-5p	1.38925	0.000578443	0.0591665
hsa-miR-497-5p	1.67323	0.00320906	0.191474
hsa-miR-760	1.69117	0.00151569	0.0986575
hsa-miR-582-3p	1.74195	0.00138514	0.0986575
hsa-miR-193b-5p	1.91461	0.000431965	0.0579988
hsa-miR-483-5p	2.05665	3.63e-05	0.013006
hsa-miR-5187-5p	3.02993	0.00068072	0.0609244
hsa-miR-187-3p	4.06189	9.32e-05	0.0222333
hsa-miR-3667-5p	4.49355	0.000218974	0.0391963
hsa-miR-6834-5p	22.4853	9.75e-07	0.000697913
*Padj ≤0.3, |log2FC|≥ 0.5
