# Supplementary material for: Vegetarian diets, circulating miRNA expression and healthspan in subjects living in the Blue Zone
Source: Precis Clin Med. 2020 Oct 23;3(4):245–59. doi: 10.1093/pcmedi/pbaa037 (PMC7757436; doi:10.1093/pcmedi/pbaa037)
Supplement: pbaa037_Supplemental_Files [file pbaa037_supplemental_files.zip › Supplementary table 7A.xlsx]

## Sheet: Table S7A
Supplementary table 7A. IPA miRNA target filter results on differentially expressed miRNAs between V and NV in males
ID	Symbol	Expr Log Ratio	Source	Confidence	Gene Symbol	Assigned Expr Log Ratio
hsa-miR-497-5p	miR-16-5p (and other miRNAs w/seed AGCAGCA)	1.673	TarBase,TargetScan Human	Experimentally Observed,Moderate (predicted)	ABCF2	-1.673
hsa-miR-497-5p	miR-16-5p (and other miRNAs w/seed AGCAGCA)	1.673	TarBase	Experimentally Observed	ABHD10	-1.673
hsa-miR-497-5p	miR-16-5p (and other miRNAs w/seed AGCAGCA)	1.673	TarBase,TargetScan Human	Experimentally Observed,Moderate (predicted)	ACP2	-1.673
hsa-miR-497-5p	miR-16-5p (and other miRNAs w/seed AGCAGCA)	1.673	TargetScan Human	High (predicted)	ACSS2	-1.673
hsa-miR-497-5p	miR-16-5p (and other miRNAs w/seed AGCAGCA)	1.673	miRecords	Experimentally Observed	ACTR1A	-1.673
hsa-miR-497-5p	miR-16-5p (and other miRNAs w/seed AGCAGCA)	1.673	TargetScan Human	High (predicted)	ACTR2	-1.673
hsa-miR-497-5p	miR-16-5p (and other miRNAs w/seed AGCAGCA)	1.673	TargetScan Human	High (predicted)	ACVR2B	-1.673
hsa-miR-497-5p	miR-16-5p (and other miRNAs w/seed AGCAGCA)	1.673	TarBase	Experimentally Observed	ADSS2	-1.673
hsa-miR-497-5p	miR-16-5p (and other miRNAs w/seed AGCAGCA)	1.673	TargetScan Human	High (predicted)	AGO4	-1.673
hsa-miR-497-5p	miR-16-5p (and other miRNAs w/seed AGCAGCA)	1.673	TargetScan Human	High (predicted)	AK4	-1.673
hsa-miR-497-5p	miR-16-5p (and other miRNAs w/seed AGCAGCA)	1.673	TargetScan Human	High (predicted)	AKT3	-1.673
hsa-miR-497-5p	miR-16-5p (and other miRNAs w/seed AGCAGCA)	1.673	TargetScan Human	High (predicted)	ALAD	-1.673
hsa-miR-497-5p	miR-16-5p (and other miRNAs w/seed AGCAGCA)	1.673	TargetScan Human	High (predicted)	ALKBH3	-1.673
hsa-miR-497-5p	miR-16-5p (and other miRNAs w/seed AGCAGCA)	1.673	TargetScan Human	High (predicted)	ALOX12	-1.673
hsa-miR-497-5p	miR-16-5p (and other miRNAs w/seed AGCAGCA)	1.673	TargetScan Human	High (predicted)	AMER1	-1.673
hsa-miR-497-5p	miR-16-5p (and other miRNAs w/seed AGCAGCA)	1.673	miRecords	Experimentally Observed	ANAPC16	-1.673
hsa-miR-497-5p	miR-16-5p (and other miRNAs w/seed AGCAGCA)	1.673	Ingenuity Expert Findings,TargetScan Human	Experimentally Observed,Moderate (predicted)	ANLN	-1.673
hsa-miR-497-5p	miR-16-5p (and other miRNAs w/seed AGCAGCA)	1.673	TargetScan Human	High (predicted)	ANO3	-1.673
hsa-miR-497-5p	miR-16-5p (and other miRNAs w/seed AGCAGCA)	1.673	TargetScan Human	High (predicted)	ANXA11	-1.673
hsa-miR-497-5p	miR-16-5p (and other miRNAs w/seed AGCAGCA)	1.673	TargetScan Human	High (predicted)	AP5S1	-1.673
hsa-miR-497-5p	miR-16-5p (and other miRNAs w/seed AGCAGCA)	1.673	TargetScan Human	High (predicted)	APLN	-1.673
hsa-miR-497-5p	miR-16-5p (and other miRNAs w/seed AGCAGCA)	1.673	TargetScan Human	High (predicted)	AQP11	-1.673
hsa-miR-497-5p	miR-16-5p (and other miRNAs w/seed AGCAGCA)	1.673	TargetScan Human	High (predicted)	AREL1	-1.673
hsa-miR-497-5p	miR-16-5p (and other miRNAs w/seed AGCAGCA)	1.673	TarBase,TargetScan Human	Experimentally Observed,Moderate (predicted)	ARHGDIA	-1.673
hsa-miR-497-5p	miR-16-5p (and other miRNAs w/seed AGCAGCA)	1.673	TarBase,TargetScan Human,miRecords	Experimentally Observed,High (predicted)	ARL2	-1.673
hsa-miR-497-5p	miR-16-5p (and other miRNAs w/seed AGCAGCA)	1.673	TargetScan Human	High (predicted)	ARL3	-1.673
hsa-miR-497-5p	miR-16-5p (and other miRNAs w/seed AGCAGCA)	1.673	TargetScan Human	High (predicted)	ARMC12	-1.673
hsa-miR-497-5p	miR-16-5p (and other miRNAs w/seed AGCAGCA)	1.673	TargetScan Human	High (predicted)	ARMH4	-1.673
hsa-miR-497-5p	miR-16-5p (and other miRNAs w/seed AGCAGCA)	1.673	TargetScan Human	High (predicted)	ASNSD1	-1.673
hsa-miR-497-5p	miR-16-5p (and other miRNAs w/seed AGCAGCA)	1.673	miRecords	Experimentally Observed	ASXL2	-1.673
hsa-miR-497-5p	miR-16-5p (and other miRNAs w/seed AGCAGCA)	1.673	Ingenuity Expert Findings,TargetScan Human	Experimentally Observed,Moderate (predicted)	ATF6	-1.673
hsa-miR-497-5p	miR-16-5p (and other miRNAs w/seed AGCAGCA)	1.673	TarBase,TargetScan Human	Experimentally Observed,High (predicted)	ATG9A	-1.673
hsa-miR-497-5p	miR-16-5p (and other miRNAs w/seed AGCAGCA)	1.673	TargetScan Human	High (predicted)	ATP4B	-1.673
hsa-miR-497-5p	miR-16-5p (and other miRNAs w/seed AGCAGCA)	1.673	TargetScan Human	High (predicted)	ATXN2	-1.673
hsa-miR-497-5p	miR-16-5p (and other miRNAs w/seed AGCAGCA)	1.673	TargetScan Human	High (predicted)	ATXN7L3	-1.673
hsa-miR-497-5p	miR-16-5p (and other miRNAs w/seed AGCAGCA)	1.673	TargetScan Human	High (predicted)	AXIN2	-1.673
hsa-miR-497-5p	miR-16-5p (and other miRNAs w/seed AGCAGCA)	1.673	TargetScan Human	High (predicted)	AZIN1-AS1	-1.673
hsa-miR-497-5p	miR-16-5p (and other miRNAs w/seed AGCAGCA)	1.673	Ingenuity Expert Findings,TarBase,TargetScan Human,miRecords	Experimentally Observed,Moderate (predicted)	BCL2	-1.673
hsa-miR-497-5p	miR-16-5p (and other miRNAs w/seed AGCAGCA)	1.673	Ingenuity Expert Findings,TargetScan Human,miRecords	Experimentally Observed,High (predicted)	BCL2L2	-1.673
hsa-miR-497-5p	miR-16-5p (and other miRNAs w/seed AGCAGCA)	1.673	TargetScan Human,miRecords	Experimentally Observed,High (predicted)	BDNF	-1.673
hsa-miR-497-5p	miR-16-5p (and other miRNAs w/seed AGCAGCA)	1.673	miRecords	Experimentally Observed	BMI1	-1.673
hsa-miR-497-5p	miR-16-5p (and other miRNAs w/seed AGCAGCA)	1.673	TargetScan Human	High (predicted)	BPIFA1	-1.673
hsa-miR-497-5p	miR-16-5p (and other miRNAs w/seed AGCAGCA)	1.673	TargetScan Human	High (predicted)	BTAF1	-1.673
hsa-miR-497-5p	miR-16-5p (and other miRNAs w/seed AGCAGCA)	1.673	TargetScan Human	High (predicted)	BTG2	-1.673
hsa-miR-497-5p	miR-16-5p (and other miRNAs w/seed AGCAGCA)	1.673	TargetScan Human	High (predicted)	BTLA	-1.673
hsa-miR-497-5p	miR-16-5p (and other miRNAs w/seed AGCAGCA)	1.673	TargetScan Human	High (predicted)	BTRC	-1.673
hsa-miR-497-5p	miR-16-5p (and other miRNAs w/seed AGCAGCA)	1.673	miRecords	Experimentally Observed	C17orf80	-1.673
hsa-miR-497-5p	miR-16-5p (and other miRNAs w/seed AGCAGCA)	1.673	TargetScan Human	High (predicted)	C1orf21	-1.673
hsa-miR-497-5p	miR-16-5p (and other miRNAs w/seed AGCAGCA)	1.673	TargetScan Human	High (predicted)	C1QL3	-1.673
hsa-miR-497-5p	miR-16-5p (and other miRNAs w/seed AGCAGCA)	1.673	TargetScan Human	High (predicted)	C2orf42	-1.673
hsa-miR-497-5p	miR-16-5p (and other miRNAs w/seed AGCAGCA)	1.673	miRecords	Experimentally Observed	C2orf74	-1.673
hsa-miR-497-5p	miR-16-5p (and other miRNAs w/seed AGCAGCA)	1.673	TargetScan Human	High (predicted)	C8orf86	-1.673
hsa-miR-497-5p	miR-16-5p (and other miRNAs w/seed AGCAGCA)	1.673	TarBase,TargetScan Human	Experimentally Observed,Moderate (predicted)	CA12	-1.673
hsa-miR-497-5p	miR-16-5p (and other miRNAs w/seed AGCAGCA)	1.673	TargetScan Human	High (predicted)	CA8	-1.673
hsa-miR-497-5p	miR-16-5p (and other miRNAs w/seed AGCAGCA)	1.673	TarBase,TargetScan Human	Experimentally Observed,Moderate (predicted)	CACNA2D1	-1.673
hsa-miR-497-5p	miR-16-5p (and other miRNAs w/seed AGCAGCA)	1.673	TargetScan Human	High (predicted)	CACUL1	-1.673
hsa-miR-497-5p	miR-16-5p (and other miRNAs w/seed AGCAGCA)	1.673	miRecords	Experimentally Observed	CADM1	-1.673
hsa-miR-497-5p	miR-16-5p (and other miRNAs w/seed AGCAGCA)	1.673	Ingenuity Expert Findings,TargetScan Human,miRecords	Experimentally Observed,Moderate (predicted)	CAPRIN1	-1.673
hsa-miR-497-5p	miR-16-5p (and other miRNAs w/seed AGCAGCA)	1.673	TargetScan Human	High (predicted)	CAPZA2	-1.673
hsa-miR-497-5p	miR-16-5p (and other miRNAs w/seed AGCAGCA)	1.673	miRecords	Experimentally Observed	CARD8	-1.673
hsa-miR-497-5p	miR-16-5p (and other miRNAs w/seed AGCAGCA)	1.673	TargetScan Human	High (predicted)	CARM1	-1.673
hsa-miR-497-5p	miR-16-5p (and other miRNAs w/seed AGCAGCA)	1.673	TargetScan Human	High (predicted)	CASP5	-1.673
hsa-miR-497-5p	miR-16-5p (and other miRNAs w/seed AGCAGCA)	1.673	TargetScan Human	High (predicted)	CBR3	-1.673
hsa-miR-497-5p	miR-16-5p (and other miRNAs w/seed AGCAGCA)	1.673	TargetScan Human	High (predicted)	CBX4	-1.673
hsa-miR-497-5p	miR-16-5p (and other miRNAs w/seed AGCAGCA)	1.673	TargetScan Human	High (predicted)	CCDC179	-1.673
hsa-miR-497-5p	miR-16-5p (and other miRNAs w/seed AGCAGCA)	1.673	TargetScan Human	High (predicted)	CCDC38	-1.673
hsa-miR-497-5p	miR-16-5p (and other miRNAs w/seed AGCAGCA)	1.673	TargetScan Human	High (predicted)	CCDC83	-1.673
hsa-miR-497-5p	miR-16-5p (and other miRNAs w/seed AGCAGCA)	1.673	Ingenuity Expert Findings,TargetScan Human,miRecords	Experimentally Observed,High (predicted)	CCND1	-1.673
hsa-miR-497-5p	miR-16-5p (and other miRNAs w/seed AGCAGCA)	1.673	TargetScan Human	High (predicted)	CCND2	-1.673
hsa-miR-497-5p	miR-16-5p (and other miRNAs w/seed AGCAGCA)	1.673	TargetScan Human,miRecords	Experimentally Observed,High (predicted)	CCND3	-1.673
hsa-miR-497-5p	miR-16-5p (and other miRNAs w/seed AGCAGCA)	1.673	Ingenuity Expert Findings,TargetScan Human,miRecords	Experimentally Observed,High (predicted)	CCNE1	-1.673
hsa-miR-497-5p	miR-16-5p (and other miRNAs w/seed AGCAGCA)	1.673	Ingenuity Expert Findings	Experimentally Observed	CCNF	-1.673
hsa-miR-497-5p	miR-16-5p (and other miRNAs w/seed AGCAGCA)	1.673	TargetScan Human	High (predicted)	CCNT2	-1.673
hsa-miR-497-5p	miR-16-5p (and other miRNAs w/seed AGCAGCA)	1.673	TargetScan Human	High (predicted)	CCNYL1	-1.673
hsa-miR-497-5p	miR-16-5p (and other miRNAs w/seed AGCAGCA)	1.673	TargetScan Human	High (predicted)	CD28	-1.673
hsa-miR-497-5p	miR-16-5p (and other miRNAs w/seed AGCAGCA)	1.673	TargetScan Human	High (predicted)	CD40	-1.673
hsa-miR-497-5p	miR-16-5p (and other miRNAs w/seed AGCAGCA)	1.673	TargetScan Human	High (predicted)	CD80	-1.673
hsa-miR-497-5p	miR-16-5p (and other miRNAs w/seed AGCAGCA)	1.673	Ingenuity Expert Findings,TargetScan Human	Experimentally Observed,High (predicted)	CDC14A	-1.673
hsa-miR-497-5p	miR-16-5p (and other miRNAs w/seed AGCAGCA)	1.673	miRecords	Experimentally Observed	CDC14B	-1.673
hsa-miR-497-5p	miR-16-5p (and other miRNAs w/seed AGCAGCA)	1.673	Ingenuity Expert Findings,TargetScan Human	Experimentally Observed,Moderate (predicted)	CDC25A	-1.673
hsa-miR-497-5p	miR-16-5p (and other miRNAs w/seed AGCAGCA)	1.673	TargetScan Human	High (predicted)	CDC27	-1.673
hsa-miR-497-5p	miR-16-5p (and other miRNAs w/seed AGCAGCA)	1.673	TargetScan Human	High (predicted)	CDC37L1	-1.673
hsa-miR-497-5p	miR-16-5p (and other miRNAs w/seed AGCAGCA)	1.673	TargetScan Human	High (predicted)	CDC42SE2	-1.673
hsa-miR-497-5p	miR-16-5p (and other miRNAs w/seed AGCAGCA)	1.673	TargetScan Human	High (predicted)	CDCA4	-1.673
hsa-miR-497-5p	miR-16-5p (and other miRNAs w/seed AGCAGCA)	1.673	TargetScan Human	High (predicted)	CDK17	-1.673
hsa-miR-497-5p	miR-16-5p (and other miRNAs w/seed AGCAGCA)	1.673	TargetScan Human	High (predicted)	CDK5R1	-1.673
hsa-miR-497-5p	miR-16-5p (and other miRNAs w/seed AGCAGCA)	1.673	TarBase,TargetScan Human	Experimentally Observed,Moderate (predicted)	CDK5RAP1	-1.673
hsa-miR-497-5p	miR-16-5p (and other miRNAs w/seed AGCAGCA)	1.673	TargetScan Human,miRecords	Experimentally Observed,Moderate (predicted)	CDK6	-1.673
hsa-miR-497-5p	miR-16-5p (and other miRNAs w/seed AGCAGCA)	1.673	TargetScan Human	High (predicted)	CDK8	-1.673
hsa-miR-497-5p	miR-16-5p (and other miRNAs w/seed AGCAGCA)	1.673	TargetScan Human	High (predicted)	CEBPZOS	-1.673
hsa-miR-497-5p	miR-16-5p (and other miRNAs w/seed AGCAGCA)	1.673	miRecords	Experimentally Observed	CENPJ	-1.673
hsa-miR-497-5p	miR-16-5p (and other miRNAs w/seed AGCAGCA)	1.673	miRecords	Experimentally Observed	CEP63	-1.673
hsa-miR-497-5p	miR-16-5p (and other miRNAs w/seed AGCAGCA)	1.673	TargetScan Human	High (predicted)	CFAP45	-1.673
hsa-miR-497-5p	miR-16-5p (and other miRNAs w/seed AGCAGCA)	1.673	miRecords	Experimentally Observed	CFL2	-1.673
hsa-miR-497-5p	miR-16-5p (and other miRNAs w/seed AGCAGCA)	1.673	TargetScan Human	High (predicted)	CHAC1	-1.673
hsa-miR-497-5p	miR-16-5p (and other miRNAs w/seed AGCAGCA)	1.673	Ingenuity Expert Findings,TargetScan Human	Experimentally Observed,High (predicted)	CHEK1	-1.673
hsa-miR-497-5p	miR-16-5p (and other miRNAs w/seed AGCAGCA)	1.673	TarBase,TargetScan Human	Experimentally Observed,Moderate (predicted)	CHORDC1	-1.673
hsa-miR-497-5p	miR-16-5p (and other miRNAs w/seed AGCAGCA)	1.673	TargetScan Human	High (predicted)	CIDEB	-1.673
hsa-miR-497-5p	miR-16-5p (and other miRNAs w/seed AGCAGCA)	1.673	TargetScan Human,miRecords	Experimentally Observed,High (predicted)	CLDN12	-1.673
hsa-miR-497-5p	miR-16-5p (and other miRNAs w/seed AGCAGCA)	1.673	TargetScan Human	High (predicted)	CMC4	-1.673
hsa-miR-497-5p	miR-16-5p (and other miRNAs w/seed AGCAGCA)	1.673	TargetScan Human	High (predicted)	CNOT6L	-1.673
hsa-miR-497-5p	miR-16-5p (and other miRNAs w/seed AGCAGCA)	1.673	TargetScan Human	High (predicted)	COP1	-1.673
hsa-miR-497-5p	miR-16-5p (and other miRNAs w/seed AGCAGCA)	1.673	TargetScan Human	High (predicted)	CPEB2	-1.673
hsa-miR-497-5p	miR-16-5p (and other miRNAs w/seed AGCAGCA)	1.673	TargetScan Human	High (predicted)	CPEB3	-1.673
hsa-miR-497-5p	miR-16-5p (and other miRNAs w/seed AGCAGCA)	1.673	miRecords	Experimentally Observed	CREBL2	-1.673
hsa-miR-497-5p	miR-16-5p (and other miRNAs w/seed AGCAGCA)	1.673	miRecords	Experimentally Observed	CRHBP	-1.673
hsa-miR-497-5p	miR-16-5p (and other miRNAs w/seed AGCAGCA)	1.673	TargetScan Human	High (predicted)	CRKL	-1.673
hsa-miR-497-5p	miR-16-5p (and other miRNAs w/seed AGCAGCA)	1.673	miRecords	Experimentally Observed	CSHL1	-1.673
hsa-miR-497-5p	miR-16-5p (and other miRNAs w/seed AGCAGCA)	1.673	TargetScan Human	High (predicted)	CYB561	-1.673
hsa-miR-497-5p	miR-16-5p (and other miRNAs w/seed AGCAGCA)	1.673	TargetScan Human	High (predicted)	CYB561A3	-1.673
hsa-miR-497-5p	miR-16-5p (and other miRNAs w/seed AGCAGCA)	1.673	TargetScan Human	High (predicted)	CYB561D1	-1.673
hsa-miR-497-5p	miR-16-5p (and other miRNAs w/seed AGCAGCA)	1.673	TargetScan Human	High (predicted)	DCP1A	-1.673
hsa-miR-497-5p	miR-16-5p (and other miRNAs w/seed AGCAGCA)	1.673	TargetScan Human	High (predicted)	DENND6A	-1.673
hsa-miR-497-5p	miR-16-5p (and other miRNAs w/seed AGCAGCA)	1.673	TargetScan Human	High (predicted)	DESI1	-1.673
hsa-miR-497-5p	miR-16-5p (and other miRNAs w/seed AGCAGCA)	1.673	TargetScan Human	High (predicted)	DGCR2	-1.673
hsa-miR-497-5p	miR-16-5p (and other miRNAs w/seed AGCAGCA)	1.673	miRecords	Experimentally Observed	DIPK1A	-1.673
hsa-miR-497-5p	miR-16-5p (and other miRNAs w/seed AGCAGCA)	1.673	TargetScan Human	High (predicted)	DLL1	-1.673
hsa-miR-497-5p	miR-16-5p (and other miRNAs w/seed AGCAGCA)	1.673	TarBase,TargetScan Human,miRecords	Experimentally Observed,Moderate (predicted)	DMTF1	-1.673
hsa-miR-497-5p	miR-16-5p (and other miRNAs w/seed AGCAGCA)	1.673	TarBase,TargetScan Human	Experimentally Observed,High (predicted)	DNAJB4	-1.673
hsa-miR-497-5p	miR-16-5p (and other miRNAs w/seed AGCAGCA)	1.673	TargetScan Human	High (predicted)	DOLPP1	-1.673
hsa-miR-497-5p	miR-16-5p (and other miRNAs w/seed AGCAGCA)	1.673	TarBase	Experimentally Observed	DTD1	-1.673
hsa-miR-497-5p	miR-16-5p (and other miRNAs w/seed AGCAGCA)	1.673	TargetScan Human	High (predicted)	DYNC1I1	-1.673
hsa-miR-497-5p	miR-16-5p (and other miRNAs w/seed AGCAGCA)	1.673	TargetScan Human	High (predicted)	DYNLL2	-1.673
hsa-miR-497-5p	miR-16-5p (and other miRNAs w/seed AGCAGCA)	1.673	TargetScan Human	High (predicted)	DYRK1B	-1.673
hsa-miR-497-5p	miR-16-5p (and other miRNAs w/seed AGCAGCA)	1.673	TargetScan Human,miRecords	Experimentally Observed,Moderate (predicted)	E2F3	-1.673
hsa-miR-497-5p	miR-16-5p (and other miRNAs w/seed AGCAGCA)	1.673	TargetScan Human	High (predicted)	E2F7	-1.673
hsa-miR-497-5p	miR-16-5p (and other miRNAs w/seed AGCAGCA)	1.673	miRecords	Experimentally Observed	ECHDC1	-1.673
hsa-miR-497-5p	miR-16-5p (and other miRNAs w/seed AGCAGCA)	1.673	TargetScan Human	High (predicted)	EDA	-1.673
hsa-miR-497-5p	miR-16-5p (and other miRNAs w/seed AGCAGCA)	1.673	TargetScan Human	High (predicted)	EFCAB5	-1.673
hsa-miR-497-5p	miR-16-5p (and other miRNAs w/seed AGCAGCA)	1.673	TarBase	Experimentally Observed	EGFR	-1.673
hsa-miR-497-5p	miR-16-5p (and other miRNAs w/seed AGCAGCA)	1.673	TarBase,TargetScan Human	Experimentally Observed,Moderate (predicted)	EIF4E	-1.673
hsa-miR-497-5p	miR-16-5p (and other miRNAs w/seed AGCAGCA)	1.673	TargetScan Human	High (predicted)	ELL	-1.673
hsa-miR-497-5p	miR-16-5p (and other miRNAs w/seed AGCAGCA)	1.673	TargetScan Human	High (predicted)	ELL2	-1.673
hsa-miR-497-5p	miR-16-5p (and other miRNAs w/seed AGCAGCA)	1.673	TargetScan Human	High (predicted)	ELOVL7	-1.673
hsa-miR-497-5p	miR-16-5p (and other miRNAs w/seed AGCAGCA)	1.673	TargetScan Human	High (predicted)	EMC4	-1.673
hsa-miR-497-5p	miR-16-5p (and other miRNAs w/seed AGCAGCA)	1.673	TargetScan Human	High (predicted)	ENTPD7	-1.673
hsa-miR-497-5p	miR-16-5p (and other miRNAs w/seed AGCAGCA)	1.673	TargetScan Human	High (predicted)	EOLA1/EOLA2	-1.673
hsa-miR-497-5p	miR-16-5p (and other miRNAs w/seed AGCAGCA)	1.673	TargetScan Human	High (predicted)	ETFRF1	-1.673
hsa-miR-497-5p	miR-16-5p (and other miRNAs w/seed AGCAGCA)	1.673	TarBase	Experimentally Observed	F2	-1.673
hsa-miR-497-5p	miR-16-5p (and other miRNAs w/seed AGCAGCA)	1.673	TargetScan Human,miRecords	Experimentally Observed,Moderate (predicted)	FAM122C	-1.673
hsa-miR-497-5p	miR-16-5p (and other miRNAs w/seed AGCAGCA)	1.673	TargetScan Human	High (predicted)	FAM133B	-1.673
hsa-miR-497-5p	miR-16-5p (and other miRNAs w/seed AGCAGCA)	1.673	TargetScan Human	High (predicted)	FAM91A1	-1.673
hsa-miR-497-5p	miR-16-5p (and other miRNAs w/seed AGCAGCA)	1.673	TargetScan Human	High (predicted)	FASN	-1.673
hsa-miR-497-5p	miR-16-5p (and other miRNAs w/seed AGCAGCA)	1.673	TargetScan Human	High (predicted)	FBXO21	-1.673
hsa-miR-497-5p	miR-16-5p (and other miRNAs w/seed AGCAGCA)	1.673	TargetScan Human	High (predicted)	FBXW7	-1.673
hsa-miR-497-5p	miR-16-5p (and other miRNAs w/seed AGCAGCA)	1.673	TargetScan Human	High (predicted)	FCRL2	-1.673
hsa-miR-497-5p	miR-16-5p (and other miRNAs w/seed AGCAGCA)	1.673	TargetScan Human	High (predicted)	FGF18	-1.673
hsa-miR-497-5p	miR-16-5p (and other miRNAs w/seed AGCAGCA)	1.673	Ingenuity Expert Findings,TarBase,TargetScan Human	Experimentally Observed,High (predicted)	FGF2	-1.673
hsa-miR-497-5p	miR-16-5p (and other miRNAs w/seed AGCAGCA)	1.673	Ingenuity Expert Findings,TargetScan Human	Experimentally Observed,High (predicted)	FGF7	-1.673
hsa-miR-497-5p	miR-16-5p (and other miRNAs w/seed AGCAGCA)	1.673	Ingenuity Expert Findings,TargetScan Human,miRecords	Experimentally Observed,Moderate (predicted)	FGFR1	-1.673
hsa-miR-497-5p	miR-16-5p (and other miRNAs w/seed AGCAGCA)	1.673	Ingenuity Expert Findings,TargetScan Human	Experimentally Observed,Moderate (predicted)	FLT3	-1.673
hsa-miR-497-5p	miR-16-5p (and other miRNAs w/seed AGCAGCA)	1.673	TarBase	Experimentally Observed	FNDC3B	-1.673
hsa-miR-497-5p	miR-16-5p (and other miRNAs w/seed AGCAGCA)	1.673	TargetScan Human	High (predicted)	FRMPD1	-1.673
hsa-miR-497-5p	miR-16-5p (and other miRNAs w/seed AGCAGCA)	1.673	TargetScan Human	High (predicted)	G0S2	-1.673
hsa-miR-497-5p	miR-16-5p (and other miRNAs w/seed AGCAGCA)	1.673	TargetScan Human	High (predicted)	GABARAPL1	-1.673
hsa-miR-497-5p	miR-16-5p (and other miRNAs w/seed AGCAGCA)	1.673	TargetScan Human	High (predicted)	GABBR1	-1.673
hsa-miR-497-5p	miR-16-5p (and other miRNAs w/seed AGCAGCA)	1.673	TargetScan Human	High (predicted)	GADD45G	-1.673
hsa-miR-497-5p	miR-16-5p (and other miRNAs w/seed AGCAGCA)	1.673	Ingenuity Expert Findings	Experimentally Observed	GALNT13	-1.673
hsa-miR-497-5p	miR-16-5p (and other miRNAs w/seed AGCAGCA)	1.673	TarBase,TargetScan Human	Experimentally Observed,High (predicted)	GALNT7	-1.673
hsa-miR-497-5p	miR-16-5p (and other miRNAs w/seed AGCAGCA)	1.673	TargetScan Human	High (predicted)	GAREM1	-1.673
hsa-miR-497-5p	miR-16-5p (and other miRNAs w/seed AGCAGCA)	1.673	TarBase	Experimentally Observed	GFM1	-1.673
hsa-miR-497-5p	miR-16-5p (and other miRNAs w/seed AGCAGCA)	1.673	TarBase,TargetScan Human	Experimentally Observed,Moderate (predicted)	GFPT1	-1.673
hsa-miR-497-5p	miR-16-5p (and other miRNAs w/seed AGCAGCA)	1.673	TargetScan Human	High (predicted)	GLRX	-1.673
hsa-miR-497-5p	miR-16-5p (and other miRNAs w/seed AGCAGCA)	1.673	TargetScan Human	High (predicted)	GNAI3	-1.673
hsa-miR-497-5p	miR-16-5p (and other miRNAs w/seed AGCAGCA)	1.673	TarBase	Experimentally Observed	GNL3L	-1.673
hsa-miR-497-5p	miR-16-5p (and other miRNAs w/seed AGCAGCA)	1.673	miRecords	Experimentally Observed	GOLGA5	-1.673
hsa-miR-497-5p	miR-16-5p (and other miRNAs w/seed AGCAGCA)	1.673	miRecords	Experimentally Observed	GOLPH3L	-1.673
hsa-miR-497-5p	miR-16-5p (and other miRNAs w/seed AGCAGCA)	1.673	TargetScan Human	High (predicted)	GORASP2	-1.673
hsa-miR-497-5p	miR-16-5p (and other miRNAs w/seed AGCAGCA)	1.673	TarBase	Experimentally Observed	GPAM	-1.673
hsa-miR-497-5p	miR-16-5p (and other miRNAs w/seed AGCAGCA)	1.673	TargetScan Human	High (predicted)	GPR171	-1.673
hsa-miR-497-5p	miR-16-5p (and other miRNAs w/seed AGCAGCA)	1.673	TargetScan Human	High (predicted)	GPR63	-1.673
hsa-miR-497-5p	miR-16-5p (and other miRNAs w/seed AGCAGCA)	1.673	Ingenuity Expert Findings,TargetScan Human	Experimentally Observed,Moderate (predicted)	GRB10	-1.673
hsa-miR-497-5p	miR-16-5p (and other miRNAs w/seed AGCAGCA)	1.673	Ingenuity Expert Findings,TargetScan Human	Experimentally Observed,Moderate (predicted)	GRB2	-1.673
hsa-miR-497-5p	miR-16-5p (and other miRNAs w/seed AGCAGCA)	1.673	TargetScan Human	High (predicted)	GSKIP	-1.673
hsa-miR-497-5p	miR-16-5p (and other miRNAs w/seed AGCAGCA)	1.673	TargetScan Human	High (predicted)	GSTCD	-1.673
hsa-miR-497-5p	miR-16-5p (and other miRNAs w/seed AGCAGCA)	1.673	TarBase	Experimentally Observed	GSTM4	-1.673
hsa-miR-497-5p	miR-16-5p (and other miRNAs w/seed AGCAGCA)	1.673	miRecords	Experimentally Observed	GTF2H1	-1.673
hsa-miR-497-5p	miR-16-5p (and other miRNAs w/seed AGCAGCA)	1.673	miRecords	Experimentally Observed	H3-3A/H3-3B	-1.673
hsa-miR-497-5p	miR-16-5p (and other miRNAs w/seed AGCAGCA)	1.673	miRecords	Experimentally Observed	HACE1	-1.673
hsa-miR-497-5p	miR-16-5p (and other miRNAs w/seed AGCAGCA)	1.673	TarBase	Experimentally Observed	HARS1	-1.673
hsa-miR-497-5p	miR-16-5p (and other miRNAs w/seed AGCAGCA)	1.673	miRecords	Experimentally Observed	HDHD2	-1.673
hsa-miR-497-5p	miR-16-5p (and other miRNAs w/seed AGCAGCA)	1.673	TargetScan Human	High (predicted)	HELZ	-1.673
hsa-miR-497-5p	miR-16-5p (and other miRNAs w/seed AGCAGCA)	1.673	TargetScan Human,miRecords	Experimentally Observed,Moderate (predicted)	HERC6	-1.673
hsa-miR-497-5p	miR-16-5p (and other miRNAs w/seed AGCAGCA)	1.673	TargetScan Human	High (predicted)	HIGD1A	-1.673
hsa-miR-497-5p	miR-16-5p (and other miRNAs w/seed AGCAGCA)	1.673	TargetScan Human	High (predicted)	HLA-DQB2	-1.673
hsa-miR-497-5p	miR-16-5p (and other miRNAs w/seed AGCAGCA)	1.673	Ingenuity Expert Findings,TargetScan Human,miRecords	Experimentally Observed,High (predicted)	HMGA1	-1.673
hsa-miR-497-5p	miR-16-5p (and other miRNAs w/seed AGCAGCA)	1.673	TargetScan Human	High (predicted)	HMGA2	-1.673
hsa-miR-497-5p	miR-16-5p (and other miRNAs w/seed AGCAGCA)	1.673	TarBase	Experimentally Observed	HMOX1	-1.673
hsa-miR-497-5p	miR-16-5p (and other miRNAs w/seed AGCAGCA)	1.673	miRecords	Experimentally Observed	HPF1	-1.673
hsa-miR-497-5p	miR-16-5p (and other miRNAs w/seed AGCAGCA)	1.673	TargetScan Human	High (predicted)	HRK	-1.673
hsa-miR-497-5p	miR-16-5p (and other miRNAs w/seed AGCAGCA)	1.673	miRecords	Experimentally Observed	HSDL2	-1.673
hsa-miR-497-5p	miR-16-5p (and other miRNAs w/seed AGCAGCA)	1.673	miRecords	Experimentally Observed	HSP90B1	-1.673
hsa-miR-497-5p	miR-16-5p (and other miRNAs w/seed AGCAGCA)	1.673	TarBase,TargetScan Human,miRecords	Experimentally Observed,High (predicted)	HSPA1A/HSPA1B	-1.673
hsa-miR-497-5p	miR-16-5p (and other miRNAs w/seed AGCAGCA)	1.673	TargetScan Human	High (predicted)	HSPA4L	-1.673
hsa-miR-497-5p	miR-16-5p (and other miRNAs w/seed AGCAGCA)	1.673	TargetScan Human	High (predicted)	HSPE1-MOB4	-1.673
hsa-miR-497-5p	miR-16-5p (and other miRNAs w/seed AGCAGCA)	1.673	TargetScan Human	High (predicted)	HTR2A	-1.673
hsa-miR-497-5p	miR-16-5p (and other miRNAs w/seed AGCAGCA)	1.673	TargetScan Human	High (predicted)	HTR4	-1.673
hsa-miR-497-5p	miR-16-5p (and other miRNAs w/seed AGCAGCA)	1.673	TarBase	Experimentally Observed	HYAL3	-1.673
hsa-miR-497-5p	miR-16-5p (and other miRNAs w/seed AGCAGCA)	1.673	Ingenuity Expert Findings	Experimentally Observed	IFNG	-1.673
hsa-miR-497-5p	miR-16-5p (and other miRNAs w/seed AGCAGCA)	1.673	TarBase	Experimentally Observed	IFRD1	-1.673
hsa-miR-497-5p	miR-16-5p (and other miRNAs w/seed AGCAGCA)	1.673	TargetScan Human	High (predicted)	IFT74	-1.673
hsa-miR-497-5p	miR-16-5p (and other miRNAs w/seed AGCAGCA)	1.673	Ingenuity Expert Findings	Experimentally Observed	IGF1	-1.673
hsa-miR-497-5p	miR-16-5p (and other miRNAs w/seed AGCAGCA)	1.673	Ingenuity Expert Findings,TargetScan Human	Experimentally Observed,Moderate (predicted)	IGF1R	-1.673
hsa-miR-497-5p	miR-16-5p (and other miRNAs w/seed AGCAGCA)	1.673	TarBase	Experimentally Observed	IGF2R	-1.673
hsa-miR-497-5p	miR-16-5p (and other miRNAs w/seed AGCAGCA)	1.673	TargetScan Human	High (predicted)	IGSF23	-1.673
hsa-miR-497-5p	miR-16-5p (and other miRNAs w/seed AGCAGCA)	1.673	TargetScan Human	High (predicted)	IHH	-1.673
hsa-miR-497-5p	miR-16-5p (and other miRNAs w/seed AGCAGCA)	1.673	TargetScan Human	High (predicted)	IKBKB	-1.673
hsa-miR-497-5p	miR-16-5p (and other miRNAs w/seed AGCAGCA)	1.673	TargetScan Human	High (predicted)	IL15	-1.673
hsa-miR-497-5p	miR-16-5p (and other miRNAs w/seed AGCAGCA)	1.673	TargetScan Human	High (predicted)	IL20	-1.673
hsa-miR-497-5p	miR-16-5p (and other miRNAs w/seed AGCAGCA)	1.673	TargetScan Human	High (predicted)	INSR	-1.673
hsa-miR-497-5p	miR-16-5p (and other miRNAs w/seed AGCAGCA)	1.673	TarBase	Experimentally Observed	IPO4	-1.673
hsa-miR-497-5p	miR-16-5p (and other miRNAs w/seed AGCAGCA)	1.673	TargetScan Human	High (predicted)	IPPK	-1.673
hsa-miR-497-5p	miR-16-5p (and other miRNAs w/seed AGCAGCA)	1.673	TargetScan Human	High (predicted)	IRS4	-1.673
hsa-miR-497-5p	miR-16-5p (and other miRNAs w/seed AGCAGCA)	1.673	TargetScan Human	High (predicted)	ISLR	-1.673
hsa-miR-497-5p	miR-16-5p (and other miRNAs w/seed AGCAGCA)	1.673	TargetScan Human	High (predicted)	IST1	-1.673
hsa-miR-497-5p	miR-16-5p (and other miRNAs w/seed AGCAGCA)	1.673	TarBase,TargetScan Human	Experimentally Observed,Moderate (predicted)	ITGA2	-1.673
hsa-miR-497-5p	miR-16-5p (and other miRNAs w/seed AGCAGCA)	1.673	miRecords	Experimentally Observed	JUN	-1.673
hsa-miR-497-5p	miR-16-5p (and other miRNAs w/seed AGCAGCA)	1.673	Ingenuity Expert Findings	Experimentally Observed	JUN/JUNB/JUND	-1.673
hsa-miR-497-5p	miR-16-5p (and other miRNAs w/seed AGCAGCA)	1.673	TargetScan Human	High (predicted)	KCNJ2	-1.673
hsa-miR-497-5p	miR-16-5p (and other miRNAs w/seed AGCAGCA)	1.673	TargetScan Human	High (predicted)	KCNMB1	-1.673
hsa-miR-497-5p	miR-16-5p (and other miRNAs w/seed AGCAGCA)	1.673	TarBase,TargetScan Human	Experimentally Observed,High (predicted)	KCNN4	-1.673
hsa-miR-497-5p	miR-16-5p (and other miRNAs w/seed AGCAGCA)	1.673	TargetScan Human	High (predicted)	KDSR	-1.673
hsa-miR-497-5p	miR-16-5p (and other miRNAs w/seed AGCAGCA)	1.673	TargetScan Human	High (predicted)	KIAA1328	-1.673
hsa-miR-497-5p	miR-16-5p (and other miRNAs w/seed AGCAGCA)	1.673	TargetScan Human	High (predicted)	KIF1B	-1.673
hsa-miR-497-5p	miR-16-5p (and other miRNAs w/seed AGCAGCA)	1.673	TargetScan Human	High (predicted)	KIF21A	-1.673
hsa-miR-497-5p	miR-16-5p (and other miRNAs w/seed AGCAGCA)	1.673	Ingenuity Expert Findings,TargetScan Human	Experimentally Observed,High (predicted)	KIF23	-1.673
hsa-miR-497-5p	miR-16-5p (and other miRNAs w/seed AGCAGCA)	1.673	TargetScan Human	High (predicted)	KIF5A	-1.673
hsa-miR-497-5p	miR-16-5p (and other miRNAs w/seed AGCAGCA)	1.673	Ingenuity Expert Findings	Experimentally Observed	KITLG	-1.673
hsa-miR-497-5p	miR-16-5p (and other miRNAs w/seed AGCAGCA)	1.673	TargetScan Human	High (predicted)	KLHL18	-1.673
hsa-miR-497-5p	miR-16-5p (and other miRNAs w/seed AGCAGCA)	1.673	TarBase	Experimentally Observed	KPNA3	-1.673
hsa-miR-497-5p	miR-16-5p (and other miRNAs w/seed AGCAGCA)	1.673	TargetScan Human	High (predicted)	KRTAP11-1	-1.673
hsa-miR-497-5p	miR-16-5p (and other miRNAs w/seed AGCAGCA)	1.673	TargetScan Human	High (predicted)	KRTAP20-1	-1.673
hsa-miR-497-5p	miR-16-5p (and other miRNAs w/seed AGCAGCA)	1.673	TargetScan Human	High (predicted)	KRTAP4-4	-1.673
hsa-miR-497-5p	miR-16-5p (and other miRNAs w/seed AGCAGCA)	1.673	TargetScan Human	High (predicted)	KRTAP4-6	-1.673
hsa-miR-497-5p	miR-16-5p (and other miRNAs w/seed AGCAGCA)	1.673	TargetScan Human	High (predicted)	KRTAP9-3	-1.673
hsa-miR-497-5p	miR-16-5p (and other miRNAs w/seed AGCAGCA)	1.673	TarBase,TargetScan Human	Experimentally Observed,Moderate (predicted)	LAMC1	-1.673
hsa-miR-497-5p	miR-16-5p (and other miRNAs w/seed AGCAGCA)	1.673	TargetScan Human	High (predicted)	LAMP3	-1.673
hsa-miR-497-5p	miR-16-5p (and other miRNAs w/seed AGCAGCA)	1.673	TarBase,TargetScan Human	Experimentally Observed,Moderate (predicted)	LAMTOR3	-1.673
hsa-miR-497-5p	miR-16-5p (and other miRNAs w/seed AGCAGCA)	1.673	TargetScan Human	High (predicted)	LAMTOR4	-1.673
hsa-miR-497-5p	miR-16-5p (and other miRNAs w/seed AGCAGCA)	1.673	TarBase	Experimentally Observed	LAMTOR5	-1.673
hsa-miR-497-5p	miR-16-5p (and other miRNAs w/seed AGCAGCA)	1.673	TargetScan Human	High (predicted)	LARGE2	-1.673
hsa-miR-497-5p	miR-16-5p (and other miRNAs w/seed AGCAGCA)	1.673	miRecords	Experimentally Observed	LDAH	-1.673
hsa-miR-497-5p	miR-16-5p (and other miRNAs w/seed AGCAGCA)	1.673	TargetScan Human	High (predicted)	LDOC1	-1.673
hsa-miR-497-5p	miR-16-5p (and other miRNAs w/seed AGCAGCA)	1.673	TargetScan Human	High (predicted)	LHX3	-1.673
hsa-miR-497-5p	miR-16-5p (and other miRNAs w/seed AGCAGCA)	1.673	TargetScan Human	High (predicted)	LINC01565	-1.673
hsa-miR-497-5p	miR-16-5p (and other miRNAs w/seed AGCAGCA)	1.673	TargetScan Human	High (predicted)	LITAF	-1.673
hsa-miR-497-5p	miR-16-5p (and other miRNAs w/seed AGCAGCA)	1.673	TargetScan Human	High (predicted)	LL22NC03-63E9.3	-1.673
hsa-miR-497-5p	miR-16-5p (and other miRNAs w/seed AGCAGCA)	1.673	TargetScan Human	High (predicted)	LMAN2L	-1.673
hsa-miR-497-5p	miR-16-5p (and other miRNAs w/seed AGCAGCA)	1.673	TargetScan Human	High (predicted)	LSM11	-1.673
hsa-miR-497-5p	miR-16-5p (and other miRNAs w/seed AGCAGCA)	1.673	TarBase,TargetScan Human	Experimentally Observed,High (predicted)	LUZP1	-1.673
hsa-miR-497-5p	miR-16-5p (and other miRNAs w/seed AGCAGCA)	1.673	TarBase,TargetScan Human	Experimentally Observed,Moderate (predicted)	LYPLA2	-1.673
hsa-miR-497-5p	miR-16-5p (and other miRNAs w/seed AGCAGCA)	1.673	TargetScan Human	High (predicted)	LYZL4	-1.673
hsa-miR-497-5p	miR-16-5p (and other miRNAs w/seed AGCAGCA)	1.673	TargetScan Human	High (predicted)	MAFK	-1.673
hsa-miR-497-5p	miR-16-5p (and other miRNAs w/seed AGCAGCA)	1.673	TargetScan Human	High (predicted)	MAMSTR	-1.673
hsa-miR-497-5p	miR-16-5p (and other miRNAs w/seed AGCAGCA)	1.673	TargetScan Human,miRecords	Experimentally Observed,High (predicted)	MAP2K1	-1.673
hsa-miR-497-5p	miR-16-5p (and other miRNAs w/seed AGCAGCA)	1.673	miRecords	Experimentally Observed	MAP2K4	-1.673
hsa-miR-497-5p	miR-16-5p (and other miRNAs w/seed AGCAGCA)	1.673	TargetScan Human	High (predicted)	MAP7	-1.673
hsa-miR-497-5p	miR-16-5p (and other miRNAs w/seed AGCAGCA)	1.673	Ingenuity Expert Findings	Experimentally Observed	MAPK3	-1.673
hsa-miR-497-5p	miR-16-5p (and other miRNAs w/seed AGCAGCA)	1.673	TargetScan Human	High (predicted)	MCFD2	-1.673
hsa-miR-497-5p	miR-16-5p (and other miRNAs w/seed AGCAGCA)	1.673	miRecords	Experimentally Observed	MCL1	-1.673
hsa-miR-497-5p	miR-16-5p (and other miRNAs w/seed AGCAGCA)	1.673	TargetScan Human	High (predicted)	MED26	-1.673
hsa-miR-497-5p	miR-16-5p (and other miRNAs w/seed AGCAGCA)	1.673	TargetScan Human	High (predicted)	MEOX2	-1.673
hsa-miR-497-5p	miR-16-5p (and other miRNAs w/seed AGCAGCA)	1.673	Ingenuity Expert Findings	Experimentally Observed	MGAT4A	-1.673
hsa-miR-497-5p	miR-16-5p (and other miRNAs w/seed AGCAGCA)	1.673	TargetScan Human	High (predicted)	MIGA1	-1.673
hsa-miR-497-5p	miR-16-5p (and other miRNAs w/seed AGCAGCA)	1.673	TargetScan Human	High (predicted)	MIPOL1	-1.673
hsa-miR-497-5p	miR-16-5p (and other miRNAs w/seed AGCAGCA)	1.673	Ingenuity Expert Findings	Experimentally Observed	mir-9	-1.673
hsa-miR-497-5p	miR-16-5p (and other miRNAs w/seed AGCAGCA)	1.673	TargetScan Human	High (predicted)	MKNK1	-1.673
hsa-miR-497-5p	miR-16-5p (and other miRNAs w/seed AGCAGCA)	1.673	TarBase	Experimentally Observed	MLLT1	-1.673
hsa-miR-497-5p	miR-16-5p (and other miRNAs w/seed AGCAGCA)	1.673	TarBase	Experimentally Observed	MLLT11	-1.673
hsa-miR-497-5p	miR-16-5p (and other miRNAs w/seed AGCAGCA)	1.673	TargetScan Human	High (predicted)	MMS19	-1.673
hsa-miR-497-5p	miR-16-5p (and other miRNAs w/seed AGCAGCA)	1.673	TargetScan Human	High (predicted)	MOB4	-1.673
hsa-miR-497-5p	miR-16-5p (and other miRNAs w/seed AGCAGCA)	1.673	TarBase	Experimentally Observed	MRPL20	-1.673
hsa-miR-497-5p	miR-16-5p (and other miRNAs w/seed AGCAGCA)	1.673	TargetScan Human	High (predicted)	MRPS2	-1.673
hsa-miR-497-5p	miR-16-5p (and other miRNAs w/seed AGCAGCA)	1.673	miRecords	Experimentally Observed	MSH2	-1.673
hsa-miR-497-5p	miR-16-5p (and other miRNAs w/seed AGCAGCA)	1.673	TargetScan Human	High (predicted)	MTHFR	-1.673
hsa-miR-497-5p	miR-16-5p (and other miRNAs w/seed AGCAGCA)	1.673	TargetScan Human	High (predicted)	MTMR11	-1.673
hsa-miR-497-5p	miR-16-5p (and other miRNAs w/seed AGCAGCA)	1.673	Ingenuity Expert Findings,TargetScan Human,miRecords	Experimentally Observed,High (predicted)	MYB	-1.673
hsa-miR-497-5p	miR-16-5p (and other miRNAs w/seed AGCAGCA)	1.673	TargetScan Human	High (predicted)	MYBL1	-1.673
hsa-miR-497-5p	miR-16-5p (and other miRNAs w/seed AGCAGCA)	1.673	TargetScan Human	High (predicted)	MYLK	-1.673
hsa-miR-497-5p	miR-16-5p (and other miRNAs w/seed AGCAGCA)	1.673	TargetScan Human	High (predicted)	N4BP1	-1.673
hsa-miR-497-5p	miR-16-5p (and other miRNAs w/seed AGCAGCA)	1.673	TarBase,TargetScan Human	Experimentally Observed,Moderate (predicted)	NAA15	-1.673
hsa-miR-497-5p	miR-16-5p (and other miRNAs w/seed AGCAGCA)	1.673	TarBase,TargetScan Human	Experimentally Observed,Moderate (predicted)	NAPG	-1.673
hsa-miR-497-5p	miR-16-5p (and other miRNAs w/seed AGCAGCA)	1.673	TargetScan Human	High (predicted)	NDP	-1.673
hsa-miR-497-5p	miR-16-5p (and other miRNAs w/seed AGCAGCA)	1.673	TargetScan Human	High (predicted)	NEK10	-1.673
hsa-miR-497-5p	miR-16-5p (and other miRNAs w/seed AGCAGCA)	1.673	Ingenuity Expert Findings,miRecords	Experimentally Observed	NFIA	-1.673
hsa-miR-497-5p	miR-16-5p (and other miRNAs w/seed AGCAGCA)	1.673	TargetScan Human	High (predicted)	NFS1	-1.673
hsa-miR-497-5p	miR-16-5p (and other miRNAs w/seed AGCAGCA)	1.673	TargetScan Human	High (predicted)	NIM1K	-1.673
hsa-miR-497-5p	miR-16-5p (and other miRNAs w/seed AGCAGCA)	1.673	miRecords	Experimentally Observed	NIPAL2	-1.673
hsa-miR-497-5p	miR-16-5p (and other miRNAs w/seed AGCAGCA)	1.673	TarBase,TargetScan Human	Experimentally Observed,Moderate (predicted)	NOTCH2	-1.673
hsa-miR-497-5p	miR-16-5p (and other miRNAs w/seed AGCAGCA)	1.673	TarBase	Experimentally Observed	NPR3	-1.673
hsa-miR-497-5p	miR-16-5p (and other miRNAs w/seed AGCAGCA)	1.673	TargetScan Human	High (predicted)	NSMCE3	-1.673
hsa-miR-497-5p	miR-16-5p (and other miRNAs w/seed AGCAGCA)	1.673	TargetScan Human	High (predicted)	NSMF	-1.673
hsa-miR-497-5p	miR-16-5p (and other miRNAs w/seed AGCAGCA)	1.673	miRecords	Experimentally Observed	NT5DC1	-1.673
hsa-miR-497-5p	miR-16-5p (and other miRNAs w/seed AGCAGCA)	1.673	TargetScan Human	High (predicted)	ODAPH	-1.673
hsa-miR-497-5p	miR-16-5p (and other miRNAs w/seed AGCAGCA)	1.673	Ingenuity Expert Findings	Experimentally Observed	OGT	-1.673
hsa-miR-497-5p	miR-16-5p (and other miRNAs w/seed AGCAGCA)	1.673	miRecords	Experimentally Observed	OMA1	-1.673
hsa-miR-497-5p	miR-16-5p (and other miRNAs w/seed AGCAGCA)	1.673	TargetScan Human	High (predicted)	OMG	-1.673
hsa-miR-497-5p	miR-16-5p (and other miRNAs w/seed AGCAGCA)	1.673	TargetScan Human	High (predicted)	OMP	-1.673
hsa-miR-497-5p	miR-16-5p (and other miRNAs w/seed AGCAGCA)	1.673	TargetScan Human	High (predicted)	OOEP	-1.673
hsa-miR-497-5p	miR-16-5p (and other miRNAs w/seed AGCAGCA)	1.673	TargetScan Human	High (predicted)	OSCAR	-1.673
hsa-miR-497-5p	miR-16-5p (and other miRNAs w/seed AGCAGCA)	1.673	miRecords	Experimentally Observed	OSGEPL1	-1.673
hsa-miR-497-5p	miR-16-5p (and other miRNAs w/seed AGCAGCA)	1.673	TargetScan Human	High (predicted)	PAFAH1B1	-1.673
hsa-miR-497-5p	miR-16-5p (and other miRNAs w/seed AGCAGCA)	1.673	TarBase,TargetScan Human	Experimentally Observed,Moderate (predicted)	PAFAH1B2	-1.673
hsa-miR-497-5p	miR-16-5p (and other miRNAs w/seed AGCAGCA)	1.673	TarBase	Experimentally Observed	PANX1	-1.673
hsa-miR-497-5p	miR-16-5p (and other miRNAs w/seed AGCAGCA)	1.673	TargetScan Human	High (predicted)	PAPPA	-1.673
hsa-miR-497-5p	miR-16-5p (and other miRNAs w/seed AGCAGCA)	1.673	TargetScan Human	High (predicted)	PCDHA11	-1.673
hsa-miR-497-5p	miR-16-5p (and other miRNAs w/seed AGCAGCA)	1.673	TargetScan Human	High (predicted)	PCDHA3	-1.673
hsa-miR-497-5p	miR-16-5p (and other miRNAs w/seed AGCAGCA)	1.673	TargetScan Human	High (predicted)	PCDHAC2	-1.673
hsa-miR-497-5p	miR-16-5p (and other miRNAs w/seed AGCAGCA)	1.673	TargetScan Human	High (predicted)	PCMT1	-1.673
hsa-miR-497-5p	miR-16-5p (and other miRNAs w/seed AGCAGCA)	1.673	TargetScan Human	High (predicted)	PDCD11	-1.673
hsa-miR-497-5p	miR-16-5p (and other miRNAs w/seed AGCAGCA)	1.673	TargetScan Human,miRecords	Experimentally Observed,Moderate (predicted)	PDCD4	-1.673
hsa-miR-497-5p	miR-16-5p (and other miRNAs w/seed AGCAGCA)	1.673	TargetScan Human,miRecords	Experimentally Observed,Moderate (predicted)	PDCD6IP	-1.673
hsa-miR-497-5p	miR-16-5p (and other miRNAs w/seed AGCAGCA)	1.673	TargetScan Human	High (predicted)	PDK4	-1.673
hsa-miR-497-5p	miR-16-5p (and other miRNAs w/seed AGCAGCA)	1.673	TargetScan Human	High (predicted)	PEX12	-1.673
hsa-miR-497-5p	miR-16-5p (and other miRNAs w/seed AGCAGCA)	1.673	TargetScan Human	High (predicted)	PEX13	-1.673
hsa-miR-497-5p	miR-16-5p (and other miRNAs w/seed AGCAGCA)	1.673	TargetScan Human	High (predicted)	PHACTR2	-1.673
hsa-miR-497-5p	miR-16-5p (and other miRNAs w/seed AGCAGCA)	1.673	TargetScan Human	High (predicted)	PHF19	-1.673
hsa-miR-497-5p	miR-16-5p (and other miRNAs w/seed AGCAGCA)	1.673	miRecords	Experimentally Observed	PHKB	-1.673
hsa-miR-497-5p	miR-16-5p (and other miRNAs w/seed AGCAGCA)	1.673	TarBase	Experimentally Observed	PHLDB2	-1.673
hsa-miR-497-5p	miR-16-5p (and other miRNAs w/seed AGCAGCA)	1.673	TargetScan Human	High (predicted)	PIGB	-1.673
hsa-miR-497-5p	miR-16-5p (and other miRNAs w/seed AGCAGCA)	1.673	TargetScan Human	High (predicted)	PIP4P1	-1.673
hsa-miR-497-5p	miR-16-5p (and other miRNAs w/seed AGCAGCA)	1.673	TargetScan Human	High (predicted)	PIP4P2	-1.673
hsa-miR-497-5p	miR-16-5p (and other miRNAs w/seed AGCAGCA)	1.673	TarBase,TargetScan Human	Experimentally Observed,Moderate (predicted)	PISD	-1.673
hsa-miR-497-5p	miR-16-5p (and other miRNAs w/seed AGCAGCA)	1.673	TargetScan Human	High (predicted)	PLA2G15	-1.673
hsa-miR-497-5p	miR-16-5p (and other miRNAs w/seed AGCAGCA)	1.673	TargetScan Human,miRecords	Experimentally Observed,High (predicted)	PLAG1	-1.673
hsa-miR-497-5p	miR-16-5p (and other miRNAs w/seed AGCAGCA)	1.673	TargetScan Human	High (predicted)	PLD1	-1.673
hsa-miR-497-5p	miR-16-5p (and other miRNAs w/seed AGCAGCA)	1.673	TargetScan Human	High (predicted)	PLEKHA5	-1.673
hsa-miR-497-5p	miR-16-5p (and other miRNAs w/seed AGCAGCA)	1.673	TarBase	Experimentally Observed	PLK1	-1.673
hsa-miR-497-5p	miR-16-5p (and other miRNAs w/seed AGCAGCA)	1.673	TargetScan Human	High (predicted)	PLPP1	-1.673
hsa-miR-497-5p	miR-16-5p (and other miRNAs w/seed AGCAGCA)	1.673	TargetScan Human	High (predicted)	PLPP6	-1.673
hsa-miR-497-5p	miR-16-5p (and other miRNAs w/seed AGCAGCA)	1.673	TargetScan Human	High (predicted)	PLRG1	-1.673
hsa-miR-497-5p	miR-16-5p (and other miRNAs w/seed AGCAGCA)	1.673	TargetScan Human	High (predicted)	PLSCR4	-1.673
hsa-miR-497-5p	miR-16-5p (and other miRNAs w/seed AGCAGCA)	1.673	miRecords	Experimentally Observed	PMS1	-1.673
hsa-miR-497-5p	miR-16-5p (and other miRNAs w/seed AGCAGCA)	1.673	miRecords	Experimentally Observed	PNN	-1.673
hsa-miR-497-5p	miR-16-5p (and other miRNAs w/seed AGCAGCA)	1.673	TarBase,TargetScan Human	Experimentally Observed,High (predicted)	PNP	-1.673
hsa-miR-497-5p	miR-16-5p (and other miRNAs w/seed AGCAGCA)	1.673	TargetScan Human	High (predicted)	POLR3F	-1.673
hsa-miR-497-5p	miR-16-5p (and other miRNAs w/seed AGCAGCA)	1.673	TarBase,TargetScan Human	Experimentally Observed,Moderate (predicted)	PPIF	-1.673
hsa-miR-497-5p	miR-16-5p (and other miRNAs w/seed AGCAGCA)	1.673	TargetScan Human	High (predicted)	PPM1D	-1.673
hsa-miR-497-5p	miR-16-5p (and other miRNAs w/seed AGCAGCA)	1.673	TargetScan Human	High (predicted)	PPM1E	-1.673
hsa-miR-497-5p	miR-16-5p (and other miRNAs w/seed AGCAGCA)	1.673	TarBase,TargetScan Human	Experimentally Observed,Moderate (predicted)	PPP2R5C	-1.673
hsa-miR-497-5p	miR-16-5p (and other miRNAs w/seed AGCAGCA)	1.673	TargetScan Human	High (predicted)	PPT2	-1.673
hsa-miR-497-5p	miR-16-5p (and other miRNAs w/seed AGCAGCA)	1.673	miRecords	Experimentally Observed	PRIM1	-1.673
hsa-miR-497-5p	miR-16-5p (and other miRNAs w/seed AGCAGCA)	1.673	miRecords	Experimentally Observed	PRIMPOL	-1.673
hsa-miR-497-5p	miR-16-5p (and other miRNAs w/seed AGCAGCA)	1.673	TarBase,TargetScan Human	Experimentally Observed,Moderate (predicted)	PSAT1	-1.673
hsa-miR-497-5p	miR-16-5p (and other miRNAs w/seed AGCAGCA)	1.673	TargetScan Human	High (predicted)	PSMD7	-1.673
hsa-miR-497-5p	miR-16-5p (and other miRNAs w/seed AGCAGCA)	1.673	TargetScan Human	High (predicted)	PTCD3	-1.673
hsa-miR-497-5p	miR-16-5p (and other miRNAs w/seed AGCAGCA)	1.673	TarBase	Experimentally Observed	PTGS2	-1.673
hsa-miR-497-5p	miR-16-5p (and other miRNAs w/seed AGCAGCA)	1.673	TargetScan Human	High (predicted)	PTH	-1.673
hsa-miR-497-5p	miR-16-5p (and other miRNAs w/seed AGCAGCA)	1.673	TargetScan Human	High (predicted)	PTPN3	-1.673
hsa-miR-497-5p	miR-16-5p (and other miRNAs w/seed AGCAGCA)	1.673	TargetScan Human	High (predicted)	PTPN4	-1.673
hsa-miR-497-5p	miR-16-5p (and other miRNAs w/seed AGCAGCA)	1.673	TargetScan Human	High (predicted)	PTPRR	-1.673
hsa-miR-497-5p	miR-16-5p (and other miRNAs w/seed AGCAGCA)	1.673	Ingenuity Expert Findings,TarBase,TargetScan Human	Experimentally Observed,High (predicted)	PURA	-1.673
hsa-miR-497-5p	miR-16-5p (and other miRNAs w/seed AGCAGCA)	1.673	miRecords	Experimentally Observed	PWWP2A	-1.673
hsa-miR-497-5p	miR-16-5p (and other miRNAs w/seed AGCAGCA)	1.673	miRecords	Experimentally Observed	RAB21	-1.673
hsa-miR-497-5p	miR-16-5p (and other miRNAs w/seed AGCAGCA)	1.673	TarBase,TargetScan Human	Experimentally Observed,High (predicted)	RAB30	-1.673
hsa-miR-497-5p	miR-16-5p (and other miRNAs w/seed AGCAGCA)	1.673	TargetScan Human	High (predicted)	RAB3B	-1.673
hsa-miR-497-5p	miR-16-5p (and other miRNAs w/seed AGCAGCA)	1.673	TargetScan Human	High (predicted)	RAB40AL	-1.673
hsa-miR-497-5p	miR-16-5p (and other miRNAs w/seed AGCAGCA)	1.673	TargetScan Human	High (predicted)	RAB9A	-1.673
hsa-miR-497-5p	miR-16-5p (and other miRNAs w/seed AGCAGCA)	1.673	TargetScan Human,miRecords	Experimentally Observed,High (predicted)	RAB9B	-1.673
hsa-miR-497-5p	miR-16-5p (and other miRNAs w/seed AGCAGCA)	1.673	miRecords	Experimentally Observed	RAD51C	-1.673
hsa-miR-497-5p	miR-16-5p (and other miRNAs w/seed AGCAGCA)	1.673	Ingenuity Expert Findings,TargetScan Human	Experimentally Observed,Moderate (predicted)	RAF1	-1.673
hsa-miR-497-5p	miR-16-5p (and other miRNAs w/seed AGCAGCA)	1.673	TarBase	Experimentally Observed	RARS1	-1.673
hsa-miR-497-5p	miR-16-5p (and other miRNAs w/seed AGCAGCA)	1.673	TargetScan Human	High (predicted)	RASGEF1B	-1.673
hsa-miR-497-5p	miR-16-5p (and other miRNAs w/seed AGCAGCA)	1.673	TargetScan Human	High (predicted)	RASSF8	-1.673
hsa-miR-497-5p	miR-16-5p (and other miRNAs w/seed AGCAGCA)	1.673	TargetScan Human	High (predicted)	RBM6	-1.673
hsa-miR-497-5p	miR-16-5p (and other miRNAs w/seed AGCAGCA)	1.673	TargetScan Human	High (predicted)	RBMS1	-1.673
hsa-miR-497-5p	miR-16-5p (and other miRNAs w/seed AGCAGCA)	1.673	TargetScan Human,miRecords	Experimentally Observed,High (predicted)	RECK	-1.673
hsa-miR-497-5p	miR-16-5p (and other miRNAs w/seed AGCAGCA)	1.673	TarBase	Experimentally Observed	RFT1	-1.673
hsa-miR-497-5p	miR-16-5p (and other miRNAs w/seed AGCAGCA)	1.673	TargetScan Human	High (predicted)	RFX3	-1.673
hsa-miR-497-5p	miR-16-5p (and other miRNAs w/seed AGCAGCA)	1.673	TargetScan Human	High (predicted)	RGS5	-1.673
hsa-miR-497-5p	miR-16-5p (and other miRNAs w/seed AGCAGCA)	1.673	miRecords	Experimentally Observed	RHOT1	-1.673
hsa-miR-497-5p	miR-16-5p (and other miRNAs w/seed AGCAGCA)	1.673	TargetScan Human	High (predicted)	RIC1	-1.673
hsa-miR-497-5p	miR-16-5p (and other miRNAs w/seed AGCAGCA)	1.673	miRecords	Experimentally Observed	RIDA	-1.673
hsa-miR-497-5p	miR-16-5p (and other miRNAs w/seed AGCAGCA)	1.673	miRecords	Experimentally Observed	RNASEL	-1.673
hsa-miR-497-5p	miR-16-5p (and other miRNAs w/seed AGCAGCA)	1.673	TargetScan Human	High (predicted)	RNF125	-1.673
hsa-miR-497-5p	miR-16-5p (and other miRNAs w/seed AGCAGCA)	1.673	TargetScan Human	High (predicted)	RNF138	-1.673
hsa-miR-497-5p	miR-16-5p (and other miRNAs w/seed AGCAGCA)	1.673	TargetScan Human	High (predicted)	RNF144B	-1.673
hsa-miR-497-5p	miR-16-5p (and other miRNAs w/seed AGCAGCA)	1.673	TargetScan Human	High (predicted)	RNF24	-1.673
hsa-miR-497-5p	miR-16-5p (and other miRNAs w/seed AGCAGCA)	1.673	TargetScan Human	High (predicted)	RPL14	-1.673
hsa-miR-497-5p	miR-16-5p (and other miRNAs w/seed AGCAGCA)	1.673	TargetScan Human	High (predicted)	RPS6KA3	-1.673
hsa-miR-497-5p	miR-16-5p (and other miRNAs w/seed AGCAGCA)	1.673	TargetScan Human	High (predicted)	RSPO3	-1.673
hsa-miR-497-5p	miR-16-5p (and other miRNAs w/seed AGCAGCA)	1.673	TarBase,TargetScan Human	Experimentally Observed,Moderate (predicted)	RTN4	-1.673
hsa-miR-497-5p	miR-16-5p (and other miRNAs w/seed AGCAGCA)	1.673	TargetScan Human	High (predicted)	RUNDC3B	-1.673
hsa-miR-497-5p	miR-16-5p (and other miRNAs w/seed AGCAGCA)	1.673	TargetScan Human	High (predicted)	RUNX1T1	-1.673
hsa-miR-497-5p	miR-16-5p (and other miRNAs w/seed AGCAGCA)	1.673	TargetScan Human	High (predicted)	RYBP	-1.673
hsa-miR-497-5p	miR-16-5p (and other miRNAs w/seed AGCAGCA)	1.673	TargetScan Human	High (predicted)	S100A5	-1.673
hsa-miR-497-5p	miR-16-5p (and other miRNAs w/seed AGCAGCA)	1.673	TargetScan Human	High (predicted)	SALL4	-1.673
hsa-miR-497-5p	miR-16-5p (and other miRNAs w/seed AGCAGCA)	1.673	TargetScan Human	High (predicted)	SCN2A	-1.673
hsa-miR-497-5p	miR-16-5p (and other miRNAs w/seed AGCAGCA)	1.673	TargetScan Human	High (predicted)	SCN8A	-1.673
hsa-miR-497-5p	miR-16-5p (and other miRNAs w/seed AGCAGCA)	1.673	TargetScan Human	High (predicted)	SCOC	-1.673
hsa-miR-497-5p	miR-16-5p (and other miRNAs w/seed AGCAGCA)	1.673	TarBase	Experimentally Observed	SEC24A	-1.673
hsa-miR-497-5p	miR-16-5p (and other miRNAs w/seed AGCAGCA)	1.673	TargetScan Human	High (predicted)	SELENOI	-1.673
hsa-miR-497-5p	miR-16-5p (and other miRNAs w/seed AGCAGCA)	1.673	TargetScan Human	High (predicted)	SEMA6D	-1.673
hsa-miR-497-5p	miR-16-5p (and other miRNAs w/seed AGCAGCA)	1.673	TargetScan Human	High (predicted)	SEPTIN2	-1.673
hsa-miR-497-5p	miR-16-5p (and other miRNAs w/seed AGCAGCA)	1.673	TarBase	Experimentally Observed	SERPINE2	-1.673
hsa-miR-497-5p	miR-16-5p (and other miRNAs w/seed AGCAGCA)	1.673	TargetScan Human	High (predicted)	SETD3	-1.673
hsa-miR-497-5p	miR-16-5p (and other miRNAs w/seed AGCAGCA)	1.673	TargetScan Human	High (predicted)	SGCA	-1.673
hsa-miR-497-5p	miR-16-5p (and other miRNAs w/seed AGCAGCA)	1.673	TargetScan Human	High (predicted)	SGK1	-1.673
hsa-miR-497-5p	miR-16-5p (and other miRNAs w/seed AGCAGCA)	1.673	TargetScan Human	High (predicted)	SH3GL2	-1.673
hsa-miR-497-5p	miR-16-5p (and other miRNAs w/seed AGCAGCA)	1.673	TarBase,TargetScan Human	Experimentally Observed,High (predicted)	SHOC2	-1.673
hsa-miR-497-5p	miR-16-5p (and other miRNAs w/seed AGCAGCA)	1.673	TargetScan Human	High (predicted)	SIRT4	-1.673
hsa-miR-497-5p	miR-16-5p (and other miRNAs w/seed AGCAGCA)	1.673	TargetScan Human	High (predicted)	SIX6	-1.673
hsa-miR-497-5p	miR-16-5p (and other miRNAs w/seed AGCAGCA)	1.673	miRecords	Experimentally Observed	SKAP2	-1.673
hsa-miR-497-5p	miR-16-5p (and other miRNAs w/seed AGCAGCA)	1.673	TarBase,TargetScan Human,miRecords	Experimentally Observed,Moderate (predicted)	SLC12A2	-1.673
hsa-miR-497-5p	miR-16-5p (and other miRNAs w/seed AGCAGCA)	1.673	TarBase	Experimentally Observed	SLC16A3	-1.673
hsa-miR-497-5p	miR-16-5p (and other miRNAs w/seed AGCAGCA)	1.673	TargetScan Human	High (predicted)	SLC17A9	-1.673
hsa-miR-497-5p	miR-16-5p (and other miRNAs w/seed AGCAGCA)	1.673	TarBase,TargetScan Human	Experimentally Observed,Moderate (predicted)	SLC25A22	-1.673
hsa-miR-497-5p	miR-16-5p (and other miRNAs w/seed AGCAGCA)	1.673	TargetScan Human	High (predicted)	SLC2A14	-1.673
hsa-miR-497-5p	miR-16-5p (and other miRNAs w/seed AGCAGCA)	1.673	TargetScan Human	High (predicted)	SLC2A3	-1.673
hsa-miR-497-5p	miR-16-5p (and other miRNAs w/seed AGCAGCA)	1.673	miRecords	Experimentally Observed	SLC35A1	-1.673
hsa-miR-497-5p	miR-16-5p (and other miRNAs w/seed AGCAGCA)	1.673	miRecords	Experimentally Observed	SLC35B3	-1.673
hsa-miR-497-5p	miR-16-5p (and other miRNAs w/seed AGCAGCA)	1.673	TargetScan Human	High (predicted)	SLC35G1	-1.673
hsa-miR-497-5p	miR-16-5p (and other miRNAs w/seed AGCAGCA)	1.673	TarBase	Experimentally Observed	SLC38A1	-1.673
hsa-miR-497-5p	miR-16-5p (and other miRNAs w/seed AGCAGCA)	1.673	TarBase	Experimentally Observed	SLC38A5	-1.673
hsa-miR-497-5p	miR-16-5p (and other miRNAs w/seed AGCAGCA)	1.673	TargetScan Human	High (predicted)	SLC41A2	-1.673
hsa-miR-497-5p	miR-16-5p (and other miRNAs w/seed AGCAGCA)	1.673	TarBase,TargetScan Human	Experimentally Observed,Moderate (predicted)	SLC7A1	-1.673
hsa-miR-497-5p	miR-16-5p (and other miRNAs w/seed AGCAGCA)	1.673	TargetScan Human	High (predicted)	SLC7A2	-1.673
hsa-miR-497-5p	miR-16-5p (and other miRNAs w/seed AGCAGCA)	1.673	TargetScan Human	High (predicted)	SLC9A6	-1.673
hsa-miR-497-5p	miR-16-5p (and other miRNAs w/seed AGCAGCA)	1.673	TargetScan Human	High (predicted)	SLC9A8	-1.673
hsa-miR-497-5p	miR-16-5p (and other miRNAs w/seed AGCAGCA)	1.673	TargetScan Human	High (predicted)	SLCO1B3-SLCO1B7	-1.673
hsa-miR-497-5p	miR-16-5p (and other miRNAs w/seed AGCAGCA)	1.673	TargetScan Human	High (predicted)	SLCO1B7	-1.673
hsa-miR-497-5p	miR-16-5p (and other miRNAs w/seed AGCAGCA)	1.673	TargetScan Human	High (predicted)	SLIT2	-1.673
hsa-miR-497-5p	miR-16-5p (and other miRNAs w/seed AGCAGCA)	1.673	TargetScan Human	High (predicted)	SMAD7	-1.673
hsa-miR-497-5p	miR-16-5p (and other miRNAs w/seed AGCAGCA)	1.673	TargetScan Human	High (predicted)	SMPD1	-1.673
hsa-miR-497-5p	miR-16-5p (and other miRNAs w/seed AGCAGCA)	1.673	TargetScan Human	High (predicted)	SMURF2	-1.673
hsa-miR-497-5p	miR-16-5p (and other miRNAs w/seed AGCAGCA)	1.673	TargetScan Human	High (predicted)	SNCG	-1.673
hsa-miR-497-5p	miR-16-5p (and other miRNAs w/seed AGCAGCA)	1.673	TargetScan Human	High (predicted)	SNTB2	-1.673
hsa-miR-497-5p	miR-16-5p (and other miRNAs w/seed AGCAGCA)	1.673	TargetScan Human	High (predicted)	SNX16	-1.673
hsa-miR-497-5p	miR-16-5p (and other miRNAs w/seed AGCAGCA)	1.673	TargetScan Human	High (predicted)	SPAG7	-1.673
hsa-miR-497-5p	miR-16-5p (and other miRNAs w/seed AGCAGCA)	1.673	Ingenuity Expert Findings	Experimentally Observed	SPI1	-1.673
hsa-miR-497-5p	miR-16-5p (and other miRNAs w/seed AGCAGCA)	1.673	TargetScan Human	High (predicted)	SPRED1	-1.673
hsa-miR-497-5p	miR-16-5p (and other miRNAs w/seed AGCAGCA)	1.673	TargetScan Human	High (predicted)	SPRYD3	-1.673
hsa-miR-497-5p	miR-16-5p (and other miRNAs w/seed AGCAGCA)	1.673	TarBase,TargetScan Human	Experimentally Observed,Moderate (predicted)	SPTLC1	-1.673
hsa-miR-497-5p	miR-16-5p (and other miRNAs w/seed AGCAGCA)	1.673	TarBase	Experimentally Observed	SQSTM1	-1.673
hsa-miR-497-5p	miR-16-5p (and other miRNAs w/seed AGCAGCA)	1.673	TarBase,TargetScan Human	Experimentally Observed,High (predicted)	SRPRA	-1.673
hsa-miR-497-5p	miR-16-5p (and other miRNAs w/seed AGCAGCA)	1.673	TarBase	Experimentally Observed	SRPRB	-1.673
hsa-miR-497-5p	miR-16-5p (and other miRNAs w/seed AGCAGCA)	1.673	TargetScan Human	High (predicted)	SRPX	-1.673
hsa-miR-497-5p	miR-16-5p (and other miRNAs w/seed AGCAGCA)	1.673	TargetScan Human	High (predicted)	STRADB	-1.673
hsa-miR-497-5p	miR-16-5p (and other miRNAs w/seed AGCAGCA)	1.673	TargetScan Human	High (predicted)	SUSD6	-1.673
hsa-miR-497-5p	miR-16-5p (and other miRNAs w/seed AGCAGCA)	1.673	TargetScan Human	High (predicted)	SYDE2	-1.673
hsa-miR-497-5p	miR-16-5p (and other miRNAs w/seed AGCAGCA)	1.673	TargetScan Human	High (predicted)	SYNJ1	-1.673
hsa-miR-497-5p	miR-16-5p (and other miRNAs w/seed AGCAGCA)	1.673	TargetScan Human	High (predicted)	SYNRG	-1.673
hsa-miR-497-5p	miR-16-5p (and other miRNAs w/seed AGCAGCA)	1.673	TargetScan Human	High (predicted)	SYS1	-1.673
hsa-miR-497-5p	miR-16-5p (and other miRNAs w/seed AGCAGCA)	1.673	TargetScan Human	High (predicted)	SYT3	-1.673
hsa-miR-497-5p	miR-16-5p (and other miRNAs w/seed AGCAGCA)	1.673	TargetScan Human	High (predicted)	SYT4	-1.673
hsa-miR-497-5p	miR-16-5p (and other miRNAs w/seed AGCAGCA)	1.673	TargetScan Human	High (predicted)	TACC1	-1.673
hsa-miR-497-5p	miR-16-5p (and other miRNAs w/seed AGCAGCA)	1.673	TargetScan Human	High (predicted)	TARBP2	-1.673
hsa-miR-497-5p	miR-16-5p (and other miRNAs w/seed AGCAGCA)	1.673	TargetScan Human	High (predicted)	TBPL1	-1.673
hsa-miR-497-5p	miR-16-5p (and other miRNAs w/seed AGCAGCA)	1.673	TargetScan Human	High (predicted)	TCIM	-1.673
hsa-miR-497-5p	miR-16-5p (and other miRNAs w/seed AGCAGCA)	1.673	TargetScan Human	High (predicted)	TENM2	-1.673
hsa-miR-497-5p	miR-16-5p (and other miRNAs w/seed AGCAGCA)	1.673	TargetScan Human	High (predicted)	TEX19	-1.673
hsa-miR-497-5p	miR-16-5p (and other miRNAs w/seed AGCAGCA)	1.673	TargetScan Human	High (predicted)	TFAP2D	-1.673
hsa-miR-497-5p	miR-16-5p (and other miRNAs w/seed AGCAGCA)	1.673	TargetScan Human	High (predicted)	TFCP2L1	-1.673
hsa-miR-497-5p	miR-16-5p (and other miRNAs w/seed AGCAGCA)	1.673	TargetScan Human	High (predicted)	TFPI2	-1.673
hsa-miR-497-5p	miR-16-5p (and other miRNAs w/seed AGCAGCA)	1.673	TargetScan Human	High (predicted)	TFRC	-1.673
hsa-miR-497-5p	miR-16-5p (and other miRNAs w/seed AGCAGCA)	1.673	TargetScan Human	High (predicted)	TGIF2	-1.673
hsa-miR-497-5p	miR-16-5p (and other miRNAs w/seed AGCAGCA)	1.673	miRecords	Experimentally Observed	TIA1	-1.673
hsa-miR-497-5p	miR-16-5p (and other miRNAs w/seed AGCAGCA)	1.673	TargetScan Human	High (predicted)	TLCD3B	-1.673
hsa-miR-497-5p	miR-16-5p (and other miRNAs w/seed AGCAGCA)	1.673	TargetScan Human	High (predicted)	TLK1	-1.673
hsa-miR-497-5p	miR-16-5p (and other miRNAs w/seed AGCAGCA)	1.673	TargetScan Human	High (predicted)	TMCC1	-1.673
hsa-miR-497-5p	miR-16-5p (and other miRNAs w/seed AGCAGCA)	1.673	TargetScan Human	High (predicted)	TMEM100	-1.673
hsa-miR-497-5p	miR-16-5p (and other miRNAs w/seed AGCAGCA)	1.673	TarBase,TargetScan Human	Experimentally Observed,High (predicted)	TMEM109	-1.673
hsa-miR-497-5p	miR-16-5p (and other miRNAs w/seed AGCAGCA)	1.673	TargetScan Human	High (predicted)	TMEM161B	-1.673
hsa-miR-497-5p	miR-16-5p (and other miRNAs w/seed AGCAGCA)	1.673	TargetScan Human	High (predicted)	TMEM183A	-1.673
hsa-miR-497-5p	miR-16-5p (and other miRNAs w/seed AGCAGCA)	1.673	TarBase,TargetScan Human	Experimentally Observed,High (predicted)	TMEM189-UBE2V1	-1.673
hsa-miR-497-5p	miR-16-5p (and other miRNAs w/seed AGCAGCA)	1.673	TargetScan Human	High (predicted)	TMEM221	-1.673
hsa-miR-497-5p	miR-16-5p (and other miRNAs w/seed AGCAGCA)	1.673	miRecords	Experimentally Observed	TMEM251	-1.673
hsa-miR-497-5p	miR-16-5p (and other miRNAs w/seed AGCAGCA)	1.673	TargetScan Human	High (predicted)	TMEM258	-1.673
hsa-miR-497-5p	miR-16-5p (and other miRNAs w/seed AGCAGCA)	1.673	TargetScan Human	High (predicted)	TMEM268	-1.673
hsa-miR-497-5p	miR-16-5p (and other miRNAs w/seed AGCAGCA)	1.673	TarBase,TargetScan Human	Experimentally Observed,Moderate (predicted)	TMEM43	-1.673
hsa-miR-497-5p	miR-16-5p (and other miRNAs w/seed AGCAGCA)	1.673	TargetScan Human	High (predicted)	TMEM74B	-1.673
hsa-miR-497-5p	miR-16-5p (and other miRNAs w/seed AGCAGCA)	1.673	TargetScan Human	High (predicted)	TNFSF13B	-1.673
hsa-miR-497-5p	miR-16-5p (and other miRNAs w/seed AGCAGCA)	1.673	TarBase,TargetScan Human	Experimentally Observed,Moderate (predicted)	TNFSF9	-1.673
hsa-miR-497-5p	miR-16-5p (and other miRNAs w/seed AGCAGCA)	1.673	TargetScan Human	High (predicted)	TOGARAM1	-1.673
hsa-miR-497-5p	miR-16-5p (and other miRNAs w/seed AGCAGCA)	1.673	TarBase,TargetScan Human	Experimentally Observed,Moderate (predicted)	TOMM34	-1.673
hsa-miR-497-5p	miR-16-5p (and other miRNAs w/seed AGCAGCA)	1.673	TargetScan Human	High (predicted)	TPD52L3	-1.673
hsa-miR-497-5p	miR-16-5p (and other miRNAs w/seed AGCAGCA)	1.673	miRecords	Experimentally Observed	TPI1	-1.673
hsa-miR-497-5p	miR-16-5p (and other miRNAs w/seed AGCAGCA)	1.673	TarBase,TargetScan Human	Experimentally Observed,High (predicted)	TPM3	-1.673
hsa-miR-497-5p	miR-16-5p (and other miRNAs w/seed AGCAGCA)	1.673	TarBase,TargetScan Human,miRecords	Experimentally Observed,High (predicted)	TPPP3	-1.673
hsa-miR-497-5p	miR-16-5p (and other miRNAs w/seed AGCAGCA)	1.673	TargetScan Human	High (predicted)	TRANK1	-1.673
hsa-miR-497-5p	miR-16-5p (and other miRNAs w/seed AGCAGCA)	1.673	TargetScan Human	High (predicted)	TRMT112	-1.673
hsa-miR-497-5p	miR-16-5p (and other miRNAs w/seed AGCAGCA)	1.673	miRecords	Experimentally Observed	TRMT13	-1.673
hsa-miR-497-5p	miR-16-5p (and other miRNAs w/seed AGCAGCA)	1.673	TargetScan Human	High (predicted)	TRPC1	-1.673
hsa-miR-497-5p	miR-16-5p (and other miRNAs w/seed AGCAGCA)	1.673	TargetScan Human	High (predicted)	TSPAN18	-1.673
hsa-miR-497-5p	miR-16-5p (and other miRNAs w/seed AGCAGCA)	1.673	TargetScan Human	High (predicted)	TTLL9	-1.673
hsa-miR-497-5p	miR-16-5p (and other miRNAs w/seed AGCAGCA)	1.673	TarBase,TargetScan Human	Experimentally Observed,Moderate (predicted)	TXN2	-1.673
hsa-miR-497-5p	miR-16-5p (and other miRNAs w/seed AGCAGCA)	1.673	TargetScan Human	High (predicted)	UBE2Q1	-1.673
hsa-miR-497-5p	miR-16-5p (and other miRNAs w/seed AGCAGCA)	1.673	TarBase	Experimentally Observed	UBE2S	-1.673
hsa-miR-497-5p	miR-16-5p (and other miRNAs w/seed AGCAGCA)	1.673	TargetScan Human	High (predicted)	UBE2V1	-1.673
hsa-miR-497-5p	miR-16-5p (and other miRNAs w/seed AGCAGCA)	1.673	TarBase,TargetScan Human	Experimentally Observed,Moderate (predicted)	UBE4A	-1.673
hsa-miR-497-5p	miR-16-5p (and other miRNAs w/seed AGCAGCA)	1.673	TargetScan Human	High (predicted)	UBE4B	-1.673
hsa-miR-497-5p	miR-16-5p (and other miRNAs w/seed AGCAGCA)	1.673	TargetScan Human	High (predicted)	UBQLNL	-1.673
hsa-miR-497-5p	miR-16-5p (and other miRNAs w/seed AGCAGCA)	1.673	TargetScan Human	High (predicted)	UBTD2	-1.673
hsa-miR-497-5p	miR-16-5p (and other miRNAs w/seed AGCAGCA)	1.673	Ingenuity Expert Findings,TargetScan Human	Experimentally Observed,Moderate (predicted)	UCP2	-1.673
hsa-miR-497-5p	miR-16-5p (and other miRNAs w/seed AGCAGCA)	1.673	miRecords	Experimentally Observed	UGDH	-1.673
hsa-miR-497-5p	miR-16-5p (and other miRNAs w/seed AGCAGCA)	1.673	miRecords	Experimentally Observed	UGP2	-1.673
hsa-miR-497-5p	miR-16-5p (and other miRNAs w/seed AGCAGCA)	1.673	TargetScan Human	High (predicted)	UNC80	-1.673
hsa-miR-497-5p	miR-16-5p (and other miRNAs w/seed AGCAGCA)	1.673	TargetScan Human	High (predicted)	USP25	-1.673
hsa-miR-497-5p	miR-16-5p (and other miRNAs w/seed AGCAGCA)	1.673	TargetScan Human	High (predicted)	USP3	-1.673
hsa-miR-497-5p	miR-16-5p (and other miRNAs w/seed AGCAGCA)	1.673	TarBase	Experimentally Observed	UTP15	-1.673
hsa-miR-497-5p	miR-16-5p (and other miRNAs w/seed AGCAGCA)	1.673	TargetScan Human	High (predicted)	VAPB	-1.673
hsa-miR-497-5p	miR-16-5p (and other miRNAs w/seed AGCAGCA)	1.673	TargetScan Human,miRecords	Experimentally Observed,High (predicted)	VEGFA	-1.673
hsa-miR-497-5p	miR-16-5p (and other miRNAs w/seed AGCAGCA)	1.673	TargetScan Human	High (predicted)	VPS33B	-1.673
hsa-miR-497-5p	miR-16-5p (and other miRNAs w/seed AGCAGCA)	1.673	miRecords	Experimentally Observed	VPS45	-1.673
hsa-miR-497-5p	miR-16-5p (and other miRNAs w/seed AGCAGCA)	1.673	TargetScan Human	High (predicted)	VPS4A	-1.673
hsa-miR-497-5p	miR-16-5p (and other miRNAs w/seed AGCAGCA)	1.673	TarBase,TargetScan Human	Experimentally Observed,High (predicted)	VTI1B	-1.673
hsa-miR-497-5p	miR-16-5p (and other miRNAs w/seed AGCAGCA)	1.673	TargetScan Human	High (predicted)	VWC2L	-1.673
hsa-miR-497-5p	miR-16-5p (and other miRNAs w/seed AGCAGCA)	1.673	TargetScan Human	High (predicted)	WBP11	-1.673
hsa-miR-497-5p	miR-16-5p (and other miRNAs w/seed AGCAGCA)	1.673	TargetScan Human	High (predicted)	WDR82	-1.673
hsa-miR-497-5p	miR-16-5p (and other miRNAs w/seed AGCAGCA)	1.673	TargetScan Human	High (predicted)	WDR83OS	-1.673
hsa-miR-497-5p	miR-16-5p (and other miRNAs w/seed AGCAGCA)	1.673	Ingenuity Expert Findings,TargetScan Human	Experimentally Observed,High (predicted)	WEE1	-1.673
hsa-miR-497-5p	miR-16-5p (and other miRNAs w/seed AGCAGCA)	1.673	miRecords	Experimentally Observed	WIPF1	-1.673
hsa-miR-497-5p	miR-16-5p (and other miRNAs w/seed AGCAGCA)	1.673	TargetScan Human	High (predicted)	WIPI2	-1.673
hsa-miR-497-5p	miR-16-5p (and other miRNAs w/seed AGCAGCA)	1.673	TargetScan Human	High (predicted)	WNT2B	-1.673
hsa-miR-497-5p	miR-16-5p (and other miRNAs w/seed AGCAGCA)	1.673	Ingenuity Expert Findings,TargetScan Human	Experimentally Observed,High (predicted)	WNT3A	-1.673
hsa-miR-497-5p	miR-16-5p (and other miRNAs w/seed AGCAGCA)	1.673	TargetScan Human	High (predicted)	WNT7A	-1.673
hsa-miR-497-5p	miR-16-5p (and other miRNAs w/seed AGCAGCA)	1.673	miRecords	Experimentally Observed	WT1	-1.673
hsa-miR-497-5p	miR-16-5p (and other miRNAs w/seed AGCAGCA)	1.673	TargetScan Human	High (predicted)	XXBAC_BPG32J320	-1.673
hsa-miR-497-5p	miR-16-5p (and other miRNAs w/seed AGCAGCA)	1.673	TarBase,TargetScan Human	Experimentally Observed,Moderate (predicted)	YIF1B	-1.673
hsa-miR-497-5p	miR-16-5p (and other miRNAs w/seed AGCAGCA)	1.673	TargetScan Human	High (predicted)	YWHAH	-1.673
hsa-miR-497-5p	miR-16-5p (and other miRNAs w/seed AGCAGCA)	1.673	TargetScan Human	High (predicted)	ZBTB16	-1.673
hsa-miR-497-5p	miR-16-5p (and other miRNAs w/seed AGCAGCA)	1.673	TargetScan Human	High (predicted)	ZBTB34	-1.673
hsa-miR-497-5p	miR-16-5p (and other miRNAs w/seed AGCAGCA)	1.673	TargetScan Human	High (predicted)	ZBTB46	-1.673
hsa-miR-497-5p	miR-16-5p (and other miRNAs w/seed AGCAGCA)	1.673	TargetScan Human	High (predicted)	ZDHHC16	-1.673
hsa-miR-497-5p	miR-16-5p (and other miRNAs w/seed AGCAGCA)	1.673	TargetScan Human	High (predicted)	ZDHHC23	-1.673
hsa-miR-497-5p	miR-16-5p (and other miRNAs w/seed AGCAGCA)	1.673	TargetScan Human	High (predicted)	ZMAT3	-1.673
hsa-miR-497-5p	miR-16-5p (and other miRNAs w/seed AGCAGCA)	1.673	TargetScan Human	High (predicted)	ZMYM2	-1.673
hsa-miR-497-5p	miR-16-5p (and other miRNAs w/seed AGCAGCA)	1.673	TargetScan Human	High (predicted)	ZNF449	-1.673
hsa-miR-497-5p	miR-16-5p (and other miRNAs w/seed AGCAGCA)	1.673	miRecords	Experimentally Observed	ZNF559	-1.673
hsa-miR-497-5p	miR-16-5p (and other miRNAs w/seed AGCAGCA)	1.673	TargetScan Human	High (predicted)	ZNF609	-1.673
hsa-miR-497-5p	miR-16-5p (and other miRNAs w/seed AGCAGCA)	1.673	TarBase,TargetScan Human	Experimentally Observed,High (predicted)	ZNF622	-1.673
hsa-miR-497-5p	miR-16-5p (and other miRNAs w/seed AGCAGCA)	1.673	TargetScan Human	High (predicted)	ZNF691	-1.673
hsa-miR-497-5p	miR-16-5p (and other miRNAs w/seed AGCAGCA)	1.673	TargetScan Human	High (predicted)	ZNF697	-1.673
hsa-miR-497-5p	miR-16-5p (and other miRNAs w/seed AGCAGCA)	1.673	Ingenuity Expert Findings,TargetScan Human	Experimentally Observed,Moderate (predicted)	ZYX	-1.673
hsa-miR-187-3p	miR-187-3p (miRNAs w/seed CGUGUCU)	4.062	TargetScan Human	High (predicted)	A2M	-4.062
hsa-miR-187-3p	miR-187-3p (miRNAs w/seed CGUGUCU)	4.062	TargetScan Human	High (predicted)	ANTKMT	-4.062
hsa-miR-187-3p	miR-187-3p (miRNAs w/seed CGUGUCU)	4.062	TargetScan Human	High (predicted)	ARRB1	-4.062
hsa-miR-187-3p	miR-187-3p (miRNAs w/seed CGUGUCU)	4.062	TargetScan Human	High (predicted)	ASB18	-4.062
hsa-miR-187-3p	miR-187-3p (miRNAs w/seed CGUGUCU)	4.062	TargetScan Human	High (predicted)	B3GALT5	-4.062
hsa-miR-187-3p	miR-187-3p (miRNAs w/seed CGUGUCU)	4.062	TargetScan Human	High (predicted)	BCL10	-4.062
hsa-miR-187-3p	miR-187-3p (miRNAs w/seed CGUGUCU)	4.062	TargetScan Human	High (predicted)	C1S	-4.062
hsa-miR-187-3p	miR-187-3p (miRNAs w/seed CGUGUCU)	4.062	TargetScan Human	High (predicted)	C20orf173	-4.062
hsa-miR-187-3p	miR-187-3p (miRNAs w/seed CGUGUCU)	4.062	TargetScan Human	High (predicted)	C2CD2	-4.062
hsa-miR-187-3p	miR-187-3p (miRNAs w/seed CGUGUCU)	4.062	TargetScan Human	High (predicted)	CAVIN1	-4.062
hsa-miR-187-3p	miR-187-3p (miRNAs w/seed CGUGUCU)	4.062	TargetScan Human	High (predicted)	CD276	-4.062
hsa-miR-187-3p	miR-187-3p (miRNAs w/seed CGUGUCU)	4.062	TargetScan Human	High (predicted)	CERK	-4.062
hsa-miR-187-3p	miR-187-3p (miRNAs w/seed CGUGUCU)	4.062	TargetScan Human	High (predicted)	CHAD	-4.062
hsa-miR-187-3p	miR-187-3p (miRNAs w/seed CGUGUCU)	4.062	TargetScan Human	High (predicted)	COG8	-4.062
hsa-miR-187-3p	miR-187-3p (miRNAs w/seed CGUGUCU)	4.062	TargetScan Human	High (predicted)	CRMP1	-4.062
hsa-miR-187-3p	miR-187-3p (miRNAs w/seed CGUGUCU)	4.062	TargetScan Human	High (predicted)	CSRNP3	-4.062
hsa-miR-187-3p	miR-187-3p (miRNAs w/seed CGUGUCU)	4.062	TargetScan Human	High (predicted)	CYB5RL	-4.062
hsa-miR-187-3p	miR-187-3p (miRNAs w/seed CGUGUCU)	4.062	TargetScan Human	High (predicted)	DDX39B	-4.062
hsa-miR-187-3p	miR-187-3p (miRNAs w/seed CGUGUCU)	4.062	TargetScan Human	High (predicted)	DUS1L	-4.062
hsa-miR-187-3p	miR-187-3p (miRNAs w/seed CGUGUCU)	4.062	TargetScan Human	High (predicted)	ELAVL3	-4.062
hsa-miR-187-3p	miR-187-3p (miRNAs w/seed CGUGUCU)	4.062	TargetScan Human	High (predicted)	EML2	-4.062
hsa-miR-187-3p	miR-187-3p (miRNAs w/seed CGUGUCU)	4.062	TargetScan Human	High (predicted)	ERG	-4.062
hsa-miR-187-3p	miR-187-3p (miRNAs w/seed CGUGUCU)	4.062	TargetScan Human	High (predicted)	ETS1	-4.062
hsa-miR-187-3p	miR-187-3p (miRNAs w/seed CGUGUCU)	4.062	TargetScan Human	High (predicted)	F11	-4.062
hsa-miR-187-3p	miR-187-3p (miRNAs w/seed CGUGUCU)	4.062	TargetScan Human	High (predicted)	FGF10	-4.062
hsa-miR-187-3p	miR-187-3p (miRNAs w/seed CGUGUCU)	4.062	TargetScan Human	High (predicted)	GAB3	-4.062
hsa-miR-187-3p	miR-187-3p (miRNAs w/seed CGUGUCU)	4.062	TargetScan Human	High (predicted)	GPR156	-4.062
hsa-miR-187-3p	miR-187-3p (miRNAs w/seed CGUGUCU)	4.062	TargetScan Human	High (predicted)	GPRACR	-4.062
hsa-miR-187-3p	miR-187-3p (miRNAs w/seed CGUGUCU)	4.062	TargetScan Human	High (predicted)	IQCJ	-4.062
hsa-miR-187-3p	miR-187-3p (miRNAs w/seed CGUGUCU)	4.062	TargetScan Human	High (predicted)	JAKMIP3	-4.062
hsa-miR-187-3p	miR-187-3p (miRNAs w/seed CGUGUCU)	4.062	TargetScan Human	High (predicted)	KIR2DL1/KIR2DL3	-4.062
hsa-miR-187-3p	miR-187-3p (miRNAs w/seed CGUGUCU)	4.062	TargetScan Human	High (predicted)	KLF7	-4.062
hsa-miR-187-3p	miR-187-3p (miRNAs w/seed CGUGUCU)	4.062	TargetScan Human	High (predicted)	KSR2	-4.062
hsa-miR-187-3p	miR-187-3p (miRNAs w/seed CGUGUCU)	4.062	TargetScan Human	High (predicted)	LOC100129603	-4.062
hsa-miR-187-3p	miR-187-3p (miRNAs w/seed CGUGUCU)	4.062	TargetScan Human	High (predicted)	LOC100130449	-4.062
hsa-miR-187-3p	miR-187-3p (miRNAs w/seed CGUGUCU)	4.062	TargetScan Human	High (predicted)	LRFN1	-4.062
hsa-miR-187-3p	miR-187-3p (miRNAs w/seed CGUGUCU)	4.062	TargetScan Human	High (predicted)	LYPD1	-4.062
hsa-miR-187-3p	miR-187-3p (miRNAs w/seed CGUGUCU)	4.062	TargetScan Human	High (predicted)	MAN1B1	-4.062
hsa-miR-187-3p	miR-187-3p (miRNAs w/seed CGUGUCU)	4.062	TargetScan Human	High (predicted)	NPFFR1	-4.062
hsa-miR-187-3p	miR-187-3p (miRNAs w/seed CGUGUCU)	4.062	TargetScan Human	High (predicted)	NUPR1	-4.062
hsa-miR-187-3p	miR-187-3p (miRNAs w/seed CGUGUCU)	4.062	TargetScan Human	High (predicted)	ODC1	-4.062
hsa-miR-187-3p	miR-187-3p (miRNAs w/seed CGUGUCU)	4.062	TargetScan Human	High (predicted)	ONECUT3	-4.062
hsa-miR-187-3p	miR-187-3p (miRNAs w/seed CGUGUCU)	4.062	TargetScan Human	High (predicted)	PDF	-4.062
hsa-miR-187-3p	miR-187-3p (miRNAs w/seed CGUGUCU)	4.062	TargetScan Human	High (predicted)	PIGG	-4.062
hsa-miR-187-3p	miR-187-3p (miRNAs w/seed CGUGUCU)	4.062	TargetScan Human	High (predicted)	PSKH2	-4.062
hsa-miR-187-3p	miR-187-3p (miRNAs w/seed CGUGUCU)	4.062	TargetScan Human	High (predicted)	REM2	-4.062
hsa-miR-187-3p	miR-187-3p (miRNAs w/seed CGUGUCU)	4.062	TargetScan Human	High (predicted)	RHBDF1	-4.062
hsa-miR-187-3p	miR-187-3p (miRNAs w/seed CGUGUCU)	4.062	TargetScan Human	High (predicted)	RNF5	-4.062
hsa-miR-187-3p	miR-187-3p (miRNAs w/seed CGUGUCU)	4.062	TargetScan Human	High (predicted)	RP11_293M101	-4.062
hsa-miR-187-3p	miR-187-3p (miRNAs w/seed CGUGUCU)	4.062	TargetScan Human	High (predicted)	RP11_93B146	-4.062
hsa-miR-187-3p	miR-187-3p (miRNAs w/seed CGUGUCU)	4.062	TargetScan Human	High (predicted)	RPL35	-4.062
hsa-miR-187-3p	miR-187-3p (miRNAs w/seed CGUGUCU)	4.062	TargetScan Human	High (predicted)	RSPH10B/RSPH10B2	-4.062
hsa-miR-187-3p	miR-187-3p (miRNAs w/seed CGUGUCU)	4.062	TargetScan Human	High (predicted)	S100A4	-4.062
hsa-miR-187-3p	miR-187-3p (miRNAs w/seed CGUGUCU)	4.062	TargetScan Human	High (predicted)	SERHL2	-4.062
hsa-miR-187-3p	miR-187-3p (miRNAs w/seed CGUGUCU)	4.062	TargetScan Human	High (predicted)	SH2B2	-4.062
hsa-miR-187-3p	miR-187-3p (miRNAs w/seed CGUGUCU)	4.062	TargetScan Human	High (predicted)	SHFL	-4.062
hsa-miR-187-3p	miR-187-3p (miRNAs w/seed CGUGUCU)	4.062	TargetScan Human	High (predicted)	SHISAL1	-4.062
hsa-miR-187-3p	miR-187-3p (miRNAs w/seed CGUGUCU)	4.062	TargetScan Human	High (predicted)	SLC17A9	-4.062
hsa-miR-187-3p	miR-187-3p (miRNAs w/seed CGUGUCU)	4.062	TargetScan Human	High (predicted)	SLC35F1	-4.062
hsa-miR-187-3p	miR-187-3p (miRNAs w/seed CGUGUCU)	4.062	TargetScan Human	High (predicted)	SLC36A2	-4.062
hsa-miR-187-3p	miR-187-3p (miRNAs w/seed CGUGUCU)	4.062	TargetScan Human	High (predicted)	SLC6A3	-4.062
hsa-miR-187-3p	miR-187-3p (miRNAs w/seed CGUGUCU)	4.062	TargetScan Human	High (predicted)	SMAD1	-4.062
hsa-miR-187-3p	miR-187-3p (miRNAs w/seed CGUGUCU)	4.062	TargetScan Human	High (predicted)	SMKR1	-4.062
hsa-miR-187-3p	miR-187-3p (miRNAs w/seed CGUGUCU)	4.062	TargetScan Human	High (predicted)	SOHLH2	-4.062
hsa-miR-187-3p	miR-187-3p (miRNAs w/seed CGUGUCU)	4.062	TargetScan Human	High (predicted)	TAFA3	-4.062
hsa-miR-187-3p	miR-187-3p (miRNAs w/seed CGUGUCU)	4.062	TargetScan Human	High (predicted)	TAFA5	-4.062
hsa-miR-187-3p	miR-187-3p (miRNAs w/seed CGUGUCU)	4.062	TargetScan Human	High (predicted)	TFF1	-4.062
hsa-miR-187-3p	miR-187-3p (miRNAs w/seed CGUGUCU)	4.062	TargetScan Human	High (predicted)	TIMELESS	-4.062
hsa-miR-187-3p	miR-187-3p (miRNAs w/seed CGUGUCU)	4.062	TargetScan Human	High (predicted)	TMSB10/TMSB4X	-4.062
hsa-miR-187-3p	miR-187-3p (miRNAs w/seed CGUGUCU)	4.062	TargetScan Human	High (predicted)	TPPP	-4.062
hsa-miR-187-3p	miR-187-3p (miRNAs w/seed CGUGUCU)	4.062	TargetScan Human	High (predicted)	TSPAN5	-4.062
hsa-miR-187-3p	miR-187-3p (miRNAs w/seed CGUGUCU)	4.062	TargetScan Human	High (predicted)	TTL	-4.062
hsa-miR-187-3p	miR-187-3p (miRNAs w/seed CGUGUCU)	4.062	TargetScan Human	High (predicted)	TUBGCP3	-4.062
hsa-miR-187-3p	miR-187-3p (miRNAs w/seed CGUGUCU)	4.062	TargetScan Human	High (predicted)	VGLL1	-4.062
hsa-miR-187-3p	miR-187-3p (miRNAs w/seed CGUGUCU)	4.062	TargetScan Human	High (predicted)	ZNF516	-4.062
hsa-miR-190b-5p	miR-190a-5p (and other miRNAs w/seed GAUAUGU)	1.324	TargetScan Human	High (predicted)	ADGRB3	-1.324
hsa-miR-190b-5p	miR-190a-5p (and other miRNAs w/seed GAUAUGU)	1.324	TargetScan Human	High (predicted)	ADGRE3	-1.324
hsa-miR-190b-5p	miR-190a-5p (and other miRNAs w/seed GAUAUGU)	1.324	TargetScan Human	High (predicted)	AK4	-1.324
hsa-miR-190b-5p	miR-190a-5p (and other miRNAs w/seed GAUAUGU)	1.324	TargetScan Human	High (predicted)	AMMECR1	-1.324
hsa-miR-190b-5p	miR-190a-5p (and other miRNAs w/seed GAUAUGU)	1.324	TargetScan Human	High (predicted)	ANGPTL1	-1.324
hsa-miR-190b-5p	miR-190a-5p (and other miRNAs w/seed GAUAUGU)	1.324	TargetScan Human	High (predicted)	ANKRD34A	-1.324
hsa-miR-190b-5p	miR-190a-5p (and other miRNAs w/seed GAUAUGU)	1.324	TargetScan Human	High (predicted)	AP1S2	-1.324
hsa-miR-190b-5p	miR-190a-5p (and other miRNAs w/seed GAUAUGU)	1.324	TargetScan Human	High (predicted)	ARHGAP42	-1.324
hsa-miR-190b-5p	miR-190a-5p (and other miRNAs w/seed GAUAUGU)	1.324	TargetScan Human	High (predicted)	ARPC1A	-1.324
hsa-miR-190b-5p	miR-190a-5p (and other miRNAs w/seed GAUAUGU)	1.324	TargetScan Human	High (predicted)	ARPC5	-1.324
hsa-miR-190b-5p	miR-190a-5p (and other miRNAs w/seed GAUAUGU)	1.324	TargetScan Human	High (predicted)	ASAP2	-1.324
hsa-miR-190b-5p	miR-190a-5p (and other miRNAs w/seed GAUAUGU)	1.324	TargetScan Human	High (predicted)	BBS4	-1.324
hsa-miR-190b-5p	miR-190a-5p (and other miRNAs w/seed GAUAUGU)	1.324	TargetScan Human	High (predicted)	C12orf73	-1.324
hsa-miR-190b-5p	miR-190a-5p (and other miRNAs w/seed GAUAUGU)	1.324	TargetScan Human	High (predicted)	C15orf41	-1.324
hsa-miR-190b-5p	miR-190a-5p (and other miRNAs w/seed GAUAUGU)	1.324	TargetScan Human	High (predicted)	C3orf38	-1.324
hsa-miR-190b-5p	miR-190a-5p (and other miRNAs w/seed GAUAUGU)	1.324	TargetScan Human	High (predicted)	C5orf15	-1.324
hsa-miR-190b-5p	miR-190a-5p (and other miRNAs w/seed GAUAUGU)	1.324	TargetScan Human	High (predicted)	CACNB2	-1.324
hsa-miR-190b-5p	miR-190a-5p (and other miRNAs w/seed GAUAUGU)	1.324	TargetScan Human	High (predicted)	CAT	-1.324
hsa-miR-190b-5p	miR-190a-5p (and other miRNAs w/seed GAUAUGU)	1.324	TargetScan Human	High (predicted)	CCDC179	-1.324
hsa-miR-190b-5p	miR-190a-5p (and other miRNAs w/seed GAUAUGU)	1.324	TargetScan Human	High (predicted)	CDNF	-1.324
hsa-miR-190b-5p	miR-190a-5p (and other miRNAs w/seed GAUAUGU)	1.324	TargetScan Human	High (predicted)	CEBPA	-1.324
hsa-miR-190b-5p	miR-190a-5p (and other miRNAs w/seed GAUAUGU)	1.324	TargetScan Human	High (predicted)	CNN3	-1.324
hsa-miR-190b-5p	miR-190a-5p (and other miRNAs w/seed GAUAUGU)	1.324	TargetScan Human	High (predicted)	COL11A1	-1.324
hsa-miR-190b-5p	miR-190a-5p (and other miRNAs w/seed GAUAUGU)	1.324	TargetScan Human	High (predicted)	CSN2	-1.324
hsa-miR-190b-5p	miR-190a-5p (and other miRNAs w/seed GAUAUGU)	1.324	TargetScan Human	High (predicted)	CSRNP3	-1.324
hsa-miR-190b-5p	miR-190a-5p (and other miRNAs w/seed GAUAUGU)	1.324	TargetScan Human	High (predicted)	CT45A1 (includes others)	-1.324
hsa-miR-190b-5p	miR-190a-5p (and other miRNAs w/seed GAUAUGU)	1.324	TargetScan Human	High (predicted)	CT45A10/CT45A5	-1.324
hsa-miR-190b-5p	miR-190a-5p (and other miRNAs w/seed GAUAUGU)	1.324	TargetScan Human	High (predicted)	CT47A12 (includes others)	-1.324
hsa-miR-190b-5p	miR-190a-5p (and other miRNAs w/seed GAUAUGU)	1.324	TargetScan Human	High (predicted)	CT47B1	-1.324
hsa-miR-190b-5p	miR-190a-5p (and other miRNAs w/seed GAUAUGU)	1.324	TargetScan Human	High (predicted)	DCUN1D1	-1.324
hsa-miR-190b-5p	miR-190a-5p (and other miRNAs w/seed GAUAUGU)	1.324	TargetScan Human	High (predicted)	DDIAS	-1.324
hsa-miR-190b-5p	miR-190a-5p (and other miRNAs w/seed GAUAUGU)	1.324	TargetScan Human	High (predicted)	ERG	-1.324
hsa-miR-190b-5p	miR-190a-5p (and other miRNAs w/seed GAUAUGU)	1.324	TargetScan Human	High (predicted)	EYA1	-1.324
hsa-miR-190b-5p	miR-190a-5p (and other miRNAs w/seed GAUAUGU)	1.324	TargetScan Human	High (predicted)	F2R	-1.324
hsa-miR-190b-5p	miR-190a-5p (and other miRNAs w/seed GAUAUGU)	1.324	TargetScan Human	High (predicted),Moderate (predicted)	FAM72C/FAM72D	-1.324
hsa-miR-190b-5p	miR-190a-5p (and other miRNAs w/seed GAUAUGU)	1.324	TargetScan Human	High (predicted)	FGF10	-1.324
hsa-miR-190b-5p	miR-190a-5p (and other miRNAs w/seed GAUAUGU)	1.324	TargetScan Human	High (predicted)	FGF14	-1.324
hsa-miR-190b-5p	miR-190a-5p (and other miRNAs w/seed GAUAUGU)	1.324	TargetScan Human	High (predicted)	GLIPR1L1	-1.324
hsa-miR-190b-5p	miR-190a-5p (and other miRNAs w/seed GAUAUGU)	1.324	TargetScan Human	High (predicted)	GPHN	-1.324
hsa-miR-190b-5p	miR-190a-5p (and other miRNAs w/seed GAUAUGU)	1.324	TargetScan Human	High (predicted)	GREM1	-1.324
hsa-miR-190b-5p	miR-190a-5p (and other miRNAs w/seed GAUAUGU)	1.324	TargetScan Human	High (predicted)	GUCY1B1	-1.324
hsa-miR-190b-5p	miR-190a-5p (and other miRNAs w/seed GAUAUGU)	1.324	TargetScan Human	High (predicted)	GYG1	-1.324
hsa-miR-190b-5p	miR-190a-5p (and other miRNAs w/seed GAUAUGU)	1.324	TargetScan Human	High (predicted)	IL1RAP	-1.324
hsa-miR-190b-5p	miR-190a-5p (and other miRNAs w/seed GAUAUGU)	1.324	TargetScan Human	High (predicted)	IL2	-1.324
hsa-miR-190b-5p	miR-190a-5p (and other miRNAs w/seed GAUAUGU)	1.324	TargetScan Human	High (predicted)	IYD	-1.324
hsa-miR-190b-5p	miR-190a-5p (and other miRNAs w/seed GAUAUGU)	1.324	TargetScan Human	High (predicted)	KCNA4	-1.324
hsa-miR-190b-5p	miR-190a-5p (and other miRNAs w/seed GAUAUGU)	1.324	TargetScan Human	High (predicted)	KLF15	-1.324
hsa-miR-190b-5p	miR-190a-5p (and other miRNAs w/seed GAUAUGU)	1.324	TargetScan Human	High (predicted)	KLHL42	-1.324
hsa-miR-190b-5p	miR-190a-5p (and other miRNAs w/seed GAUAUGU)	1.324	TargetScan Human	High (predicted)	KPNA5	-1.324
hsa-miR-190b-5p	miR-190a-5p (and other miRNAs w/seed GAUAUGU)	1.324	TargetScan Human	High (predicted)	LPP	-1.324
hsa-miR-190b-5p	miR-190a-5p (and other miRNAs w/seed GAUAUGU)	1.324	TargetScan Human	High (predicted)	MAST4	-1.324
hsa-miR-190b-5p	miR-190a-5p (and other miRNAs w/seed GAUAUGU)	1.324	TargetScan Human	High (predicted)	MBLAC2	-1.324
hsa-miR-190b-5p	miR-190a-5p (and other miRNAs w/seed GAUAUGU)	1.324	TargetScan Human	High (predicted)	MED4	-1.324
hsa-miR-190b-5p	miR-190a-5p (and other miRNAs w/seed GAUAUGU)	1.324	TargetScan Human	High (predicted)	MMAA	-1.324
hsa-miR-190b-5p	miR-190a-5p (and other miRNAs w/seed GAUAUGU)	1.324	TargetScan Human	High (predicted)	MOB1B	-1.324
hsa-miR-190b-5p	miR-190a-5p (and other miRNAs w/seed GAUAUGU)	1.324	TargetScan Human	High (predicted)	MPZL1	-1.324
hsa-miR-190b-5p	miR-190a-5p (and other miRNAs w/seed GAUAUGU)	1.324	TargetScan Human	High (predicted)	MRS2	-1.324
hsa-miR-190b-5p	miR-190a-5p (and other miRNAs w/seed GAUAUGU)	1.324	TargetScan Human	High (predicted)	NEUROD1	-1.324
hsa-miR-190b-5p	miR-190a-5p (and other miRNAs w/seed GAUAUGU)	1.324	TargetScan Human	High (predicted)	NLGN1	-1.324
hsa-miR-190b-5p	miR-190a-5p (and other miRNAs w/seed GAUAUGU)	1.324	TargetScan Human	High (predicted)	OR10G8	-1.324
hsa-miR-190b-5p	miR-190a-5p (and other miRNAs w/seed GAUAUGU)	1.324	TargetScan Human	High (predicted)	OR5AU1	-1.324
hsa-miR-190b-5p	miR-190a-5p (and other miRNAs w/seed GAUAUGU)	1.324	TargetScan Human	High (predicted)	OSBPL6	-1.324
hsa-miR-190b-5p	miR-190a-5p (and other miRNAs w/seed GAUAUGU)	1.324	TargetScan Human	High (predicted)	OSGEPL1	-1.324
hsa-miR-190b-5p	miR-190a-5p (and other miRNAs w/seed GAUAUGU)	1.324	TargetScan Human	High (predicted)	OTUD4	-1.324
hsa-miR-190b-5p	miR-190a-5p (and other miRNAs w/seed GAUAUGU)	1.324	TargetScan Human	High (predicted)	PCNX4	-1.324
hsa-miR-190b-5p	miR-190a-5p (and other miRNAs w/seed GAUAUGU)	1.324	TargetScan Human	High (predicted)	PHF20L1	-1.324
hsa-miR-190b-5p	miR-190a-5p (and other miRNAs w/seed GAUAUGU)	1.324	TargetScan Human	High (predicted)	PLCZ1	-1.324
hsa-miR-190b-5p	miR-190a-5p (and other miRNAs w/seed GAUAUGU)	1.324	TargetScan Human	High (predicted)	PLGLB1/PLGLB2	-1.324
hsa-miR-190b-5p	miR-190a-5p (and other miRNAs w/seed GAUAUGU)	1.324	TargetScan Human	High (predicted)	POC1B	-1.324
hsa-miR-190b-5p	miR-190a-5p (and other miRNAs w/seed GAUAUGU)	1.324	TargetScan Human	High (predicted)	PRR15L	-1.324
hsa-miR-190b-5p	miR-190a-5p (and other miRNAs w/seed GAUAUGU)	1.324	TargetScan Human	High (predicted)	PSMA8	-1.324
hsa-miR-190b-5p	miR-190a-5p (and other miRNAs w/seed GAUAUGU)	1.324	TargetScan Human	High (predicted)	PTHLH	-1.324
hsa-miR-190b-5p	miR-190a-5p (and other miRNAs w/seed GAUAUGU)	1.324	TargetScan Human	High (predicted)	RBAK	-1.324
hsa-miR-190b-5p	miR-190a-5p (and other miRNAs w/seed GAUAUGU)	1.324	TargetScan Human	High (predicted)	RFK	-1.324
hsa-miR-190b-5p	miR-190a-5p (and other miRNAs w/seed GAUAUGU)	1.324	TargetScan Human	High (predicted)	RNF125	-1.324
hsa-miR-190b-5p	miR-190a-5p (and other miRNAs w/seed GAUAUGU)	1.324	TargetScan Human	High (predicted)	SAMD4A	-1.324
hsa-miR-190b-5p	miR-190a-5p (and other miRNAs w/seed GAUAUGU)	1.324	TargetScan Human	High (predicted)	SCPEP1	-1.324
hsa-miR-190b-5p	miR-190a-5p (and other miRNAs w/seed GAUAUGU)	1.324	TargetScan Human	High (predicted)	SEC22A	-1.324
hsa-miR-190b-5p	miR-190a-5p (and other miRNAs w/seed GAUAUGU)	1.324	TargetScan Human	High (predicted)	SIGMAR1	-1.324
hsa-miR-190b-5p	miR-190a-5p (and other miRNAs w/seed GAUAUGU)	1.324	TargetScan Human	High (predicted)	SMAD2	-1.324
hsa-miR-190b-5p	miR-190a-5p (and other miRNAs w/seed GAUAUGU)	1.324	TargetScan Human	High (predicted)	STK38L	-1.324
hsa-miR-190b-5p	miR-190a-5p (and other miRNAs w/seed GAUAUGU)	1.324	TargetScan Human	High (predicted)	TMEM154	-1.324
hsa-miR-190b-5p	miR-190a-5p (and other miRNAs w/seed GAUAUGU)	1.324	TargetScan Human	High (predicted)	TMEM161B	-1.324
hsa-miR-190b-5p	miR-190a-5p (and other miRNAs w/seed GAUAUGU)	1.324	TargetScan Human	High (predicted)	TMEM196	-1.324
hsa-miR-190b-5p	miR-190a-5p (and other miRNAs w/seed GAUAUGU)	1.324	TargetScan Human	High (predicted)	TOMM5	-1.324
hsa-miR-190b-5p	miR-190a-5p (and other miRNAs w/seed GAUAUGU)	1.324	TargetScan Human	High (predicted)	TP53INP1	-1.324
hsa-miR-190b-5p	miR-190a-5p (and other miRNAs w/seed GAUAUGU)	1.324	TargetScan Human	High (predicted)	VWC2	-1.324
hsa-miR-190b-5p	miR-190a-5p (and other miRNAs w/seed GAUAUGU)	1.324	TargetScan Human	High (predicted)	WDR44	-1.324
hsa-miR-190b-5p	miR-190a-5p (and other miRNAs w/seed GAUAUGU)	1.324	TargetScan Human	High (predicted)	WSB1	-1.324
hsa-miR-190b-5p	miR-190a-5p (and other miRNAs w/seed GAUAUGU)	1.324	TargetScan Human	High (predicted)	XRN1	-1.324
hsa-miR-190b-5p	miR-190a-5p (and other miRNAs w/seed GAUAUGU)	1.324	TargetScan Human	High (predicted)	ZNF599	-1.324
hsa-miR-190b-5p	miR-190a-5p (and other miRNAs w/seed GAUAUGU)	1.324	TargetScan Human	High (predicted)	ZNF652	-1.324
hsa-miR-190b-5p	miR-190a-5p (and other miRNAs w/seed GAUAUGU)	1.324	TargetScan Human	High (predicted)	ZSCAN31	-1.324
hsa-miR-193a-5p	miR-193a-5p (miRNAs w/seed GGGUCUU)	1.389	TargetScan Human	High (predicted)	ABCA10	-1.389
hsa-miR-193a-5p	miR-193a-5p (miRNAs w/seed GGGUCUU)	1.389	TargetScan Human	High (predicted)	ACVR1	-1.389
hsa-miR-193a-5p	miR-193a-5p (miRNAs w/seed GGGUCUU)	1.389	TargetScan Human	High (predicted)	APOC2	-1.389
hsa-miR-193a-5p	miR-193a-5p (miRNAs w/seed GGGUCUU)	1.389	TargetScan Human	High (predicted)	ARAP3	-1.389
hsa-miR-193a-5p	miR-193a-5p (miRNAs w/seed GGGUCUU)	1.389	TargetScan Human	High (predicted)	ARMC1	-1.389
hsa-miR-193a-5p	miR-193a-5p (miRNAs w/seed GGGUCUU)	1.389	TargetScan Human	High (predicted)	AZIN1-AS1	-1.389
hsa-miR-193a-5p	miR-193a-5p (miRNAs w/seed GGGUCUU)	1.389	TargetScan Human	High (predicted)	BARX2	-1.389
hsa-miR-193a-5p	miR-193a-5p (miRNAs w/seed GGGUCUU)	1.389	TargetScan Human	High (predicted)	BCL2L11	-1.389
hsa-miR-193a-5p	miR-193a-5p (miRNAs w/seed GGGUCUU)	1.389	TargetScan Human	High (predicted)	BCL7C	-1.389
hsa-miR-193a-5p	miR-193a-5p (miRNAs w/seed GGGUCUU)	1.389	TargetScan Human	High (predicted)	BDH1	-1.389
hsa-miR-193a-5p	miR-193a-5p (miRNAs w/seed GGGUCUU)	1.389	TargetScan Human	High (predicted)	BIN3	-1.389
hsa-miR-193a-5p	miR-193a-5p (miRNAs w/seed GGGUCUU)	1.389	TargetScan Human	High (predicted)	BLID	-1.389
hsa-miR-193a-5p	miR-193a-5p (miRNAs w/seed GGGUCUU)	1.389	TargetScan Human	High (predicted)	C10orf62	-1.389
hsa-miR-193a-5p	miR-193a-5p (miRNAs w/seed GGGUCUU)	1.389	TargetScan Human	High (predicted)	C19orf57	-1.389
hsa-miR-193a-5p	miR-193a-5p (miRNAs w/seed GGGUCUU)	1.389	TargetScan Human	High (predicted)	CA7	-1.389
hsa-miR-193a-5p	miR-193a-5p (miRNAs w/seed GGGUCUU)	1.389	TargetScan Human	High (predicted)	CABP4	-1.389
hsa-miR-193a-5p	miR-193a-5p (miRNAs w/seed GGGUCUU)	1.389	TargetScan Human	High (predicted)	CASTOR3	-1.389
hsa-miR-193a-5p	miR-193a-5p (miRNAs w/seed GGGUCUU)	1.389	TargetScan Human	High (predicted)	CC2D2B	-1.389
hsa-miR-193a-5p	miR-193a-5p (miRNAs w/seed GGGUCUU)	1.389	TargetScan Human	High (predicted)	CCDC159	-1.389
hsa-miR-193a-5p	miR-193a-5p (miRNAs w/seed GGGUCUU)	1.389	Ingenuity Expert Findings	Experimentally Observed	Ccl6	-1.389
hsa-miR-193a-5p	miR-193a-5p (miRNAs w/seed GGGUCUU)	1.389	TargetScan Human	High (predicted)	CD27	-1.389
hsa-miR-193a-5p	miR-193a-5p (miRNAs w/seed GGGUCUU)	1.389	TargetScan Human	High (predicted)	CDK8	-1.389
hsa-miR-193a-5p	miR-193a-5p (miRNAs w/seed GGGUCUU)	1.389	TargetScan Human	High (predicted)	CEBPG	-1.389
hsa-miR-193a-5p	miR-193a-5p (miRNAs w/seed GGGUCUU)	1.389	TargetScan Human	High (predicted)	CEP57	-1.389
hsa-miR-193a-5p	miR-193a-5p (miRNAs w/seed GGGUCUU)	1.389	TargetScan Human	High (predicted)	CHTF8	-1.389
hsa-miR-193a-5p	miR-193a-5p (miRNAs w/seed GGGUCUU)	1.389	TargetScan Human	High (predicted)	CLCA2	-1.389
hsa-miR-193a-5p	miR-193a-5p (miRNAs w/seed GGGUCUU)	1.389	TargetScan Human	High (predicted)	CREB3L3	-1.389
hsa-miR-193a-5p	miR-193a-5p (miRNAs w/seed GGGUCUU)	1.389	TargetScan Human	High (predicted)	CRY1	-1.389
hsa-miR-193a-5p	miR-193a-5p (miRNAs w/seed GGGUCUU)	1.389	TargetScan Human	High (predicted)	CTD_2207O2312	-1.389
hsa-miR-193a-5p	miR-193a-5p (miRNAs w/seed GGGUCUU)	1.389	TargetScan Human	High (predicted)	CTRL	-1.389
hsa-miR-193a-5p	miR-193a-5p (miRNAs w/seed GGGUCUU)	1.389	TargetScan Human	High (predicted)	CYTH3	-1.389
hsa-miR-193a-5p	miR-193a-5p (miRNAs w/seed GGGUCUU)	1.389	TargetScan Human	High (predicted)	DDX58	-1.389
hsa-miR-193a-5p	miR-193a-5p (miRNAs w/seed GGGUCUU)	1.389	TargetScan Human	High (predicted)	DMRT2	-1.389
hsa-miR-193a-5p	miR-193a-5p (miRNAs w/seed GGGUCUU)	1.389	TargetScan Human	High (predicted)	DSCAML1	-1.389
hsa-miR-193a-5p	miR-193a-5p (miRNAs w/seed GGGUCUU)	1.389	TargetScan Human	High (predicted)	ERVV-2	-1.389
hsa-miR-193a-5p	miR-193a-5p (miRNAs w/seed GGGUCUU)	1.389	TargetScan Human	High (predicted)	EXOC3L2	-1.389
hsa-miR-193a-5p	miR-193a-5p (miRNAs w/seed GGGUCUU)	1.389	TargetScan Human	High (predicted)	EYA1	-1.389
hsa-miR-193a-5p	miR-193a-5p (miRNAs w/seed GGGUCUU)	1.389	TargetScan Human	High (predicted)	EZHIP	-1.389
hsa-miR-193a-5p	miR-193a-5p (miRNAs w/seed GGGUCUU)	1.389	TargetScan Human	High (predicted)	FAM167A	-1.389
hsa-miR-193a-5p	miR-193a-5p (miRNAs w/seed GGGUCUU)	1.389	TargetScan Human	High (predicted)	FAM218A	-1.389
hsa-miR-193a-5p	miR-193a-5p (miRNAs w/seed GGGUCUU)	1.389	TargetScan Human	High (predicted)	FBXO17	-1.389
hsa-miR-193a-5p	miR-193a-5p (miRNAs w/seed GGGUCUU)	1.389	TargetScan Human	High (predicted)	FCER2	-1.389
hsa-miR-193a-5p	miR-193a-5p (miRNAs w/seed GGGUCUU)	1.389	TargetScan Human	High (predicted)	FGF11	-1.389
hsa-miR-193a-5p	miR-193a-5p (miRNAs w/seed GGGUCUU)	1.389	TargetScan Human	High (predicted)	FTCD	-1.389
hsa-miR-193a-5p	miR-193a-5p (miRNAs w/seed GGGUCUU)	1.389	TargetScan Human	High (predicted)	GANAB	-1.389
hsa-miR-193a-5p	miR-193a-5p (miRNAs w/seed GGGUCUU)	1.389	TargetScan Human	High (predicted)	GAS7	-1.389
hsa-miR-193a-5p	miR-193a-5p (miRNAs w/seed GGGUCUU)	1.389	TargetScan Human	High (predicted)	GIPC3	-1.389
hsa-miR-193a-5p	miR-193a-5p (miRNAs w/seed GGGUCUU)	1.389	TargetScan Human	High (predicted)	GRAP	-1.389
hsa-miR-193a-5p	miR-193a-5p (miRNAs w/seed GGGUCUU)	1.389	TargetScan Human	High (predicted)	GRIK5	-1.389
hsa-miR-193a-5p	miR-193a-5p (miRNAs w/seed GGGUCUU)	1.389	TargetScan Human	High (predicted)	HBD	-1.389
hsa-miR-193a-5p	miR-193a-5p (miRNAs w/seed GGGUCUU)	1.389	TargetScan Human	High (predicted)	HLA-F	-1.389
hsa-miR-193a-5p	miR-193a-5p (miRNAs w/seed GGGUCUU)	1.389	TargetScan Human	High (predicted)	HSPB6	-1.389
hsa-miR-193a-5p	miR-193a-5p (miRNAs w/seed GGGUCUU)	1.389	TargetScan Human	High (predicted)	HTN3	-1.389
hsa-miR-193a-5p	miR-193a-5p (miRNAs w/seed GGGUCUU)	1.389	TargetScan Human	High (predicted)	HUNK	-1.389
hsa-miR-193a-5p	miR-193a-5p (miRNAs w/seed GGGUCUU)	1.389	TargetScan Human	High (predicted)	HYKK	-1.389
hsa-miR-193a-5p	miR-193a-5p (miRNAs w/seed GGGUCUU)	1.389	Ingenuity Expert Findings	Experimentally Observed	IL10	-1.389
hsa-miR-193a-5p	miR-193a-5p (miRNAs w/seed GGGUCUU)	1.389	Ingenuity Expert Findings	Experimentally Observed	IL2RG	-1.389
hsa-miR-193a-5p	miR-193a-5p (miRNAs w/seed GGGUCUU)	1.389	TargetScan Human	High (predicted)	IQCF6	-1.389
hsa-miR-193a-5p	miR-193a-5p (miRNAs w/seed GGGUCUU)	1.389	TargetScan Human	High (predicted)	KDELR3	-1.389
hsa-miR-193a-5p	miR-193a-5p (miRNAs w/seed GGGUCUU)	1.389	TargetScan Human	High (predicted)	KIF18A	-1.389
hsa-miR-193a-5p	miR-193a-5p (miRNAs w/seed GGGUCUU)	1.389	TargetScan Human	High (predicted)	KLK12	-1.389
hsa-miR-193a-5p	miR-193a-5p (miRNAs w/seed GGGUCUU)	1.389	TargetScan Human	High (predicted)	KLK4	-1.389
hsa-miR-193a-5p	miR-193a-5p (miRNAs w/seed GGGUCUU)	1.389	TargetScan Human	High (predicted)	KLRD1	-1.389
hsa-miR-193a-5p	miR-193a-5p (miRNAs w/seed GGGUCUU)	1.389	TargetScan Human	High (predicted)	KRT79	-1.389
hsa-miR-193a-5p	miR-193a-5p (miRNAs w/seed GGGUCUU)	1.389	TargetScan Human	High (predicted)	KRTAP5-9	-1.389
hsa-miR-193a-5p	miR-193a-5p (miRNAs w/seed GGGUCUU)	1.389	TargetScan Human	High (predicted)	KSR2	-1.389
hsa-miR-193a-5p	miR-193a-5p (miRNAs w/seed GGGUCUU)	1.389	TargetScan Human	High (predicted)	LCN15	-1.389
hsa-miR-193a-5p	miR-193a-5p (miRNAs w/seed GGGUCUU)	1.389	TargetScan Human	High (predicted)	LHFPL1	-1.389
hsa-miR-193a-5p	miR-193a-5p (miRNAs w/seed GGGUCUU)	1.389	TargetScan Human	High (predicted)	LINC01949	-1.389
hsa-miR-193a-5p	miR-193a-5p (miRNAs w/seed GGGUCUU)	1.389	TargetScan Human	High (predicted)	LMF1	-1.389
hsa-miR-193a-5p	miR-193a-5p (miRNAs w/seed GGGUCUU)	1.389	TargetScan Human	High (predicted)	LNPK	-1.389
hsa-miR-193a-5p	miR-193a-5p (miRNAs w/seed GGGUCUU)	1.389	TargetScan Human	High (predicted)	LYSMD3	-1.389
hsa-miR-193a-5p	miR-193a-5p (miRNAs w/seed GGGUCUU)	1.389	TargetScan Human	High (predicted)	MGAT4EP	-1.389
hsa-miR-193a-5p	miR-193a-5p (miRNAs w/seed GGGUCUU)	1.389	TargetScan Human	High (predicted)	MON1B	-1.389
hsa-miR-193a-5p	miR-193a-5p (miRNAs w/seed GGGUCUU)	1.389	TargetScan Human	High (predicted)	MT1G	-1.389
hsa-miR-193a-5p	miR-193a-5p (miRNAs w/seed GGGUCUU)	1.389	Ingenuity Expert Findings	Experimentally Observed	MTOR	-1.389
hsa-miR-193a-5p	miR-193a-5p (miRNAs w/seed GGGUCUU)	1.389	TargetScan Human	High (predicted)	MTRNR2L1	-1.389
hsa-miR-193a-5p	miR-193a-5p (miRNAs w/seed GGGUCUU)	1.389	TargetScan Human	High (predicted)	MTRNR2L10	-1.389
hsa-miR-193a-5p	miR-193a-5p (miRNAs w/seed GGGUCUU)	1.389	TargetScan Human	High (predicted)	MTRNR2L11	-1.389
hsa-miR-193a-5p	miR-193a-5p (miRNAs w/seed GGGUCUU)	1.389	TargetScan Human	High (predicted)	MTRNR2L8	-1.389
hsa-miR-193a-5p	miR-193a-5p (miRNAs w/seed GGGUCUU)	1.389	TargetScan Human	High (predicted)	NANOS3	-1.389
hsa-miR-193a-5p	miR-193a-5p (miRNAs w/seed GGGUCUU)	1.389	TargetScan Human	High (predicted)	NBPF1 (includes others)	-1.389
hsa-miR-193a-5p	miR-193a-5p (miRNAs w/seed GGGUCUU)	1.389	TargetScan Human	High (predicted)	NCR1	-1.389
hsa-miR-193a-5p	miR-193a-5p (miRNAs w/seed GGGUCUU)	1.389	TargetScan Human	High (predicted)	NLN	-1.389
hsa-miR-193a-5p	miR-193a-5p (miRNAs w/seed GGGUCUU)	1.389	TargetScan Human	High (predicted)	NSFL1C	-1.389
hsa-miR-193a-5p	miR-193a-5p (miRNAs w/seed GGGUCUU)	1.389	TargetScan Human	High (predicted)	NT5DC1	-1.389
hsa-miR-193a-5p	miR-193a-5p (miRNAs w/seed GGGUCUU)	1.389	TargetScan Human	High (predicted)	OGFRL1	-1.389
hsa-miR-193a-5p	miR-193a-5p (miRNAs w/seed GGGUCUU)	1.389	TargetScan Human	High (predicted)	OLIG3	-1.389
hsa-miR-193a-5p	miR-193a-5p (miRNAs w/seed GGGUCUU)	1.389	TargetScan Human	High (predicted)	OMD	-1.389
hsa-miR-193a-5p	miR-193a-5p (miRNAs w/seed GGGUCUU)	1.389	TargetScan Human	High (predicted)	OTOR	-1.389
hsa-miR-193a-5p	miR-193a-5p (miRNAs w/seed GGGUCUU)	1.389	TargetScan Human	High (predicted)	PCBD1	-1.389
hsa-miR-193a-5p	miR-193a-5p (miRNAs w/seed GGGUCUU)	1.389	TargetScan Human	High (predicted)	PCDHA1	-1.389
hsa-miR-193a-5p	miR-193a-5p (miRNAs w/seed GGGUCUU)	1.389	TargetScan Human	High (predicted)	PCDHA10	-1.389
hsa-miR-193a-5p	miR-193a-5p (miRNAs w/seed GGGUCUU)	1.389	TargetScan Human	High (predicted)	PCDHA11	-1.389
hsa-miR-193a-5p	miR-193a-5p (miRNAs w/seed GGGUCUU)	1.389	TargetScan Human	High (predicted)	PCDHA12	-1.389
hsa-miR-193a-5p	miR-193a-5p (miRNAs w/seed GGGUCUU)	1.389	TargetScan Human	High (predicted)	PCDHA13	-1.389
hsa-miR-193a-5p	miR-193a-5p (miRNAs w/seed GGGUCUU)	1.389	TargetScan Human	High (predicted)	PCDHA2	-1.389
hsa-miR-193a-5p	miR-193a-5p (miRNAs w/seed GGGUCUU)	1.389	TargetScan Human	High (predicted)	PCDHA3	-1.389
hsa-miR-193a-5p	miR-193a-5p (miRNAs w/seed GGGUCUU)	1.389	TargetScan Human	High (predicted)	PCDHA4	-1.389
hsa-miR-193a-5p	miR-193a-5p (miRNAs w/seed GGGUCUU)	1.389	TargetScan Human	High (predicted)	PCDHA5	-1.389
hsa-miR-193a-5p	miR-193a-5p (miRNAs w/seed GGGUCUU)	1.389	TargetScan Human	High (predicted)	PCDHA6	-1.389
hsa-miR-193a-5p	miR-193a-5p (miRNAs w/seed GGGUCUU)	1.389	TargetScan Human	High (predicted)	PCDHA7	-1.389
hsa-miR-193a-5p	miR-193a-5p (miRNAs w/seed GGGUCUU)	1.389	TargetScan Human	High (predicted)	PCDHA8	-1.389
hsa-miR-193a-5p	miR-193a-5p (miRNAs w/seed GGGUCUU)	1.389	TargetScan Human	High (predicted)	PCDHA9	-1.389
hsa-miR-193a-5p	miR-193a-5p (miRNAs w/seed GGGUCUU)	1.389	TargetScan Human	High (predicted)	PCDHAC1	-1.389
hsa-miR-193a-5p	miR-193a-5p (miRNAs w/seed GGGUCUU)	1.389	TargetScan Human	High (predicted)	PCDHAC2	-1.389
hsa-miR-193a-5p	miR-193a-5p (miRNAs w/seed GGGUCUU)	1.389	TargetScan Human	High (predicted)	PEX11A	-1.389
hsa-miR-193a-5p	miR-193a-5p (miRNAs w/seed GGGUCUU)	1.389	TargetScan Human	High (predicted)	PHACTR3	-1.389
hsa-miR-193a-5p	miR-193a-5p (miRNAs w/seed GGGUCUU)	1.389	TargetScan Human	High (predicted)	PIGZ	-1.389
hsa-miR-193a-5p	miR-193a-5p (miRNAs w/seed GGGUCUU)	1.389	Ingenuity Expert Findings	Experimentally Observed	PIK3R3	-1.389
hsa-miR-193a-5p	miR-193a-5p (miRNAs w/seed GGGUCUU)	1.389	TargetScan Human	High (predicted)	PITPNA	-1.389
hsa-miR-193a-5p	miR-193a-5p (miRNAs w/seed GGGUCUU)	1.389	TargetScan Human	High (predicted)	PLEKHG4B	-1.389
hsa-miR-193a-5p	miR-193a-5p (miRNAs w/seed GGGUCUU)	1.389	TargetScan Human	High (predicted)	PNP	-1.389
hsa-miR-193a-5p	miR-193a-5p (miRNAs w/seed GGGUCUU)	1.389	TargetScan Human	High (predicted)	PODNL1	-1.389
hsa-miR-193a-5p	miR-193a-5p (miRNAs w/seed GGGUCUU)	1.389	TargetScan Human	High (predicted)	POLDIP2	-1.389
hsa-miR-193a-5p	miR-193a-5p (miRNAs w/seed GGGUCUU)	1.389	TargetScan Human	High (predicted)	PVR	-1.389
hsa-miR-193a-5p	miR-193a-5p (miRNAs w/seed GGGUCUU)	1.389	TargetScan Human	High (predicted)	RHEX	-1.389
hsa-miR-193a-5p	miR-193a-5p (miRNAs w/seed GGGUCUU)	1.389	TargetScan Human	High (predicted)	RP11_276H13	-1.389
hsa-miR-193a-5p	miR-193a-5p (miRNAs w/seed GGGUCUU)	1.389	TargetScan Human	High (predicted)	RP5_856G12	-1.389
hsa-miR-193a-5p	miR-193a-5p (miRNAs w/seed GGGUCUU)	1.389	TargetScan Human	High (predicted)	RPS2	-1.389
hsa-miR-193a-5p	miR-193a-5p (miRNAs w/seed GGGUCUU)	1.389	TargetScan Human	High (predicted)	S100PBP	-1.389
hsa-miR-193a-5p	miR-193a-5p (miRNAs w/seed GGGUCUU)	1.389	TargetScan Human	High (predicted)	SHARPIN	-1.389
hsa-miR-193a-5p	miR-193a-5p (miRNAs w/seed GGGUCUU)	1.389	TargetScan Human	High (predicted)	SIGMAR1	-1.389
hsa-miR-193a-5p	miR-193a-5p (miRNAs w/seed GGGUCUU)	1.389	TargetScan Human	High (predicted)	SLC30A5	-1.389
hsa-miR-193a-5p	miR-193a-5p (miRNAs w/seed GGGUCUU)	1.389	TargetScan Human	High (predicted)	SNX22	-1.389
hsa-miR-193a-5p	miR-193a-5p (miRNAs w/seed GGGUCUU)	1.389	TargetScan Human	High (predicted)	SPANXN5	-1.389
hsa-miR-193a-5p	miR-193a-5p (miRNAs w/seed GGGUCUU)	1.389	TargetScan Human	High (predicted)	SPATA3	-1.389
hsa-miR-193a-5p	miR-193a-5p (miRNAs w/seed GGGUCUU)	1.389	TargetScan Human	High (predicted)	SPRED3	-1.389
hsa-miR-193a-5p	miR-193a-5p (miRNAs w/seed GGGUCUU)	1.389	TargetScan Human	High (predicted)	SPTSSA	-1.389
hsa-miR-193a-5p	miR-193a-5p (miRNAs w/seed GGGUCUU)	1.389	TargetScan Human	High (predicted)	SRR	-1.389
hsa-miR-193a-5p	miR-193a-5p (miRNAs w/seed GGGUCUU)	1.389	TargetScan Human	High (predicted)	ST8SIA2	-1.389
hsa-miR-193a-5p	miR-193a-5p (miRNAs w/seed GGGUCUU)	1.389	TargetScan Human	High (predicted)	SYCN	-1.389
hsa-miR-193a-5p	miR-193a-5p (miRNAs w/seed GGGUCUU)	1.389	TargetScan Human	High (predicted)	SYNPO2L	-1.389
hsa-miR-193a-5p	miR-193a-5p (miRNAs w/seed GGGUCUU)	1.389	TargetScan Human	High (predicted)	THUMPD1	-1.389
hsa-miR-193a-5p	miR-193a-5p (miRNAs w/seed GGGUCUU)	1.389	TargetScan Human	High (predicted)	TMEM117	-1.389
hsa-miR-193a-5p	miR-193a-5p (miRNAs w/seed GGGUCUU)	1.389	TargetScan Human	High (predicted)	TMEM234	-1.389
hsa-miR-193a-5p	miR-193a-5p (miRNAs w/seed GGGUCUU)	1.389	TargetScan Human	High (predicted)	TMUB2	-1.389
hsa-miR-193a-5p	miR-193a-5p (miRNAs w/seed GGGUCUU)	1.389	TargetScan Human	High (predicted)	TNS4	-1.389
hsa-miR-193a-5p	miR-193a-5p (miRNAs w/seed GGGUCUU)	1.389	TargetScan Human	High (predicted)	TRAT1	-1.389
hsa-miR-193a-5p	miR-193a-5p (miRNAs w/seed GGGUCUU)	1.389	TargetScan Human	High (predicted)	TREX1	-1.389
hsa-miR-193a-5p	miR-193a-5p (miRNAs w/seed GGGUCUU)	1.389	TargetScan Human	High (predicted)	UBBP4	-1.389
hsa-miR-193a-5p	miR-193a-5p (miRNAs w/seed GGGUCUU)	1.389	TargetScan Human	High (predicted)	UBE2D2	-1.389
hsa-miR-193a-5p	miR-193a-5p (miRNAs w/seed GGGUCUU)	1.389	TargetScan Human	High (predicted)	UCN	-1.389
hsa-miR-193a-5p	miR-193a-5p (miRNAs w/seed GGGUCUU)	1.389	TargetScan Human	High (predicted)	USE1	-1.389
hsa-miR-193a-5p	miR-193a-5p (miRNAs w/seed GGGUCUU)	1.389	TargetScan Human	High (predicted)	USO1	-1.389
hsa-miR-193a-5p	miR-193a-5p (miRNAs w/seed GGGUCUU)	1.389	TargetScan Human	High (predicted)	VEGFB	-1.389
hsa-miR-193a-5p	miR-193a-5p (miRNAs w/seed GGGUCUU)	1.389	TargetScan Human	High (predicted)	VTA1	-1.389
hsa-miR-193a-5p	miR-193a-5p (miRNAs w/seed GGGUCUU)	1.389	TargetScan Human	High (predicted)	WARS1	-1.389
hsa-miR-193a-5p	miR-193a-5p (miRNAs w/seed GGGUCUU)	1.389	TargetScan Human	High (predicted)	ZFPL1	-1.389
hsa-miR-193a-5p	miR-193a-5p (miRNAs w/seed GGGUCUU)	1.389	TargetScan Human	High (predicted)	ZFPM2	-1.389
hsa-miR-193a-5p	miR-193a-5p (miRNAs w/seed GGGUCUU)	1.389	TargetScan Human	High (predicted)	ZNF875	-1.389
hsa-miR-193a-5p	miR-193a-5p (miRNAs w/seed GGGUCUU)	1.389	TargetScan Human	High (predicted)	ZNHIT6	-1.389
hsa-miR-193b-5p	miR-193b-5p (miRNAs w/seed GGGGUUU)	1.915	TargetScan Human	High (predicted)	ABHD6	-1.915
hsa-miR-193b-5p	miR-193b-5p (miRNAs w/seed GGGGUUU)	1.915	TargetScan Human	High (predicted)	AC137932.4	-1.915
hsa-miR-193b-5p	miR-193b-5p (miRNAs w/seed GGGGUUU)	1.915	TargetScan Human	High (predicted)	ACAP2	-1.915
hsa-miR-193b-5p	miR-193b-5p (miRNAs w/seed GGGGUUU)	1.915	TargetScan Human	High (predicted)	ACER3	-1.915
hsa-miR-193b-5p	miR-193b-5p (miRNAs w/seed GGGGUUU)	1.915	TargetScan Human	High (predicted)	AIF1L	-1.915
hsa-miR-193b-5p	miR-193b-5p (miRNAs w/seed GGGGUUU)	1.915	TargetScan Human	High (predicted)	AKR1C1/AKR1C2	-1.915
hsa-miR-193b-5p	miR-193b-5p (miRNAs w/seed GGGGUUU)	1.915	TargetScan Human	High (predicted)	ALDH1B1	-1.915
hsa-miR-193b-5p	miR-193b-5p (miRNAs w/seed GGGGUUU)	1.915	TargetScan Human	High (predicted)	ALG1	-1.915
hsa-miR-193b-5p	miR-193b-5p (miRNAs w/seed GGGGUUU)	1.915	TargetScan Human	High (predicted)	ANP32B	-1.915
hsa-miR-193b-5p	miR-193b-5p (miRNAs w/seed GGGGUUU)	1.915	TargetScan Human	High (predicted)	AP5S1	-1.915
hsa-miR-193b-5p	miR-193b-5p (miRNAs w/seed GGGGUUU)	1.915	TargetScan Human	High (predicted)	ARL4C	-1.915
hsa-miR-193b-5p	miR-193b-5p (miRNAs w/seed GGGGUUU)	1.915	TargetScan Human	High (predicted)	ARL8B	-1.915
hsa-miR-193b-5p	miR-193b-5p (miRNAs w/seed GGGGUUU)	1.915	TargetScan Human	High (predicted)	ASCL1	-1.915
hsa-miR-193b-5p	miR-193b-5p (miRNAs w/seed GGGGUUU)	1.915	TargetScan Human	High (predicted)	B4GALNT1	-1.915
hsa-miR-193b-5p	miR-193b-5p (miRNAs w/seed GGGGUUU)	1.915	TargetScan Human	High (predicted)	BEAN1	-1.915
hsa-miR-193b-5p	miR-193b-5p (miRNAs w/seed GGGGUUU)	1.915	TargetScan Human	High (predicted)	BLOC1S1	-1.915
hsa-miR-193b-5p	miR-193b-5p (miRNAs w/seed GGGGUUU)	1.915	TargetScan Human	High (predicted)	BMI1	-1.915
hsa-miR-193b-5p	miR-193b-5p (miRNAs w/seed GGGGUUU)	1.915	TargetScan Human	High (predicted)	BMP2	-1.915
hsa-miR-193b-5p	miR-193b-5p (miRNAs w/seed GGGGUUU)	1.915	TargetScan Human	High (predicted)	BRI3BP	-1.915
hsa-miR-193b-5p	miR-193b-5p (miRNAs w/seed GGGGUUU)	1.915	TargetScan Human	High (predicted)	C10orf105	-1.915
hsa-miR-193b-5p	miR-193b-5p (miRNAs w/seed GGGGUUU)	1.915	TargetScan Human	High (predicted)	C15orf40	-1.915
hsa-miR-193b-5p	miR-193b-5p (miRNAs w/seed GGGGUUU)	1.915	TargetScan Human	High (predicted)	C19orf84	-1.915
hsa-miR-193b-5p	miR-193b-5p (miRNAs w/seed GGGGUUU)	1.915	TargetScan Human	High (predicted)	C1orf158	-1.915
hsa-miR-193b-5p	miR-193b-5p (miRNAs w/seed GGGGUUU)	1.915	TargetScan Human	High (predicted)	C1orf210	-1.915
hsa-miR-193b-5p	miR-193b-5p (miRNAs w/seed GGGGUUU)	1.915	TargetScan Human	High (predicted)	C1QL2	-1.915
hsa-miR-193b-5p	miR-193b-5p (miRNAs w/seed GGGGUUU)	1.915	TargetScan Human	High (predicted)	C5orf22	-1.915
hsa-miR-193b-5p	miR-193b-5p (miRNAs w/seed GGGGUUU)	1.915	TargetScan Human	High (predicted)	C5orf51	-1.915
hsa-miR-193b-5p	miR-193b-5p (miRNAs w/seed GGGGUUU)	1.915	TargetScan Human	High (predicted)	C8orf86	-1.915
hsa-miR-193b-5p	miR-193b-5p (miRNAs w/seed GGGGUUU)	1.915	TargetScan Human	High (predicted)	C9orf64	-1.915
hsa-miR-193b-5p	miR-193b-5p (miRNAs w/seed GGGGUUU)	1.915	TargetScan Human	High (predicted)	CACNB4	-1.915
hsa-miR-193b-5p	miR-193b-5p (miRNAs w/seed GGGGUUU)	1.915	TargetScan Human	High (predicted)	CASP3	-1.915
hsa-miR-193b-5p	miR-193b-5p (miRNAs w/seed GGGGUUU)	1.915	TargetScan Human	High (predicted)	CATSPER1	-1.915
hsa-miR-193b-5p	miR-193b-5p (miRNAs w/seed GGGGUUU)	1.915	TargetScan Human	High (predicted)	CC2D2A	-1.915
hsa-miR-193b-5p	miR-193b-5p (miRNAs w/seed GGGGUUU)	1.915	TargetScan Human	High (predicted)	CCDC12	-1.915
hsa-miR-193b-5p	miR-193b-5p (miRNAs w/seed GGGGUUU)	1.915	TargetScan Human	High (predicted)	CCDC182	-1.915
hsa-miR-193b-5p	miR-193b-5p (miRNAs w/seed GGGGUUU)	1.915	TargetScan Human	High (predicted)	CCL5	-1.915
hsa-miR-193b-5p	miR-193b-5p (miRNAs w/seed GGGGUUU)	1.915	TargetScan Human	High (predicted)	CCR1	-1.915
hsa-miR-193b-5p	miR-193b-5p (miRNAs w/seed GGGGUUU)	1.915	TargetScan Human	High (predicted)	CD99	-1.915
hsa-miR-193b-5p	miR-193b-5p (miRNAs w/seed GGGGUUU)	1.915	TargetScan Human	High (predicted)	CFAP47	-1.915
hsa-miR-193b-5p	miR-193b-5p (miRNAs w/seed GGGGUUU)	1.915	TargetScan Human	High (predicted)	CHRNA1	-1.915
hsa-miR-193b-5p	miR-193b-5p (miRNAs w/seed GGGGUUU)	1.915	TargetScan Human	High (predicted)	CHTF8	-1.915
hsa-miR-193b-5p	miR-193b-5p (miRNAs w/seed GGGGUUU)	1.915	TargetScan Human	High (predicted)	CIAO2A	-1.915
hsa-miR-193b-5p	miR-193b-5p (miRNAs w/seed GGGGUUU)	1.915	TargetScan Human	High (predicted)	CLDN2	-1.915
hsa-miR-193b-5p	miR-193b-5p (miRNAs w/seed GGGGUUU)	1.915	TargetScan Human	High (predicted)	CLIP3	-1.915
hsa-miR-193b-5p	miR-193b-5p (miRNAs w/seed GGGGUUU)	1.915	TargetScan Human	High (predicted)	CLN3	-1.915
hsa-miR-193b-5p	miR-193b-5p (miRNAs w/seed GGGGUUU)	1.915	TargetScan Human	High (predicted)	CMTM5	-1.915
hsa-miR-193b-5p	miR-193b-5p (miRNAs w/seed GGGGUUU)	1.915	TargetScan Human	High (predicted)	CNIH3	-1.915
hsa-miR-193b-5p	miR-193b-5p (miRNAs w/seed GGGGUUU)	1.915	TargetScan Human	High (predicted)	CNR1	-1.915
hsa-miR-193b-5p	miR-193b-5p (miRNAs w/seed GGGGUUU)	1.915	TargetScan Human	High (predicted)	COLCA1	-1.915
hsa-miR-193b-5p	miR-193b-5p (miRNAs w/seed GGGGUUU)	1.915	TargetScan Human	High (predicted)	COMMD3-BMI1	-1.915
hsa-miR-193b-5p	miR-193b-5p (miRNAs w/seed GGGGUUU)	1.915	TargetScan Human	High (predicted)	CPNE6	-1.915
hsa-miR-193b-5p	miR-193b-5p (miRNAs w/seed GGGGUUU)	1.915	TargetScan Human	High (predicted)	CRACR2B	-1.915
hsa-miR-193b-5p	miR-193b-5p (miRNAs w/seed GGGGUUU)	1.915	TargetScan Human	High (predicted)	CRCP	-1.915
hsa-miR-193b-5p	miR-193b-5p (miRNAs w/seed GGGGUUU)	1.915	TargetScan Human	High (predicted)	CSAG1	-1.915
hsa-miR-193b-5p	miR-193b-5p (miRNAs w/seed GGGGUUU)	1.915	TargetScan Human	High (predicted)	CSF2RA	-1.915
hsa-miR-193b-5p	miR-193b-5p (miRNAs w/seed GGGGUUU)	1.915	TargetScan Human	High (predicted)	CXorf21	-1.915
hsa-miR-193b-5p	miR-193b-5p (miRNAs w/seed GGGGUUU)	1.915	TargetScan Human	High (predicted)	DDIT4L	-1.915
hsa-miR-193b-5p	miR-193b-5p (miRNAs w/seed GGGGUUU)	1.915	TargetScan Human	High (predicted)	DLX1	-1.915
hsa-miR-193b-5p	miR-193b-5p (miRNAs w/seed GGGGUUU)	1.915	TargetScan Human	High (predicted)	DLX3	-1.915
hsa-miR-193b-5p	miR-193b-5p (miRNAs w/seed GGGGUUU)	1.915	TargetScan Human	High (predicted)	DNASE2	-1.915
hsa-miR-193b-5p	miR-193b-5p (miRNAs w/seed GGGGUUU)	1.915	TargetScan Human	High (predicted)	DPH6	-1.915
hsa-miR-193b-5p	miR-193b-5p (miRNAs w/seed GGGGUUU)	1.915	TargetScan Human	High (predicted)	DRAXIN	-1.915
hsa-miR-193b-5p	miR-193b-5p (miRNAs w/seed GGGGUUU)	1.915	TargetScan Human	High (predicted)	DTX4	-1.915
hsa-miR-193b-5p	miR-193b-5p (miRNAs w/seed GGGGUUU)	1.915	TargetScan Human	High (predicted)	DUSP3	-1.915
hsa-miR-193b-5p	miR-193b-5p (miRNAs w/seed GGGGUUU)	1.915	TargetScan Human	High (predicted)	EDNRA	-1.915
hsa-miR-193b-5p	miR-193b-5p (miRNAs w/seed GGGGUUU)	1.915	TargetScan Human	High (predicted)	EMX2	-1.915
hsa-miR-193b-5p	miR-193b-5p (miRNAs w/seed GGGGUUU)	1.915	TargetScan Human	High (predicted)	ERVFRD-1	-1.915
hsa-miR-193b-5p	miR-193b-5p (miRNAs w/seed GGGGUUU)	1.915	TargetScan Human	High (predicted)	FAM167B	-1.915
hsa-miR-193b-5p	miR-193b-5p (miRNAs w/seed GGGGUUU)	1.915	TargetScan Human	High (predicted)	FAM174B	-1.915
hsa-miR-193b-5p	miR-193b-5p (miRNAs w/seed GGGGUUU)	1.915	TargetScan Human	High (predicted)	FAM200A	-1.915
hsa-miR-193b-5p	miR-193b-5p (miRNAs w/seed GGGGUUU)	1.915	TargetScan Human	High (predicted)	FAM216B	-1.915
hsa-miR-193b-5p	miR-193b-5p (miRNAs w/seed GGGGUUU)	1.915	TargetScan Human	High (predicted)	FAM81A	-1.915
hsa-miR-193b-5p	miR-193b-5p (miRNAs w/seed GGGGUUU)	1.915	TargetScan Human	High (predicted)	FHOD3	-1.915
hsa-miR-193b-5p	miR-193b-5p (miRNAs w/seed GGGGUUU)	1.915	TargetScan Human	High (predicted)	FOXC1	-1.915
hsa-miR-193b-5p	miR-193b-5p (miRNAs w/seed GGGGUUU)	1.915	TargetScan Human	High (predicted)	GABRP	-1.915
hsa-miR-193b-5p	miR-193b-5p (miRNAs w/seed GGGGUUU)	1.915	TargetScan Human	High (predicted)	GALE	-1.915
hsa-miR-193b-5p	miR-193b-5p (miRNAs w/seed GGGGUUU)	1.915	TargetScan Human	High (predicted)	GCK	-1.915
hsa-miR-193b-5p	miR-193b-5p (miRNAs w/seed GGGGUUU)	1.915	TargetScan Human	High (predicted)	GDPD1	-1.915
hsa-miR-193b-5p	miR-193b-5p (miRNAs w/seed GGGGUUU)	1.915	TargetScan Human	High (predicted)	GINS4	-1.915
hsa-miR-193b-5p	miR-193b-5p (miRNAs w/seed GGGGUUU)	1.915	TargetScan Human	High (predicted)	GIPC3	-1.915
hsa-miR-193b-5p	miR-193b-5p (miRNAs w/seed GGGGUUU)	1.915	TargetScan Human	High (predicted)	GLTP	-1.915
hsa-miR-193b-5p	miR-193b-5p (miRNAs w/seed GGGGUUU)	1.915	TargetScan Human	High (predicted)	GPR45	-1.915
hsa-miR-193b-5p	miR-193b-5p (miRNAs w/seed GGGGUUU)	1.915	TargetScan Human	High (predicted)	GPX6	-1.915
hsa-miR-193b-5p	miR-193b-5p (miRNAs w/seed GGGGUUU)	1.915	TargetScan Human	High (predicted)	H2BW2	-1.915
hsa-miR-193b-5p	miR-193b-5p (miRNAs w/seed GGGGUUU)	1.915	TargetScan Human	High (predicted)	HBEGF	-1.915
hsa-miR-193b-5p	miR-193b-5p (miRNAs w/seed GGGGUUU)	1.915	TargetScan Human	High (predicted)	HCST	-1.915
hsa-miR-193b-5p	miR-193b-5p (miRNAs w/seed GGGGUUU)	1.915	TargetScan Human	High (predicted)	HILPDA	-1.915
hsa-miR-193b-5p	miR-193b-5p (miRNAs w/seed GGGGUUU)	1.915	TargetScan Human	High (predicted)	HOXC9	-1.915
hsa-miR-193b-5p	miR-193b-5p (miRNAs w/seed GGGGUUU)	1.915	TargetScan Human	High (predicted)	HSPB6	-1.915
hsa-miR-193b-5p	miR-193b-5p (miRNAs w/seed GGGGUUU)	1.915	TargetScan Human	High (predicted)	IDNK	-1.915
hsa-miR-193b-5p	miR-193b-5p (miRNAs w/seed GGGGUUU)	1.915	TargetScan Human	High (predicted)	IGF2BP2-AS1	-1.915
hsa-miR-193b-5p	miR-193b-5p (miRNAs w/seed GGGGUUU)	1.915	TargetScan Human	High (predicted)	IGLL1/IGLL5	-1.915
hsa-miR-193b-5p	miR-193b-5p (miRNAs w/seed GGGGUUU)	1.915	TargetScan Human	High (predicted)	IL23R	-1.915
hsa-miR-193b-5p	miR-193b-5p (miRNAs w/seed GGGGUUU)	1.915	TargetScan Human	High (predicted)	IMPG1	-1.915
hsa-miR-193b-5p	miR-193b-5p (miRNAs w/seed GGGGUUU)	1.915	TargetScan Human	High (predicted)	IQCC	-1.915
hsa-miR-193b-5p	miR-193b-5p (miRNAs w/seed GGGGUUU)	1.915	TargetScan Human	High (predicted)	KLF3-AS1	-1.915
hsa-miR-193b-5p	miR-193b-5p (miRNAs w/seed GGGGUUU)	1.915	TargetScan Human	High (predicted)	KRTAP2-1	-1.915
hsa-miR-193b-5p	miR-193b-5p (miRNAs w/seed GGGGUUU)	1.915	TargetScan Human	High (predicted)	LCE3D	-1.915
hsa-miR-193b-5p	miR-193b-5p (miRNAs w/seed GGGGUUU)	1.915	TargetScan Human	High (predicted)	LCOR	-1.915
hsa-miR-193b-5p	miR-193b-5p (miRNAs w/seed GGGGUUU)	1.915	TargetScan Human	High (predicted)	LDAH	-1.915
hsa-miR-193b-5p	miR-193b-5p (miRNAs w/seed GGGGUUU)	1.915	TargetScan Human	High (predicted)	LINC01521	-1.915
hsa-miR-193b-5p	miR-193b-5p (miRNAs w/seed GGGGUUU)	1.915	TargetScan Human	High (predicted)	LINC01619	-1.915
hsa-miR-193b-5p	miR-193b-5p (miRNAs w/seed GGGGUUU)	1.915	TargetScan Human	High (predicted)	LINC01949	-1.915
hsa-miR-193b-5p	miR-193b-5p (miRNAs w/seed GGGGUUU)	1.915	TargetScan Human	High (predicted)	LINC02872	-1.915
hsa-miR-193b-5p	miR-193b-5p (miRNAs w/seed GGGGUUU)	1.915	TargetScan Human	High (predicted)	LLPH	-1.915
hsa-miR-193b-5p	miR-193b-5p (miRNAs w/seed GGGGUUU)	1.915	TargetScan Human	High (predicted)	LOC101927789	-1.915
hsa-miR-193b-5p	miR-193b-5p (miRNAs w/seed GGGGUUU)	1.915	TargetScan Human	High (predicted)	LOC105375614	-1.915
hsa-miR-193b-5p	miR-193b-5p (miRNAs w/seed GGGGUUU)	1.915	TargetScan Human	High (predicted)	LOC150935	-1.915
hsa-miR-193b-5p	miR-193b-5p (miRNAs w/seed GGGGUUU)	1.915	TargetScan Human	High (predicted)	LOC171391	-1.915
hsa-miR-193b-5p	miR-193b-5p (miRNAs w/seed GGGGUUU)	1.915	TargetScan Human	High (predicted)	LOXL4	-1.915
hsa-miR-193b-5p	miR-193b-5p (miRNAs w/seed GGGGUUU)	1.915	TargetScan Human	High (predicted)	LRRTM1	-1.915
hsa-miR-193b-5p	miR-193b-5p (miRNAs w/seed GGGGUUU)	1.915	TargetScan Human	High (predicted)	LSM2	-1.915
hsa-miR-193b-5p	miR-193b-5p (miRNAs w/seed GGGGUUU)	1.915	TargetScan Human	High (predicted)	MAP2K7	-1.915
hsa-miR-193b-5p	miR-193b-5p (miRNAs w/seed GGGGUUU)	1.915	TargetScan Human	High (predicted)	MAP3K13	-1.915
hsa-miR-193b-5p	miR-193b-5p (miRNAs w/seed GGGGUUU)	1.915	TargetScan Human	High (predicted)	MAPK3	-1.915
hsa-miR-193b-5p	miR-193b-5p (miRNAs w/seed GGGGUUU)	1.915	TargetScan Human	High (predicted)	MARCKSL1	-1.915
hsa-miR-193b-5p	miR-193b-5p (miRNAs w/seed GGGGUUU)	1.915	TargetScan Human	High (predicted)	MEOX1	-1.915
hsa-miR-193b-5p	miR-193b-5p (miRNAs w/seed GGGGUUU)	1.915	TargetScan Human	High (predicted)	MINAR2	-1.915
hsa-miR-193b-5p	miR-193b-5p (miRNAs w/seed GGGGUUU)	1.915	TargetScan Human	High (predicted)	MRPL49	-1.915
hsa-miR-193b-5p	miR-193b-5p (miRNAs w/seed GGGGUUU)	1.915	TargetScan Human	High (predicted)	MSANTD1	-1.915
hsa-miR-193b-5p	miR-193b-5p (miRNAs w/seed GGGGUUU)	1.915	TargetScan Human	High (predicted)	MTM1	-1.915
hsa-miR-193b-5p	miR-193b-5p (miRNAs w/seed GGGGUUU)	1.915	TargetScan Human	High (predicted)	N4BP2	-1.915
hsa-miR-193b-5p	miR-193b-5p (miRNAs w/seed GGGGUUU)	1.915	TargetScan Human	High (predicted)	NFATC2	-1.915
hsa-miR-193b-5p	miR-193b-5p (miRNAs w/seed GGGGUUU)	1.915	TargetScan Human	High (predicted)	NFKBID	-1.915
hsa-miR-193b-5p	miR-193b-5p (miRNAs w/seed GGGGUUU)	1.915	TargetScan Human	High (predicted)	NIP7	-1.915
hsa-miR-193b-5p	miR-193b-5p (miRNAs w/seed GGGGUUU)	1.915	TargetScan Human	High (predicted)	NKAIN3	-1.915
hsa-miR-193b-5p	miR-193b-5p (miRNAs w/seed GGGGUUU)	1.915	TargetScan Human	High (predicted)	NKAIN4	-1.915
hsa-miR-193b-5p	miR-193b-5p (miRNAs w/seed GGGGUUU)	1.915	TargetScan Human	High (predicted)	NKIRAS2	-1.915
hsa-miR-193b-5p	miR-193b-5p (miRNAs w/seed GGGGUUU)	1.915	TargetScan Human	High (predicted)	NMNAT1	-1.915
hsa-miR-193b-5p	miR-193b-5p (miRNAs w/seed GGGGUUU)	1.915	TargetScan Human	High (predicted)	NMT2	-1.915
hsa-miR-193b-5p	miR-193b-5p (miRNAs w/seed GGGGUUU)	1.915	TargetScan Human	High (predicted)	NPFFR2	-1.915
hsa-miR-193b-5p	miR-193b-5p (miRNAs w/seed GGGGUUU)	1.915	TargetScan Human	High (predicted)	OAS2	-1.915
hsa-miR-193b-5p	miR-193b-5p (miRNAs w/seed GGGGUUU)	1.915	TargetScan Human	High (predicted)	OLAH	-1.915
hsa-miR-193b-5p	miR-193b-5p (miRNAs w/seed GGGGUUU)	1.915	TargetScan Human	High (predicted)	OR14I1	-1.915
hsa-miR-193b-5p	miR-193b-5p (miRNAs w/seed GGGGUUU)	1.915	TargetScan Human	High (predicted)	PEA15	-1.915
hsa-miR-193b-5p	miR-193b-5p (miRNAs w/seed GGGGUUU)	1.915	TargetScan Human	High (predicted)	PGLYRP1	-1.915
hsa-miR-193b-5p	miR-193b-5p (miRNAs w/seed GGGGUUU)	1.915	TargetScan Human	High (predicted)	PI4KB	-1.915
hsa-miR-193b-5p	miR-193b-5p (miRNAs w/seed GGGGUUU)	1.915	TargetScan Human	High (predicted)	PLEKHS1	-1.915
hsa-miR-193b-5p	miR-193b-5p (miRNAs w/seed GGGGUUU)	1.915	TargetScan Human	High (predicted)	POLH	-1.915
hsa-miR-193b-5p	miR-193b-5p (miRNAs w/seed GGGGUUU)	1.915	TargetScan Human	High (predicted)	POU2F2	-1.915
hsa-miR-193b-5p	miR-193b-5p (miRNAs w/seed GGGGUUU)	1.915	TargetScan Human	High (predicted)	PRAP1	-1.915
hsa-miR-193b-5p	miR-193b-5p (miRNAs w/seed GGGGUUU)	1.915	TargetScan Human	High (predicted)	PROKR2	-1.915
hsa-miR-193b-5p	miR-193b-5p (miRNAs w/seed GGGGUUU)	1.915	TargetScan Human	High (predicted)	PRRT1	-1.915
hsa-miR-193b-5p	miR-193b-5p (miRNAs w/seed GGGGUUU)	1.915	TargetScan Human	High (predicted)	PRSS40A	-1.915
hsa-miR-193b-5p	miR-193b-5p (miRNAs w/seed GGGGUUU)	1.915	TargetScan Human	High (predicted)	PSME3IP1	-1.915
hsa-miR-193b-5p	miR-193b-5p (miRNAs w/seed GGGGUUU)	1.915	TargetScan Human	High (predicted)	PTAFR	-1.915
hsa-miR-193b-5p	miR-193b-5p (miRNAs w/seed GGGGUUU)	1.915	TargetScan Human	High (predicted)	RAB7A	-1.915
hsa-miR-193b-5p	miR-193b-5p (miRNAs w/seed GGGGUUU)	1.915	TargetScan Human	High (predicted)	RAP2A	-1.915
hsa-miR-193b-5p	miR-193b-5p (miRNAs w/seed GGGGUUU)	1.915	TargetScan Human	High (predicted)	RBM3	-1.915
hsa-miR-193b-5p	miR-193b-5p (miRNAs w/seed GGGGUUU)	1.915	TargetScan Human	High (predicted)	RMND1	-1.915
hsa-miR-193b-5p	miR-193b-5p (miRNAs w/seed GGGGUUU)	1.915	TargetScan Human	High (predicted)	RNF148	-1.915
hsa-miR-193b-5p	miR-193b-5p (miRNAs w/seed GGGGUUU)	1.915	TargetScan Human	High (predicted)	RORC	-1.915
hsa-miR-193b-5p	miR-193b-5p (miRNAs w/seed GGGGUUU)	1.915	TargetScan Human	High (predicted)	RP11_126H74	-1.915
hsa-miR-193b-5p	miR-193b-5p (miRNAs w/seed GGGGUUU)	1.915	TargetScan Human	High (predicted)	RP11_739B231	-1.915
hsa-miR-193b-5p	miR-193b-5p (miRNAs w/seed GGGGUUU)	1.915	TargetScan Human	High (predicted)	RP4_621N112	-1.915
hsa-miR-193b-5p	miR-193b-5p (miRNAs w/seed GGGGUUU)	1.915	TargetScan Human	High (predicted)	RPP14	-1.915
hsa-miR-193b-5p	miR-193b-5p (miRNAs w/seed GGGGUUU)	1.915	TargetScan Human	High (predicted)	RRP36	-1.915
hsa-miR-193b-5p	miR-193b-5p (miRNAs w/seed GGGGUUU)	1.915	TargetScan Human	High (predicted)	RSL1D1	-1.915
hsa-miR-193b-5p	miR-193b-5p (miRNAs w/seed GGGGUUU)	1.915	TargetScan Human	High (predicted)	RSPH3	-1.915
hsa-miR-193b-5p	miR-193b-5p (miRNAs w/seed GGGGUUU)	1.915	TargetScan Human	High (predicted)	RTBDN	-1.915
hsa-miR-193b-5p	miR-193b-5p (miRNAs w/seed GGGGUUU)	1.915	TargetScan Human	High (predicted)	RUNDC1	-1.915
hsa-miR-193b-5p	miR-193b-5p (miRNAs w/seed GGGGUUU)	1.915	TargetScan Human	High (predicted)	SAXO1	-1.915
hsa-miR-193b-5p	miR-193b-5p (miRNAs w/seed GGGGUUU)	1.915	TargetScan Human	High (predicted)	SCIMP	-1.915
hsa-miR-193b-5p	miR-193b-5p (miRNAs w/seed GGGGUUU)	1.915	TargetScan Human	High (predicted)	SDC4	-1.915
hsa-miR-193b-5p	miR-193b-5p (miRNAs w/seed GGGGUUU)	1.915	TargetScan Human	High (predicted)	SEPHS2	-1.915
hsa-miR-193b-5p	miR-193b-5p (miRNAs w/seed GGGGUUU)	1.915	TargetScan Human	High (predicted)	SHC4	-1.915
hsa-miR-193b-5p	miR-193b-5p (miRNAs w/seed GGGGUUU)	1.915	TargetScan Human	High (predicted)	SIRT2	-1.915
hsa-miR-193b-5p	miR-193b-5p (miRNAs w/seed GGGGUUU)	1.915	TargetScan Human	High (predicted)	SLC14A1	-1.915
hsa-miR-193b-5p	miR-193b-5p (miRNAs w/seed GGGGUUU)	1.915	TargetScan Human	High (predicted)	SLC22A6	-1.915
hsa-miR-193b-5p	miR-193b-5p (miRNAs w/seed GGGGUUU)	1.915	TargetScan Human	High (predicted)	SLC25A53	-1.915
hsa-miR-193b-5p	miR-193b-5p (miRNAs w/seed GGGGUUU)	1.915	TargetScan Human	High (predicted)	SLC50A1	-1.915
hsa-miR-193b-5p	miR-193b-5p (miRNAs w/seed GGGGUUU)	1.915	TargetScan Human	High (predicted)	SMAP1	-1.915
hsa-miR-193b-5p	miR-193b-5p (miRNAs w/seed GGGGUUU)	1.915	TargetScan Human	High (predicted)	SORCS1	-1.915
hsa-miR-193b-5p	miR-193b-5p (miRNAs w/seed GGGGUUU)	1.915	TargetScan Human	High (predicted)	SPACA9	-1.915
hsa-miR-193b-5p	miR-193b-5p (miRNAs w/seed GGGGUUU)	1.915	TargetScan Human	High (predicted)	SPATA8	-1.915
hsa-miR-193b-5p	miR-193b-5p (miRNAs w/seed GGGGUUU)	1.915	TargetScan Human	High (predicted)	SPINK5	-1.915
hsa-miR-193b-5p	miR-193b-5p (miRNAs w/seed GGGGUUU)	1.915	TargetScan Human	High (predicted)	STPG1	-1.915
hsa-miR-193b-5p	miR-193b-5p (miRNAs w/seed GGGGUUU)	1.915	TargetScan Human	High (predicted)	SYN1	-1.915
hsa-miR-193b-5p	miR-193b-5p (miRNAs w/seed GGGGUUU)	1.915	TargetScan Human	High (predicted)	SYNPO2L	-1.915
hsa-miR-193b-5p	miR-193b-5p (miRNAs w/seed GGGGUUU)	1.915	TargetScan Human	High (predicted)	TEX51	-1.915
hsa-miR-193b-5p	miR-193b-5p (miRNAs w/seed GGGGUUU)	1.915	TargetScan Human	High (predicted)	TFAP4	-1.915
hsa-miR-193b-5p	miR-193b-5p (miRNAs w/seed GGGGUUU)	1.915	TargetScan Human	High (predicted)	TIMP4	-1.915
hsa-miR-193b-5p	miR-193b-5p (miRNAs w/seed GGGGUUU)	1.915	TargetScan Human	High (predicted)	TM4SF1	-1.915
hsa-miR-193b-5p	miR-193b-5p (miRNAs w/seed GGGGUUU)	1.915	TargetScan Human	High (predicted)	TMEM107	-1.915
hsa-miR-193b-5p	miR-193b-5p (miRNAs w/seed GGGGUUU)	1.915	TargetScan Human	High (predicted)	TMEM134	-1.915
hsa-miR-193b-5p	miR-193b-5p (miRNAs w/seed GGGGUUU)	1.915	TargetScan Human	High (predicted)	TMEM183A	-1.915
hsa-miR-193b-5p	miR-193b-5p (miRNAs w/seed GGGGUUU)	1.915	TargetScan Human	High (predicted)	TMEM214	-1.915
hsa-miR-193b-5p	miR-193b-5p (miRNAs w/seed GGGGUUU)	1.915	TargetScan Human	High (predicted)	TMPRSS4	-1.915
hsa-miR-193b-5p	miR-193b-5p (miRNAs w/seed GGGGUUU)	1.915	TargetScan Human	High (predicted)	TNFRSF11B	-1.915
hsa-miR-193b-5p	miR-193b-5p (miRNAs w/seed GGGGUUU)	1.915	TargetScan Human	High (predicted)	TNFRSF1B	-1.915
hsa-miR-193b-5p	miR-193b-5p (miRNAs w/seed GGGGUUU)	1.915	TargetScan Human	High (predicted)	TNFSF10	-1.915
hsa-miR-193b-5p	miR-193b-5p (miRNAs w/seed GGGGUUU)	1.915	TargetScan Human	High (predicted)	TNFSF14	-1.915
hsa-miR-193b-5p	miR-193b-5p (miRNAs w/seed GGGGUUU)	1.915	TargetScan Human	High (predicted)	TRANK1	-1.915
hsa-miR-193b-5p	miR-193b-5p (miRNAs w/seed GGGGUUU)	1.915	TargetScan Human	High (predicted)	TRH	-1.915
hsa-miR-193b-5p	miR-193b-5p (miRNAs w/seed GGGGUUU)	1.915	TargetScan Human	High (predicted)	TRIM31	-1.915
hsa-miR-193b-5p	miR-193b-5p (miRNAs w/seed GGGGUUU)	1.915	TargetScan Human	High (predicted)	TRIML1	-1.915
hsa-miR-193b-5p	miR-193b-5p (miRNAs w/seed GGGGUUU)	1.915	TargetScan Human	High (predicted)	TSHZ2	-1.915
hsa-miR-193b-5p	miR-193b-5p (miRNAs w/seed GGGGUUU)	1.915	TargetScan Human	High (predicted)	UBE2C	-1.915
hsa-miR-193b-5p	miR-193b-5p (miRNAs w/seed GGGGUUU)	1.915	TargetScan Human	High (predicted)	UBE2D1	-1.915
hsa-miR-193b-5p	miR-193b-5p (miRNAs w/seed GGGGUUU)	1.915	TargetScan Human	High (predicted)	UNCX	-1.915
hsa-miR-193b-5p	miR-193b-5p (miRNAs w/seed GGGGUUU)	1.915	TargetScan Human	High (predicted)	VIPR2	-1.915
hsa-miR-193b-5p	miR-193b-5p (miRNAs w/seed GGGGUUU)	1.915	TargetScan Human	High (predicted)	VPS33A	-1.915
hsa-miR-193b-5p	miR-193b-5p (miRNAs w/seed GGGGUUU)	1.915	TargetScan Human	High (predicted)	WFDC13	-1.915
hsa-miR-193b-5p	miR-193b-5p (miRNAs w/seed GGGGUUU)	1.915	TargetScan Human	High (predicted)	XAF1	-1.915
hsa-miR-193b-5p	miR-193b-5p (miRNAs w/seed GGGGUUU)	1.915	TargetScan Human	High (predicted)	XPNPEP2	-1.915
hsa-miR-193b-5p	miR-193b-5p (miRNAs w/seed GGGGUUU)	1.915	TargetScan Human	High (predicted)	YY1AP1	-1.915
hsa-miR-193b-5p	miR-193b-5p (miRNAs w/seed GGGGUUU)	1.915	TargetScan Human	High (predicted)	ZCCHC4	-1.915
hsa-miR-193b-5p	miR-193b-5p (miRNAs w/seed GGGGUUU)	1.915	TargetScan Human	High (predicted)	ZDHHC11	-1.915
hsa-miR-193b-5p	miR-193b-5p (miRNAs w/seed GGGGUUU)	1.915	TargetScan Human	High (predicted)	ZDHHC11B	-1.915
hsa-miR-193b-5p	miR-193b-5p (miRNAs w/seed GGGGUUU)	1.915	TargetScan Human	High (predicted)	ZFP28	-1.915
hsa-miR-193b-5p	miR-193b-5p (miRNAs w/seed GGGGUUU)	1.915	TargetScan Human	High (predicted)	ZFP36L1	-1.915
hsa-miR-193b-5p	miR-193b-5p (miRNAs w/seed GGGGUUU)	1.915	TargetScan Human	High (predicted)	ZG16	-1.915
hsa-miR-193b-5p	miR-193b-5p (miRNAs w/seed GGGGUUU)	1.915	TargetScan Human	High (predicted)	ZMAT4	-1.915
hsa-miR-193b-5p	miR-193b-5p (miRNAs w/seed GGGGUUU)	1.915	TargetScan Human	High (predicted)	ZNF107	-1.915
hsa-miR-193b-5p	miR-193b-5p (miRNAs w/seed GGGGUUU)	1.915	TargetScan Human	High (predicted)	ZNF33A	-1.915
hsa-miR-193b-5p	miR-193b-5p (miRNAs w/seed GGGGUUU)	1.915	TargetScan Human	High (predicted)	ZNF345	-1.915
hsa-miR-193b-5p	miR-193b-5p (miRNAs w/seed GGGGUUU)	1.915	TargetScan Human	High (predicted)	ZNF431	-1.915
hsa-miR-193b-5p	miR-193b-5p (miRNAs w/seed GGGGUUU)	1.915	TargetScan Human	High (predicted)	ZNF506	-1.915
hsa-miR-193b-5p	miR-193b-5p (miRNAs w/seed GGGGUUU)	1.915	TargetScan Human	High (predicted)	ZNF627	-1.915
hsa-miR-193b-5p	miR-193b-5p (miRNAs w/seed GGGGUUU)	1.915	TargetScan Human	High (predicted)	ZNF629	-1.915
hsa-miR-193b-5p	miR-193b-5p (miRNAs w/seed GGGGUUU)	1.915	TargetScan Human	High (predicted)	ZNF780B	-1.915
hsa-miR-193b-5p	miR-193b-5p (miRNAs w/seed GGGGUUU)	1.915	TargetScan Human	High (predicted)	ZNF788P	-1.915
hsa-miR-193b-5p	miR-193b-5p (miRNAs w/seed GGGGUUU)	1.915	TargetScan Human	High (predicted)	ZNF791	-1.915
hsa-miR-23b-3p	miR-23a-3p (and other miRNAs w/seed UCACAUU)	-1.022	Ingenuity Expert Findings	Experimentally Observed	2700046G09Rik	1.022
hsa-miR-23b-3p	miR-23a-3p (and other miRNAs w/seed UCACAUU)	-1.022	TargetScan Human	High (predicted)	A1BG	1.022
hsa-miR-23b-3p	miR-23a-3p (and other miRNAs w/seed UCACAUU)	-1.022	TargetScan Human	High (predicted)	AC004076.7	1.022
hsa-miR-23b-3p	miR-23a-3p (and other miRNAs w/seed UCACAUU)	-1.022	TargetScan Human	High (predicted)	ACVR1C	1.022
hsa-miR-23b-3p	miR-23a-3p (and other miRNAs w/seed UCACAUU)	-1.022	TargetScan Human	High (predicted)	AKR1C1/AKR1C2	1.022
hsa-miR-23b-3p	miR-23a-3p (and other miRNAs w/seed UCACAUU)	-1.022	TargetScan Human	High (predicted)	ALG6	1.022
hsa-miR-23b-3p	miR-23a-3p (and other miRNAs w/seed UCACAUU)	-1.022	TargetScan Human	High (predicted)	APAF1	1.022
hsa-miR-23b-3p	miR-23a-3p (and other miRNAs w/seed UCACAUU)	-1.022	TargetScan Human	High (predicted)	ARHGAP20	1.022
hsa-miR-23b-3p	miR-23a-3p (and other miRNAs w/seed UCACAUU)	-1.022	TargetScan Human	High (predicted)	ARL8B	1.022
hsa-miR-23b-3p	miR-23a-3p (and other miRNAs w/seed UCACAUU)	-1.022	TargetScan Human	High (predicted)	ASAH2B	1.022
hsa-miR-23b-3p	miR-23a-3p (and other miRNAs w/seed UCACAUU)	-1.022	TargetScan Human	High (predicted)	ASF1A	1.022
hsa-miR-23b-3p	miR-23a-3p (and other miRNAs w/seed UCACAUU)	-1.022	TargetScan Human	High (predicted)	ASNS	1.022
hsa-miR-23b-3p	miR-23a-3p (and other miRNAs w/seed UCACAUU)	-1.022	TargetScan Human	High (predicted)	ATAD1	1.022
hsa-miR-23b-3p	miR-23a-3p (and other miRNAs w/seed UCACAUU)	-1.022	TarBase,miRecords	Experimentally Observed	ATAT1	1.022
hsa-miR-23b-3p	miR-23a-3p (and other miRNAs w/seed UCACAUU)	-1.022	TargetScan Human	High (predicted)	ATG12	1.022
hsa-miR-23b-3p	miR-23a-3p (and other miRNAs w/seed UCACAUU)	-1.022	TargetScan Human	High (predicted)	ATP11C	1.022
hsa-miR-23b-3p	miR-23a-3p (and other miRNAs w/seed UCACAUU)	-1.022	TargetScan Human	High (predicted)	AUH	1.022
hsa-miR-23b-3p	miR-23a-3p (and other miRNAs w/seed UCACAUU)	-1.022	TargetScan Human	High (predicted)	B4GAT1	1.022
hsa-miR-23b-3p	miR-23a-3p (and other miRNAs w/seed UCACAUU)	-1.022	TargetScan Human	High (predicted)	BEX4	1.022
hsa-miR-23b-3p	miR-23a-3p (and other miRNAs w/seed UCACAUU)	-1.022	TargetScan Human	High (predicted)	BEX5	1.022
hsa-miR-23b-3p	miR-23a-3p (and other miRNAs w/seed UCACAUU)	-1.022	TargetScan Human	High (predicted)	BLCAP	1.022
hsa-miR-23b-3p	miR-23a-3p (and other miRNAs w/seed UCACAUU)	-1.022	TargetScan Human	High (predicted)	BORA	1.022
hsa-miR-23b-3p	miR-23a-3p (and other miRNAs w/seed UCACAUU)	-1.022	TargetScan Human	High (predicted)	BTBD8	1.022
hsa-miR-23b-3p	miR-23a-3p (and other miRNAs w/seed UCACAUU)	-1.022	TargetScan Human	High (predicted)	C15orf41	1.022
hsa-miR-23b-3p	miR-23a-3p (and other miRNAs w/seed UCACAUU)	-1.022	TargetScan Human	High (predicted)	C1orf146	1.022
hsa-miR-23b-3p	miR-23a-3p (and other miRNAs w/seed UCACAUU)	-1.022	TargetScan Human	High (predicted)	C2orf69	1.022
hsa-miR-23b-3p	miR-23a-3p (and other miRNAs w/seed UCACAUU)	-1.022	TargetScan Human	High (predicted)	C3orf52	1.022
hsa-miR-23b-3p	miR-23a-3p (and other miRNAs w/seed UCACAUU)	-1.022	TargetScan Human	High (predicted)	C6orf62	1.022
hsa-miR-23b-3p	miR-23a-3p (and other miRNAs w/seed UCACAUU)	-1.022	TargetScan Human	High (predicted)	CA2	1.022
hsa-miR-23b-3p	miR-23a-3p (and other miRNAs w/seed UCACAUU)	-1.022	TargetScan Human	High (predicted)	CCDC32	1.022
hsa-miR-23b-3p	miR-23a-3p (and other miRNAs w/seed UCACAUU)	-1.022	TargetScan Human	High (predicted)	CCDC82	1.022
hsa-miR-23b-3p	miR-23a-3p (and other miRNAs w/seed UCACAUU)	-1.022	TargetScan Human	High (predicted)	CCK	1.022
hsa-miR-23b-3p	miR-23a-3p (and other miRNAs w/seed UCACAUU)	-1.022	TargetScan Human	High (predicted)	CCL7	1.022
hsa-miR-23b-3p	miR-23a-3p (and other miRNAs w/seed UCACAUU)	-1.022	TargetScan Human	High (predicted)	CCM2	1.022
hsa-miR-23b-3p	miR-23a-3p (and other miRNAs w/seed UCACAUU)	-1.022	TargetScan Human	High (predicted)	CCNG1	1.022
hsa-miR-23b-3p	miR-23a-3p (and other miRNAs w/seed UCACAUU)	-1.022	TargetScan Human	High (predicted)	CCNH	1.022
hsa-miR-23b-3p	miR-23a-3p (and other miRNAs w/seed UCACAUU)	-1.022	TargetScan Human	High (predicted)	CCSAP	1.022
hsa-miR-23b-3p	miR-23a-3p (and other miRNAs w/seed UCACAUU)	-1.022	TargetScan Human	High (predicted)	CFL2	1.022
hsa-miR-23b-3p	miR-23a-3p (and other miRNAs w/seed UCACAUU)	-1.022	TargetScan Human	High (predicted)	CLDN12	1.022
hsa-miR-23b-3p	miR-23a-3p (and other miRNAs w/seed UCACAUU)	-1.022	TargetScan Human	High (predicted)	CLDN14	1.022
hsa-miR-23b-3p	miR-23a-3p (and other miRNAs w/seed UCACAUU)	-1.022	TargetScan Human	High (predicted)	CTCF	1.022
hsa-miR-23b-3p	miR-23a-3p (and other miRNAs w/seed UCACAUU)	-1.022	TarBase,TargetScan Human,miRecords	Experimentally Observed,High (predicted)	CXCL12	1.022
hsa-miR-23b-3p	miR-23a-3p (and other miRNAs w/seed UCACAUU)	-1.022	TargetScan Human	High (predicted)	DDX47	1.022
hsa-miR-23b-3p	miR-23a-3p (and other miRNAs w/seed UCACAUU)	-1.022	TargetScan Human	High (predicted)	DHRS11	1.022
hsa-miR-23b-3p	miR-23a-3p (and other miRNAs w/seed UCACAUU)	-1.022	TargetScan Human	High (predicted)	DLGAP1	1.022
hsa-miR-23b-3p	miR-23a-3p (and other miRNAs w/seed UCACAUU)	-1.022	TargetScan Human	High (predicted)	ELOVL5	1.022
hsa-miR-23b-3p	miR-23a-3p (and other miRNAs w/seed UCACAUU)	-1.022	TargetScan Human	High (predicted)	EXOC1	1.022
hsa-miR-23b-3p	miR-23a-3p (and other miRNAs w/seed UCACAUU)	-1.022	TargetScan Human	High (predicted)	FAM234B	1.022
hsa-miR-23b-3p	miR-23a-3p (and other miRNAs w/seed UCACAUU)	-1.022	TargetScan Human	High (predicted)	FASTKD3	1.022
hsa-miR-23b-3p	miR-23a-3p (and other miRNAs w/seed UCACAUU)	-1.022	TargetScan Human	High (predicted)	FBN2	1.022
hsa-miR-23b-3p	miR-23a-3p (and other miRNAs w/seed UCACAUU)	-1.022	TargetScan Human	High (predicted)	FBXO25	1.022
hsa-miR-23b-3p	miR-23a-3p (and other miRNAs w/seed UCACAUU)	-1.022	Ingenuity Expert Findings,TargetScan Human	Experimentally Observed,Moderate (predicted)	FBXO32	1.022
hsa-miR-23b-3p	miR-23a-3p (and other miRNAs w/seed UCACAUU)	-1.022	TargetScan Human	High (predicted)	FRA10AC1	1.022
hsa-miR-23b-3p	miR-23a-3p (and other miRNAs w/seed UCACAUU)	-1.022	TargetScan Human	High (predicted)	FRG2/FRG2B	1.022
hsa-miR-23b-3p	miR-23a-3p (and other miRNAs w/seed UCACAUU)	-1.022	TargetScan Human	High (predicted)	FUT4	1.022
hsa-miR-23b-3p	miR-23a-3p (and other miRNAs w/seed UCACAUU)	-1.022	TargetScan Human	High (predicted)	GALNT12	1.022
hsa-miR-23b-3p	miR-23a-3p (and other miRNAs w/seed UCACAUU)	-1.022	miRecords	Experimentally Observed	GATD3A/GATD3B	1.022
hsa-miR-23b-3p	miR-23a-3p (and other miRNAs w/seed UCACAUU)	-1.022	TargetScan Human	High (predicted)	GLB1L3	1.022
hsa-miR-23b-3p	miR-23a-3p (and other miRNAs w/seed UCACAUU)	-1.022	TargetScan Human	High (predicted)	GMFB	1.022
hsa-miR-23b-3p	miR-23a-3p (and other miRNAs w/seed UCACAUU)	-1.022	TargetScan Human	High (predicted)	H2BC7	1.022
hsa-miR-23b-3p	miR-23a-3p (and other miRNAs w/seed UCACAUU)	-1.022	TargetScan Human	High (predicted)	HDDC2	1.022
hsa-miR-23b-3p	miR-23a-3p (and other miRNAs w/seed UCACAUU)	-1.022	TarBase,miRecords	Experimentally Observed	HES1	1.022
hsa-miR-23b-3p	miR-23a-3p (and other miRNAs w/seed UCACAUU)	-1.022	TargetScan Human	High (predicted)	HEXIM1	1.022
hsa-miR-23b-3p	miR-23a-3p (and other miRNAs w/seed UCACAUU)	-1.022	TargetScan Human	High (predicted)	HMGB2	1.022
hsa-miR-23b-3p	miR-23a-3p (and other miRNAs w/seed UCACAUU)	-1.022	TargetScan Human	High (predicted)	HMGN2	1.022
hsa-miR-23b-3p	miR-23a-3p (and other miRNAs w/seed UCACAUU)	-1.022	TargetScan Human	High (predicted)	HNF4G	1.022
hsa-miR-23b-3p	miR-23a-3p (and other miRNAs w/seed UCACAUU)	-1.022	Ingenuity Expert Findings	Experimentally Observed	HOXA11	1.022
hsa-miR-23b-3p	miR-23a-3p (and other miRNAs w/seed UCACAUU)	-1.022	TargetScan Human	High (predicted)	IGSF8	1.022
hsa-miR-23b-3p	miR-23a-3p (and other miRNAs w/seed UCACAUU)	-1.022	TargetScan Human	High (predicted)	IL18	1.022
hsa-miR-23b-3p	miR-23a-3p (and other miRNAs w/seed UCACAUU)	-1.022	Ingenuity Expert Findings,TargetScan Human	Experimentally Observed,Moderate (predicted)	IL6R	1.022
hsa-miR-23b-3p	miR-23a-3p (and other miRNAs w/seed UCACAUU)	-1.022	TargetScan Human	High (predicted)	ISCA2	1.022
hsa-miR-23b-3p	miR-23a-3p (and other miRNAs w/seed UCACAUU)	-1.022	TargetScan Human	High (predicted)	ISOC1	1.022
hsa-miR-23b-3p	miR-23a-3p (and other miRNAs w/seed UCACAUU)	-1.022	TargetScan Human	High (predicted)	ITGBL1	1.022
hsa-miR-23b-3p	miR-23a-3p (and other miRNAs w/seed UCACAUU)	-1.022	TargetScan Human	High (predicted)	KCNV2	1.022
hsa-miR-23b-3p	miR-23a-3p (and other miRNAs w/seed UCACAUU)	-1.022	TargetScan Human	High (predicted)	KLRF1	1.022
hsa-miR-23b-3p	miR-23a-3p (and other miRNAs w/seed UCACAUU)	-1.022	TargetScan Human	High (predicted)	KMT5A	1.022
hsa-miR-23b-3p	miR-23a-3p (and other miRNAs w/seed UCACAUU)	-1.022	TargetScan Human	High (predicted)	KPNA7	1.022
hsa-miR-23b-3p	miR-23a-3p (and other miRNAs w/seed UCACAUU)	-1.022	TargetScan Human	High (predicted)	KRTAP1-1	1.022
hsa-miR-23b-3p	miR-23a-3p (and other miRNAs w/seed UCACAUU)	-1.022	TargetScan Human	High (predicted)	LDHB	1.022
hsa-miR-23b-3p	miR-23a-3p (and other miRNAs w/seed UCACAUU)	-1.022	TargetScan Human	High (predicted)	LINC01664	1.022
hsa-miR-23b-3p	miR-23a-3p (and other miRNAs w/seed UCACAUU)	-1.022	TargetScan Human,miRecords	Experimentally Observed,Moderate (predicted)	LMNB1	1.022
hsa-miR-23b-3p	miR-23a-3p (and other miRNAs w/seed UCACAUU)	-1.022	TargetScan Human	High (predicted)	LYZ	1.022
hsa-miR-23b-3p	miR-23a-3p (and other miRNAs w/seed UCACAUU)	-1.022	TargetScan Human	High (predicted)	MAP7	1.022
hsa-miR-23b-3p	miR-23a-3p (and other miRNAs w/seed UCACAUU)	-1.022	TargetScan Human	High (predicted)	MARCKS	1.022
hsa-miR-23b-3p	miR-23a-3p (and other miRNAs w/seed UCACAUU)	-1.022	TargetScan Human	High (predicted)	MBOAT7	1.022
hsa-miR-23b-3p	miR-23a-3p (and other miRNAs w/seed UCACAUU)	-1.022	TargetScan Human	High (predicted)	MCFD2	1.022
hsa-miR-23b-3p	miR-23a-3p (and other miRNAs w/seed UCACAUU)	-1.022	TargetScan Human	High (predicted)	MDFIC	1.022
hsa-miR-23b-3p	miR-23a-3p (and other miRNAs w/seed UCACAUU)	-1.022	miRecords	Experimentally Observed	MDH2	1.022
hsa-miR-23b-3p	miR-23a-3p (and other miRNAs w/seed UCACAUU)	-1.022	TargetScan Human	High (predicted)	MESP1	1.022
hsa-miR-23b-3p	miR-23a-3p (and other miRNAs w/seed UCACAUU)	-1.022	TargetScan Human,miRecords	Experimentally Observed,Moderate (predicted)	MET	1.022
hsa-miR-23b-3p	miR-23a-3p (and other miRNAs w/seed UCACAUU)	-1.022	TargetScan Human	High (predicted)	MICU3	1.022
hsa-miR-23b-3p	miR-23a-3p (and other miRNAs w/seed UCACAUU)	-1.022	TargetScan Human	High (predicted)	MIS18A	1.022
hsa-miR-23b-3p	miR-23a-3p (and other miRNAs w/seed UCACAUU)	-1.022	TargetScan Human	High (predicted)	MRC1	1.022
hsa-miR-23b-3p	miR-23a-3p (and other miRNAs w/seed UCACAUU)	-1.022	TargetScan Human	High (predicted)	MS4A3	1.022
hsa-miR-23b-3p	miR-23a-3p (and other miRNAs w/seed UCACAUU)	-1.022	TargetScan Human	High (predicted)	MT2A	1.022
hsa-miR-23b-3p	miR-23a-3p (and other miRNAs w/seed UCACAUU)	-1.022	TargetScan Human	High (predicted)	MTERF1	1.022
hsa-miR-23b-3p	miR-23a-3p (and other miRNAs w/seed UCACAUU)	-1.022	TargetScan Human	High (predicted)	MTHFS	1.022
hsa-miR-23b-3p	miR-23a-3p (and other miRNAs w/seed UCACAUU)	-1.022	TargetScan Human	High (predicted)	MYCT1	1.022
hsa-miR-23b-3p	miR-23a-3p (and other miRNAs w/seed UCACAUU)	-1.022	TargetScan Human	High (predicted)	MYH1	1.022
hsa-miR-23b-3p	miR-23a-3p (and other miRNAs w/seed UCACAUU)	-1.022	TargetScan Human	High (predicted)	MYH4	1.022
hsa-miR-23b-3p	miR-23a-3p (and other miRNAs w/seed UCACAUU)	-1.022	TargetScan Human	High (predicted)	MYL12B	1.022
hsa-miR-23b-3p	miR-23a-3p (and other miRNAs w/seed UCACAUU)	-1.022	TargetScan Human	High (predicted)	NAA16	1.022
hsa-miR-23b-3p	miR-23a-3p (and other miRNAs w/seed UCACAUU)	-1.022	TargetScan Human	High (predicted)	NACC2	1.022
hsa-miR-23b-3p	miR-23a-3p (and other miRNAs w/seed UCACAUU)	-1.022	TargetScan Human	High (predicted)	NAP1L3	1.022
hsa-miR-23b-3p	miR-23a-3p (and other miRNAs w/seed UCACAUU)	-1.022	TargetScan Human	High (predicted)	NAP1L5	1.022
hsa-miR-23b-3p	miR-23a-3p (and other miRNAs w/seed UCACAUU)	-1.022	TargetScan Human	High (predicted)	NCOA2	1.022
hsa-miR-23b-3p	miR-23a-3p (and other miRNAs w/seed UCACAUU)	-1.022	TargetScan Human	High (predicted)	NDUFA2	1.022
hsa-miR-23b-3p	miR-23a-3p (and other miRNAs w/seed UCACAUU)	-1.022	TargetScan Human	High (predicted)	NDUFA3	1.022
hsa-miR-23b-3p	miR-23a-3p (and other miRNAs w/seed UCACAUU)	-1.022	TargetScan Human	High (predicted)	NDUFC1	1.022
hsa-miR-23b-3p	miR-23a-3p (and other miRNAs w/seed UCACAUU)	-1.022	TargetScan Human	High (predicted)	NEK6	1.022
hsa-miR-23b-3p	miR-23a-3p (and other miRNAs w/seed UCACAUU)	-1.022	TarBase	Experimentally Observed	NOTCH1	1.022
hsa-miR-23b-3p	miR-23a-3p (and other miRNAs w/seed UCACAUU)	-1.022	TargetScan Human	High (predicted)	NR6A1	1.022
hsa-miR-23b-3p	miR-23a-3p (and other miRNAs w/seed UCACAUU)	-1.022	TargetScan Human	High (predicted)	NRGN	1.022
hsa-miR-23b-3p	miR-23a-3p (and other miRNAs w/seed UCACAUU)	-1.022	TargetScan Human	High (predicted)	NTS	1.022
hsa-miR-23b-3p	miR-23a-3p (and other miRNAs w/seed UCACAUU)	-1.022	TargetScan Human	High (predicted)	NUTM2F/NUTM2G	1.022
hsa-miR-23b-3p	miR-23a-3p (and other miRNAs w/seed UCACAUU)	-1.022	TargetScan Human	High (predicted)	PALM3	1.022
hsa-miR-23b-3p	miR-23a-3p (and other miRNAs w/seed UCACAUU)	-1.022	TargetScan Human	High (predicted)	PARL	1.022
hsa-miR-23b-3p	miR-23a-3p (and other miRNAs w/seed UCACAUU)	-1.022	TargetScan Human	High (predicted)	PDCL3	1.022
hsa-miR-23b-3p	miR-23a-3p (and other miRNAs w/seed UCACAUU)	-1.022	TargetScan Human	High (predicted)	PDE4B	1.022
hsa-miR-23b-3p	miR-23a-3p (and other miRNAs w/seed UCACAUU)	-1.022	TargetScan Human	High (predicted)	PDE7A	1.022
hsa-miR-23b-3p	miR-23a-3p (and other miRNAs w/seed UCACAUU)	-1.022	TargetScan Human	High (predicted)	PKIA	1.022
hsa-miR-23b-3p	miR-23a-3p (and other miRNAs w/seed UCACAUU)	-1.022	TargetScan Human	High (predicted)	PKP4	1.022
hsa-miR-23b-3p	miR-23a-3p (and other miRNAs w/seed UCACAUU)	-1.022	TargetScan Human,miRecords	Experimentally Observed,Moderate (predicted)	PLAU	1.022
hsa-miR-23b-3p	miR-23a-3p (and other miRNAs w/seed UCACAUU)	-1.022	TargetScan Human	High (predicted)	PNRC2	1.022
hsa-miR-23b-3p	miR-23a-3p (and other miRNAs w/seed UCACAUU)	-1.022	TarBase,TargetScan Human,miRecords	Experimentally Observed,Moderate (predicted)	POU4F2	1.022
hsa-miR-23b-3p	miR-23a-3p (and other miRNAs w/seed UCACAUU)	-1.022	TargetScan Human	High (predicted)	PPIF	1.022
hsa-miR-23b-3p	miR-23a-3p (and other miRNAs w/seed UCACAUU)	-1.022	TargetScan Human	High (predicted)	PROK2	1.022
hsa-miR-23b-3p	miR-23a-3p (and other miRNAs w/seed UCACAUU)	-1.022	TargetScan Human	High (predicted)	PRTG	1.022
hsa-miR-23b-3p	miR-23a-3p (and other miRNAs w/seed UCACAUU)	-1.022	Ingenuity Expert Findings,TargetScan Human	Experimentally Observed,Moderate (predicted)	PTEN	1.022
hsa-miR-23b-3p	miR-23a-3p (and other miRNAs w/seed UCACAUU)	-1.022	TargetScan Human	High (predicted)	RAB39B	1.022
hsa-miR-23b-3p	miR-23a-3p (and other miRNAs w/seed UCACAUU)	-1.022	TargetScan Human	High (predicted)	RALYL	1.022
hsa-miR-23b-3p	miR-23a-3p (and other miRNAs w/seed UCACAUU)	-1.022	TargetScan Human	High (predicted)	RCHY1	1.022
hsa-miR-23b-3p	miR-23a-3p (and other miRNAs w/seed UCACAUU)	-1.022	TargetScan Human	High (predicted)	RCN1	1.022
hsa-miR-23b-3p	miR-23a-3p (and other miRNAs w/seed UCACAUU)	-1.022	TargetScan Human	High (predicted)	RGS18	1.022
hsa-miR-23b-3p	miR-23a-3p (and other miRNAs w/seed UCACAUU)	-1.022	TargetScan Human	High (predicted)	RGS8	1.022
hsa-miR-23b-3p	miR-23a-3p (and other miRNAs w/seed UCACAUU)	-1.022	TargetScan Human	High (predicted)	RP11_595B242	1.022
hsa-miR-23b-3p	miR-23a-3p (and other miRNAs w/seed UCACAUU)	-1.022	TargetScan Human	High (predicted)	RP11_67H21	1.022
hsa-miR-23b-3p	miR-23a-3p (and other miRNAs w/seed UCACAUU)	-1.022	TargetScan Human	High (predicted)	RP5_1052I52	1.022
hsa-miR-23b-3p	miR-23a-3p (and other miRNAs w/seed UCACAUU)	-1.022	TargetScan Human	High (predicted)	RPL31	1.022
hsa-miR-23b-3p	miR-23a-3p (and other miRNAs w/seed UCACAUU)	-1.022	TargetScan Human	High (predicted)	RPS19BP1	1.022
hsa-miR-23b-3p	miR-23a-3p (and other miRNAs w/seed UCACAUU)	-1.022	TargetScan Human	High (predicted)	RRAS2	1.022
hsa-miR-23b-3p	miR-23a-3p (and other miRNAs w/seed UCACAUU)	-1.022	TargetScan Human	High (predicted)	SAFB	1.022
hsa-miR-23b-3p	miR-23a-3p (and other miRNAs w/seed UCACAUU)	-1.022	TargetScan Human	High (predicted)	SAFB2	1.022
hsa-miR-23b-3p	miR-23a-3p (and other miRNAs w/seed UCACAUU)	-1.022	TargetScan Human	High (predicted)	SATB1	1.022
hsa-miR-23b-3p	miR-23a-3p (and other miRNAs w/seed UCACAUU)	-1.022	TargetScan Human	High (predicted)	SCG5	1.022
hsa-miR-23b-3p	miR-23a-3p (and other miRNAs w/seed UCACAUU)	-1.022	TargetScan Human	High (predicted)	SEC23A	1.022
hsa-miR-23b-3p	miR-23a-3p (and other miRNAs w/seed UCACAUU)	-1.022	TargetScan Human	High (predicted)	SEC23IP	1.022
hsa-miR-23b-3p	miR-23a-3p (and other miRNAs w/seed UCACAUU)	-1.022	miRecords	Experimentally Observed	SEPTIN3	1.022
hsa-miR-23b-3p	miR-23a-3p (and other miRNAs w/seed UCACAUU)	-1.022	TargetScan Human	High (predicted)	SH3BGR	1.022
hsa-miR-23b-3p	miR-23a-3p (and other miRNAs w/seed UCACAUU)	-1.022	TargetScan Human	High (predicted)	SIX1	1.022
hsa-miR-23b-3p	miR-23a-3p (and other miRNAs w/seed UCACAUU)	-1.022	TargetScan Human	High (predicted)	SLC25A4	1.022
hsa-miR-23b-3p	miR-23a-3p (and other miRNAs w/seed UCACAUU)	-1.022	TargetScan Human	High (predicted)	SLC6A14	1.022
hsa-miR-23b-3p	miR-23a-3p (and other miRNAs w/seed UCACAUU)	-1.022	miRecords	Experimentally Observed	SMAD3	1.022
hsa-miR-23b-3p	miR-23a-3p (and other miRNAs w/seed UCACAUU)	-1.022	miRecords	Experimentally Observed	SMAD4	1.022
hsa-miR-23b-3p	miR-23a-3p (and other miRNAs w/seed UCACAUU)	-1.022	miRecords	Experimentally Observed	SMAD5	1.022
hsa-miR-23b-3p	miR-23a-3p (and other miRNAs w/seed UCACAUU)	-1.022	TargetScan Human	High (predicted)	SMIM18	1.022
hsa-miR-23b-3p	miR-23a-3p (and other miRNAs w/seed UCACAUU)	-1.022	TargetScan Human	High (predicted)	SMIM9	1.022
hsa-miR-23b-3p	miR-23a-3p (and other miRNAs w/seed UCACAUU)	-1.022	TargetScan Human	High (predicted)	SMN1/SMN2	1.022
hsa-miR-23b-3p	miR-23a-3p (and other miRNAs w/seed UCACAUU)	-1.022	TargetScan Human	High (predicted)	SNRPC	1.022
hsa-miR-23b-3p	miR-23a-3p (and other miRNAs w/seed UCACAUU)	-1.022	TargetScan Human	High (predicted)	SNRPE	1.022
hsa-miR-23b-3p	miR-23a-3p (and other miRNAs w/seed UCACAUU)	-1.022	TargetScan Human	High (predicted)	SNX5	1.022
hsa-miR-23b-3p	miR-23a-3p (and other miRNAs w/seed UCACAUU)	-1.022	TargetScan Human	High (predicted)	SPTSSB	1.022
hsa-miR-23b-3p	miR-23a-3p (and other miRNAs w/seed UCACAUU)	-1.022	TargetScan Human	High (predicted)	SST	1.022
hsa-miR-23b-3p	miR-23a-3p (and other miRNAs w/seed UCACAUU)	-1.022	TargetScan Human	High (predicted)	ST20-MTHFS	1.022
hsa-miR-23b-3p	miR-23a-3p (and other miRNAs w/seed UCACAUU)	-1.022	TargetScan Human	High (predicted)	ST6GALNAC3	1.022
hsa-miR-23b-3p	miR-23a-3p (and other miRNAs w/seed UCACAUU)	-1.022	TargetScan Human	High (predicted)	STARD3NL	1.022
hsa-miR-23b-3p	miR-23a-3p (and other miRNAs w/seed UCACAUU)	-1.022	TargetScan Human	High (predicted)	STX12	1.022
hsa-miR-23b-3p	miR-23a-3p (and other miRNAs w/seed UCACAUU)	-1.022	TargetScan Human	High (predicted)	STXBP6	1.022
hsa-miR-23b-3p	miR-23a-3p (and other miRNAs w/seed UCACAUU)	-1.022	TargetScan Human	High (predicted)	SYS1	1.022
hsa-miR-23b-3p	miR-23a-3p (and other miRNAs w/seed UCACAUU)	-1.022	TargetScan Human	High (predicted)	SYT4	1.022
hsa-miR-23b-3p	miR-23a-3p (and other miRNAs w/seed UCACAUU)	-1.022	TargetScan Human	High (predicted)	TEX30	1.022
hsa-miR-23b-3p	miR-23a-3p (and other miRNAs w/seed UCACAUU)	-1.022	TargetScan Human	High (predicted)	TFRC	1.022
hsa-miR-23b-3p	miR-23a-3p (and other miRNAs w/seed UCACAUU)	-1.022	TargetScan Human	High (predicted)	THAP12	1.022
hsa-miR-23b-3p	miR-23a-3p (and other miRNAs w/seed UCACAUU)	-1.022	TargetScan Human	High (predicted)	TMED5	1.022
hsa-miR-23b-3p	miR-23a-3p (and other miRNAs w/seed UCACAUU)	-1.022	TargetScan Human	High (predicted)	TMEM131L	1.022
hsa-miR-23b-3p	miR-23a-3p (and other miRNAs w/seed UCACAUU)	-1.022	TargetScan Human	High (predicted)	TMEM263	1.022
hsa-miR-23b-3p	miR-23a-3p (and other miRNAs w/seed UCACAUU)	-1.022	TargetScan Human	High (predicted)	TMEM70	1.022
hsa-miR-23b-3p	miR-23a-3p (and other miRNAs w/seed UCACAUU)	-1.022	TargetScan Human	High (predicted)	TMEM87B	1.022
hsa-miR-23b-3p	miR-23a-3p (and other miRNAs w/seed UCACAUU)	-1.022	TargetScan Human	High (predicted)	TNFAIP6	1.022
hsa-miR-23b-3p	miR-23a-3p (and other miRNAs w/seed UCACAUU)	-1.022	TargetScan Human	High (predicted)	TOP1	1.022
hsa-miR-23b-3p	miR-23a-3p (and other miRNAs w/seed UCACAUU)	-1.022	TargetScan Human	High (predicted)	TOX3	1.022
hsa-miR-23b-3p	miR-23a-3p (and other miRNAs w/seed UCACAUU)	-1.022	TargetScan Human	High (predicted)	TPST1	1.022
hsa-miR-23b-3p	miR-23a-3p (and other miRNAs w/seed UCACAUU)	-1.022	Ingenuity Expert Findings,TargetScan Human,miRecords	Experimentally Observed,Moderate (predicted)	TRIM63	1.022
hsa-miR-23b-3p	miR-23a-3p (and other miRNAs w/seed UCACAUU)	-1.022	Ingenuity Expert Findings	Experimentally Observed	TRPS1	1.022
hsa-miR-23b-3p	miR-23a-3p (and other miRNAs w/seed UCACAUU)	-1.022	TargetScan Human	High (predicted)	UBBP4	1.022
hsa-miR-23b-3p	miR-23a-3p (and other miRNAs w/seed UCACAUU)	-1.022	TargetScan Human	High (predicted)	UBQLN3	1.022
hsa-miR-23b-3p	miR-23a-3p (and other miRNAs w/seed UCACAUU)	-1.022	TargetScan Human	High (predicted)	UQCR10	1.022
hsa-miR-23b-3p	miR-23a-3p (and other miRNAs w/seed UCACAUU)	-1.022	TargetScan Human	High (predicted)	UQCRFS1	1.022
hsa-miR-23b-3p	miR-23a-3p (and other miRNAs w/seed UCACAUU)	-1.022	TargetScan Human	High (predicted)	USP53	1.022
hsa-miR-23b-3p	miR-23a-3p (and other miRNAs w/seed UCACAUU)	-1.022	TargetScan Human	High (predicted)	UTP23	1.022
hsa-miR-23b-3p	miR-23a-3p (and other miRNAs w/seed UCACAUU)	-1.022	TargetScan Human	High (predicted)	VEPH1	1.022
hsa-miR-23b-3p	miR-23a-3p (and other miRNAs w/seed UCACAUU)	-1.022	TargetScan Human	High (predicted)	VRK3	1.022
hsa-miR-23b-3p	miR-23a-3p (and other miRNAs w/seed UCACAUU)	-1.022	TargetScan Human	High (predicted)	WBP2	1.022
hsa-miR-23b-3p	miR-23a-3p (and other miRNAs w/seed UCACAUU)	-1.022	TargetScan Human	High (predicted)	WTAP	1.022
hsa-miR-23b-3p	miR-23a-3p (and other miRNAs w/seed UCACAUU)	-1.022	TargetScan Human	High (predicted)	YOD1	1.022
hsa-miR-23b-3p	miR-23a-3p (and other miRNAs w/seed UCACAUU)	-1.022	TargetScan Human	High (predicted)	ZAR1L	1.022
hsa-miR-23b-3p	miR-23a-3p (and other miRNAs w/seed UCACAUU)	-1.022	TargetScan Human	High (predicted)	ZIC4	1.022
hsa-miR-23b-3p	miR-23a-3p (and other miRNAs w/seed UCACAUU)	-1.022	TargetScan Human	High (predicted)	ZIK1	1.022
hsa-miR-23b-3p	miR-23a-3p (and other miRNAs w/seed UCACAUU)	-1.022	TargetScan Human	High (predicted)	ZNF100	1.022
hsa-miR-23b-3p	miR-23a-3p (and other miRNAs w/seed UCACAUU)	-1.022	TargetScan Human	High (predicted)	ZNF107	1.022
hsa-miR-23b-3p	miR-23a-3p (and other miRNAs w/seed UCACAUU)	-1.022	TargetScan Human	High (predicted)	ZNF114	1.022
hsa-miR-23b-3p	miR-23a-3p (and other miRNAs w/seed UCACAUU)	-1.022	TargetScan Human	High (predicted)	ZNF117	1.022
hsa-miR-23b-3p	miR-23a-3p (and other miRNAs w/seed UCACAUU)	-1.022	TargetScan Human	High (predicted)	ZNF141	1.022
hsa-miR-23b-3p	miR-23a-3p (and other miRNAs w/seed UCACAUU)	-1.022	TargetScan Human	High (predicted)	ZNF195	1.022
hsa-miR-23b-3p	miR-23a-3p (and other miRNAs w/seed UCACAUU)	-1.022	TargetScan Human	High (predicted)	ZNF208	1.022
hsa-miR-23b-3p	miR-23a-3p (and other miRNAs w/seed UCACAUU)	-1.022	TargetScan Human	High (predicted)	ZNF225	1.022
hsa-miR-23b-3p	miR-23a-3p (and other miRNAs w/seed UCACAUU)	-1.022	TargetScan Human	High (predicted)	ZNF23	1.022
hsa-miR-23b-3p	miR-23a-3p (and other miRNAs w/seed UCACAUU)	-1.022	TargetScan Human	High (predicted)	ZNF233	1.022
hsa-miR-23b-3p	miR-23a-3p (and other miRNAs w/seed UCACAUU)	-1.022	TargetScan Human	High (predicted)	ZNF253	1.022
hsa-miR-23b-3p	miR-23a-3p (and other miRNAs w/seed UCACAUU)	-1.022	TargetScan Human	High (predicted)	ZNF254	1.022
hsa-miR-23b-3p	miR-23a-3p (and other miRNAs w/seed UCACAUU)	-1.022	TargetScan Human	High (predicted)	ZNF257	1.022
hsa-miR-23b-3p	miR-23a-3p (and other miRNAs w/seed UCACAUU)	-1.022	TargetScan Human	High (predicted)	ZNF260	1.022
hsa-miR-23b-3p	miR-23a-3p (and other miRNAs w/seed UCACAUU)	-1.022	TargetScan Human	High (predicted)	ZNF267	1.022
hsa-miR-23b-3p	miR-23a-3p (and other miRNAs w/seed UCACAUU)	-1.022	TargetScan Human	High (predicted)	ZNF28	1.022
hsa-miR-23b-3p	miR-23a-3p (and other miRNAs w/seed UCACAUU)	-1.022	TargetScan Human	High (predicted)	ZNF280D	1.022
hsa-miR-23b-3p	miR-23a-3p (and other miRNAs w/seed UCACAUU)	-1.022	TargetScan Human	High (predicted)	ZNF284	1.022
hsa-miR-23b-3p	miR-23a-3p (and other miRNAs w/seed UCACAUU)	-1.022	TargetScan Human	High (predicted)	ZNF286A	1.022
hsa-miR-23b-3p	miR-23a-3p (and other miRNAs w/seed UCACAUU)	-1.022	TargetScan Human	High (predicted)	ZNF287	1.022
hsa-miR-23b-3p	miR-23a-3p (and other miRNAs w/seed UCACAUU)	-1.022	TargetScan Human	High (predicted)	ZNF30	1.022
hsa-miR-23b-3p	miR-23a-3p (and other miRNAs w/seed UCACAUU)	-1.022	TargetScan Human	High (predicted)	ZNF420	1.022
hsa-miR-23b-3p	miR-23a-3p (and other miRNAs w/seed UCACAUU)	-1.022	TargetScan Human	High (predicted)	ZNF429	1.022
hsa-miR-23b-3p	miR-23a-3p (and other miRNAs w/seed UCACAUU)	-1.022	TargetScan Human	High (predicted)	ZNF43	1.022
hsa-miR-23b-3p	miR-23a-3p (and other miRNAs w/seed UCACAUU)	-1.022	TargetScan Human	High (predicted)	ZNF430	1.022
hsa-miR-23b-3p	miR-23a-3p (and other miRNAs w/seed UCACAUU)	-1.022	TargetScan Human	High (predicted)	ZNF431	1.022
hsa-miR-23b-3p	miR-23a-3p (and other miRNAs w/seed UCACAUU)	-1.022	TargetScan Human	High (predicted)	ZNF468	1.022
hsa-miR-23b-3p	miR-23a-3p (and other miRNAs w/seed UCACAUU)	-1.022	TargetScan Human	High (predicted)	ZNF486	1.022
hsa-miR-23b-3p	miR-23a-3p (and other miRNAs w/seed UCACAUU)	-1.022	TargetScan Human	High (predicted)	ZNF492/ZNF98	1.022
hsa-miR-23b-3p	miR-23a-3p (and other miRNAs w/seed UCACAUU)	-1.022	TargetScan Human	High (predicted)	ZNF525	1.022
hsa-miR-23b-3p	miR-23a-3p (and other miRNAs w/seed UCACAUU)	-1.022	TargetScan Human	High (predicted)	ZNF528	1.022
hsa-miR-23b-3p	miR-23a-3p (and other miRNAs w/seed UCACAUU)	-1.022	TargetScan Human	High (predicted)	ZNF616	1.022
hsa-miR-23b-3p	miR-23a-3p (and other miRNAs w/seed UCACAUU)	-1.022	TargetScan Human	High (predicted)	ZNF655	1.022
hsa-miR-23b-3p	miR-23a-3p (and other miRNAs w/seed UCACAUU)	-1.022	TargetScan Human	High (predicted)	ZNF658	1.022
hsa-miR-23b-3p	miR-23a-3p (and other miRNAs w/seed UCACAUU)	-1.022	TargetScan Human	High (predicted)	ZNF667	1.022
hsa-miR-23b-3p	miR-23a-3p (and other miRNAs w/seed UCACAUU)	-1.022	TargetScan Human	High (predicted)	ZNF669	1.022
hsa-miR-23b-3p	miR-23a-3p (and other miRNAs w/seed UCACAUU)	-1.022	TargetScan Human	High (predicted)	ZNF676	1.022
hsa-miR-23b-3p	miR-23a-3p (and other miRNAs w/seed UCACAUU)	-1.022	TargetScan Human	High (predicted)	ZNF678	1.022
hsa-miR-23b-3p	miR-23a-3p (and other miRNAs w/seed UCACAUU)	-1.022	TargetScan Human	High (predicted)	ZNF681	1.022
hsa-miR-23b-3p	miR-23a-3p (and other miRNAs w/seed UCACAUU)	-1.022	TargetScan Human	High (predicted)	ZNF682	1.022
hsa-miR-23b-3p	miR-23a-3p (and other miRNAs w/seed UCACAUU)	-1.022	TargetScan Human	High (predicted)	ZNF701	1.022
hsa-miR-23b-3p	miR-23a-3p (and other miRNAs w/seed UCACAUU)	-1.022	TargetScan Human	High (predicted)	ZNF708	1.022
hsa-miR-23b-3p	miR-23a-3p (and other miRNAs w/seed UCACAUU)	-1.022	TargetScan Human	High (predicted)	ZNF716	1.022
hsa-miR-23b-3p	miR-23a-3p (and other miRNAs w/seed UCACAUU)	-1.022	TargetScan Human	High (predicted)	ZNF721	1.022
hsa-miR-23b-3p	miR-23a-3p (and other miRNAs w/seed UCACAUU)	-1.022	TargetScan Human	High (predicted)	ZNF724	1.022
hsa-miR-23b-3p	miR-23a-3p (and other miRNAs w/seed UCACAUU)	-1.022	TargetScan Human	High (predicted)	ZNF728	1.022
hsa-miR-23b-3p	miR-23a-3p (and other miRNAs w/seed UCACAUU)	-1.022	TargetScan Human	High (predicted)	ZNF732	1.022
hsa-miR-23b-3p	miR-23a-3p (and other miRNAs w/seed UCACAUU)	-1.022	TargetScan Human	High (predicted)	ZNF736	1.022
hsa-miR-23b-3p	miR-23a-3p (and other miRNAs w/seed UCACAUU)	-1.022	TargetScan Human	High (predicted)	ZNF737	1.022
hsa-miR-23b-3p	miR-23a-3p (and other miRNAs w/seed UCACAUU)	-1.022	TargetScan Human	High (predicted)	ZNF788P	1.022
hsa-miR-23b-3p	miR-23a-3p (and other miRNAs w/seed UCACAUU)	-1.022	TargetScan Human	High (predicted)	ZNF816-ZNF321P	1.022
hsa-miR-23b-3p	miR-23a-3p (and other miRNAs w/seed UCACAUU)	-1.022	TargetScan Human	High (predicted)	ZNF83	1.022
hsa-miR-23b-3p	miR-23a-3p (and other miRNAs w/seed UCACAUU)	-1.022	TargetScan Human	High (predicted)	ZNF839	1.022
hsa-miR-23b-3p	miR-23a-3p (and other miRNAs w/seed UCACAUU)	-1.022	TargetScan Human	High (predicted)	ZNF85	1.022
hsa-miR-23b-3p	miR-23a-3p (and other miRNAs w/seed UCACAUU)	-1.022	TargetScan Human	High (predicted)	ZNF90	1.022
hsa-miR-23b-3p	miR-23a-3p (and other miRNAs w/seed UCACAUU)	-1.022	TargetScan Human	High (predicted)	ZNF91	1.022
hsa-miR-23b-3p	miR-23a-3p (and other miRNAs w/seed UCACAUU)	-1.022	TargetScan Human	High (predicted)	ZNF92	1.022
hsa-miR-23b-3p	miR-23a-3p (and other miRNAs w/seed UCACAUU)	-1.022	TargetScan Human	High (predicted)	ZNF99	1.022
hsa-miR-320b	miR-320b (and other miRNAs w/seed AAAGCUG)	1.307	TargetScan Human	High (predicted)	AGFG1	-1.307
hsa-miR-320b	miR-320b (and other miRNAs w/seed AAAGCUG)	1.307	TargetScan Human	High (predicted)	APEX1	-1.307
hsa-miR-320b	miR-320b (and other miRNAs w/seed AAAGCUG)	1.307	TargetScan Human	High (predicted)	ARFIP1	-1.307
hsa-miR-320b	miR-320b (and other miRNAs w/seed AAAGCUG)	1.307	TargetScan Human	High (predicted)	ARL8B	-1.307
hsa-miR-320b	miR-320b (and other miRNAs w/seed AAAGCUG)	1.307	TargetScan Human	High (predicted)	ARPP19	-1.307
hsa-miR-320b	miR-320b (and other miRNAs w/seed AAAGCUG)	1.307	TargetScan Human	High (predicted)	ASAH2B	-1.307
hsa-miR-320b	miR-320b (and other miRNAs w/seed AAAGCUG)	1.307	TargetScan Human	High (predicted)	BLOC1S5	-1.307
hsa-miR-320b	miR-320b (and other miRNAs w/seed AAAGCUG)	1.307	TargetScan Human	High (predicted)	C6orf118	-1.307
hsa-miR-320b	miR-320b (and other miRNAs w/seed AAAGCUG)	1.307	TargetScan Human	High (predicted)	CD3G	-1.307
hsa-miR-320b	miR-320b (and other miRNAs w/seed AAAGCUG)	1.307	TargetScan Human	High (predicted)	CDCA3	-1.307
hsa-miR-320b	miR-320b (and other miRNAs w/seed AAAGCUG)	1.307	TargetScan Human	High (predicted)	CGA	-1.307
hsa-miR-320b	miR-320b (and other miRNAs w/seed AAAGCUG)	1.307	TargetScan Human	High (predicted)	CTSV	-1.307
hsa-miR-320b	miR-320b (and other miRNAs w/seed AAAGCUG)	1.307	TargetScan Human	High (predicted)	CUTC	-1.307
hsa-miR-320b	miR-320b (and other miRNAs w/seed AAAGCUG)	1.307	TargetScan Human	High (predicted)	CXorf38	-1.307
hsa-miR-320b	miR-320b (and other miRNAs w/seed AAAGCUG)	1.307	TargetScan Human	High (predicted)	CYP1A2	-1.307
hsa-miR-320b	miR-320b (and other miRNAs w/seed AAAGCUG)	1.307	TargetScan Human	High (predicted)	DAZAP1	-1.307
hsa-miR-320b	miR-320b (and other miRNAs w/seed AAAGCUG)	1.307	TargetScan Human	High (predicted)	DESI2	-1.307
hsa-miR-320b	miR-320b (and other miRNAs w/seed AAAGCUG)	1.307	TargetScan Human	High (predicted)	DHX15	-1.307
hsa-miR-320b	miR-320b (and other miRNAs w/seed AAAGCUG)	1.307	TargetScan Human	High (predicted)	DLX1	-1.307
hsa-miR-320b	miR-320b (and other miRNAs w/seed AAAGCUG)	1.307	TargetScan Human	High (predicted)	DPY30	-1.307
hsa-miR-320b	miR-320b (and other miRNAs w/seed AAAGCUG)	1.307	TargetScan Human	High (predicted)	DSCC1	-1.307
hsa-miR-320b	miR-320b (and other miRNAs w/seed AAAGCUG)	1.307	TargetScan Human	High (predicted)	DUSP16	-1.307
hsa-miR-320b	miR-320b (and other miRNAs w/seed AAAGCUG)	1.307	TargetScan Human	High (predicted)	ETFA	-1.307
hsa-miR-320b	miR-320b (and other miRNAs w/seed AAAGCUG)	1.307	TargetScan Human	High (predicted)	FAAP24	-1.307
hsa-miR-320b	miR-320b (and other miRNAs w/seed AAAGCUG)	1.307	TargetScan Human	High (predicted)	FAM89A	-1.307
hsa-miR-320b	miR-320b (and other miRNAs w/seed AAAGCUG)	1.307	TargetScan Human	High (predicted)	FBXO28	-1.307
hsa-miR-320b	miR-320b (and other miRNAs w/seed AAAGCUG)	1.307	TargetScan Human	High (predicted)	GABRP	-1.307
hsa-miR-320b	miR-320b (and other miRNAs w/seed AAAGCUG)	1.307	TargetScan Human	High (predicted)	GCG	-1.307
hsa-miR-320b	miR-320b (and other miRNAs w/seed AAAGCUG)	1.307	TargetScan Human	High (predicted)	GNAI1	-1.307
hsa-miR-320b	miR-320b (and other miRNAs w/seed AAAGCUG)	1.307	TargetScan Human	High (predicted)	HECTD2	-1.307
hsa-miR-320b	miR-320b (and other miRNAs w/seed AAAGCUG)	1.307	miRecords	Experimentally Observed	HSPB6	-1.307
hsa-miR-320b	miR-320b (and other miRNAs w/seed AAAGCUG)	1.307	TargetScan Human	High (predicted)	JPT2	-1.307
hsa-miR-320b	miR-320b (and other miRNAs w/seed AAAGCUG)	1.307	TargetScan Human	High (predicted)	KCNS3	-1.307
hsa-miR-320b	miR-320b (and other miRNAs w/seed AAAGCUG)	1.307	TargetScan Human	High (predicted)	KITLG	-1.307
hsa-miR-320b	miR-320b (and other miRNAs w/seed AAAGCUG)	1.307	TargetScan Human	High (predicted)	KRTAP4-1	-1.307
hsa-miR-320b	miR-320b (and other miRNAs w/seed AAAGCUG)	1.307	TargetScan Human	High (predicted)	LILRB4	-1.307
hsa-miR-320b	miR-320b (and other miRNAs w/seed AAAGCUG)	1.307	TargetScan Human	High (predicted)	LINC01559	-1.307
hsa-miR-320b	miR-320b (and other miRNAs w/seed AAAGCUG)	1.307	TargetScan Human	High (predicted)	MBIP	-1.307
hsa-miR-320b	miR-320b (and other miRNAs w/seed AAAGCUG)	1.307	TargetScan Human	High (predicted)	MED7	-1.307
hsa-miR-320b	miR-320b (and other miRNAs w/seed AAAGCUG)	1.307	TargetScan Human	High (predicted)	MLF1	-1.307
hsa-miR-320b	miR-320b (and other miRNAs w/seed AAAGCUG)	1.307	TargetScan Human	High (predicted)	MPPED2	-1.307
hsa-miR-320b	miR-320b (and other miRNAs w/seed AAAGCUG)	1.307	TargetScan Human	High (predicted)	MRAP2	-1.307
hsa-miR-320b	miR-320b (and other miRNAs w/seed AAAGCUG)	1.307	TargetScan Human	High (predicted)	MTRF1	-1.307
hsa-miR-320b	miR-320b (and other miRNAs w/seed AAAGCUG)	1.307	TargetScan Human	High (predicted)	MYL12A	-1.307
hsa-miR-320b	miR-320b (and other miRNAs w/seed AAAGCUG)	1.307	TargetScan Human	High (predicted)	NABP1	-1.307
hsa-miR-320b	miR-320b (and other miRNAs w/seed AAAGCUG)	1.307	TargetScan Human	High (predicted)	NXT2	-1.307
hsa-miR-320b	miR-320b (and other miRNAs w/seed AAAGCUG)	1.307	TargetScan Human	High (predicted)	OBSCN-AS1	-1.307
hsa-miR-320b	miR-320b (and other miRNAs w/seed AAAGCUG)	1.307	TargetScan Human	High (predicted)	ONECUT2	-1.307
hsa-miR-320b	miR-320b (and other miRNAs w/seed AAAGCUG)	1.307	TargetScan Human	High (predicted)	PBX3	-1.307
hsa-miR-320b	miR-320b (and other miRNAs w/seed AAAGCUG)	1.307	TargetScan Human	High (predicted)	PCDHA1	-1.307
hsa-miR-320b	miR-320b (and other miRNAs w/seed AAAGCUG)	1.307	TargetScan Human	High (predicted)	PCDHA10	-1.307
hsa-miR-320b	miR-320b (and other miRNAs w/seed AAAGCUG)	1.307	TargetScan Human	High (predicted)	PCDHA11	-1.307
hsa-miR-320b	miR-320b (and other miRNAs w/seed AAAGCUG)	1.307	TargetScan Human	High (predicted)	PCDHA12	-1.307
hsa-miR-320b	miR-320b (and other miRNAs w/seed AAAGCUG)	1.307	TargetScan Human	High (predicted)	PCDHA13	-1.307
hsa-miR-320b	miR-320b (and other miRNAs w/seed AAAGCUG)	1.307	TargetScan Human	High (predicted)	PCDHA2	-1.307
hsa-miR-320b	miR-320b (and other miRNAs w/seed AAAGCUG)	1.307	TargetScan Human	High (predicted)	PCDHA3	-1.307
hsa-miR-320b	miR-320b (and other miRNAs w/seed AAAGCUG)	1.307	TargetScan Human	High (predicted)	PCDHA4	-1.307
hsa-miR-320b	miR-320b (and other miRNAs w/seed AAAGCUG)	1.307	TargetScan Human	High (predicted)	PCDHA5	-1.307
hsa-miR-320b	miR-320b (and other miRNAs w/seed AAAGCUG)	1.307	TargetScan Human	High (predicted)	PCDHA6	-1.307
hsa-miR-320b	miR-320b (and other miRNAs w/seed AAAGCUG)	1.307	TargetScan Human	High (predicted)	PCDHA7	-1.307
hsa-miR-320b	miR-320b (and other miRNAs w/seed AAAGCUG)	1.307	TargetScan Human	High (predicted)	PCDHA8	-1.307
hsa-miR-320b	miR-320b (and other miRNAs w/seed AAAGCUG)	1.307	TargetScan Human	High (predicted)	PCDHA9	-1.307
hsa-miR-320b	miR-320b (and other miRNAs w/seed AAAGCUG)	1.307	TargetScan Human	High (predicted)	PCDHAC1	-1.307
hsa-miR-320b	miR-320b (and other miRNAs w/seed AAAGCUG)	1.307	TargetScan Human	High (predicted)	PCDHAC2	-1.307
hsa-miR-320b	miR-320b (and other miRNAs w/seed AAAGCUG)	1.307	TargetScan Human	High (predicted)	PCGF1	-1.307
hsa-miR-320b	miR-320b (and other miRNAs w/seed AAAGCUG)	1.307	TargetScan Human	High (predicted)	PCOLCE2	-1.307
hsa-miR-320b	miR-320b (and other miRNAs w/seed AAAGCUG)	1.307	TargetScan Human	High (predicted)	PLPPR1	-1.307
hsa-miR-320b	miR-320b (and other miRNAs w/seed AAAGCUG)	1.307	TargetScan Human	High (predicted)	POLR1C	-1.307
hsa-miR-320b	miR-320b (and other miRNAs w/seed AAAGCUG)	1.307	TargetScan Human	High (predicted)	POU1F1	-1.307
hsa-miR-320b	miR-320b (and other miRNAs w/seed AAAGCUG)	1.307	TargetScan Human	High (predicted)	RBM24	-1.307
hsa-miR-320b	miR-320b (and other miRNAs w/seed AAAGCUG)	1.307	TargetScan Human	High (predicted)	RBP7	-1.307
hsa-miR-320b	miR-320b (and other miRNAs w/seed AAAGCUG)	1.307	TargetScan Human	High (predicted)	RCN2	-1.307
hsa-miR-320b	miR-320b (and other miRNAs w/seed AAAGCUG)	1.307	TargetScan Human	High (predicted)	RGS10	-1.307
hsa-miR-320b	miR-320b (and other miRNAs w/seed AAAGCUG)	1.307	TargetScan Human	High (predicted)	RGS9BP	-1.307
hsa-miR-320b	miR-320b (and other miRNAs w/seed AAAGCUG)	1.307	TargetScan Human	High (predicted)	RNF187	-1.307
hsa-miR-320b	miR-320b (and other miRNAs w/seed AAAGCUG)	1.307	TargetScan Human	High (predicted)	RP1_127H143	-1.307
hsa-miR-320b	miR-320b (and other miRNAs w/seed AAAGCUG)	1.307	TargetScan Human	High (predicted)	SDHD	-1.307
hsa-miR-320b	miR-320b (and other miRNAs w/seed AAAGCUG)	1.307	TargetScan Human	High (predicted)	SMIM19	-1.307
hsa-miR-320b	miR-320b (and other miRNAs w/seed AAAGCUG)	1.307	TargetScan Human	High (predicted)	ST7-OT4	-1.307
hsa-miR-320b	miR-320b (and other miRNAs w/seed AAAGCUG)	1.307	TargetScan Human	High (predicted)	STARD4	-1.307
hsa-miR-320b	miR-320b (and other miRNAs w/seed AAAGCUG)	1.307	TargetScan Human	High (predicted)	SYNGR2	-1.307
hsa-miR-320b	miR-320b (and other miRNAs w/seed AAAGCUG)	1.307	miRecords	Experimentally Observed	TAGLN	-1.307
hsa-miR-320b	miR-320b (and other miRNAs w/seed AAAGCUG)	1.307	TargetScan Human	High (predicted)	TENT4B	-1.307
hsa-miR-320b	miR-320b (and other miRNAs w/seed AAAGCUG)	1.307	TargetScan Human	High (predicted)	TFRC	-1.307
hsa-miR-320b	miR-320b (and other miRNAs w/seed AAAGCUG)	1.307	TargetScan Human	High (predicted)	TMEM128	-1.307
hsa-miR-320b	miR-320b (and other miRNAs w/seed AAAGCUG)	1.307	TargetScan Human	High (predicted)	TMEM47	-1.307
hsa-miR-320b	miR-320b (and other miRNAs w/seed AAAGCUG)	1.307	TargetScan Human	High (predicted)	TMEM98	-1.307
hsa-miR-320b	miR-320b (and other miRNAs w/seed AAAGCUG)	1.307	TargetScan Human	High (predicted)	TRIAP1	-1.307
hsa-miR-320b	miR-320b (and other miRNAs w/seed AAAGCUG)	1.307	TargetScan Human,miRecords	Experimentally Observed,Moderate (predicted)	VIM	-1.307
hsa-miR-320b	miR-320b (and other miRNAs w/seed AAAGCUG)	1.307	TargetScan Human	High (predicted)	XAGE5	-1.307
hsa-miR-320b	miR-320b (and other miRNAs w/seed AAAGCUG)	1.307	TargetScan Human	High (predicted)	YOD1	-1.307
hsa-miR-320b	miR-320b (and other miRNAs w/seed AAAGCUG)	1.307	TargetScan Human	High (predicted)	YWHAH	-1.307
hsa-miR-320b	miR-320b (and other miRNAs w/seed AAAGCUG)	1.307	TargetScan Human	High (predicted)	ZFHX3	-1.307
hsa-miR-320b	miR-320b (and other miRNAs w/seed AAAGCUG)	1.307	TargetScan Human	High (predicted)	ZNF214	-1.307
hsa-miR-320b	miR-320b (and other miRNAs w/seed AAAGCUG)	1.307	TargetScan Human	High (predicted)	ZWILCH	-1.307
hsa-miR-3667-5p	miR-3667-5p (miRNAs w/seed AAGACCC)	4.494	TargetScan Human	High (predicted)	ANKDD1A	-4.494
hsa-miR-3667-5p	miR-3667-5p (miRNAs w/seed AAGACCC)	4.494	TargetScan Human	High (predicted)	AOC3	-4.494
hsa-miR-3667-5p	miR-3667-5p (miRNAs w/seed AAGACCC)	4.494	TargetScan Human	High (predicted)	BHLHE22	-4.494
hsa-miR-3667-5p	miR-3667-5p (miRNAs w/seed AAGACCC)	4.494	TargetScan Human	High (predicted)	C10orf67	-4.494
hsa-miR-3667-5p	miR-3667-5p (miRNAs w/seed AAGACCC)	4.494	TargetScan Human	High (predicted)	CAAP1	-4.494
hsa-miR-3667-5p	miR-3667-5p (miRNAs w/seed AAGACCC)	4.494	TargetScan Human	High (predicted)	CBX3	-4.494
hsa-miR-3667-5p	miR-3667-5p (miRNAs w/seed AAGACCC)	4.494	TargetScan Human	High (predicted)	CCL16	-4.494
hsa-miR-3667-5p	miR-3667-5p (miRNAs w/seed AAGACCC)	4.494	TargetScan Human	High (predicted)	CD83	-4.494
hsa-miR-3667-5p	miR-3667-5p (miRNAs w/seed AAGACCC)	4.494	TargetScan Human	High (predicted)	CDC6	-4.494
hsa-miR-3667-5p	miR-3667-5p (miRNAs w/seed AAGACCC)	4.494	TargetScan Human	High (predicted)	CIBAR1	-4.494
hsa-miR-3667-5p	miR-3667-5p (miRNAs w/seed AAGACCC)	4.494	TargetScan Human	High (predicted)	CLDN12	-4.494
hsa-miR-3667-5p	miR-3667-5p (miRNAs w/seed AAGACCC)	4.494	TargetScan Human	High (predicted)	CLEC4M	-4.494
hsa-miR-3667-5p	miR-3667-5p (miRNAs w/seed AAGACCC)	4.494	TargetScan Human	High (predicted)	COQ2	-4.494
hsa-miR-3667-5p	miR-3667-5p (miRNAs w/seed AAGACCC)	4.494	TargetScan Human	High (predicted)	CTD_2026K116	-4.494
hsa-miR-3667-5p	miR-3667-5p (miRNAs w/seed AAGACCC)	4.494	TargetScan Human	High (predicted)	CYB561D1	-4.494
hsa-miR-3667-5p	miR-3667-5p (miRNAs w/seed AAGACCC)	4.494	TargetScan Human	High (predicted)	DDA1	-4.494
hsa-miR-3667-5p	miR-3667-5p (miRNAs w/seed AAGACCC)	4.494	TargetScan Human	High (predicted)	DNAL4	-4.494
hsa-miR-3667-5p	miR-3667-5p (miRNAs w/seed AAGACCC)	4.494	TargetScan Human	High (predicted)	EFHD1	-4.494
hsa-miR-3667-5p	miR-3667-5p (miRNAs w/seed AAGACCC)	4.494	TargetScan Human	High (predicted)	ELAC1	-4.494
hsa-miR-3667-5p	miR-3667-5p (miRNAs w/seed AAGACCC)	4.494	TargetScan Human	High (predicted)	EMC4	-4.494
hsa-miR-3667-5p	miR-3667-5p (miRNAs w/seed AAGACCC)	4.494	TargetScan Human	High (predicted)	EME1	-4.494
hsa-miR-3667-5p	miR-3667-5p (miRNAs w/seed AAGACCC)	4.494	TargetScan Human	High (predicted)	EPB41L5	-4.494
hsa-miR-3667-5p	miR-3667-5p (miRNAs w/seed AAGACCC)	4.494	TargetScan Human	High (predicted)	FABP2	-4.494
hsa-miR-3667-5p	miR-3667-5p (miRNAs w/seed AAGACCC)	4.494	TargetScan Human	High (predicted)	FCMR	-4.494
hsa-miR-3667-5p	miR-3667-5p (miRNAs w/seed AAGACCC)	4.494	TargetScan Human	High (predicted)	FRRS1	-4.494
hsa-miR-3667-5p	miR-3667-5p (miRNAs w/seed AAGACCC)	4.494	TargetScan Human	High (predicted)	GCNA	-4.494
hsa-miR-3667-5p	miR-3667-5p (miRNAs w/seed AAGACCC)	4.494	TargetScan Human	High (predicted)	GSTA4	-4.494
hsa-miR-3667-5p	miR-3667-5p (miRNAs w/seed AAGACCC)	4.494	TargetScan Human	High (predicted)	H3C3	-4.494
hsa-miR-3667-5p	miR-3667-5p (miRNAs w/seed AAGACCC)	4.494	TargetScan Human	High (predicted)	HOXA1	-4.494
hsa-miR-3667-5p	miR-3667-5p (miRNAs w/seed AAGACCC)	4.494	TargetScan Human	High (predicted)	HOXD10	-4.494
hsa-miR-3667-5p	miR-3667-5p (miRNAs w/seed AAGACCC)	4.494	TargetScan Human	High (predicted)	JTB	-4.494
hsa-miR-3667-5p	miR-3667-5p (miRNAs w/seed AAGACCC)	4.494	TargetScan Human	High (predicted)	KDM5D	-4.494
hsa-miR-3667-5p	miR-3667-5p (miRNAs w/seed AAGACCC)	4.494	TargetScan Human	High (predicted)	KLF5	-4.494
hsa-miR-3667-5p	miR-3667-5p (miRNAs w/seed AAGACCC)	4.494	TargetScan Human	High (predicted)	KLHL32	-4.494
hsa-miR-3667-5p	miR-3667-5p (miRNAs w/seed AAGACCC)	4.494	TargetScan Human	High (predicted)	LFNG	-4.494
hsa-miR-3667-5p	miR-3667-5p (miRNAs w/seed AAGACCC)	4.494	TargetScan Human	High (predicted)	LINC02693	-4.494
hsa-miR-3667-5p	miR-3667-5p (miRNAs w/seed AAGACCC)	4.494	TargetScan Human	High (predicted)	LURAP1	-4.494
hsa-miR-3667-5p	miR-3667-5p (miRNAs w/seed AAGACCC)	4.494	TargetScan Human	High (predicted)	MAGEF1	-4.494
hsa-miR-3667-5p	miR-3667-5p (miRNAs w/seed AAGACCC)	4.494	TargetScan Human	High (predicted)	MARCHF3	-4.494
hsa-miR-3667-5p	miR-3667-5p (miRNAs w/seed AAGACCC)	4.494	TargetScan Human	High (predicted)	MEAF6	-4.494
hsa-miR-3667-5p	miR-3667-5p (miRNAs w/seed AAGACCC)	4.494	TargetScan Human	High (predicted)	MEIS1	-4.494
hsa-miR-3667-5p	miR-3667-5p (miRNAs w/seed AAGACCC)	4.494	TargetScan Human	High (predicted)	MKS1	-4.494
hsa-miR-3667-5p	miR-3667-5p (miRNAs w/seed AAGACCC)	4.494	TargetScan Human	High (predicted)	MPZL2	-4.494
hsa-miR-3667-5p	miR-3667-5p (miRNAs w/seed AAGACCC)	4.494	TargetScan Human	High (predicted)	MYCBP	-4.494
hsa-miR-3667-5p	miR-3667-5p (miRNAs w/seed AAGACCC)	4.494	TargetScan Human	High (predicted)	NFS1	-4.494
hsa-miR-3667-5p	miR-3667-5p (miRNAs w/seed AAGACCC)	4.494	TargetScan Human	High (predicted)	NTAN1	-4.494
hsa-miR-3667-5p	miR-3667-5p (miRNAs w/seed AAGACCC)	4.494	TargetScan Human	High (predicted)	NTN4	-4.494
hsa-miR-3667-5p	miR-3667-5p (miRNAs w/seed AAGACCC)	4.494	TargetScan Human	High (predicted)	OSGEPL1	-4.494
hsa-miR-3667-5p	miR-3667-5p (miRNAs w/seed AAGACCC)	4.494	TargetScan Human	High (predicted)	PBX3	-4.494
hsa-miR-3667-5p	miR-3667-5p (miRNAs w/seed AAGACCC)	4.494	TargetScan Human	High (predicted)	PNLIPRP3	-4.494
hsa-miR-3667-5p	miR-3667-5p (miRNAs w/seed AAGACCC)	4.494	TargetScan Human	High (predicted)	PNMA1	-4.494
hsa-miR-3667-5p	miR-3667-5p (miRNAs w/seed AAGACCC)	4.494	TargetScan Human	High (predicted)	POC5	-4.494
hsa-miR-3667-5p	miR-3667-5p (miRNAs w/seed AAGACCC)	4.494	TargetScan Human	High (predicted)	POLB	-4.494
hsa-miR-3667-5p	miR-3667-5p (miRNAs w/seed AAGACCC)	4.494	TargetScan Human	High (predicted)	POLR2D	-4.494
hsa-miR-3667-5p	miR-3667-5p (miRNAs w/seed AAGACCC)	4.494	TargetScan Human	High (predicted)	PRRG1	-4.494
hsa-miR-3667-5p	miR-3667-5p (miRNAs w/seed AAGACCC)	4.494	TargetScan Human	High (predicted)	PSMD13	-4.494
hsa-miR-3667-5p	miR-3667-5p (miRNAs w/seed AAGACCC)	4.494	TargetScan Human	High (predicted)	PSMG4	-4.494
hsa-miR-3667-5p	miR-3667-5p (miRNAs w/seed AAGACCC)	4.494	TargetScan Human	High (predicted)	RAB25	-4.494
hsa-miR-3667-5p	miR-3667-5p (miRNAs w/seed AAGACCC)	4.494	TargetScan Human	High (predicted)	RAP1A	-4.494
hsa-miR-3667-5p	miR-3667-5p (miRNAs w/seed AAGACCC)	4.494	TargetScan Human	High (predicted)	RASL10A	-4.494
hsa-miR-3667-5p	miR-3667-5p (miRNAs w/seed AAGACCC)	4.494	TargetScan Human	High (predicted)	RBFOX1	-4.494
hsa-miR-3667-5p	miR-3667-5p (miRNAs w/seed AAGACCC)	4.494	TargetScan Human	High (predicted)	RGMA	-4.494
hsa-miR-3667-5p	miR-3667-5p (miRNAs w/seed AAGACCC)	4.494	TargetScan Human	High (predicted)	RIC3	-4.494
hsa-miR-3667-5p	miR-3667-5p (miRNAs w/seed AAGACCC)	4.494	TargetScan Human	High (predicted)	RNASE11	-4.494
hsa-miR-3667-5p	miR-3667-5p (miRNAs w/seed AAGACCC)	4.494	TargetScan Human	High (predicted)	RPL13A	-4.494
hsa-miR-3667-5p	miR-3667-5p (miRNAs w/seed AAGACCC)	4.494	TargetScan Human	High (predicted)	S100A12	-4.494
hsa-miR-3667-5p	miR-3667-5p (miRNAs w/seed AAGACCC)	4.494	TargetScan Human	High (predicted)	S100A14	-4.494
hsa-miR-3667-5p	miR-3667-5p (miRNAs w/seed AAGACCC)	4.494	TargetScan Human	High (predicted)	SBK2	-4.494
hsa-miR-3667-5p	miR-3667-5p (miRNAs w/seed AAGACCC)	4.494	TargetScan Human	High (predicted)	SNAPC3	-4.494
hsa-miR-3667-5p	miR-3667-5p (miRNAs w/seed AAGACCC)	4.494	TargetScan Human	High (predicted)	SP4	-4.494
hsa-miR-3667-5p	miR-3667-5p (miRNAs w/seed AAGACCC)	4.494	TargetScan Human	High (predicted)	SPO11	-4.494
hsa-miR-3667-5p	miR-3667-5p (miRNAs w/seed AAGACCC)	4.494	TargetScan Human	High (predicted)	SPOCK3	-4.494
hsa-miR-3667-5p	miR-3667-5p (miRNAs w/seed AAGACCC)	4.494	TargetScan Human	High (predicted)	SPRYD4	-4.494
hsa-miR-3667-5p	miR-3667-5p (miRNAs w/seed AAGACCC)	4.494	TargetScan Human	High (predicted)	SRPK1	-4.494
hsa-miR-3667-5p	miR-3667-5p (miRNAs w/seed AAGACCC)	4.494	TargetScan Human	High (predicted)	TAF11	-4.494
hsa-miR-3667-5p	miR-3667-5p (miRNAs w/seed AAGACCC)	4.494	TargetScan Human	High (predicted)	TRNT1	-4.494
hsa-miR-3667-5p	miR-3667-5p (miRNAs w/seed AAGACCC)	4.494	TargetScan Human	High (predicted)	TSSC4	-4.494
hsa-miR-382-5p	miR-382-5p (miRNAs w/seed AAGUUGU)	1.185	TargetScan Human	High (predicted)	ARL14	-1.185
hsa-miR-382-5p	miR-382-5p (miRNAs w/seed AAGUUGU)	1.185	TargetScan Human	High (predicted)	ATP5F1C	-1.185
hsa-miR-382-5p	miR-382-5p (miRNAs w/seed AAGUUGU)	1.185	miRecords	Experimentally Observed	CAPN8	-1.185
hsa-miR-382-5p	miR-382-5p (miRNAs w/seed AAGUUGU)	1.185	TargetScan Human	High (predicted)	CCN6	-1.185
hsa-miR-382-5p	miR-382-5p (miRNAs w/seed AAGUUGU)	1.185	miRecords	Experimentally Observed	CNTN4	-1.185
hsa-miR-382-5p	miR-382-5p (miRNAs w/seed AAGUUGU)	1.185	TargetScan Human	High (predicted)	FUNDC1	-1.185
hsa-miR-382-5p	miR-382-5p (miRNAs w/seed AAGUUGU)	1.185	TargetScan Human	High (predicted)	GPR176	-1.185
hsa-miR-382-5p	miR-382-5p (miRNAs w/seed AAGUUGU)	1.185	TargetScan Human	High (predicted)	IFNA2	-1.185
hsa-miR-382-5p	miR-382-5p (miRNAs w/seed AAGUUGU)	1.185	TargetScan Human	High (predicted)	ITLN1	-1.185
hsa-miR-382-5p	miR-382-5p (miRNAs w/seed AAGUUGU)	1.185	TargetScan Human	High (predicted)	KLHL36	-1.185
hsa-miR-382-5p	miR-382-5p (miRNAs w/seed AAGUUGU)	1.185	TargetScan Human	High (predicted)	KYNU	-1.185
hsa-miR-382-5p	miR-382-5p (miRNAs w/seed AAGUUGU)	1.185	TargetScan Human	High (predicted)	LINC01465	-1.185
hsa-miR-382-5p	miR-382-5p (miRNAs w/seed AAGUUGU)	1.185	TargetScan Human	High (predicted)	ROPN1L	-1.185
hsa-miR-382-5p	miR-382-5p (miRNAs w/seed AAGUUGU)	1.185	miRecords	Experimentally Observed	SEPTIN3	-1.185
hsa-miR-382-5p	miR-382-5p (miRNAs w/seed AAGUUGU)	1.185	TargetScan Human	High (predicted)	SFR1	-1.185
hsa-miR-382-5p	miR-382-5p (miRNAs w/seed AAGUUGU)	1.185	miRecords	Experimentally Observed	TAGLN	-1.185
hsa-miR-382-5p	miR-382-5p (miRNAs w/seed AAGUUGU)	1.185	TargetScan Human	High (predicted)	TOP1	-1.185
hsa-miR-382-5p	miR-382-5p (miRNAs w/seed AAGUUGU)	1.185	TargetScan Human	High (predicted)	UGT2B15	-1.185
hsa-miR-382-5p	miR-382-5p (miRNAs w/seed AAGUUGU)	1.185	miRecords	Experimentally Observed	VIM	-1.185
hsa-miR-382-5p	miR-382-5p (miRNAs w/seed AAGUUGU)	1.185	TargetScan Human	High (predicted)	ZNF639	-1.185
hsa-miR-483-5p	miR-483-5p (miRNAs w/seed AGACGGG)	2.057	TargetScan Human	High (predicted)	ACBD6	-2.057
hsa-miR-483-5p	miR-483-5p (miRNAs w/seed AGACGGG)	2.057	Ingenuity Expert Findings,TargetScan Human	Experimentally Observed,High (predicted)	ALCAM	-2.057
hsa-miR-483-5p	miR-483-5p (miRNAs w/seed AGACGGG)	2.057	Ingenuity Expert Findings,TargetScan Human	Experimentally Observed,High (predicted)	ARHGDIA	-2.057
hsa-miR-483-5p	miR-483-5p (miRNAs w/seed AGACGGG)	2.057	TargetScan Human	High (predicted)	ASB16	-2.057
hsa-miR-483-5p	miR-483-5p (miRNAs w/seed AGACGGG)	2.057	TargetScan Human	High (predicted)	ASPN	-2.057
hsa-miR-483-5p	miR-483-5p (miRNAs w/seed AGACGGG)	2.057	TargetScan Human	High (predicted)	BBS5	-2.057
hsa-miR-483-5p	miR-483-5p (miRNAs w/seed AGACGGG)	2.057	TargetScan Human	High (predicted)	BRI3BP	-2.057
hsa-miR-483-5p	miR-483-5p (miRNAs w/seed AGACGGG)	2.057	TargetScan Human	High (predicted)	CACNG8	-2.057
hsa-miR-483-5p	miR-483-5p (miRNAs w/seed AGACGGG)	2.057	TargetScan Human	High (predicted)	CACYBP	-2.057
hsa-miR-483-5p	miR-483-5p (miRNAs w/seed AGACGGG)	2.057	TargetScan Human	High (predicted)	CDK15	-2.057
hsa-miR-483-5p	miR-483-5p (miRNAs w/seed AGACGGG)	2.057	TargetScan Human	High (predicted)	CDKN2AIPNL	-2.057
hsa-miR-483-5p	miR-483-5p (miRNAs w/seed AGACGGG)	2.057	TargetScan Human	High (predicted)	CLCN3	-2.057
hsa-miR-483-5p	miR-483-5p (miRNAs w/seed AGACGGG)	2.057	TargetScan Human	High (predicted)	CPNE5	-2.057
hsa-miR-483-5p	miR-483-5p (miRNAs w/seed AGACGGG)	2.057	TargetScan Human	High (predicted)	CT62	-2.057
hsa-miR-483-5p	miR-483-5p (miRNAs w/seed AGACGGG)	2.057	TargetScan Human	High (predicted)	CTC-338M12.4	-2.057
hsa-miR-483-5p	miR-483-5p (miRNAs w/seed AGACGGG)	2.057	TargetScan Human	High (predicted)	CUTA	-2.057
hsa-miR-483-5p	miR-483-5p (miRNAs w/seed AGACGGG)	2.057	TargetScan Human	High (predicted)	CYB561D1	-2.057
hsa-miR-483-5p	miR-483-5p (miRNAs w/seed AGACGGG)	2.057	TargetScan Human	High (predicted)	DDI2	-2.057
hsa-miR-483-5p	miR-483-5p (miRNAs w/seed AGACGGG)	2.057	TargetScan Human	High (predicted)	DLG5	-2.057
hsa-miR-483-5p	miR-483-5p (miRNAs w/seed AGACGGG)	2.057	TargetScan Human	High (predicted)	DOCK8-AS1	-2.057
hsa-miR-483-5p	miR-483-5p (miRNAs w/seed AGACGGG)	2.057	TargetScan Human	High (predicted)	ENTPD4	-2.057
hsa-miR-483-5p	miR-483-5p (miRNAs w/seed AGACGGG)	2.057	TargetScan Human	High (predicted)	FIS1	-2.057
hsa-miR-483-5p	miR-483-5p (miRNAs w/seed AGACGGG)	2.057	TargetScan Human	High (predicted)	FN3K	-2.057
hsa-miR-483-5p	miR-483-5p (miRNAs w/seed AGACGGG)	2.057	TargetScan Human	High (predicted)	GATD1	-2.057
hsa-miR-483-5p	miR-483-5p (miRNAs w/seed AGACGGG)	2.057	TargetScan Human	High (predicted)	GFRA4	-2.057
hsa-miR-483-5p	miR-483-5p (miRNAs w/seed AGACGGG)	2.057	TargetScan Human	High (predicted)	GOSR1	-2.057
hsa-miR-483-5p	miR-483-5p (miRNAs w/seed AGACGGG)	2.057	TargetScan Human	High (predicted)	GPX3	-2.057
hsa-miR-483-5p	miR-483-5p (miRNAs w/seed AGACGGG)	2.057	TargetScan Human	High (predicted)	GRK2	-2.057
hsa-miR-483-5p	miR-483-5p (miRNAs w/seed AGACGGG)	2.057	TargetScan Human	High (predicted)	HAP1	-2.057
hsa-miR-483-5p	miR-483-5p (miRNAs w/seed AGACGGG)	2.057	TargetScan Human	High (predicted)	HES2	-2.057
hsa-miR-483-5p	miR-483-5p (miRNAs w/seed AGACGGG)	2.057	TargetScan Human	High (predicted)	HRCT1	-2.057
hsa-miR-483-5p	miR-483-5p (miRNAs w/seed AGACGGG)	2.057	TargetScan Human	High (predicted)	HSH2D	-2.057
hsa-miR-483-5p	miR-483-5p (miRNAs w/seed AGACGGG)	2.057	TargetScan Human	High (predicted)	HTN3	-2.057
hsa-miR-483-5p	miR-483-5p (miRNAs w/seed AGACGGG)	2.057	TargetScan Human	High (predicted)	ICAM4	-2.057
hsa-miR-483-5p	miR-483-5p (miRNAs w/seed AGACGGG)	2.057	TargetScan Human	High (predicted)	IQCE	-2.057
hsa-miR-483-5p	miR-483-5p (miRNAs w/seed AGACGGG)	2.057	TargetScan Human	High (predicted)	LAIR2	-2.057
hsa-miR-483-5p	miR-483-5p (miRNAs w/seed AGACGGG)	2.057	TargetScan Human	High (predicted)	LDB3	-2.057
hsa-miR-483-5p	miR-483-5p (miRNAs w/seed AGACGGG)	2.057	TargetScan Human	High (predicted)	LINGO3	-2.057
hsa-miR-483-5p	miR-483-5p (miRNAs w/seed AGACGGG)	2.057	TargetScan Human	High (predicted)	LMO1	-2.057
hsa-miR-483-5p	miR-483-5p (miRNAs w/seed AGACGGG)	2.057	TargetScan Human	High (predicted)	LOH12CR2	-2.057
hsa-miR-483-5p	miR-483-5p (miRNAs w/seed AGACGGG)	2.057	TargetScan Human	High (predicted)	LRRC2-AS1	-2.057
hsa-miR-483-5p	miR-483-5p (miRNAs w/seed AGACGGG)	2.057	TargetScan Human	High (predicted)	MAP4K4	-2.057
hsa-miR-483-5p	miR-483-5p (miRNAs w/seed AGACGGG)	2.057	TargetScan Human	High (predicted)	MAPK3	-2.057
hsa-miR-483-5p	miR-483-5p (miRNAs w/seed AGACGGG)	2.057	TargetScan Human	High (predicted)	MARCKSL1	-2.057
hsa-miR-483-5p	miR-483-5p (miRNAs w/seed AGACGGG)	2.057	TargetScan Human	High (predicted)	MBTPS1	-2.057
hsa-miR-483-5p	miR-483-5p (miRNAs w/seed AGACGGG)	2.057	TargetScan Human	High (predicted)	MEA1	-2.057
hsa-miR-483-5p	miR-483-5p (miRNAs w/seed AGACGGG)	2.057	TargetScan Human	High (predicted)	MPZ	-2.057
hsa-miR-483-5p	miR-483-5p (miRNAs w/seed AGACGGG)	2.057	TargetScan Human	High (predicted)	MRTO4	-2.057
hsa-miR-483-5p	miR-483-5p (miRNAs w/seed AGACGGG)	2.057	TargetScan Human	High (predicted)	MS4A4E	-2.057
hsa-miR-483-5p	miR-483-5p (miRNAs w/seed AGACGGG)	2.057	TargetScan Human	High (predicted)	MSC	-2.057
hsa-miR-483-5p	miR-483-5p (miRNAs w/seed AGACGGG)	2.057	TargetScan Human	High (predicted)	MTCH1	-2.057
hsa-miR-483-5p	miR-483-5p (miRNAs w/seed AGACGGG)	2.057	TargetScan Human	High (predicted)	MTRNR2L4	-2.057
hsa-miR-483-5p	miR-483-5p (miRNAs w/seed AGACGGG)	2.057	TargetScan Human	High (predicted)	MYOM2	-2.057
hsa-miR-483-5p	miR-483-5p (miRNAs w/seed AGACGGG)	2.057	TargetScan Human	High (predicted)	MZB1	-2.057
hsa-miR-483-5p	miR-483-5p (miRNAs w/seed AGACGGG)	2.057	TargetScan Human	High (predicted)	NUDT8	-2.057
hsa-miR-483-5p	miR-483-5p (miRNAs w/seed AGACGGG)	2.057	TargetScan Human	High (predicted)	P4HB	-2.057
hsa-miR-483-5p	miR-483-5p (miRNAs w/seed AGACGGG)	2.057	TargetScan Human	High (predicted)	PAX1	-2.057
hsa-miR-483-5p	miR-483-5p (miRNAs w/seed AGACGGG)	2.057	TargetScan Human	High (predicted)	PIP5K1A	-2.057
hsa-miR-483-5p	miR-483-5p (miRNAs w/seed AGACGGG)	2.057	TargetScan Human	High (predicted)	PJA2	-2.057
hsa-miR-483-5p	miR-483-5p (miRNAs w/seed AGACGGG)	2.057	TargetScan Human	High (predicted)	PLIN3	-2.057
hsa-miR-483-5p	miR-483-5p (miRNAs w/seed AGACGGG)	2.057	TargetScan Human	High (predicted)	PTMA	-2.057
hsa-miR-483-5p	miR-483-5p (miRNAs w/seed AGACGGG)	2.057	TargetScan Human	High (predicted)	PTRHD1	-2.057
hsa-miR-483-5p	miR-483-5p (miRNAs w/seed AGACGGG)	2.057	TargetScan Human	High (predicted)	RAB29	-2.057
hsa-miR-483-5p	miR-483-5p (miRNAs w/seed AGACGGG)	2.057	TargetScan Human	High (predicted)	RAX2	-2.057
hsa-miR-483-5p	miR-483-5p (miRNAs w/seed AGACGGG)	2.057	TargetScan Human	High (predicted)	RC3H2	-2.057
hsa-miR-483-5p	miR-483-5p (miRNAs w/seed AGACGGG)	2.057	TargetScan Human	High (predicted)	RP11_770J14	-2.057
hsa-miR-483-5p	miR-483-5p (miRNAs w/seed AGACGGG)	2.057	TargetScan Human	High (predicted)	RP11_93B146	-2.057
hsa-miR-483-5p	miR-483-5p (miRNAs w/seed AGACGGG)	2.057	TargetScan Human	High (predicted)	RP5_832C25	-2.057
hsa-miR-483-5p	miR-483-5p (miRNAs w/seed AGACGGG)	2.057	TargetScan Human	High (predicted)	RPL31	-2.057
hsa-miR-483-5p	miR-483-5p (miRNAs w/seed AGACGGG)	2.057	TargetScan Human	High (predicted)	RRS1	-2.057
hsa-miR-483-5p	miR-483-5p (miRNAs w/seed AGACGGG)	2.057	TargetScan Human	High (predicted)	RUSC1	-2.057
hsa-miR-483-5p	miR-483-5p (miRNAs w/seed AGACGGG)	2.057	TargetScan Human	High (predicted)	SELENOO	-2.057
hsa-miR-483-5p	miR-483-5p (miRNAs w/seed AGACGGG)	2.057	TargetScan Human	High (predicted)	SLC7A3	-2.057
hsa-miR-483-5p	miR-483-5p (miRNAs w/seed AGACGGG)	2.057	TargetScan Human	High (predicted)	SMG6	-2.057
hsa-miR-483-5p	miR-483-5p (miRNAs w/seed AGACGGG)	2.057	TargetScan Human	High (predicted)	SRSF4	-2.057
hsa-miR-483-5p	miR-483-5p (miRNAs w/seed AGACGGG)	2.057	TargetScan Human	High (predicted)	SSC4D	-2.057
hsa-miR-483-5p	miR-483-5p (miRNAs w/seed AGACGGG)	2.057	TargetScan Human	High (predicted)	TGIF2LY	-2.057
hsa-miR-483-5p	miR-483-5p (miRNAs w/seed AGACGGG)	2.057	TargetScan Human	High (predicted)	TIMM29	-2.057
hsa-miR-483-5p	miR-483-5p (miRNAs w/seed AGACGGG)	2.057	TargetScan Human	High (predicted)	TMEM143	-2.057
hsa-miR-483-5p	miR-483-5p (miRNAs w/seed AGACGGG)	2.057	TargetScan Human	High (predicted)	TNFSF12-TNFSF13	-2.057
hsa-miR-483-5p	miR-483-5p (miRNAs w/seed AGACGGG)	2.057	TargetScan Human	High (predicted)	TNFSF13	-2.057
hsa-miR-483-5p	miR-483-5p (miRNAs w/seed AGACGGG)	2.057	TargetScan Human	High (predicted)	TRAPPC6A	-2.057
hsa-miR-483-5p	miR-483-5p (miRNAs w/seed AGACGGG)	2.057	TargetScan Human	High (predicted)	TSPYL5	-2.057
hsa-miR-483-5p	miR-483-5p (miRNAs w/seed AGACGGG)	2.057	TargetScan Human	High (predicted)	UBXN2A	-2.057
hsa-miR-483-5p	miR-483-5p (miRNAs w/seed AGACGGG)	2.057	TargetScan Human	High (predicted)	VAPB	-2.057
hsa-miR-483-5p	miR-483-5p (miRNAs w/seed AGACGGG)	2.057	TargetScan Human	High (predicted)	WDR92	-2.057
hsa-miR-483-5p	miR-483-5p (miRNAs w/seed AGACGGG)	2.057	TargetScan Human	High (predicted)	ZNF169	-2.057
hsa-miR-483-5p	miR-483-5p (miRNAs w/seed AGACGGG)	2.057	TargetScan Human	High (predicted)	ZNF556	-2.057
hsa-miR-483-5p	miR-483-5p (miRNAs w/seed AGACGGG)	2.057	TargetScan Human	High (predicted)	ZNF584	-2.057
hsa-miR-5187-5p	miR-5187-5p (miRNAs w/seed GGGAUGA)	3.03	TargetScan Human	High (predicted)	ABITRAM	-3.03
hsa-miR-5187-5p	miR-5187-5p (miRNAs w/seed GGGAUGA)	3.03	TargetScan Human	High (predicted)	ACTN2	-3.03
hsa-miR-5187-5p	miR-5187-5p (miRNAs w/seed GGGAUGA)	3.03	TargetScan Human	High (predicted)	ADGRF2	-3.03
hsa-miR-5187-5p	miR-5187-5p (miRNAs w/seed GGGAUGA)	3.03	TargetScan Human	High (predicted)	ALOXE3	-3.03
hsa-miR-5187-5p	miR-5187-5p (miRNAs w/seed GGGAUGA)	3.03	TargetScan Human	High (predicted)	AMMECR1L	-3.03
hsa-miR-5187-5p	miR-5187-5p (miRNAs w/seed GGGAUGA)	3.03	TargetScan Human	High (predicted)	AOX1	-3.03
hsa-miR-5187-5p	miR-5187-5p (miRNAs w/seed GGGAUGA)	3.03	TargetScan Human	High (predicted)	ARL6	-3.03
hsa-miR-5187-5p	miR-5187-5p (miRNAs w/seed GGGAUGA)	3.03	TargetScan Human	High (predicted)	ATG5	-3.03
hsa-miR-5187-5p	miR-5187-5p (miRNAs w/seed GGGAUGA)	3.03	TargetScan Human	High (predicted)	B3GALT5	-3.03
hsa-miR-5187-5p	miR-5187-5p (miRNAs w/seed GGGAUGA)	3.03	TargetScan Human	High (predicted)	B9D1	-3.03
hsa-miR-5187-5p	miR-5187-5p (miRNAs w/seed GGGAUGA)	3.03	TargetScan Human	High (predicted)	BCL6	-3.03
hsa-miR-5187-5p	miR-5187-5p (miRNAs w/seed GGGAUGA)	3.03	TargetScan Human	High (predicted)	BGLAP	-3.03
hsa-miR-5187-5p	miR-5187-5p (miRNAs w/seed GGGAUGA)	3.03	TargetScan Human	High (predicted)	C19orf53	-3.03
hsa-miR-5187-5p	miR-5187-5p (miRNAs w/seed GGGAUGA)	3.03	TargetScan Human	High (predicted)	C19orf54	-3.03
hsa-miR-5187-5p	miR-5187-5p (miRNAs w/seed GGGAUGA)	3.03	TargetScan Human	High (predicted)	C1orf158	-3.03
hsa-miR-5187-5p	miR-5187-5p (miRNAs w/seed GGGAUGA)	3.03	TargetScan Human	High (predicted)	C9orf116	-3.03
hsa-miR-5187-5p	miR-5187-5p (miRNAs w/seed GGGAUGA)	3.03	TargetScan Human	High (predicted)	CABLES2	-3.03
hsa-miR-5187-5p	miR-5187-5p (miRNAs w/seed GGGAUGA)	3.03	TargetScan Human	High (predicted)	CALCOCO1	-3.03
hsa-miR-5187-5p	miR-5187-5p (miRNAs w/seed GGGAUGA)	3.03	TargetScan Human	High (predicted)	CASP14	-3.03
hsa-miR-5187-5p	miR-5187-5p (miRNAs w/seed GGGAUGA)	3.03	TargetScan Human	High (predicted)	CASP6	-3.03
hsa-miR-5187-5p	miR-5187-5p (miRNAs w/seed GGGAUGA)	3.03	TargetScan Human	High (predicted)	CD300A	-3.03
hsa-miR-5187-5p	miR-5187-5p (miRNAs w/seed GGGAUGA)	3.03	TargetScan Human	High (predicted)	CD36	-3.03
hsa-miR-5187-5p	miR-5187-5p (miRNAs w/seed GGGAUGA)	3.03	TargetScan Human	High (predicted)	CD74	-3.03
hsa-miR-5187-5p	miR-5187-5p (miRNAs w/seed GGGAUGA)	3.03	TargetScan Human	High (predicted)	CENPP	-3.03
hsa-miR-5187-5p	miR-5187-5p (miRNAs w/seed GGGAUGA)	3.03	TargetScan Human	High (predicted)	CFAP61	-3.03
hsa-miR-5187-5p	miR-5187-5p (miRNAs w/seed GGGAUGA)	3.03	TargetScan Human	High (predicted)	CHIT1	-3.03
hsa-miR-5187-5p	miR-5187-5p (miRNAs w/seed GGGAUGA)	3.03	TargetScan Human	High (predicted)	CHPF	-3.03
hsa-miR-5187-5p	miR-5187-5p (miRNAs w/seed GGGAUGA)	3.03	TargetScan Human	High (predicted)	CIPC	-3.03
hsa-miR-5187-5p	miR-5187-5p (miRNAs w/seed GGGAUGA)	3.03	TargetScan Human	High (predicted)	CLCA4	-3.03
hsa-miR-5187-5p	miR-5187-5p (miRNAs w/seed GGGAUGA)	3.03	TargetScan Human	High (predicted)	CLDN2	-3.03
hsa-miR-5187-5p	miR-5187-5p (miRNAs w/seed GGGAUGA)	3.03	TargetScan Human	High (predicted)	CMBL	-3.03
hsa-miR-5187-5p	miR-5187-5p (miRNAs w/seed GGGAUGA)	3.03	TargetScan Human	High (predicted)	COL9A3	-3.03
hsa-miR-5187-5p	miR-5187-5p (miRNAs w/seed GGGAUGA)	3.03	TargetScan Human	High (predicted)	COPS7B	-3.03
hsa-miR-5187-5p	miR-5187-5p (miRNAs w/seed GGGAUGA)	3.03	TargetScan Human	High (predicted)	CPA5	-3.03
hsa-miR-5187-5p	miR-5187-5p (miRNAs w/seed GGGAUGA)	3.03	TargetScan Human	High (predicted)	CPLX4	-3.03
hsa-miR-5187-5p	miR-5187-5p (miRNAs w/seed GGGAUGA)	3.03	TargetScan Human	High (predicted)	CPNE5	-3.03
hsa-miR-5187-5p	miR-5187-5p (miRNAs w/seed GGGAUGA)	3.03	TargetScan Human	High (predicted)	CRCP	-3.03
hsa-miR-5187-5p	miR-5187-5p (miRNAs w/seed GGGAUGA)	3.03	TargetScan Human	High (predicted)	CRISPLD2	-3.03
hsa-miR-5187-5p	miR-5187-5p (miRNAs w/seed GGGAUGA)	3.03	TargetScan Human	High (predicted)	CST3	-3.03
hsa-miR-5187-5p	miR-5187-5p (miRNAs w/seed GGGAUGA)	3.03	TargetScan Human	High (predicted)	CYB561D2	-3.03
hsa-miR-5187-5p	miR-5187-5p (miRNAs w/seed GGGAUGA)	3.03	TargetScan Human	High (predicted)	CYFIP2	-3.03
hsa-miR-5187-5p	miR-5187-5p (miRNAs w/seed GGGAUGA)	3.03	TargetScan Human	High (predicted)	CYP19A1	-3.03
hsa-miR-5187-5p	miR-5187-5p (miRNAs w/seed GGGAUGA)	3.03	TargetScan Human	High (predicted)	CYP26B1	-3.03
hsa-miR-5187-5p	miR-5187-5p (miRNAs w/seed GGGAUGA)	3.03	TargetScan Human	High (predicted)	DAAM2	-3.03
hsa-miR-5187-5p	miR-5187-5p (miRNAs w/seed GGGAUGA)	3.03	TargetScan Human	High (predicted)	DDAH1	-3.03
hsa-miR-5187-5p	miR-5187-5p (miRNAs w/seed GGGAUGA)	3.03	TargetScan Human	High (predicted)	DEFA1 (includes others)	-3.03
hsa-miR-5187-5p	miR-5187-5p (miRNAs w/seed GGGAUGA)	3.03	TargetScan Human	High (predicted)	DESI2	-3.03
hsa-miR-5187-5p	miR-5187-5p (miRNAs w/seed GGGAUGA)	3.03	TargetScan Human	High (predicted)	DLEC1	-3.03
hsa-miR-5187-5p	miR-5187-5p (miRNAs w/seed GGGAUGA)	3.03	TargetScan Human	High (predicted)	DRD1	-3.03
hsa-miR-5187-5p	miR-5187-5p (miRNAs w/seed GGGAUGA)	3.03	TargetScan Human	High (predicted)	DTL	-3.03
hsa-miR-5187-5p	miR-5187-5p (miRNAs w/seed GGGAUGA)	3.03	TargetScan Human	High (predicted)	DTX4	-3.03
hsa-miR-5187-5p	miR-5187-5p (miRNAs w/seed GGGAUGA)	3.03	TargetScan Human	High (predicted)	EFNA4	-3.03
hsa-miR-5187-5p	miR-5187-5p (miRNAs w/seed GGGAUGA)	3.03	TargetScan Human	High (predicted)	ENO2	-3.03
hsa-miR-5187-5p	miR-5187-5p (miRNAs w/seed GGGAUGA)	3.03	TargetScan Human	High (predicted)	ENPP3	-3.03
hsa-miR-5187-5p	miR-5187-5p (miRNAs w/seed GGGAUGA)	3.03	TargetScan Human	High (predicted)	FAM107A	-3.03
hsa-miR-5187-5p	miR-5187-5p (miRNAs w/seed GGGAUGA)	3.03	TargetScan Human	High (predicted)	FAM136A	-3.03
hsa-miR-5187-5p	miR-5187-5p (miRNAs w/seed GGGAUGA)	3.03	TargetScan Human	High (predicted)	FAM169B	-3.03
hsa-miR-5187-5p	miR-5187-5p (miRNAs w/seed GGGAUGA)	3.03	TargetScan Human	High (predicted)	FAM216B	-3.03
hsa-miR-5187-5p	miR-5187-5p (miRNAs w/seed GGGAUGA)	3.03	TargetScan Human	High (predicted)	FAM222B	-3.03
hsa-miR-5187-5p	miR-5187-5p (miRNAs w/seed GGGAUGA)	3.03	TargetScan Human	High (predicted)	FAM86B1	-3.03
hsa-miR-5187-5p	miR-5187-5p (miRNAs w/seed GGGAUGA)	3.03	TargetScan Human	High (predicted)	FAM86C1P	-3.03
hsa-miR-5187-5p	miR-5187-5p (miRNAs w/seed GGGAUGA)	3.03	TargetScan Human	High (predicted)	FAM89A	-3.03
hsa-miR-5187-5p	miR-5187-5p (miRNAs w/seed GGGAUGA)	3.03	TargetScan Human	High (predicted)	FKBP10	-3.03
hsa-miR-5187-5p	miR-5187-5p (miRNAs w/seed GGGAUGA)	3.03	TargetScan Human	High (predicted)	FKBP1C	-3.03
hsa-miR-5187-5p	miR-5187-5p (miRNAs w/seed GGGAUGA)	3.03	TargetScan Human	High (predicted)	FLCN	-3.03
hsa-miR-5187-5p	miR-5187-5p (miRNAs w/seed GGGAUGA)	3.03	TargetScan Human	High (predicted)	FLT3LG	-3.03
hsa-miR-5187-5p	miR-5187-5p (miRNAs w/seed GGGAUGA)	3.03	TargetScan Human	High (predicted)	FN3KRP	-3.03
hsa-miR-5187-5p	miR-5187-5p (miRNAs w/seed GGGAUGA)	3.03	TargetScan Human	High (predicted)	GALP	-3.03
hsa-miR-5187-5p	miR-5187-5p (miRNAs w/seed GGGAUGA)	3.03	TargetScan Human	High (predicted)	GCH1	-3.03
hsa-miR-5187-5p	miR-5187-5p (miRNAs w/seed GGGAUGA)	3.03	TargetScan Human	High (predicted)	GJB4	-3.03
hsa-miR-5187-5p	miR-5187-5p (miRNAs w/seed GGGAUGA)	3.03	TargetScan Human	High (predicted)	GJD2	-3.03
hsa-miR-5187-5p	miR-5187-5p (miRNAs w/seed GGGAUGA)	3.03	TargetScan Human	High (predicted)	GLUL	-3.03
hsa-miR-5187-5p	miR-5187-5p (miRNAs w/seed GGGAUGA)	3.03	TargetScan Human	High (predicted)	GNGT1	-3.03
hsa-miR-5187-5p	miR-5187-5p (miRNAs w/seed GGGAUGA)	3.03	TargetScan Human	High (predicted)	GOT2	-3.03
hsa-miR-5187-5p	miR-5187-5p (miRNAs w/seed GGGAUGA)	3.03	TargetScan Human	High (predicted)	GPX3	-3.03
hsa-miR-5187-5p	miR-5187-5p (miRNAs w/seed GGGAUGA)	3.03	TargetScan Human	High (predicted)	GSG1L	-3.03
hsa-miR-5187-5p	miR-5187-5p (miRNAs w/seed GGGAUGA)	3.03	TargetScan Human	High (predicted)	HM13	-3.03
hsa-miR-5187-5p	miR-5187-5p (miRNAs w/seed GGGAUGA)	3.03	TargetScan Human	High (predicted)	HMGN1	-3.03
hsa-miR-5187-5p	miR-5187-5p (miRNAs w/seed GGGAUGA)	3.03	TargetScan Human	High (predicted)	HNF4A	-3.03
hsa-miR-5187-5p	miR-5187-5p (miRNAs w/seed GGGAUGA)	3.03	TargetScan Human	High (predicted)	HOXA1	-3.03
hsa-miR-5187-5p	miR-5187-5p (miRNAs w/seed GGGAUGA)	3.03	TargetScan Human	High (predicted)	HPS3	-3.03
hsa-miR-5187-5p	miR-5187-5p (miRNAs w/seed GGGAUGA)	3.03	TargetScan Human	High (predicted)	IGF2BP2-AS1	-3.03
hsa-miR-5187-5p	miR-5187-5p (miRNAs w/seed GGGAUGA)	3.03	TargetScan Human	High (predicted)	IGSF23	-3.03
hsa-miR-5187-5p	miR-5187-5p (miRNAs w/seed GGGAUGA)	3.03	TargetScan Human	High (predicted)	IL23R	-3.03
hsa-miR-5187-5p	miR-5187-5p (miRNAs w/seed GGGAUGA)	3.03	TargetScan Human	High (predicted)	IL33	-3.03
hsa-miR-5187-5p	miR-5187-5p (miRNAs w/seed GGGAUGA)	3.03	TargetScan Human	High (predicted)	IL7R	-3.03
hsa-miR-5187-5p	miR-5187-5p (miRNAs w/seed GGGAUGA)	3.03	TargetScan Human	High (predicted)	INSYN2B	-3.03
hsa-miR-5187-5p	miR-5187-5p (miRNAs w/seed GGGAUGA)	3.03	TargetScan Human	High (predicted)	IRF2	-3.03
hsa-miR-5187-5p	miR-5187-5p (miRNAs w/seed GGGAUGA)	3.03	TargetScan Human	High (predicted)	KCNC1	-3.03
hsa-miR-5187-5p	miR-5187-5p (miRNAs w/seed GGGAUGA)	3.03	TargetScan Human	High (predicted)	KCNE5	-3.03
hsa-miR-5187-5p	miR-5187-5p (miRNAs w/seed GGGAUGA)	3.03	TargetScan Human	High (predicted)	KCNIP2	-3.03
hsa-miR-5187-5p	miR-5187-5p (miRNAs w/seed GGGAUGA)	3.03	TargetScan Human	High (predicted)	KDELR3	-3.03
hsa-miR-5187-5p	miR-5187-5p (miRNAs w/seed GGGAUGA)	3.03	TargetScan Human	High (predicted)	KIAA0087	-3.03
hsa-miR-5187-5p	miR-5187-5p (miRNAs w/seed GGGAUGA)	3.03	TargetScan Human	High (predicted)	KLF12	-3.03
hsa-miR-5187-5p	miR-5187-5p (miRNAs w/seed GGGAUGA)	3.03	TargetScan Human	High (predicted)	KRT15	-3.03
hsa-miR-5187-5p	miR-5187-5p (miRNAs w/seed GGGAUGA)	3.03	TargetScan Human	High (predicted)	KRT80	-3.03
hsa-miR-5187-5p	miR-5187-5p (miRNAs w/seed GGGAUGA)	3.03	TargetScan Human	High (predicted)	KRT83	-3.03
hsa-miR-5187-5p	miR-5187-5p (miRNAs w/seed GGGAUGA)	3.03	TargetScan Human	High (predicted)	KRTAP1-5	-3.03
hsa-miR-5187-5p	miR-5187-5p (miRNAs w/seed GGGAUGA)	3.03	TargetScan Human	High (predicted)	KRTAP5-10	-3.03
hsa-miR-5187-5p	miR-5187-5p (miRNAs w/seed GGGAUGA)	3.03	TargetScan Human	High (predicted)	KRTAP5-11	-3.03
hsa-miR-5187-5p	miR-5187-5p (miRNAs w/seed GGGAUGA)	3.03	TargetScan Human	High (predicted)	LAMTOR1	-3.03
hsa-miR-5187-5p	miR-5187-5p (miRNAs w/seed GGGAUGA)	3.03	TargetScan Human	High (predicted)	LGALS9	-3.03
hsa-miR-5187-5p	miR-5187-5p (miRNAs w/seed GGGAUGA)	3.03	TargetScan Human	High (predicted)	LINC02312	-3.03
hsa-miR-5187-5p	miR-5187-5p (miRNAs w/seed GGGAUGA)	3.03	TargetScan Human	High (predicted)	LINC02716	-3.03
hsa-miR-5187-5p	miR-5187-5p (miRNAs w/seed GGGAUGA)	3.03	TargetScan Human	High (predicted)	MAS1	-3.03
hsa-miR-5187-5p	miR-5187-5p (miRNAs w/seed GGGAUGA)	3.03	TargetScan Human	High (predicted)	MAT2B	-3.03
hsa-miR-5187-5p	miR-5187-5p (miRNAs w/seed GGGAUGA)	3.03	TargetScan Human	High (predicted)	MLF2	-3.03
hsa-miR-5187-5p	miR-5187-5p (miRNAs w/seed GGGAUGA)	3.03	TargetScan Human	High (predicted)	MMP25	-3.03
hsa-miR-5187-5p	miR-5187-5p (miRNAs w/seed GGGAUGA)	3.03	TargetScan Human	High (predicted)	MPHOSPH6	-3.03
hsa-miR-5187-5p	miR-5187-5p (miRNAs w/seed GGGAUGA)	3.03	TargetScan Human	High (predicted)	MPZL3	-3.03
hsa-miR-5187-5p	miR-5187-5p (miRNAs w/seed GGGAUGA)	3.03	TargetScan Human	High (predicted)	MRAP	-3.03
hsa-miR-5187-5p	miR-5187-5p (miRNAs w/seed GGGAUGA)	3.03	TargetScan Human	High (predicted)	MTRNR2L5	-3.03
hsa-miR-5187-5p	miR-5187-5p (miRNAs w/seed GGGAUGA)	3.03	TargetScan Human	High (predicted)	NCL	-3.03
hsa-miR-5187-5p	miR-5187-5p (miRNAs w/seed GGGAUGA)	3.03	TargetScan Human	High (predicted)	NDRG4	-3.03
hsa-miR-5187-5p	miR-5187-5p (miRNAs w/seed GGGAUGA)	3.03	TargetScan Human	High (predicted)	NEU3	-3.03
hsa-miR-5187-5p	miR-5187-5p (miRNAs w/seed GGGAUGA)	3.03	TargetScan Human	High (predicted)	NGB	-3.03
hsa-miR-5187-5p	miR-5187-5p (miRNAs w/seed GGGAUGA)	3.03	TargetScan Human	High (predicted)	NKIRAS2	-3.03
hsa-miR-5187-5p	miR-5187-5p (miRNAs w/seed GGGAUGA)	3.03	TargetScan Human	High (predicted)	NOL4	-3.03
hsa-miR-5187-5p	miR-5187-5p (miRNAs w/seed GGGAUGA)	3.03	TargetScan Human	High (predicted)	NPPA	-3.03
hsa-miR-5187-5p	miR-5187-5p (miRNAs w/seed GGGAUGA)	3.03	TargetScan Human	High (predicted)	NTS	-3.03
hsa-miR-5187-5p	miR-5187-5p (miRNAs w/seed GGGAUGA)	3.03	TargetScan Human	High (predicted)	NUTM1	-3.03
hsa-miR-5187-5p	miR-5187-5p (miRNAs w/seed GGGAUGA)	3.03	TargetScan Human	High (predicted)	ONECUT2	-3.03
hsa-miR-5187-5p	miR-5187-5p (miRNAs w/seed GGGAUGA)	3.03	TargetScan Human	High (predicted)	OST4	-3.03
hsa-miR-5187-5p	miR-5187-5p (miRNAs w/seed GGGAUGA)	3.03	TargetScan Human	High (predicted)	PAAF1	-3.03
hsa-miR-5187-5p	miR-5187-5p (miRNAs w/seed GGGAUGA)	3.03	TargetScan Human	High (predicted)	PCYOX1L	-3.03
hsa-miR-5187-5p	miR-5187-5p (miRNAs w/seed GGGAUGA)	3.03	TargetScan Human	High (predicted)	PDZRN4	-3.03
hsa-miR-5187-5p	miR-5187-5p (miRNAs w/seed GGGAUGA)	3.03	TargetScan Human	High (predicted)	PFDN1	-3.03
hsa-miR-5187-5p	miR-5187-5p (miRNAs w/seed GGGAUGA)	3.03	TargetScan Human	High (predicted)	PHACTR2	-3.03
hsa-miR-5187-5p	miR-5187-5p (miRNAs w/seed GGGAUGA)	3.03	TargetScan Human	High (predicted)	PHF1	-3.03
hsa-miR-5187-5p	miR-5187-5p (miRNAs w/seed GGGAUGA)	3.03	TargetScan Human	High (predicted)	PHF20	-3.03
hsa-miR-5187-5p	miR-5187-5p (miRNAs w/seed GGGAUGA)	3.03	TargetScan Human	High (predicted)	PIRT	-3.03
hsa-miR-5187-5p	miR-5187-5p (miRNAs w/seed GGGAUGA)	3.03	TargetScan Human	High (predicted)	PLA2G2C	-3.03
hsa-miR-5187-5p	miR-5187-5p (miRNAs w/seed GGGAUGA)	3.03	TargetScan Human	High (predicted)	PLN	-3.03
hsa-miR-5187-5p	miR-5187-5p (miRNAs w/seed GGGAUGA)	3.03	TargetScan Human	High (predicted)	PMF1/PMF1-BGLAP	-3.03
hsa-miR-5187-5p	miR-5187-5p (miRNAs w/seed GGGAUGA)	3.03	TargetScan Human	High (predicted)	PML	-3.03
hsa-miR-5187-5p	miR-5187-5p (miRNAs w/seed GGGAUGA)	3.03	TargetScan Human	High (predicted)	POGK	-3.03
hsa-miR-5187-5p	miR-5187-5p (miRNAs w/seed GGGAUGA)	3.03	TargetScan Human	High (predicted)	POLDIP2	-3.03
hsa-miR-5187-5p	miR-5187-5p (miRNAs w/seed GGGAUGA)	3.03	TargetScan Human	High (predicted)	POLR2G	-3.03
hsa-miR-5187-5p	miR-5187-5p (miRNAs w/seed GGGAUGA)	3.03	TargetScan Human	High (predicted)	POLR3G	-3.03
hsa-miR-5187-5p	miR-5187-5p (miRNAs w/seed GGGAUGA)	3.03	TargetScan Human	High (predicted)	PPEF1	-3.03
hsa-miR-5187-5p	miR-5187-5p (miRNAs w/seed GGGAUGA)	3.03	TargetScan Human	High (predicted)	PPP1R10	-3.03
hsa-miR-5187-5p	miR-5187-5p (miRNAs w/seed GGGAUGA)	3.03	TargetScan Human	High (predicted)	PPTC7	-3.03
hsa-miR-5187-5p	miR-5187-5p (miRNAs w/seed GGGAUGA)	3.03	TargetScan Human	High (predicted)	PRKACA	-3.03
hsa-miR-5187-5p	miR-5187-5p (miRNAs w/seed GGGAUGA)	3.03	TargetScan Human	High (predicted)	PRM1	-3.03
hsa-miR-5187-5p	miR-5187-5p (miRNAs w/seed GGGAUGA)	3.03	TargetScan Human	High (predicted)	PRRC2B	-3.03
hsa-miR-5187-5p	miR-5187-5p (miRNAs w/seed GGGAUGA)	3.03	TargetScan Human	High (predicted)	RAMP2	-3.03
hsa-miR-5187-5p	miR-5187-5p (miRNAs w/seed GGGAUGA)	3.03	TargetScan Human	High (predicted)	RASSF3	-3.03
hsa-miR-5187-5p	miR-5187-5p (miRNAs w/seed GGGAUGA)	3.03	TargetScan Human	High (predicted)	RBL2	-3.03
hsa-miR-5187-5p	miR-5187-5p (miRNAs w/seed GGGAUGA)	3.03	TargetScan Human	High (predicted)	RFTN1	-3.03
hsa-miR-5187-5p	miR-5187-5p (miRNAs w/seed GGGAUGA)	3.03	TargetScan Human	High (predicted)	RNF224	-3.03
hsa-miR-5187-5p	miR-5187-5p (miRNAs w/seed GGGAUGA)	3.03	TargetScan Human	High (predicted)	RP11-574F21.3	-3.03
hsa-miR-5187-5p	miR-5187-5p (miRNAs w/seed GGGAUGA)	3.03	TargetScan Human	High (predicted)	RPH3A	-3.03
hsa-miR-5187-5p	miR-5187-5p (miRNAs w/seed GGGAUGA)	3.03	TargetScan Human	High (predicted)	RPS15	-3.03
hsa-miR-5187-5p	miR-5187-5p (miRNAs w/seed GGGAUGA)	3.03	TargetScan Human	High (predicted)	RRNAD1	-3.03
hsa-miR-5187-5p	miR-5187-5p (miRNAs w/seed GGGAUGA)	3.03	TargetScan Human	High (predicted)	RUNX3	-3.03
hsa-miR-5187-5p	miR-5187-5p (miRNAs w/seed GGGAUGA)	3.03	TargetScan Human	High (predicted)	RWDD4	-3.03
hsa-miR-5187-5p	miR-5187-5p (miRNAs w/seed GGGAUGA)	3.03	TargetScan Human	High (predicted)	SATL1	-3.03
hsa-miR-5187-5p	miR-5187-5p (miRNAs w/seed GGGAUGA)	3.03	TargetScan Human	High (predicted)	SH3GL2	-3.03
hsa-miR-5187-5p	miR-5187-5p (miRNAs w/seed GGGAUGA)	3.03	TargetScan Human	High (predicted)	SHISA6	-3.03
hsa-miR-5187-5p	miR-5187-5p (miRNAs w/seed GGGAUGA)	3.03	TargetScan Human	High (predicted)	SLAMF7	-3.03
hsa-miR-5187-5p	miR-5187-5p (miRNAs w/seed GGGAUGA)	3.03	TargetScan Human	High (predicted)	SLC1A3	-3.03
hsa-miR-5187-5p	miR-5187-5p (miRNAs w/seed GGGAUGA)	3.03	TargetScan Human	High (predicted)	SLC25A35	-3.03
hsa-miR-5187-5p	miR-5187-5p (miRNAs w/seed GGGAUGA)	3.03	TargetScan Human	High (predicted)	SLC36A2	-3.03
hsa-miR-5187-5p	miR-5187-5p (miRNAs w/seed GGGAUGA)	3.03	TargetScan Human	High (predicted)	SLC45A3	-3.03
hsa-miR-5187-5p	miR-5187-5p (miRNAs w/seed GGGAUGA)	3.03	TargetScan Human	High (predicted)	SPAG17	-3.03
hsa-miR-5187-5p	miR-5187-5p (miRNAs w/seed GGGAUGA)	3.03	TargetScan Human	High (predicted)	SPINK7	-3.03
hsa-miR-5187-5p	miR-5187-5p (miRNAs w/seed GGGAUGA)	3.03	TargetScan Human	High (predicted)	STX12	-3.03
hsa-miR-5187-5p	miR-5187-5p (miRNAs w/seed GGGAUGA)	3.03	TargetScan Human	High (predicted)	TIMP2	-3.03
hsa-miR-5187-5p	miR-5187-5p (miRNAs w/seed GGGAUGA)	3.03	TargetScan Human	High (predicted)	TKTL1	-3.03
hsa-miR-5187-5p	miR-5187-5p (miRNAs w/seed GGGAUGA)	3.03	TargetScan Human	High (predicted)	TLE6	-3.03
hsa-miR-5187-5p	miR-5187-5p (miRNAs w/seed GGGAUGA)	3.03	TargetScan Human	High (predicted)	TMC8	-3.03
hsa-miR-5187-5p	miR-5187-5p (miRNAs w/seed GGGAUGA)	3.03	TargetScan Human	High (predicted)	TMEM185B	-3.03
hsa-miR-5187-5p	miR-5187-5p (miRNAs w/seed GGGAUGA)	3.03	TargetScan Human	High (predicted)	TNFSF14	-3.03
hsa-miR-5187-5p	miR-5187-5p (miRNAs w/seed GGGAUGA)	3.03	TargetScan Human	High (predicted)	TOM1	-3.03
hsa-miR-5187-5p	miR-5187-5p (miRNAs w/seed GGGAUGA)	3.03	TargetScan Human	High (predicted)	TP53TG3D (includes others)	-3.03
hsa-miR-5187-5p	miR-5187-5p (miRNAs w/seed GGGAUGA)	3.03	TargetScan Human	High (predicted)	TRH	-3.03
hsa-miR-5187-5p	miR-5187-5p (miRNAs w/seed GGGAUGA)	3.03	TargetScan Human	High (predicted)	TRIM44	-3.03
hsa-miR-5187-5p	miR-5187-5p (miRNAs w/seed GGGAUGA)	3.03	TargetScan Human	High (predicted)	TSEN15	-3.03
hsa-miR-5187-5p	miR-5187-5p (miRNAs w/seed GGGAUGA)	3.03	TargetScan Human	High (predicted)	TTC9	-3.03
hsa-miR-5187-5p	miR-5187-5p (miRNAs w/seed GGGAUGA)	3.03	TargetScan Human	High (predicted)	TXN2	-3.03
hsa-miR-5187-5p	miR-5187-5p (miRNAs w/seed GGGAUGA)	3.03	TargetScan Human	High (predicted)	UBXN10	-3.03
hsa-miR-5187-5p	miR-5187-5p (miRNAs w/seed GGGAUGA)	3.03	TargetScan Human	High (predicted)	UCKL1	-3.03
hsa-miR-5187-5p	miR-5187-5p (miRNAs w/seed GGGAUGA)	3.03	TargetScan Human	High (predicted)	USP6	-3.03
hsa-miR-5187-5p	miR-5187-5p (miRNAs w/seed GGGAUGA)	3.03	TargetScan Human	High (predicted)	WNT7B	-3.03
hsa-miR-5187-5p	miR-5187-5p (miRNAs w/seed GGGAUGA)	3.03	TargetScan Human	High (predicted)	XCR1	-3.03
hsa-miR-5187-5p	miR-5187-5p (miRNAs w/seed GGGAUGA)	3.03	TargetScan Human	High (predicted)	ZBED3	-3.03
hsa-miR-5187-5p	miR-5187-5p (miRNAs w/seed GGGAUGA)	3.03	TargetScan Human	High (predicted)	ZCRB1	-3.03
hsa-miR-5187-5p	miR-5187-5p (miRNAs w/seed GGGAUGA)	3.03	TargetScan Human	High (predicted)	ZFP36L1	-3.03
hsa-miR-5187-5p	miR-5187-5p (miRNAs w/seed GGGAUGA)	3.03	TargetScan Human	High (predicted)	ZNF22-AS1	-3.03
hsa-miR-5187-5p	miR-5187-5p (miRNAs w/seed GGGAUGA)	3.03	TargetScan Human	High (predicted)	ZNF286A	-3.03
hsa-miR-5187-5p	miR-5187-5p (miRNAs w/seed GGGAUGA)	3.03	TargetScan Human	High (predicted)	ZNF525	-3.03
hsa-miR-5187-5p	miR-5187-5p (miRNAs w/seed GGGAUGA)	3.03	TargetScan Human	High (predicted)	ZNF558	-3.03
hsa-miR-5187-5p	miR-5187-5p (miRNAs w/seed GGGAUGA)	3.03	TargetScan Human	High (predicted)	ZNF667	-3.03
hsa-miR-5187-5p	miR-5187-5p (miRNAs w/seed GGGAUGA)	3.03	TargetScan Human	High (predicted)	ZNF677	-3.03
hsa-miR-5187-5p	miR-5187-5p (miRNAs w/seed GGGAUGA)	3.03	TargetScan Human	High (predicted)	ZNF691	-3.03
hsa-miR-5187-5p	miR-5187-5p (miRNAs w/seed GGGAUGA)	3.03	TargetScan Human	High (predicted)	ZNF791	-3.03
hsa-miR-5187-5p	miR-5187-5p (miRNAs w/seed GGGAUGA)	3.03	TargetScan Human	High (predicted)	ZNF81	-3.03
hsa-miR-5187-5p	miR-5187-5p (miRNAs w/seed GGGAUGA)	3.03	TargetScan Human	High (predicted)	ZNF83	-3.03
hsa-miR-5187-5p	miR-5187-5p (miRNAs w/seed GGGAUGA)	3.03	TargetScan Human	High (predicted)	ZRANB2	-3.03
hsa-miR-582-3p	miR-582-3p (miRNAs w/seed AACUGGU)	1.742	TargetScan Human	High (predicted)	ABHD5	-1.742
hsa-miR-582-3p	miR-582-3p (miRNAs w/seed AACUGGU)	1.742	TargetScan Human	High (predicted)	ACTR3	-1.742
hsa-miR-582-3p	miR-582-3p (miRNAs w/seed AACUGGU)	1.742	TargetScan Human	High (predicted)	AP3M1	-1.742
hsa-miR-582-3p	miR-582-3p (miRNAs w/seed AACUGGU)	1.742	TargetScan Human	High (predicted)	ARL15	-1.742
hsa-miR-582-3p	miR-582-3p (miRNAs w/seed AACUGGU)	1.742	TargetScan Human	High (predicted)	BNIPL	-1.742
hsa-miR-582-3p	miR-582-3p (miRNAs w/seed AACUGGU)	1.742	TargetScan Human	High (predicted)	BOD1L2	-1.742
hsa-miR-582-3p	miR-582-3p (miRNAs w/seed AACUGGU)	1.742	TargetScan Human	High (predicted)	C11orf88	-1.742
hsa-miR-582-3p	miR-582-3p (miRNAs w/seed AACUGGU)	1.742	TargetScan Human	High (predicted)	C18orf63	-1.742
hsa-miR-582-3p	miR-582-3p (miRNAs w/seed AACUGGU)	1.742	TargetScan Human	High (predicted)	CA10	-1.742
hsa-miR-582-3p	miR-582-3p (miRNAs w/seed AACUGGU)	1.742	TargetScan Human	High (predicted)	CADM2	-1.742
hsa-miR-582-3p	miR-582-3p (miRNAs w/seed AACUGGU)	1.742	TargetScan Human	High (predicted)	CDKN1B	-1.742
hsa-miR-582-3p	miR-582-3p (miRNAs w/seed AACUGGU)	1.742	TargetScan Human	High (predicted)	CEP85	-1.742
hsa-miR-582-3p	miR-582-3p (miRNAs w/seed AACUGGU)	1.742	TargetScan Human	High (predicted)	CLDN22	-1.742
hsa-miR-582-3p	miR-582-3p (miRNAs w/seed AACUGGU)	1.742	TargetScan Human	High (predicted)	CMC2	-1.742
hsa-miR-582-3p	miR-582-3p (miRNAs w/seed AACUGGU)	1.742	TargetScan Human	High (predicted)	COPS5	-1.742
hsa-miR-582-3p	miR-582-3p (miRNAs w/seed AACUGGU)	1.742	TargetScan Human	High (predicted)	DBI	-1.742
hsa-miR-582-3p	miR-582-3p (miRNAs w/seed AACUGGU)	1.742	TargetScan Human	High (predicted)	DELEC1	-1.742
hsa-miR-582-3p	miR-582-3p (miRNAs w/seed AACUGGU)	1.742	TargetScan Human	High (predicted)	DLAT	-1.742
hsa-miR-582-3p	miR-582-3p (miRNAs w/seed AACUGGU)	1.742	TargetScan Human	High (predicted)	DNM3	-1.742
hsa-miR-582-3p	miR-582-3p (miRNAs w/seed AACUGGU)	1.742	TargetScan Human	High (predicted)	DPH1	-1.742
hsa-miR-582-3p	miR-582-3p (miRNAs w/seed AACUGGU)	1.742	TargetScan Human	High (predicted)	EBPL	-1.742
hsa-miR-582-3p	miR-582-3p (miRNAs w/seed AACUGGU)	1.742	TargetScan Human	High (predicted)	ELP4	-1.742
hsa-miR-582-3p	miR-582-3p (miRNAs w/seed AACUGGU)	1.742	TargetScan Human	High (predicted)	EPS8L2	-1.742
hsa-miR-582-3p	miR-582-3p (miRNAs w/seed AACUGGU)	1.742	TargetScan Human	High (predicted)	FAM13A	-1.742
hsa-miR-582-3p	miR-582-3p (miRNAs w/seed AACUGGU)	1.742	TargetScan Human	High (predicted)	FAM210A	-1.742
hsa-miR-582-3p	miR-582-3p (miRNAs w/seed AACUGGU)	1.742	TargetScan Human	High (predicted)	FAM222B	-1.742
hsa-miR-582-3p	miR-582-3p (miRNAs w/seed AACUGGU)	1.742	TargetScan Human	High (predicted)	FNBP4	-1.742
hsa-miR-582-3p	miR-582-3p (miRNAs w/seed AACUGGU)	1.742	TargetScan Human	High (predicted)	FTSJ1	-1.742
hsa-miR-582-3p	miR-582-3p (miRNAs w/seed AACUGGU)	1.742	TargetScan Human	High (predicted)	GEMIN7	-1.742
hsa-miR-582-3p	miR-582-3p (miRNAs w/seed AACUGGU)	1.742	TargetScan Human	High (predicted)	GMFB	-1.742
hsa-miR-582-3p	miR-582-3p (miRNAs w/seed AACUGGU)	1.742	TargetScan Human	High (predicted)	GPC4	-1.742
hsa-miR-582-3p	miR-582-3p (miRNAs w/seed AACUGGU)	1.742	TargetScan Human	High (predicted)	GPR160	-1.742
hsa-miR-582-3p	miR-582-3p (miRNAs w/seed AACUGGU)	1.742	TargetScan Human	High (predicted)	HTRA4	-1.742
hsa-miR-582-3p	miR-582-3p (miRNAs w/seed AACUGGU)	1.742	TargetScan Human	High (predicted)	ISCA2	-1.742
hsa-miR-582-3p	miR-582-3p (miRNAs w/seed AACUGGU)	1.742	TargetScan Human	High (predicted)	KMT2E	-1.742
hsa-miR-582-3p	miR-582-3p (miRNAs w/seed AACUGGU)	1.742	TargetScan Human	High (predicted)	KRBOX1	-1.742
hsa-miR-582-3p	miR-582-3p (miRNAs w/seed AACUGGU)	1.742	TargetScan Human	High (predicted)	KRT2	-1.742
hsa-miR-582-3p	miR-582-3p (miRNAs w/seed AACUGGU)	1.742	TargetScan Human	High (predicted)	LBHD1	-1.742
hsa-miR-582-3p	miR-582-3p (miRNAs w/seed AACUGGU)	1.742	TargetScan Human	High (predicted)	MAMDC2	-1.742
hsa-miR-582-3p	miR-582-3p (miRNAs w/seed AACUGGU)	1.742	TargetScan Human	High (predicted)	MSANTD3-TMEFF1	-1.742
hsa-miR-582-3p	miR-582-3p (miRNAs w/seed AACUGGU)	1.742	TargetScan Human	High (predicted)	NAT1	-1.742
hsa-miR-582-3p	miR-582-3p (miRNAs w/seed AACUGGU)	1.742	TargetScan Human	High (predicted)	NEK7	-1.742
hsa-miR-582-3p	miR-582-3p (miRNAs w/seed AACUGGU)	1.742	TargetScan Human	High (predicted)	NFS1	-1.742
hsa-miR-582-3p	miR-582-3p (miRNAs w/seed AACUGGU)	1.742	TargetScan Human	High (predicted)	NKX6-1	-1.742
hsa-miR-582-3p	miR-582-3p (miRNAs w/seed AACUGGU)	1.742	TargetScan Human	High (predicted)	OVCA2	-1.742
hsa-miR-582-3p	miR-582-3p (miRNAs w/seed AACUGGU)	1.742	TargetScan Human	High (predicted)	PABPC3	-1.742
hsa-miR-582-3p	miR-582-3p (miRNAs w/seed AACUGGU)	1.742	TargetScan Human	High (predicted)	PARG	-1.742
hsa-miR-582-3p	miR-582-3p (miRNAs w/seed AACUGGU)	1.742	TargetScan Human	High (predicted)	PDX1	-1.742
hsa-miR-582-3p	miR-582-3p (miRNAs w/seed AACUGGU)	1.742	TargetScan Human	High (predicted)	PGP	-1.742
hsa-miR-582-3p	miR-582-3p (miRNAs w/seed AACUGGU)	1.742	TargetScan Human	High (predicted)	PLLP	-1.742
hsa-miR-582-3p	miR-582-3p (miRNAs w/seed AACUGGU)	1.742	TargetScan Human	High (predicted)	PNMA1	-1.742
hsa-miR-582-3p	miR-582-3p (miRNAs w/seed AACUGGU)	1.742	TargetScan Human	High (predicted)	POLR2M	-1.742
hsa-miR-582-3p	miR-582-3p (miRNAs w/seed AACUGGU)	1.742	TargetScan Human	High (predicted)	PPP1R2	-1.742
hsa-miR-582-3p	miR-582-3p (miRNAs w/seed AACUGGU)	1.742	TargetScan Human	High (predicted)	PPP2CA	-1.742
hsa-miR-582-3p	miR-582-3p (miRNAs w/seed AACUGGU)	1.742	TargetScan Human	High (predicted)	PRDM4	-1.742
hsa-miR-582-3p	miR-582-3p (miRNAs w/seed AACUGGU)	1.742	TargetScan Human	High (predicted)	PROK1	-1.742
hsa-miR-582-3p	miR-582-3p (miRNAs w/seed AACUGGU)	1.742	TargetScan Human	High (predicted)	RBFOX1	-1.742
hsa-miR-582-3p	miR-582-3p (miRNAs w/seed AACUGGU)	1.742	TargetScan Human	High (predicted)	RHOU	-1.742
hsa-miR-582-3p	miR-582-3p (miRNAs w/seed AACUGGU)	1.742	TargetScan Human	High (predicted)	RLIM	-1.742
hsa-miR-582-3p	miR-582-3p (miRNAs w/seed AACUGGU)	1.742	TargetScan Human	High (predicted)	RNF149	-1.742
hsa-miR-582-3p	miR-582-3p (miRNAs w/seed AACUGGU)	1.742	TargetScan Human	High (predicted)	RNF217	-1.742
hsa-miR-582-3p	miR-582-3p (miRNAs w/seed AACUGGU)	1.742	TargetScan Human	High (predicted)	ROPN1	-1.742
hsa-miR-582-3p	miR-582-3p (miRNAs w/seed AACUGGU)	1.742	TargetScan Human	High (predicted)	RPGR	-1.742
hsa-miR-582-3p	miR-582-3p (miRNAs w/seed AACUGGU)	1.742	TargetScan Human	High (predicted)	RPL13A	-1.742
hsa-miR-582-3p	miR-582-3p (miRNAs w/seed AACUGGU)	1.742	TargetScan Human	High (predicted)	RTL8A	-1.742
hsa-miR-582-3p	miR-582-3p (miRNAs w/seed AACUGGU)	1.742	TargetScan Human	High (predicted)	RTL8B	-1.742
hsa-miR-582-3p	miR-582-3p (miRNAs w/seed AACUGGU)	1.742	TargetScan Human	High (predicted)	RTL8C	-1.742
hsa-miR-582-3p	miR-582-3p (miRNAs w/seed AACUGGU)	1.742	TargetScan Human	High (predicted)	SEPTIN7	-1.742
hsa-miR-582-3p	miR-582-3p (miRNAs w/seed AACUGGU)	1.742	TargetScan Human	High (predicted)	SKIL	-1.742
hsa-miR-582-3p	miR-582-3p (miRNAs w/seed AACUGGU)	1.742	TargetScan Human	High (predicted)	SMAD1	-1.742
hsa-miR-582-3p	miR-582-3p (miRNAs w/seed AACUGGU)	1.742	TargetScan Human	High (predicted)	STXBP5L	-1.742
hsa-miR-582-3p	miR-582-3p (miRNAs w/seed AACUGGU)	1.742	TargetScan Human	High (predicted)	TAFA5	-1.742
hsa-miR-582-3p	miR-582-3p (miRNAs w/seed AACUGGU)	1.742	TargetScan Human	High (predicted)	TBCA	-1.742
hsa-miR-582-3p	miR-582-3p (miRNAs w/seed AACUGGU)	1.742	TargetScan Human	High (predicted)	TCAF1	-1.742
hsa-miR-582-3p	miR-582-3p (miRNAs w/seed AACUGGU)	1.742	TargetScan Human	High (predicted)	TFRC	-1.742
hsa-miR-582-3p	miR-582-3p (miRNAs w/seed AACUGGU)	1.742	TargetScan Human	High (predicted)	TMEFF1	-1.742
hsa-miR-582-3p	miR-582-3p (miRNAs w/seed AACUGGU)	1.742	TargetScan Human	High (predicted)	TMEM33	-1.742
hsa-miR-582-3p	miR-582-3p (miRNAs w/seed AACUGGU)	1.742	TargetScan Human	High (predicted)	TNFSF4	-1.742
hsa-miR-582-3p	miR-582-3p (miRNAs w/seed AACUGGU)	1.742	TargetScan Human	High (predicted)	TRIM7	-1.742
hsa-miR-582-3p	miR-582-3p (miRNAs w/seed AACUGGU)	1.742	TargetScan Human	High (predicted)	TSPAN19	-1.742
hsa-miR-582-3p	miR-582-3p (miRNAs w/seed AACUGGU)	1.742	TargetScan Human	High (predicted)	U2AF1/U2AF1L5	-1.742
hsa-miR-582-3p	miR-582-3p (miRNAs w/seed AACUGGU)	1.742	TargetScan Human	High (predicted)	UBXN2A	-1.742
hsa-miR-582-3p	miR-582-3p (miRNAs w/seed AACUGGU)	1.742	TargetScan Human	High (predicted)	UCHL5	-1.742
hsa-miR-582-3p	miR-582-3p (miRNAs w/seed AACUGGU)	1.742	TargetScan Human	High (predicted)	VSX1	-1.742
hsa-miR-582-3p	miR-582-3p (miRNAs w/seed AACUGGU)	1.742	TargetScan Human	High (predicted)	ZBTB43	-1.742
hsa-miR-582-3p	miR-582-3p (miRNAs w/seed AACUGGU)	1.742	TargetScan Human	High (predicted)	ZBTB8A	-1.742
hsa-miR-582-3p	miR-582-3p (miRNAs w/seed AACUGGU)	1.742	TargetScan Human	High (predicted)	ZNF544	-1.742
hsa-miR-582-3p	miR-582-3p (miRNAs w/seed AACUGGU)	1.742	TargetScan Human	High (predicted)	ZNF627	-1.742
hsa-miR-624-5p	miR-624-5p (miRNAs w/seed AGUACCA)	-2.777	TargetScan Human	High (predicted)	ACOX2	2.777
hsa-miR-624-5p	miR-624-5p (miRNAs w/seed AGUACCA)	-2.777	TargetScan Human	High (predicted)	ADAM2	2.777
hsa-miR-624-5p	miR-624-5p (miRNAs w/seed AGUACCA)	-2.777	TargetScan Human	High (predicted)	AKAP10	2.777
hsa-miR-624-5p	miR-624-5p (miRNAs w/seed AGUACCA)	-2.777	TargetScan Human	High (predicted)	ARL4A	2.777
hsa-miR-624-5p	miR-624-5p (miRNAs w/seed AGUACCA)	-2.777	TargetScan Human	High (predicted)	ARL5A	2.777
hsa-miR-624-5p	miR-624-5p (miRNAs w/seed AGUACCA)	-2.777	TargetScan Human	High (predicted)	BIRC2	2.777
hsa-miR-624-5p	miR-624-5p (miRNAs w/seed AGUACCA)	-2.777	TargetScan Human	High (predicted)	BRPF1	2.777
hsa-miR-624-5p	miR-624-5p (miRNAs w/seed AGUACCA)	-2.777	TargetScan Human	High (predicted)	C14orf39	2.777
hsa-miR-624-5p	miR-624-5p (miRNAs w/seed AGUACCA)	-2.777	TargetScan Human	High (predicted)	C17orf78	2.777
hsa-miR-624-5p	miR-624-5p (miRNAs w/seed AGUACCA)	-2.777	TargetScan Human	High (predicted)	CCDC182	2.777
hsa-miR-624-5p	miR-624-5p (miRNAs w/seed AGUACCA)	-2.777	TargetScan Human	High (predicted)	CCL2	2.777
hsa-miR-624-5p	miR-624-5p (miRNAs w/seed AGUACCA)	-2.777	TargetScan Human	High (predicted)	CCT8L2	2.777
hsa-miR-624-5p	miR-624-5p (miRNAs w/seed AGUACCA)	-2.777	TargetScan Human	High (predicted)	CD69	2.777
hsa-miR-624-5p	miR-624-5p (miRNAs w/seed AGUACCA)	-2.777	TargetScan Human	High (predicted)	CHST9	2.777
hsa-miR-624-5p	miR-624-5p (miRNAs w/seed AGUACCA)	-2.777	TargetScan Human	High (predicted)	COLEC12	2.777
hsa-miR-624-5p	miR-624-5p (miRNAs w/seed AGUACCA)	-2.777	TargetScan Human	High (predicted)	DCAF16	2.777
hsa-miR-624-5p	miR-624-5p (miRNAs w/seed AGUACCA)	-2.777	TargetScan Human	High (predicted)	DCUN1D1	2.777
hsa-miR-624-5p	miR-624-5p (miRNAs w/seed AGUACCA)	-2.777	TargetScan Human	High (predicted)	DHX29	2.777
hsa-miR-624-5p	miR-624-5p (miRNAs w/seed AGUACCA)	-2.777	TargetScan Human	High (predicted)	DUSP5	2.777
hsa-miR-624-5p	miR-624-5p (miRNAs w/seed AGUACCA)	-2.777	TargetScan Human	High (predicted)	ERP29	2.777
hsa-miR-624-5p	miR-624-5p (miRNAs w/seed AGUACCA)	-2.777	TargetScan Human	High (predicted)	F3	2.777
hsa-miR-624-5p	miR-624-5p (miRNAs w/seed AGUACCA)	-2.777	TargetScan Human	High (predicted)	FAM200B	2.777
hsa-miR-624-5p	miR-624-5p (miRNAs w/seed AGUACCA)	-2.777	TargetScan Human	High (predicted)	FEV	2.777
hsa-miR-624-5p	miR-624-5p (miRNAs w/seed AGUACCA)	-2.777	TargetScan Human	High (predicted)	FRS2	2.777
hsa-miR-624-5p	miR-624-5p (miRNAs w/seed AGUACCA)	-2.777	TargetScan Human	High (predicted)	GRPEL2	2.777
hsa-miR-624-5p	miR-624-5p (miRNAs w/seed AGUACCA)	-2.777	TargetScan Human	High (predicted)	HACD2	2.777
hsa-miR-624-5p	miR-624-5p (miRNAs w/seed AGUACCA)	-2.777	TargetScan Human	High (predicted)	HSD17B6	2.777
hsa-miR-624-5p	miR-624-5p (miRNAs w/seed AGUACCA)	-2.777	TargetScan Human	High (predicted)	HSDL1	2.777
hsa-miR-624-5p	miR-624-5p (miRNAs w/seed AGUACCA)	-2.777	TargetScan Human	High (predicted)	HSPB3	2.777
hsa-miR-624-5p	miR-624-5p (miRNAs w/seed AGUACCA)	-2.777	TargetScan Human	High (predicted)	ICA1L	2.777
hsa-miR-624-5p	miR-624-5p (miRNAs w/seed AGUACCA)	-2.777	TargetScan Human	High (predicted)	IDI1	2.777
hsa-miR-624-5p	miR-624-5p (miRNAs w/seed AGUACCA)	-2.777	TargetScan Human	High (predicted)	IL1RN	2.777
hsa-miR-624-5p	miR-624-5p (miRNAs w/seed AGUACCA)	-2.777	TargetScan Human	High (predicted)	IL2RG	2.777
hsa-miR-624-5p	miR-624-5p (miRNAs w/seed AGUACCA)	-2.777	TargetScan Human	High (predicted)	ILK	2.777
hsa-miR-624-5p	miR-624-5p (miRNAs w/seed AGUACCA)	-2.777	TargetScan Human	High (predicted)	KDM1B	2.777
hsa-miR-624-5p	miR-624-5p (miRNAs w/seed AGUACCA)	-2.777	TargetScan Human	High (predicted)	KLRB1	2.777
hsa-miR-624-5p	miR-624-5p (miRNAs w/seed AGUACCA)	-2.777	TargetScan Human	High (predicted)	KRTAP3-3	2.777
hsa-miR-624-5p	miR-624-5p (miRNAs w/seed AGUACCA)	-2.777	TargetScan Human	High (predicted)	LDAH	2.777
hsa-miR-624-5p	miR-624-5p (miRNAs w/seed AGUACCA)	-2.777	TargetScan Human	High (predicted)	LHFPL3	2.777
hsa-miR-624-5p	miR-624-5p (miRNAs w/seed AGUACCA)	-2.777	TargetScan Human	High (predicted)	LHX9	2.777
hsa-miR-624-5p	miR-624-5p (miRNAs w/seed AGUACCA)	-2.777	TargetScan Human	High (predicted)	LIF	2.777
hsa-miR-624-5p	miR-624-5p (miRNAs w/seed AGUACCA)	-2.777	TargetScan Human	High (predicted)	MOAP1	2.777
hsa-miR-624-5p	miR-624-5p (miRNAs w/seed AGUACCA)	-2.777	TargetScan Human	High (predicted)	MRPS35	2.777
hsa-miR-624-5p	miR-624-5p (miRNAs w/seed AGUACCA)	-2.777	TargetScan Human	High (predicted)	MYBL1	2.777
hsa-miR-624-5p	miR-624-5p (miRNAs w/seed AGUACCA)	-2.777	TargetScan Human	High (predicted)	MYO6	2.777
hsa-miR-624-5p	miR-624-5p (miRNAs w/seed AGUACCA)	-2.777	TargetScan Human	High (predicted)	NAPEPLD	2.777
hsa-miR-624-5p	miR-624-5p (miRNAs w/seed AGUACCA)	-2.777	TargetScan Human	High (predicted)	NDUFB4	2.777
hsa-miR-624-5p	miR-624-5p (miRNAs w/seed AGUACCA)	-2.777	TargetScan Human	High (predicted)	NFE2L2	2.777
hsa-miR-624-5p	miR-624-5p (miRNAs w/seed AGUACCA)	-2.777	TargetScan Human	High (predicted)	NFKBIA	2.777
hsa-miR-624-5p	miR-624-5p (miRNAs w/seed AGUACCA)	-2.777	TargetScan Human	High (predicted)	NOXRED1	2.777
hsa-miR-624-5p	miR-624-5p (miRNAs w/seed AGUACCA)	-2.777	TargetScan Human	High (predicted)	NUBPL	2.777
hsa-miR-624-5p	miR-624-5p (miRNAs w/seed AGUACCA)	-2.777	TargetScan Human	High (predicted)	NXT2	2.777
hsa-miR-624-5p	miR-624-5p (miRNAs w/seed AGUACCA)	-2.777	TargetScan Human	High (predicted)	OR9Q1	2.777
hsa-miR-624-5p	miR-624-5p (miRNAs w/seed AGUACCA)	-2.777	TargetScan Human	High (predicted)	PDE10A	2.777
hsa-miR-624-5p	miR-624-5p (miRNAs w/seed AGUACCA)	-2.777	TargetScan Human	High (predicted)	PRELID3B	2.777
hsa-miR-624-5p	miR-624-5p (miRNAs w/seed AGUACCA)	-2.777	TargetScan Human	High (predicted)	RAP1GDS1	2.777
hsa-miR-624-5p	miR-624-5p (miRNAs w/seed AGUACCA)	-2.777	TargetScan Human	High (predicted)	RBBP8	2.777
hsa-miR-624-5p	miR-624-5p (miRNAs w/seed AGUACCA)	-2.777	TargetScan Human	High (predicted)	RBM18	2.777
hsa-miR-624-5p	miR-624-5p (miRNAs w/seed AGUACCA)	-2.777	TargetScan Human	High (predicted)	RGL3	2.777
hsa-miR-624-5p	miR-624-5p (miRNAs w/seed AGUACCA)	-2.777	TargetScan Human	High (predicted)	RNF14	2.777
hsa-miR-624-5p	miR-624-5p (miRNAs w/seed AGUACCA)	-2.777	TargetScan Human	High (predicted)	RNF141	2.777
hsa-miR-624-5p	miR-624-5p (miRNAs w/seed AGUACCA)	-2.777	TargetScan Human	High (predicted)	RPL14	2.777
hsa-miR-624-5p	miR-624-5p (miRNAs w/seed AGUACCA)	-2.777	TargetScan Human	High (predicted)	RPL36A	2.777
hsa-miR-624-5p	miR-624-5p (miRNAs w/seed AGUACCA)	-2.777	TargetScan Human	High (predicted)	S100A14	2.777
hsa-miR-624-5p	miR-624-5p (miRNAs w/seed AGUACCA)	-2.777	TargetScan Human	High (predicted)	S100A7A	2.777
hsa-miR-624-5p	miR-624-5p (miRNAs w/seed AGUACCA)	-2.777	TargetScan Human	High (predicted)	SCN11A	2.777
hsa-miR-624-5p	miR-624-5p (miRNAs w/seed AGUACCA)	-2.777	TargetScan Human	High (predicted)	SDHAF3	2.777
hsa-miR-624-5p	miR-624-5p (miRNAs w/seed AGUACCA)	-2.777	TargetScan Human	High (predicted)	SFT2D1	2.777
hsa-miR-624-5p	miR-624-5p (miRNAs w/seed AGUACCA)	-2.777	TargetScan Human	High (predicted)	SHB	2.777
hsa-miR-624-5p	miR-624-5p (miRNAs w/seed AGUACCA)	-2.777	TargetScan Human	High (predicted)	SLC25A46	2.777
hsa-miR-624-5p	miR-624-5p (miRNAs w/seed AGUACCA)	-2.777	TargetScan Human	High (predicted)	SLC35B2	2.777
hsa-miR-624-5p	miR-624-5p (miRNAs w/seed AGUACCA)	-2.777	TargetScan Human	High (predicted)	SOWAHC	2.777
hsa-miR-624-5p	miR-624-5p (miRNAs w/seed AGUACCA)	-2.777	TargetScan Human	High (predicted)	SRP19	2.777
hsa-miR-624-5p	miR-624-5p (miRNAs w/seed AGUACCA)	-2.777	TargetScan Human	High (predicted)	STK38	2.777
hsa-miR-624-5p	miR-624-5p (miRNAs w/seed AGUACCA)	-2.777	TargetScan Human	High (predicted)	STMP1	2.777
hsa-miR-624-5p	miR-624-5p (miRNAs w/seed AGUACCA)	-2.777	TargetScan Human	High (predicted)	SYT1	2.777
hsa-miR-624-5p	miR-624-5p (miRNAs w/seed AGUACCA)	-2.777	TargetScan Human	High (predicted)	TAPBP	2.777
hsa-miR-624-5p	miR-624-5p (miRNAs w/seed AGUACCA)	-2.777	TargetScan Human	High (predicted)	TCTEX1D1	2.777
hsa-miR-624-5p	miR-624-5p (miRNAs w/seed AGUACCA)	-2.777	TargetScan Human	High (predicted)	TEFM	2.777
hsa-miR-624-5p	miR-624-5p (miRNAs w/seed AGUACCA)	-2.777	TargetScan Human	High (predicted)	TFRC	2.777
hsa-miR-624-5p	miR-624-5p (miRNAs w/seed AGUACCA)	-2.777	TargetScan Human	High (predicted)	TRPM7	2.777
hsa-miR-624-5p	miR-624-5p (miRNAs w/seed AGUACCA)	-2.777	TargetScan Human	High (predicted)	UAP1	2.777
hsa-miR-624-5p	miR-624-5p (miRNAs w/seed AGUACCA)	-2.777	TargetScan Human	High (predicted)	VMA21	2.777
hsa-miR-624-5p	miR-624-5p (miRNAs w/seed AGUACCA)	-2.777	TargetScan Human	High (predicted)	XAF1	2.777
hsa-miR-624-5p	miR-624-5p (miRNAs w/seed AGUACCA)	-2.777	TargetScan Human	High (predicted)	ZNF738	2.777
hsa-miR-624-5p	miR-624-5p (miRNAs w/seed AGUACCA)	-2.777	TargetScan Human	High (predicted)	ZNF800	2.777
hsa-miR-6834-5p	miR-6834-5p (miRNAs w/seed UGAGGGA)	22.485	TargetScan Human	High (predicted)	AC144568.2	-22.485
hsa-miR-6834-5p	miR-6834-5p (miRNAs w/seed UGAGGGA)	22.485	TargetScan Human	High (predicted)	ACADVL	-22.485
hsa-miR-6834-5p	miR-6834-5p (miRNAs w/seed UGAGGGA)	22.485	TargetScan Human	High (predicted)	APEX2	-22.485
hsa-miR-6834-5p	miR-6834-5p (miRNAs w/seed UGAGGGA)	22.485	TargetScan Human	High (predicted)	APOC2	-22.485
hsa-miR-6834-5p	miR-6834-5p (miRNAs w/seed UGAGGGA)	22.485	TargetScan Human	High (predicted)	ARL2	-22.485
hsa-miR-6834-5p	miR-6834-5p (miRNAs w/seed UGAGGGA)	22.485	TargetScan Human	High (predicted)	ARL6	-22.485
hsa-miR-6834-5p	miR-6834-5p (miRNAs w/seed UGAGGGA)	22.485	TargetScan Human	High (predicted)	ASB8	-22.485
hsa-miR-6834-5p	miR-6834-5p (miRNAs w/seed UGAGGGA)	22.485	TargetScan Human	High (predicted)	ATP6V1G2	-22.485
hsa-miR-6834-5p	miR-6834-5p (miRNAs w/seed UGAGGGA)	22.485	TargetScan Human	High (predicted)	BANF1	-22.485
hsa-miR-6834-5p	miR-6834-5p (miRNAs w/seed UGAGGGA)	22.485	TargetScan Human	High (predicted)	BEAN1	-22.485
hsa-miR-6834-5p	miR-6834-5p (miRNAs w/seed UGAGGGA)	22.485	TargetScan Human	High (predicted)	BPIFB2	-22.485
[truncated: 417 more rows]
