# Supplementary material for: Vegetarian diets, circulating miRNA expression and healthspan in subjects living in the Blue Zone
Source: Precis Clin Med. 2020 Oct 23;3(4):245–59. doi: 10.1093/pcmedi/pbaa037 (PMC7757436; doi:10.1093/pcmedi/pbaa037)
Supplement: pbaa037_Supplemental_Files [file pbaa037_supplemental_files.zip › Supplementary table 7B.xlsx]

## Sheet: Sheet1
Supplementary table 7B. IPA miRNA target filter results on differentially expressed miRNAs between V and NV in females
ID	Symbol	Expr Log Ratio	Source	Confidence	Gene Symbol	Assigned Expr Log Ratio
hsa-miR-124-3p	miR-124-3p (and other miRNAs w/seed AAGGCAC)	-4.037	TarBase,TargetScan Human,miRecords	Experimentally Observed,Moderate (predicted)	ABHD5	4.037
hsa-miR-124-3p	miR-124-3p (and other miRNAs w/seed AAGGCAC)	-4.037	TarBase,TargetScan Human,miRecords	Experimentally Observed,High (predicted)	ACAA2	4.037
hsa-miR-124-3p	miR-124-3p (and other miRNAs w/seed AAGGCAC)	-4.037	TargetScan Human	High (predicted)	ACADVL	4.037
hsa-miR-124-3p	miR-124-3p (and other miRNAs w/seed AAGGCAC)	-4.037	TargetScan Human	High (predicted)	ACP6	4.037
hsa-miR-124-3p	miR-124-3p (and other miRNAs w/seed AAGGCAC)	-4.037	TarBase,miRecords	Experimentally Observed	ACTR8	4.037
hsa-miR-124-3p	miR-124-3p (and other miRNAs w/seed AAGGCAC)	-4.037	TarBase,TargetScan Human,miRecords	Experimentally Observed,Moderate (predicted)	AHR	4.037
hsa-miR-124-3p	miR-124-3p (and other miRNAs w/seed AAGGCAC)	-4.037	TarBase,TargetScan Human,miRecords	Experimentally Observed,Moderate (predicted)	AHRR	4.037
hsa-miR-124-3p	miR-124-3p (and other miRNAs w/seed AAGGCAC)	-4.037	TarBase,TargetScan Human,miRecords	Experimentally Observed,Moderate (predicted)	AK2	4.037
hsa-miR-124-3p	miR-124-3p (and other miRNAs w/seed AAGGCAC)	-4.037	TarBase,TargetScan Human,miRecords	Experimentally Observed,Moderate (predicted)	ALDH9A1	4.037
hsa-miR-124-3p	miR-124-3p (and other miRNAs w/seed AAGGCAC)	-4.037	TargetScan Human	High (predicted)	ALG2	4.037
hsa-miR-124-3p	miR-124-3p (and other miRNAs w/seed AAGGCAC)	-4.037	TargetScan Human	High (predicted)	AMMECR1	4.037
hsa-miR-124-3p	miR-124-3p (and other miRNAs w/seed AAGGCAC)	-4.037	TarBase,TargetScan Human,miRecords	Experimentally Observed,Moderate (predicted)	ANKRD27	4.037
hsa-miR-124-3p	miR-124-3p (and other miRNAs w/seed AAGGCAC)	-4.037	TarBase,TargetScan Human	Experimentally Observed,Moderate (predicted)	ANXA8/ANXA8L1	4.037
hsa-miR-124-3p	miR-124-3p (and other miRNAs w/seed AAGGCAC)	-4.037	TarBase,TargetScan Human,miRecords	Experimentally Observed,High (predicted)	AP1M2	4.037
hsa-miR-124-3p	miR-124-3p (and other miRNAs w/seed AAGGCAC)	-4.037	TargetScan Human	High (predicted)	APBA3	4.037
hsa-miR-124-3p	miR-124-3p (and other miRNAs w/seed AAGGCAC)	-4.037	TarBase,TargetScan Human,miRecords	Experimentally Observed,High (predicted)	APEX2	4.037
hsa-miR-124-3p	miR-124-3p (and other miRNAs w/seed AAGGCAC)	-4.037	TargetScan Human	High (predicted)	APH1B	4.037
hsa-miR-124-3p	miR-124-3p (and other miRNAs w/seed AAGGCAC)	-4.037	TargetScan Human	High (predicted)	APLN	4.037
hsa-miR-124-3p	miR-124-3p (and other miRNAs w/seed AAGGCAC)	-4.037	TarBase,TargetScan Human,miRecords	Experimentally Observed,Moderate (predicted)	ARAF	4.037
hsa-miR-124-3p	miR-124-3p (and other miRNAs w/seed AAGGCAC)	-4.037	TarBase,TargetScan Human,miRecords	Experimentally Observed,Moderate (predicted)	ARFIP1	4.037
hsa-miR-124-3p	miR-124-3p (and other miRNAs w/seed AAGGCAC)	-4.037	TarBase,miRecords	Experimentally Observed	ARHGAP29	4.037
hsa-miR-124-3p	miR-124-3p (and other miRNAs w/seed AAGGCAC)	-4.037	TarBase,TargetScan Human,miRecords	Experimentally Observed,Moderate (predicted)	ARHGEF1	4.037
hsa-miR-124-3p	miR-124-3p (and other miRNAs w/seed AAGGCAC)	-4.037	TarBase,TargetScan Human,miRecords	Experimentally Observed,High (predicted)	ARPC1B	4.037
hsa-miR-124-3p	miR-124-3p (and other miRNAs w/seed AAGGCAC)	-4.037	TargetScan Human,miRecords	Experimentally Observed,Moderate (predicted)	ARRDC1	4.037
hsa-miR-124-3p	miR-124-3p (and other miRNAs w/seed AAGGCAC)	-4.037	TargetScan Human	High (predicted)	ASCC2	4.037
hsa-miR-124-3p	miR-124-3p (and other miRNAs w/seed AAGGCAC)	-4.037	TargetScan Human	High (predicted)	ASPA	4.037
hsa-miR-124-3p	miR-124-3p (and other miRNAs w/seed AAGGCAC)	-4.037	TarBase,TargetScan Human,miRecords	Experimentally Observed,High (predicted)	ASPRV1	4.037
hsa-miR-124-3p	miR-124-3p (and other miRNAs w/seed AAGGCAC)	-4.037	TarBase,TargetScan Human	Experimentally Observed,Moderate (predicted)	ATL3	4.037
hsa-miR-124-3p	miR-124-3p (and other miRNAs w/seed AAGGCAC)	-4.037	TarBase,TargetScan Human,miRecords	Experimentally Observed,High (predicted)	ATP6V0E1	4.037
hsa-miR-124-3p	miR-124-3p (and other miRNAs w/seed AAGGCAC)	-4.037	TargetScan Human	High (predicted)	ATP7A	4.037
hsa-miR-124-3p	miR-124-3p (and other miRNAs w/seed AAGGCAC)	-4.037	TarBase,TargetScan Human,miRecords	Experimentally Observed,High (predicted)	B4GALT1	4.037
hsa-miR-124-3p	miR-124-3p (and other miRNAs w/seed AAGGCAC)	-4.037	miRecords	Experimentally Observed	BDNF	4.037
hsa-miR-124-3p	miR-124-3p (and other miRNAs w/seed AAGGCAC)	-4.037	TarBase,TargetScan Human,miRecords	Experimentally Observed,High (predicted)	BLOC1S6	4.037
hsa-miR-124-3p	miR-124-3p (and other miRNAs w/seed AAGGCAC)	-4.037	TargetScan Human	High (predicted)	BMP6	4.037
hsa-miR-124-3p	miR-124-3p (and other miRNAs w/seed AAGGCAC)	-4.037	TarBase,miRecords	Experimentally Observed	BTG3	4.037
hsa-miR-124-3p	miR-124-3p (and other miRNAs w/seed AAGGCAC)	-4.037	TargetScan Human	High (predicted)	C11orf87	4.037
hsa-miR-124-3p	miR-124-3p (and other miRNAs w/seed AAGGCAC)	-4.037	TargetScan Human	High (predicted)	C20orf85	4.037
hsa-miR-124-3p	miR-124-3p (and other miRNAs w/seed AAGGCAC)	-4.037	TargetScan Human	High (predicted)	C2orf88	4.037
hsa-miR-124-3p	miR-124-3p (and other miRNAs w/seed AAGGCAC)	-4.037	TargetScan Human	High (predicted)	C3orf38	4.037
hsa-miR-124-3p	miR-124-3p (and other miRNAs w/seed AAGGCAC)	-4.037	TargetScan Human	High (predicted)	C4orf46	4.037
hsa-miR-124-3p	miR-124-3p (and other miRNAs w/seed AAGGCAC)	-4.037	miRecords	Experimentally Observed	CAPRIN2	4.037
hsa-miR-124-3p	miR-124-3p (and other miRNAs w/seed AAGGCAC)	-4.037	TargetScan Human	High (predicted)	CASQ2	4.037
hsa-miR-124-3p	miR-124-3p (and other miRNAs w/seed AAGGCAC)	-4.037	TarBase,TargetScan Human,miRecords	Experimentally Observed,Moderate (predicted)	CAV1	4.037
hsa-miR-124-3p	miR-124-3p (and other miRNAs w/seed AAGGCAC)	-4.037	TargetScan Human	High (predicted)	CBL	4.037
hsa-miR-124-3p	miR-124-3p (and other miRNAs w/seed AAGGCAC)	-4.037	TargetScan Human	High (predicted)	CBX2	4.037
hsa-miR-124-3p	miR-124-3p (and other miRNAs w/seed AAGGCAC)	-4.037	TargetScan Human	High (predicted)	CC2D1B	4.037
hsa-miR-124-3p	miR-124-3p (and other miRNAs w/seed AAGGCAC)	-4.037	TargetScan Human	High (predicted)	CCDC130	4.037
hsa-miR-124-3p	miR-124-3p (and other miRNAs w/seed AAGGCAC)	-4.037	TargetScan Human	High (predicted)	CCDC177	4.037
hsa-miR-124-3p	miR-124-3p (and other miRNAs w/seed AAGGCAC)	-4.037	TargetScan Human	High (predicted)	CCDC86	4.037
hsa-miR-124-3p	miR-124-3p (and other miRNAs w/seed AAGGCAC)	-4.037	TargetScan Human,miRecords	Experimentally Observed,Moderate (predicted)	CCL2	4.037
hsa-miR-124-3p	miR-124-3p (and other miRNAs w/seed AAGGCAC)	-4.037	TarBase,TargetScan Human,miRecords	Experimentally Observed,Moderate (predicted)	CCN2	4.037
hsa-miR-124-3p	miR-124-3p (and other miRNAs w/seed AAGGCAC)	-4.037	TargetScan Human	High (predicted)	CD151	4.037
hsa-miR-124-3p	miR-124-3p (and other miRNAs w/seed AAGGCAC)	-4.037	TarBase,TargetScan Human,miRecords	Experimentally Observed,High (predicted)	CD164	4.037
hsa-miR-124-3p	miR-124-3p (and other miRNAs w/seed AAGGCAC)	-4.037	TarBase,miRecords	Experimentally Observed	CD59	4.037
hsa-miR-124-3p	miR-124-3p (and other miRNAs w/seed AAGGCAC)	-4.037	TarBase	Experimentally Observed	CDC14B	4.037
hsa-miR-124-3p	miR-124-3p (and other miRNAs w/seed AAGGCAC)	-4.037	TarBase,miRecords	Experimentally Observed	CDCA7	4.037
hsa-miR-124-3p	miR-124-3p (and other miRNAs w/seed AAGGCAC)	-4.037	TarBase,TargetScan Human,miRecords	Experimentally Observed,Moderate (predicted)	CDCA7L	4.037
hsa-miR-124-3p	miR-124-3p (and other miRNAs w/seed AAGGCAC)	-4.037	miRecords	Experimentally Observed	CDK2	4.037
hsa-miR-124-3p	miR-124-3p (and other miRNAs w/seed AAGGCAC)	-4.037	TarBase,TargetScan Human,miRecords	Experimentally Observed,Moderate (predicted)	CDK4	4.037
hsa-miR-124-3p	miR-124-3p (and other miRNAs w/seed AAGGCAC)	-4.037	TarBase,TargetScan Human,miRecords	Experimentally Observed,Moderate (predicted)	CDK6	4.037
hsa-miR-124-3p	miR-124-3p (and other miRNAs w/seed AAGGCAC)	-4.037	TarBase,TargetScan Human,miRecords	Experimentally Observed,High (predicted)	CEBPA	4.037
hsa-miR-124-3p	miR-124-3p (and other miRNAs w/seed AAGGCAC)	-4.037	TarBase,TargetScan Human,miRecords	Experimentally Observed,High (predicted)	CERS2	4.037
hsa-miR-124-3p	miR-124-3p (and other miRNAs w/seed AAGGCAC)	-4.037	TargetScan Human	High (predicted)	CHIC1	4.037
hsa-miR-124-3p	miR-124-3p (and other miRNAs w/seed AAGGCAC)	-4.037	TargetScan Human,miRecords	Experimentally Observed,Moderate (predicted)	CHODL	4.037
hsa-miR-124-3p	miR-124-3p (and other miRNAs w/seed AAGGCAC)	-4.037	TarBase,TargetScan Human,miRecords	Experimentally Observed,High (predicted)	CHP1	4.037
hsa-miR-124-3p	miR-124-3p (and other miRNAs w/seed AAGGCAC)	-4.037	TarBase,TargetScan Human,miRecords	Experimentally Observed,Moderate (predicted)	CHST14	4.037
hsa-miR-124-3p	miR-124-3p (and other miRNAs w/seed AAGGCAC)	-4.037	TarBase,TargetScan Human,miRecords	Experimentally Observed,High (predicted)	CHSY1	4.037
hsa-miR-124-3p	miR-124-3p (and other miRNAs w/seed AAGGCAC)	-4.037	TarBase,miRecords	Experimentally Observed	CLDND1	4.037
hsa-miR-124-3p	miR-124-3p (and other miRNAs w/seed AAGGCAC)	-4.037	TargetScan Human	High (predicted)	CMTM7	4.037
hsa-miR-124-3p	miR-124-3p (and other miRNAs w/seed AAGGCAC)	-4.037	TargetScan Human	High (predicted)	CNEP1R1	4.037
hsa-miR-124-3p	miR-124-3p (and other miRNAs w/seed AAGGCAC)	-4.037	TargetScan Human	High (predicted)	CNTF	4.037
hsa-miR-124-3p	miR-124-3p (and other miRNAs w/seed AAGGCAC)	-4.037	TargetScan Human	High (predicted)	COL4A1	4.037
hsa-miR-124-3p	miR-124-3p (and other miRNAs w/seed AAGGCAC)	-4.037	TarBase,TargetScan Human,miRecords	Experimentally Observed,Moderate (predicted)	CPNE3	4.037
hsa-miR-124-3p	miR-124-3p (and other miRNAs w/seed AAGGCAC)	-4.037	TargetScan Human	High (predicted)	CPT1A	4.037
hsa-miR-124-3p	miR-124-3p (and other miRNAs w/seed AAGGCAC)	-4.037	TarBase,TargetScan Human,miRecords	Experimentally Observed,Moderate (predicted)	CREB3L2	4.037
hsa-miR-124-3p	miR-124-3p (and other miRNAs w/seed AAGGCAC)	-4.037	TargetScan Human	High (predicted)	CREBRF	4.037
hsa-miR-124-3p	miR-124-3p (and other miRNAs w/seed AAGGCAC)	-4.037	TargetScan Human	High (predicted)	CRTC3	4.037
hsa-miR-124-3p	miR-124-3p (and other miRNAs w/seed AAGGCAC)	-4.037	TargetScan Human	High (predicted)	CRYBG3	4.037
hsa-miR-124-3p	miR-124-3p (and other miRNAs w/seed AAGGCAC)	-4.037	TargetScan Human	High (predicted)	CSPP1	4.037
hsa-miR-124-3p	miR-124-3p (and other miRNAs w/seed AAGGCAC)	-4.037	TarBase,TargetScan Human,miRecords	Experimentally Observed,High (predicted)	CTDSP1	4.037
hsa-miR-124-3p	miR-124-3p (and other miRNAs w/seed AAGGCAC)	-4.037	TarBase,TargetScan Human,miRecords	Experimentally Observed,High (predicted)	CTDSP2	4.037
hsa-miR-124-3p	miR-124-3p (and other miRNAs w/seed AAGGCAC)	-4.037	TargetScan Human	High (predicted)	CTDSPL	4.037
hsa-miR-124-3p	miR-124-3p (and other miRNAs w/seed AAGGCAC)	-4.037	TarBase,TargetScan Human,miRecords	Experimentally Observed,High (predicted)	CTNND1	4.037
hsa-miR-124-3p	miR-124-3p (and other miRNAs w/seed AAGGCAC)	-4.037	TargetScan Human	High (predicted)	CTNS	4.037
hsa-miR-124-3p	miR-124-3p (and other miRNAs w/seed AAGGCAC)	-4.037	TargetScan Human	High (predicted)	CTSH	4.037
hsa-miR-124-3p	miR-124-3p (and other miRNAs w/seed AAGGCAC)	-4.037	TargetScan Human	High (predicted)	CXADR	4.037
hsa-miR-124-3p	miR-124-3p (and other miRNAs w/seed AAGGCAC)	-4.037	TargetScan Human	High (predicted)	CYB5A	4.037
hsa-miR-124-3p	miR-124-3p (and other miRNAs w/seed AAGGCAC)	-4.037	TarBase,miRecords	Experimentally Observed	CYP1B1	4.037
hsa-miR-124-3p	miR-124-3p (and other miRNAs w/seed AAGGCAC)	-4.037	TargetScan Human	High (predicted)	CYP4V2	4.037
hsa-miR-124-3p	miR-124-3p (and other miRNAs w/seed AAGGCAC)	-4.037	TarBase,miRecords	Experimentally Observed	DCTD	4.037
hsa-miR-124-3p	miR-124-3p (and other miRNAs w/seed AAGGCAC)	-4.037	TargetScan Human	High (predicted)	DDX3X	4.037
hsa-miR-124-3p	miR-124-3p (and other miRNAs w/seed AAGGCAC)	-4.037	TargetScan Human	High (predicted)	DDX6	4.037
hsa-miR-124-3p	miR-124-3p (and other miRNAs w/seed AAGGCAC)	-4.037	TarBase,TargetScan Human,miRecords	Experimentally Observed,Moderate (predicted)	DEPDC1	4.037
hsa-miR-124-3p	miR-124-3p (and other miRNAs w/seed AAGGCAC)	-4.037	TarBase,TargetScan Human,miRecords	Experimentally Observed,Moderate (predicted)	DFFB	4.037
hsa-miR-124-3p	miR-124-3p (and other miRNAs w/seed AAGGCAC)	-4.037	TarBase,TargetScan Human,miRecords	Experimentally Observed,Moderate (predicted)	DHCR24	4.037
hsa-miR-124-3p	miR-124-3p (and other miRNAs w/seed AAGGCAC)	-4.037	TargetScan Human	High (predicted)	DHRS1	4.037
hsa-miR-124-3p	miR-124-3p (and other miRNAs w/seed AAGGCAC)	-4.037	TargetScan Human	High (predicted)	DIPK2A	4.037
hsa-miR-124-3p	miR-124-3p (and other miRNAs w/seed AAGGCAC)	-4.037	TargetScan Human,miRecords	Experimentally Observed,Moderate (predicted)	DLX2	4.037
hsa-miR-124-3p	miR-124-3p (and other miRNAs w/seed AAGGCAC)	-4.037	TargetScan Human	High (predicted)	DLX5	4.037
hsa-miR-124-3p	miR-124-3p (and other miRNAs w/seed AAGGCAC)	-4.037	TargetScan Human	High (predicted)	DMRTA1	4.037
hsa-miR-124-3p	miR-124-3p (and other miRNAs w/seed AAGGCAC)	-4.037	TarBase,TargetScan Human,miRecords	Experimentally Observed,High (predicted)	DNAJC1	4.037
hsa-miR-124-3p	miR-124-3p (and other miRNAs w/seed AAGGCAC)	-4.037	TargetScan Human	High (predicted)	DNAJC25	4.037
hsa-miR-124-3p	miR-124-3p (and other miRNAs w/seed AAGGCAC)	-4.037	TargetScan Human,miRecords	Experimentally Observed,High (predicted)	DNAJC25-GNG10	4.037
hsa-miR-124-3p	miR-124-3p (and other miRNAs w/seed AAGGCAC)	-4.037	TarBase,TargetScan Human,miRecords	Experimentally Observed,Moderate (predicted)	DNM2	4.037
hsa-miR-124-3p	miR-124-3p (and other miRNAs w/seed AAGGCAC)	-4.037	TarBase,TargetScan Human,miRecords	Experimentally Observed,Moderate (predicted)	DRAM1	4.037
hsa-miR-124-3p	miR-124-3p (and other miRNAs w/seed AAGGCAC)	-4.037	TargetScan Human	High (predicted)	DUSP15	4.037
hsa-miR-124-3p	miR-124-3p (and other miRNAs w/seed AAGGCAC)	-4.037	TarBase,miRecords	Experimentally Observed	DVL2	4.037
hsa-miR-124-3p	miR-124-3p (and other miRNAs w/seed AAGGCAC)	-4.037	TargetScan Human,miRecords	Experimentally Observed,Moderate (predicted)	E2F5	4.037
hsa-miR-124-3p	miR-124-3p (and other miRNAs w/seed AAGGCAC)	-4.037	TarBase,TargetScan Human,miRecords	Experimentally Observed,High (predicted)	ECI2	4.037
hsa-miR-124-3p	miR-124-3p (and other miRNAs w/seed AAGGCAC)	-4.037	TargetScan Human	High (predicted)	EDEM1	4.037
hsa-miR-124-3p	miR-124-3p (and other miRNAs w/seed AAGGCAC)	-4.037	Ingenuity Expert Findings,TargetScan Human	Experimentally Observed,Moderate (predicted)	EGR1	4.037
hsa-miR-124-3p	miR-124-3p (and other miRNAs w/seed AAGGCAC)	-4.037	TargetScan Human	High (predicted)	EIF3B	4.037
hsa-miR-124-3p	miR-124-3p (and other miRNAs w/seed AAGGCAC)	-4.037	TarBase,TargetScan Human,miRecords	Experimentally Observed,Moderate (predicted)	ELF4	4.037
hsa-miR-124-3p	miR-124-3p (and other miRNAs w/seed AAGGCAC)	-4.037	TargetScan Human,miRecords	Experimentally Observed,High (predicted)	ELK3	4.037
hsa-miR-124-3p	miR-124-3p (and other miRNAs w/seed AAGGCAC)	-4.037	TarBase,miRecords	Experimentally Observed	ELOVL1	4.037
hsa-miR-124-3p	miR-124-3p (and other miRNAs w/seed AAGGCAC)	-4.037	TarBase,TargetScan Human	Experimentally Observed,Moderate (predicted)	ELOVL5	4.037
hsa-miR-124-3p	miR-124-3p (and other miRNAs w/seed AAGGCAC)	-4.037	TargetScan Human	High (predicted)	EML6	4.037
hsa-miR-124-3p	miR-124-3p (and other miRNAs w/seed AAGGCAC)	-4.037	TarBase,TargetScan Human,miRecords	Experimentally Observed,Moderate (predicted)	ENDOD1	4.037
hsa-miR-124-3p	miR-124-3p (and other miRNAs w/seed AAGGCAC)	-4.037	TargetScan Human	High (predicted)	EPHX4	4.037
hsa-miR-124-3p	miR-124-3p (and other miRNAs w/seed AAGGCAC)	-4.037	TargetScan Human	High (predicted)	EPS8	4.037
hsa-miR-124-3p	miR-124-3p (and other miRNAs w/seed AAGGCAC)	-4.037	miRecords	Experimentally Observed	ERH	4.037
hsa-miR-124-3p	miR-124-3p (and other miRNAs w/seed AAGGCAC)	-4.037	TargetScan Human	High (predicted)	EVI5	4.037
hsa-miR-124-3p	miR-124-3p (and other miRNAs w/seed AAGGCAC)	-4.037	TarBase,TargetScan Human,miRecords	Experimentally Observed,High (predicted)	EYA4	4.037
hsa-miR-124-3p	miR-124-3p (and other miRNAs w/seed AAGGCAC)	-4.037	TarBase,TargetScan Human,miRecords	Experimentally Observed,High (predicted)	F11R	4.037
hsa-miR-124-3p	miR-124-3p (and other miRNAs w/seed AAGGCAC)	-4.037	TargetScan Human,miRecords	Experimentally Observed,Moderate (predicted)	FA2H	4.037
hsa-miR-124-3p	miR-124-3p (and other miRNAs w/seed AAGGCAC)	-4.037	miRecords	Experimentally Observed	FAM104A	4.037
hsa-miR-124-3p	miR-124-3p (and other miRNAs w/seed AAGGCAC)	-4.037	TargetScan Human	High (predicted)	FAM133A	4.037
hsa-miR-124-3p	miR-124-3p (and other miRNAs w/seed AAGGCAC)	-4.037	miRecords	Experimentally Observed	Fam177a/Fam177a2	4.037
hsa-miR-124-3p	miR-124-3p (and other miRNAs w/seed AAGGCAC)	-4.037	TarBase,miRecords	Experimentally Observed	FAM177A1	4.037
hsa-miR-124-3p	miR-124-3p (and other miRNAs w/seed AAGGCAC)	-4.037	TarBase,miRecords	Experimentally Observed	FAM83H	4.037
hsa-miR-124-3p	miR-124-3p (and other miRNAs w/seed AAGGCAC)	-4.037	TargetScan Human	High (predicted)	FAR1	4.037
hsa-miR-124-3p	miR-124-3p (and other miRNAs w/seed AAGGCAC)	-4.037	TargetScan Human	High (predicted)	FBLIM1	4.037
hsa-miR-124-3p	miR-124-3p (and other miRNAs w/seed AAGGCAC)	-4.037	TargetScan Human	High (predicted)	FBXO38	4.037
hsa-miR-124-3p	miR-124-3p (and other miRNAs w/seed AAGGCAC)	-4.037	TarBase,TargetScan Human,miRecords	Experimentally Observed,Moderate (predicted)	FCHO2	4.037
hsa-miR-124-3p	miR-124-3p (and other miRNAs w/seed AAGGCAC)	-4.037	TargetScan Human	High (predicted)	FLOT1	4.037
hsa-miR-124-3p	miR-124-3p (and other miRNAs w/seed AAGGCAC)	-4.037	TargetScan Human	High (predicted)	FLOT2	4.037
hsa-miR-124-3p	miR-124-3p (and other miRNAs w/seed AAGGCAC)	-4.037	TarBase,miRecords	Experimentally Observed	FOXA2	4.037
hsa-miR-124-3p	miR-124-3p (and other miRNAs w/seed AAGGCAC)	-4.037	TargetScan Human	High (predicted)	FOXQ1	4.037
hsa-miR-124-3p	miR-124-3p (and other miRNAs w/seed AAGGCAC)	-4.037	TargetScan Human	High (predicted)	FPGS	4.037
hsa-miR-124-3p	miR-124-3p (and other miRNAs w/seed AAGGCAC)	-4.037	TargetScan Human	High (predicted)	FRMD4B	4.037
hsa-miR-124-3p	miR-124-3p (and other miRNAs w/seed AAGGCAC)	-4.037	TargetScan Human	High (predicted)	FRMD8	4.037
hsa-miR-124-3p	miR-124-3p (and other miRNAs w/seed AAGGCAC)	-4.037	TargetScan Human	High (predicted)	FZD4	4.037
hsa-miR-124-3p	miR-124-3p (and other miRNAs w/seed AAGGCAC)	-4.037	TarBase,TargetScan Human,miRecords	Experimentally Observed,High (predicted)	G3BP1	4.037
hsa-miR-124-3p	miR-124-3p (and other miRNAs w/seed AAGGCAC)	-4.037	TargetScan Human	High (predicted)	GALNT10	4.037
hsa-miR-124-3p	miR-124-3p (and other miRNAs w/seed AAGGCAC)	-4.037	TarBase	Experimentally Observed	GAS2L1	4.037
hsa-miR-124-3p	miR-124-3p (and other miRNAs w/seed AAGGCAC)	-4.037	TargetScan Human	High (predicted)	GATA6	4.037
hsa-miR-124-3p	miR-124-3p (and other miRNAs w/seed AAGGCAC)	-4.037	TargetScan Human	High (predicted)	GGA2	4.037
hsa-miR-124-3p	miR-124-3p (and other miRNAs w/seed AAGGCAC)	-4.037	TarBase,TargetScan Human,miRecords	Experimentally Observed,High (predicted)	GINM1	4.037
hsa-miR-124-3p	miR-124-3p (and other miRNAs w/seed AAGGCAC)	-4.037	Ingenuity Expert Findings,TargetScan Human	Experimentally Observed,Moderate (predicted)	GLI3	4.037
hsa-miR-124-3p	miR-124-3p (and other miRNAs w/seed AAGGCAC)	-4.037	TarBase,TargetScan Human,miRecords	Experimentally Observed,High (predicted)	GMCL1	4.037
hsa-miR-124-3p	miR-124-3p (and other miRNAs w/seed AAGGCAC)	-4.037	TargetScan Human	High (predicted)	GMNC	4.037
hsa-miR-124-3p	miR-124-3p (and other miRNAs w/seed AAGGCAC)	-4.037	TarBase,miRecords	Experimentally Observed	GNAI3	4.037
hsa-miR-124-3p	miR-124-3p (and other miRNAs w/seed AAGGCAC)	-4.037	TarBase,TargetScan Human	Experimentally Observed,High (predicted)	GNG10	4.037
hsa-miR-124-3p	miR-124-3p (and other miRNAs w/seed AAGGCAC)	-4.037	TargetScan Human	High (predicted)	GNG2	4.037
hsa-miR-124-3p	miR-124-3p (and other miRNAs w/seed AAGGCAC)	-4.037	TargetScan Human	High (predicted)	GPAM	4.037
hsa-miR-124-3p	miR-124-3p (and other miRNAs w/seed AAGGCAC)	-4.037	TargetScan Human	High (predicted)	GPR119	4.037
hsa-miR-124-3p	miR-124-3p (and other miRNAs w/seed AAGGCAC)	-4.037	TargetScan Human	High (predicted)	GPT2	4.037
hsa-miR-124-3p	miR-124-3p (and other miRNAs w/seed AAGGCAC)	-4.037	Ingenuity Expert Findings	Experimentally Observed	GSK3B	4.037
hsa-miR-124-3p	miR-124-3p (and other miRNAs w/seed AAGGCAC)	-4.037	TarBase,TargetScan Human,miRecords	Experimentally Observed,Moderate (predicted)	GSN	4.037
hsa-miR-124-3p	miR-124-3p (and other miRNAs w/seed AAGGCAC)	-4.037	TargetScan Human	High (predicted)	GSTK1	4.037
hsa-miR-124-3p	miR-124-3p (and other miRNAs w/seed AAGGCAC)	-4.037	TarBase,TargetScan Human,miRecords	Experimentally Observed,Moderate (predicted)	GTPBP8	4.037
hsa-miR-124-3p	miR-124-3p (and other miRNAs w/seed AAGGCAC)	-4.037	TargetScan Human	High (predicted)	GXYLT1	4.037
hsa-miR-124-3p	miR-124-3p (and other miRNAs w/seed AAGGCAC)	-4.037	TarBase,TargetScan Human,miRecords	Experimentally Observed,Moderate (predicted)	HADH	4.037
hsa-miR-124-3p	miR-124-3p (and other miRNAs w/seed AAGGCAC)	-4.037	TarBase,miRecords	Experimentally Observed	HADHB	4.037
hsa-miR-124-3p	miR-124-3p (and other miRNAs w/seed AAGGCAC)	-4.037	Ingenuity Expert Findings,TargetScan Human	Experimentally Observed,Moderate (predicted)	HDAC4	4.037
hsa-miR-124-3p	miR-124-3p (and other miRNAs w/seed AAGGCAC)	-4.037	Ingenuity Expert Findings	Experimentally Observed	HDAC5	4.037
hsa-miR-124-3p	miR-124-3p (and other miRNAs w/seed AAGGCAC)	-4.037	TarBase,miRecords	Experimentally Observed	HEBP2	4.037
hsa-miR-124-3p	miR-124-3p (and other miRNAs w/seed AAGGCAC)	-4.037	TargetScan Human	High (predicted)	HECTD2	4.037
hsa-miR-124-3p	miR-124-3p (and other miRNAs w/seed AAGGCAC)	-4.037	miRecords	Experimentally Observed	HES1	4.037
hsa-miR-124-3p	miR-124-3p (and other miRNAs w/seed AAGGCAC)	-4.037	TargetScan Human	High (predicted)	HLA-DPB1	4.037
hsa-miR-124-3p	miR-124-3p (and other miRNAs w/seed AAGGCAC)	-4.037	TargetScan Human	High (predicted)	HRCT1	4.037
hsa-miR-124-3p	miR-124-3p (and other miRNAs w/seed AAGGCAC)	-4.037	TarBase,TargetScan Human,miRecords	Experimentally Observed,Moderate (predicted)	HTATIP2	4.037
hsa-miR-124-3p	miR-124-3p (and other miRNAs w/seed AAGGCAC)	-4.037	TargetScan Human	High (predicted)	IAPP	4.037
hsa-miR-124-3p	miR-124-3p (and other miRNAs w/seed AAGGCAC)	-4.037	TarBase,TargetScan Human,miRecords	Experimentally Observed,Moderate (predicted)	IFRD2	4.037
hsa-miR-124-3p	miR-124-3p (and other miRNAs w/seed AAGGCAC)	-4.037	TargetScan Human	High (predicted)	IL11	4.037
hsa-miR-124-3p	miR-124-3p (and other miRNAs w/seed AAGGCAC)	-4.037	TarBase,TargetScan Human,miRecords	Experimentally Observed,Moderate (predicted)	INO80C	4.037
hsa-miR-124-3p	miR-124-3p (and other miRNAs w/seed AAGGCAC)	-4.037	TarBase,TargetScan Human,miRecords	Experimentally Observed,High (predicted)	IQGAP1	4.037
hsa-miR-124-3p	miR-124-3p (and other miRNAs w/seed AAGGCAC)	-4.037	TarBase,TargetScan Human,miRecords	Experimentally Observed,High (predicted)	ITGB1	4.037
hsa-miR-124-3p	miR-124-3p (and other miRNAs w/seed AAGGCAC)	-4.037	TargetScan Human	High (predicted)	ITGB3	4.037
hsa-miR-124-3p	miR-124-3p (and other miRNAs w/seed AAGGCAC)	-4.037	TarBase,TargetScan Human,miRecords	Experimentally Observed,Moderate (predicted)	ITPRID2	4.037
hsa-miR-124-3p	miR-124-3p (and other miRNAs w/seed AAGGCAC)	-4.037	TargetScan Human	High (predicted)	JADE1	4.037
hsa-miR-124-3p	miR-124-3p (and other miRNAs w/seed AAGGCAC)	-4.037	TargetScan Human,miRecords	Experimentally Observed,Moderate (predicted)	JAG1	4.037
hsa-miR-124-3p	miR-124-3p (and other miRNAs w/seed AAGGCAC)	-4.037	miRecords	Experimentally Observed	JAKMIP1	4.037
hsa-miR-124-3p	miR-124-3p (and other miRNAs w/seed AAGGCAC)	-4.037	TarBase,TargetScan Human,miRecords	Experimentally Observed,High (predicted)	KANK1	4.037
hsa-miR-124-3p	miR-124-3p (and other miRNAs w/seed AAGGCAC)	-4.037	TarBase,TargetScan Human,miRecords	Experimentally Observed,High (predicted)	KATNA1	4.037
hsa-miR-124-3p	miR-124-3p (and other miRNAs w/seed AAGGCAC)	-4.037	TargetScan Human	High (predicted)	KCNK10	4.037
hsa-miR-124-3p	miR-124-3p (and other miRNAs w/seed AAGGCAC)	-4.037	TargetScan Human	High (predicted)	KCNK2	4.037
hsa-miR-124-3p	miR-124-3p (and other miRNAs w/seed AAGGCAC)	-4.037	TargetScan Human	High (predicted)	KIAA0040	4.037
hsa-miR-124-3p	miR-124-3p (and other miRNAs w/seed AAGGCAC)	-4.037	TargetScan Human	High (predicted)	KIAA1671	4.037
hsa-miR-124-3p	miR-124-3p (and other miRNAs w/seed AAGGCAC)	-4.037	TargetScan Human	High (predicted)	KIF13B	4.037
hsa-miR-124-3p	miR-124-3p (and other miRNAs w/seed AAGGCAC)	-4.037	miRecords	Experimentally Observed	KLF15	4.037
hsa-miR-124-3p	miR-124-3p (and other miRNAs w/seed AAGGCAC)	-4.037	TarBase,TargetScan Human,miRecords	Experimentally Observed,High (predicted)	KLHL24	4.037
hsa-miR-124-3p	miR-124-3p (and other miRNAs w/seed AAGGCAC)	-4.037	TarBase,TargetScan Human,miRecords	Experimentally Observed,High (predicted)	LAMC1	4.037
hsa-miR-124-3p	miR-124-3p (and other miRNAs w/seed AAGGCAC)	-4.037	TargetScan Human	High (predicted)	LCOR	4.037
hsa-miR-124-3p	miR-124-3p (and other miRNAs w/seed AAGGCAC)	-4.037	miRecords	Experimentally Observed	LDLR	4.037
hsa-miR-124-3p	miR-124-3p (and other miRNAs w/seed AAGGCAC)	-4.037	TarBase,TargetScan Human,miRecords	Experimentally Observed,Moderate (predicted)	LDLRAP1	4.037
hsa-miR-124-3p	miR-124-3p (and other miRNAs w/seed AAGGCAC)	-4.037	TargetScan Human	High (predicted)	LEPROT	4.037
hsa-miR-124-3p	miR-124-3p (and other miRNAs w/seed AAGGCAC)	-4.037	TargetScan Human	High (predicted)	LHX2	4.037
hsa-miR-124-3p	miR-124-3p (and other miRNAs w/seed AAGGCAC)	-4.037	TargetScan Human	High (predicted)	LHX9	4.037
hsa-miR-124-3p	miR-124-3p (and other miRNAs w/seed AAGGCAC)	-4.037	TarBase,miRecords	Experimentally Observed	LIMCH1	4.037
hsa-miR-124-3p	miR-124-3p (and other miRNAs w/seed AAGGCAC)	-4.037	TargetScan Human	High (predicted)	LINC01560	4.037
hsa-miR-124-3p	miR-124-3p (and other miRNAs w/seed AAGGCAC)	-4.037	TarBase,TargetScan Human,miRecords	Experimentally Observed,High (predicted)	LITAF	4.037
hsa-miR-124-3p	miR-124-3p (and other miRNAs w/seed AAGGCAC)	-4.037	TargetScan Human	High (predicted)	LMAN2L	4.037
hsa-miR-124-3p	miR-124-3p (and other miRNAs w/seed AAGGCAC)	-4.037	TarBase,miRecords	Experimentally Observed	LMNB1	4.037
hsa-miR-124-3p	miR-124-3p (and other miRNAs w/seed AAGGCAC)	-4.037	TargetScan Human	High (predicted)	LPP	4.037
hsa-miR-124-3p	miR-124-3p (and other miRNAs w/seed AAGGCAC)	-4.037	TarBase,TargetScan Human,miRecords	Experimentally Observed,High (predicted)	LRRC1	4.037
hsa-miR-124-3p	miR-124-3p (and other miRNAs w/seed AAGGCAC)	-4.037	TargetScan Human	High (predicted)	LRRC57	4.037
hsa-miR-124-3p	miR-124-3p (and other miRNAs w/seed AAGGCAC)	-4.037	TarBase,TargetScan Human,miRecords	Experimentally Observed,High (predicted)	LRRC58	4.037
hsa-miR-124-3p	miR-124-3p (and other miRNAs w/seed AAGGCAC)	-4.037	TargetScan Human	High (predicted)	LYSMD3	4.037
hsa-miR-124-3p	miR-124-3p (and other miRNAs w/seed AAGGCAC)	-4.037	TarBase,miRecords	Experimentally Observed	MAD2L2	4.037
hsa-miR-124-3p	miR-124-3p (and other miRNAs w/seed AAGGCAC)	-4.037	TarBase,TargetScan Human	Experimentally Observed,High (predicted)	MAGT1	4.037
hsa-miR-124-3p	miR-124-3p (and other miRNAs w/seed AAGGCAC)	-4.037	TarBase,TargetScan Human,miRecords	Experimentally Observed,High (predicted)	MAN2A1	4.037
hsa-miR-124-3p	miR-124-3p (and other miRNAs w/seed AAGGCAC)	-4.037	TargetScan Human	High (predicted)	MANBAL	4.037
hsa-miR-124-3p	miR-124-3p (and other miRNAs w/seed AAGGCAC)	-4.037	TargetScan Human	High (predicted)	MAP2K4	4.037
hsa-miR-124-3p	miR-124-3p (and other miRNAs w/seed AAGGCAC)	-4.037	TargetScan Human	High (predicted)	MAP3K2	4.037
hsa-miR-124-3p	miR-124-3p (and other miRNAs w/seed AAGGCAC)	-4.037	TarBase,TargetScan Human,miRecords	Experimentally Observed,High (predicted)	MAPK14	4.037
hsa-miR-124-3p	miR-124-3p (and other miRNAs w/seed AAGGCAC)	-4.037	TarBase,miRecords	Experimentally Observed	MAPK1IP1L	4.037
hsa-miR-124-3p	miR-124-3p (and other miRNAs w/seed AAGGCAC)	-4.037	TargetScan Human	High (predicted)	MARVELD1	4.037
hsa-miR-124-3p	miR-124-3p (and other miRNAs w/seed AAGGCAC)	-4.037	TargetScan Human	High (predicted)	MCUR1	4.037
hsa-miR-124-3p	miR-124-3p (and other miRNAs w/seed AAGGCAC)	-4.037	TarBase,TargetScan Human,miRecords	Experimentally Observed,Moderate (predicted)	MDFIC	4.037
hsa-miR-124-3p	miR-124-3p (and other miRNAs w/seed AAGGCAC)	-4.037	TargetScan Human	High (predicted)	MDK	4.037
hsa-miR-124-3p	miR-124-3p (and other miRNAs w/seed AAGGCAC)	-4.037	TargetScan Human	High (predicted)	MED20	4.037
hsa-miR-124-3p	miR-124-3p (and other miRNAs w/seed AAGGCAC)	-4.037	TargetScan Human	High (predicted)	MIB1	4.037
hsa-miR-124-3p	miR-124-3p (and other miRNAs w/seed AAGGCAC)	-4.037	TargetScan Human	High (predicted)	MITF	4.037
hsa-miR-124-3p	miR-124-3p (and other miRNAs w/seed AAGGCAC)	-4.037	miRecords	Experimentally Observed	MMADHC	4.037
hsa-miR-124-3p	miR-124-3p (and other miRNAs w/seed AAGGCAC)	-4.037	TargetScan Human	High (predicted)	MORC4	4.037
hsa-miR-124-3p	miR-124-3p (and other miRNAs w/seed AAGGCAC)	-4.037	TarBase,miRecords	Experimentally Observed	MPHOSPH9	4.037
hsa-miR-124-3p	miR-124-3p (and other miRNAs w/seed AAGGCAC)	-4.037	TargetScan Human	High (predicted)	MRI1	4.037
hsa-miR-124-3p	miR-124-3p (and other miRNAs w/seed AAGGCAC)	-4.037	TargetScan Human	High (predicted)	MSRA	4.037
hsa-miR-124-3p	miR-124-3p (and other miRNAs w/seed AAGGCAC)	-4.037	TarBase,TargetScan Human,miRecords	Experimentally Observed,Moderate (predicted)	MTMR6	4.037
hsa-miR-124-3p	miR-124-3p (and other miRNAs w/seed AAGGCAC)	-4.037	TarBase,miRecords	Experimentally Observed	MTPN	4.037
hsa-miR-124-3p	miR-124-3p (and other miRNAs w/seed AAGGCAC)	-4.037	TargetScan Human	High (predicted)	MXD1	4.037
hsa-miR-124-3p	miR-124-3p (and other miRNAs w/seed AAGGCAC)	-4.037	TarBase,TargetScan Human,miRecords	Experimentally Observed,Moderate (predicted)	MYH9	4.037
hsa-miR-124-3p	miR-124-3p (and other miRNAs w/seed AAGGCAC)	-4.037	TargetScan Human,miRecords	Experimentally Observed,Moderate (predicted)	MYO10	4.037
hsa-miR-124-3p	miR-124-3p (and other miRNAs w/seed AAGGCAC)	-4.037	TargetScan Human	High (predicted)	MYORG	4.037
hsa-miR-124-3p	miR-124-3p (and other miRNAs w/seed AAGGCAC)	-4.037	TargetScan Human	High (predicted)	MYZAP	4.037
hsa-miR-124-3p	miR-124-3p (and other miRNAs w/seed AAGGCAC)	-4.037	TarBase,miRecords	Experimentally Observed	NAA15	4.037
hsa-miR-124-3p	miR-124-3p (and other miRNAs w/seed AAGGCAC)	-4.037	TargetScan Human	High (predicted)	NAT8L	4.037
hsa-miR-124-3p	miR-124-3p (and other miRNAs w/seed AAGGCAC)	-4.037	TarBase,TargetScan Human,miRecords	Experimentally Observed,High (predicted)	NECAP2	4.037
hsa-miR-124-3p	miR-124-3p (and other miRNAs w/seed AAGGCAC)	-4.037	TarBase,TargetScan Human,miRecords	Experimentally Observed,Moderate (predicted)	NEK6	4.037
hsa-miR-124-3p	miR-124-3p (and other miRNAs w/seed AAGGCAC)	-4.037	TarBase,TargetScan Human,miRecords	Experimentally Observed,Moderate (predicted)	NEK9	4.037
hsa-miR-124-3p	miR-124-3p (and other miRNAs w/seed AAGGCAC)	-4.037	miRecords	Experimentally Observed	NEUROD1	4.037
hsa-miR-124-3p	miR-124-3p (and other miRNAs w/seed AAGGCAC)	-4.037	TargetScan Human,miRecords	Experimentally Observed,High (predicted)	NFATC1	4.037
hsa-miR-124-3p	miR-124-3p (and other miRNAs w/seed AAGGCAC)	-4.037	TargetScan Human	High (predicted)	NFIB	4.037
hsa-miR-124-3p	miR-124-3p (and other miRNAs w/seed AAGGCAC)	-4.037	TarBase,TargetScan Human,miRecords	Experimentally Observed,Moderate (predicted)	NFIC	4.037
hsa-miR-124-3p	miR-124-3p (and other miRNAs w/seed AAGGCAC)	-4.037	TarBase,TargetScan Human,miRecords	Experimentally Observed,High (predicted)	NIBAN2	4.037
hsa-miR-124-3p	miR-124-3p (and other miRNAs w/seed AAGGCAC)	-4.037	TargetScan Human,miRecords	Experimentally Observed,Moderate (predicted)	NID1	4.037
hsa-miR-124-3p	miR-124-3p (and other miRNAs w/seed AAGGCAC)	-4.037	TarBase,TargetScan Human,miRecords	Experimentally Observed,High (predicted)	NME4	4.037
hsa-miR-124-3p	miR-124-3p (and other miRNAs w/seed AAGGCAC)	-4.037	TarBase,TargetScan Human,miRecords	Experimentally Observed,High (predicted)	OAF	4.037
hsa-miR-124-3p	miR-124-3p (and other miRNAs w/seed AAGGCAC)	-4.037	TarBase,miRecords	Experimentally Observed	OSBPL8	4.037
hsa-miR-124-3p	miR-124-3p (and other miRNAs w/seed AAGGCAC)	-4.037	TargetScan Human	High (predicted)	OVOL2	4.037
hsa-miR-124-3p	miR-124-3p (and other miRNAs w/seed AAGGCAC)	-4.037	TargetScan Human	High (predicted)	PACRG-AS3	4.037
hsa-miR-124-3p	miR-124-3p (and other miRNAs w/seed AAGGCAC)	-4.037	TarBase,TargetScan Human,miRecords	Experimentally Observed,Moderate (predicted)	PAPSS2	4.037
hsa-miR-124-3p	miR-124-3p (and other miRNAs w/seed AAGGCAC)	-4.037	TargetScan Human	High (predicted)	PAQR8	4.037
hsa-miR-124-3p	miR-124-3p (and other miRNAs w/seed AAGGCAC)	-4.037	TargetScan Human	High (predicted)	PAQR9	4.037
hsa-miR-124-3p	miR-124-3p (and other miRNAs w/seed AAGGCAC)	-4.037	TargetScan Human	High (predicted)	PARP14	4.037
hsa-miR-124-3p	miR-124-3p (and other miRNAs w/seed AAGGCAC)	-4.037	TarBase,TargetScan Human,miRecords	Experimentally Observed,High (predicted)	PARP16	4.037
hsa-miR-124-3p	miR-124-3p (and other miRNAs w/seed AAGGCAC)	-4.037	TargetScan Human	High (predicted)	PCDH8	4.037
hsa-miR-124-3p	miR-124-3p (and other miRNAs w/seed AAGGCAC)	-4.037	TargetScan Human	High (predicted)	PDCD6	4.037
hsa-miR-124-3p	miR-124-3p (and other miRNAs w/seed AAGGCAC)	-4.037	miRecords	Experimentally Observed	PDLIM7	4.037
hsa-miR-124-3p	miR-124-3p (and other miRNAs w/seed AAGGCAC)	-4.037	TargetScan Human	High (predicted)	PECR	4.037
hsa-miR-124-3p	miR-124-3p (and other miRNAs w/seed AAGGCAC)	-4.037	TargetScan Human,miRecords	Experimentally Observed,High (predicted)	PGF	4.037
hsa-miR-124-3p	miR-124-3p (and other miRNAs w/seed AAGGCAC)	-4.037	TarBase,TargetScan Human,miRecords	Experimentally Observed,High (predicted)	PGM1	4.037
hsa-miR-124-3p	miR-124-3p (and other miRNAs w/seed AAGGCAC)	-4.037	TargetScan Human	High (predicted)	PGM2	4.037
hsa-miR-124-3p	miR-124-3p (and other miRNAs w/seed AAGGCAC)	-4.037	TarBase,TargetScan Human,miRecords	Experimentally Observed,High (predicted)	PGRMC2	4.037
hsa-miR-124-3p	miR-124-3p (and other miRNAs w/seed AAGGCAC)	-4.037	TarBase,TargetScan Human,miRecords	Experimentally Observed,High (predicted)	PHF19	4.037
hsa-miR-124-3p	miR-124-3p (and other miRNAs w/seed AAGGCAC)	-4.037	TargetScan Human	High (predicted)	PI4K2B	4.037
hsa-miR-124-3p	miR-124-3p (and other miRNAs w/seed AAGGCAC)	-4.037	TargetScan Human	High (predicted)	PIK3C2A	4.037
hsa-miR-124-3p	miR-124-3p (and other miRNAs w/seed AAGGCAC)	-4.037	TargetScan Human	High (predicted)	PIM1	4.037
hsa-miR-124-3p	miR-124-3p (and other miRNAs w/seed AAGGCAC)	-4.037	TargetScan Human	High (predicted)	PIM3	4.037
hsa-miR-124-3p	miR-124-3p (and other miRNAs w/seed AAGGCAC)	-4.037	TargetScan Human	High (predicted)	PLEKHF2	4.037
hsa-miR-124-3p	miR-124-3p (and other miRNAs w/seed AAGGCAC)	-4.037	TarBase,TargetScan Human,miRecords	Experimentally Observed,High (predicted)	PLOD3	4.037
hsa-miR-124-3p	miR-124-3p (and other miRNAs w/seed AAGGCAC)	-4.037	TarBase,TargetScan Human,miRecords	Experimentally Observed,High (predicted)	PLP2	4.037
hsa-miR-124-3p	miR-124-3p (and other miRNAs w/seed AAGGCAC)	-4.037	TargetScan Human,miRecords	Experimentally Observed,High (predicted)	PLSCR3	4.037
hsa-miR-124-3p	miR-124-3p (and other miRNAs w/seed AAGGCAC)	-4.037	TargetScan Human	High (predicted)	PNPLA2	4.037
hsa-miR-124-3p	miR-124-3p (and other miRNAs w/seed AAGGCAC)	-4.037	TarBase,miRecords	Experimentally Observed	PODXL	4.037
hsa-miR-124-3p	miR-124-3p (and other miRNAs w/seed AAGGCAC)	-4.037	TarBase,TargetScan Human,miRecords	Experimentally Observed,High (predicted)	POLR3G	4.037
hsa-miR-124-3p	miR-124-3p (and other miRNAs w/seed AAGGCAC)	-4.037	TargetScan Human	High (predicted)	PPFIBP2	4.037
hsa-miR-124-3p	miR-124-3p (and other miRNAs w/seed AAGGCAC)	-4.037	TarBase,TargetScan Human,miRecords	Experimentally Observed,High (predicted)	PPP1R13L	4.037
hsa-miR-124-3p	miR-124-3p (and other miRNAs w/seed AAGGCAC)	-4.037	TargetScan Human,miRecords	Experimentally Observed,Moderate (predicted)	PRKD1	4.037
hsa-miR-124-3p	miR-124-3p (and other miRNAs w/seed AAGGCAC)	-4.037	TargetScan Human	High (predicted)	PROX1	4.037
hsa-miR-124-3p	miR-124-3p (and other miRNAs w/seed AAGGCAC)	-4.037	TargetScan Human	High (predicted)	PRPS1	4.037
hsa-miR-124-3p	miR-124-3p (and other miRNAs w/seed AAGGCAC)	-4.037	TargetScan Human	High (predicted)	PRRX1	4.037
hsa-miR-124-3p	miR-124-3p (and other miRNAs w/seed AAGGCAC)	-4.037	TargetScan Human	High (predicted)	PSKH1	4.037
hsa-miR-124-3p	miR-124-3p (and other miRNAs w/seed AAGGCAC)	-4.037	Ingenuity Expert Findings,TarBase,TargetScan Human,miRecords	Experimentally Observed,High (predicted)	PTBP1	4.037
hsa-miR-124-3p	miR-124-3p (and other miRNAs w/seed AAGGCAC)	-4.037	TargetScan Human,miRecords	Experimentally Observed,High (predicted)	PTBP2	4.037
hsa-miR-124-3p	miR-124-3p (and other miRNAs w/seed AAGGCAC)	-4.037	TargetScan Human	High (predicted)	PTBP3	4.037
hsa-miR-124-3p	miR-124-3p (and other miRNAs w/seed AAGGCAC)	-4.037	TarBase,TargetScan Human,miRecords	Experimentally Observed,High (predicted)	PTPN12	4.037
hsa-miR-124-3p	miR-124-3p (and other miRNAs w/seed AAGGCAC)	-4.037	TargetScan Human	High (predicted)	PTPN9	4.037
hsa-miR-124-3p	miR-124-3p (and other miRNAs w/seed AAGGCAC)	-4.037	TarBase,TargetScan Human,miRecords	Experimentally Observed,High (predicted)	PTTG1IP	4.037
hsa-miR-124-3p	miR-124-3p (and other miRNAs w/seed AAGGCAC)	-4.037	TargetScan Human	High (predicted)	QKI	4.037
hsa-miR-124-3p	miR-124-3p (and other miRNAs w/seed AAGGCAC)	-4.037	TarBase,TargetScan Human,miRecords	Experimentally Observed,High (predicted)	QSER1	4.037
hsa-miR-124-3p	miR-124-3p (and other miRNAs w/seed AAGGCAC)	-4.037	TargetScan Human	High (predicted)	RAB11FIP1	4.037
hsa-miR-124-3p	miR-124-3p (and other miRNAs w/seed AAGGCAC)	-4.037	TargetScan Human	High (predicted)	RAB27A	4.037
hsa-miR-124-3p	miR-124-3p (and other miRNAs w/seed AAGGCAC)	-4.037	TargetScan Human	High (predicted)	RAB34	4.037
hsa-miR-124-3p	miR-124-3p (and other miRNAs w/seed AAGGCAC)	-4.037	TargetScan Human	High (predicted)	RAB3D	4.037
hsa-miR-124-3p	miR-124-3p (and other miRNAs w/seed AAGGCAC)	-4.037	TargetScan Human	High (predicted)	RAD17	4.037
hsa-miR-124-3p	miR-124-3p (and other miRNAs w/seed AAGGCAC)	-4.037	TargetScan Human	High (predicted)	RAD51L3-RFFL	4.037
hsa-miR-124-3p	miR-124-3p (and other miRNAs w/seed AAGGCAC)	-4.037	TarBase,TargetScan Human,miRecords	Experimentally Observed,High (predicted)	RARG	4.037
hsa-miR-124-3p	miR-124-3p (and other miRNAs w/seed AAGGCAC)	-4.037	TarBase,TargetScan Human,miRecords	Experimentally Observed,High (predicted)	RASSF5	4.037
hsa-miR-124-3p	miR-124-3p (and other miRNAs w/seed AAGGCAC)	-4.037	TarBase	Experimentally Observed	RAVER2	4.037
hsa-miR-124-3p	miR-124-3p (and other miRNAs w/seed AAGGCAC)	-4.037	TargetScan Human	High (predicted)	RBM33	4.037
hsa-miR-124-3p	miR-124-3p (and other miRNAs w/seed AAGGCAC)	-4.037	TarBase,TargetScan Human,miRecords	Experimentally Observed,High (predicted)	RBM47	4.037
hsa-miR-124-3p	miR-124-3p (and other miRNAs w/seed AAGGCAC)	-4.037	TarBase,TargetScan Human,miRecords	Experimentally Observed,High (predicted)	RBMS1	4.037
hsa-miR-124-3p	miR-124-3p (and other miRNAs w/seed AAGGCAC)	-4.037	TarBase,TargetScan Human,miRecords	Experimentally Observed,Moderate (predicted)	RDH10	4.037
hsa-miR-124-3p	miR-124-3p (and other miRNAs w/seed AAGGCAC)	-4.037	TarBase,TargetScan Human,miRecords	Experimentally Observed,High (predicted)	RELA	4.037
hsa-miR-124-3p	miR-124-3p (and other miRNAs w/seed AAGGCAC)	-4.037	TargetScan Human,miRecords	Experimentally Observed,High (predicted)	RFFL	4.037
hsa-miR-124-3p	miR-124-3p (and other miRNAs w/seed AAGGCAC)	-4.037	TargetScan Human	High (predicted)	RFX4	4.037
hsa-miR-124-3p	miR-124-3p (and other miRNAs w/seed AAGGCAC)	-4.037	TargetScan Human,miRecords	Experimentally Observed,High (predicted)	RHOG	4.037
hsa-miR-124-3p	miR-124-3p (and other miRNAs w/seed AAGGCAC)	-4.037	TargetScan Human	High (predicted)	RHOJ	4.037
hsa-miR-124-3p	miR-124-3p (and other miRNAs w/seed AAGGCAC)	-4.037	TargetScan Human	High (predicted)	RNF128	4.037
hsa-miR-124-3p	miR-124-3p (and other miRNAs w/seed AAGGCAC)	-4.037	TargetScan Human	High (predicted)	RNFT1	4.037
hsa-miR-124-3p	miR-124-3p (and other miRNAs w/seed AAGGCAC)	-4.037	TarBase,TargetScan Human,miRecords	Experimentally Observed,High (predicted)	RNPEPL1	4.037
hsa-miR-124-3p	miR-124-3p (and other miRNAs w/seed AAGGCAC)	-4.037	TargetScan Human	High (predicted)	RP11_770J14	4.037
hsa-miR-124-3p	miR-124-3p (and other miRNAs w/seed AAGGCAC)	-4.037	TargetScan Human	High (predicted)	RPP25L	4.037
hsa-miR-124-3p	miR-124-3p (and other miRNAs w/seed AAGGCAC)	-4.037	TargetScan Human	High (predicted)	RRAS	4.037
hsa-miR-124-3p	miR-124-3p (and other miRNAs w/seed AAGGCAC)	-4.037	TargetScan Human	High (predicted)	RSRC2	4.037
hsa-miR-124-3p	miR-124-3p (and other miRNAs w/seed AAGGCAC)	-4.037	TargetScan Human	High (predicted)	RTL8C	4.037
hsa-miR-124-3p	miR-124-3p (and other miRNAs w/seed AAGGCAC)	-4.037	TargetScan Human	High (predicted)	RWDD4	4.037
hsa-miR-124-3p	miR-124-3p (and other miRNAs w/seed AAGGCAC)	-4.037	TarBase,TargetScan Human,miRecords	Experimentally Observed,High (predicted)	RYK	4.037
hsa-miR-124-3p	miR-124-3p (and other miRNAs w/seed AAGGCAC)	-4.037	TargetScan Human	High (predicted)	RYR1	4.037
hsa-miR-124-3p	miR-124-3p (and other miRNAs w/seed AAGGCAC)	-4.037	TargetScan Human	High (predicted)	SBNO2	4.037
hsa-miR-124-3p	miR-124-3p (and other miRNAs w/seed AAGGCAC)	-4.037	TargetScan Human	High (predicted)	SCAMP2	4.037
hsa-miR-124-3p	miR-124-3p (and other miRNAs w/seed AAGGCAC)	-4.037	TargetScan Human	High (predicted)	SDF2L1	4.037
hsa-miR-124-3p	miR-124-3p (and other miRNAs w/seed AAGGCAC)	-4.037	TarBase,miRecords	Experimentally Observed	SEC11A	4.037
hsa-miR-124-3p	miR-124-3p (and other miRNAs w/seed AAGGCAC)	-4.037	miRecords	Experimentally Observed	SENP8	4.037
hsa-miR-124-3p	miR-124-3p (and other miRNAs w/seed AAGGCAC)	-4.037	TargetScan Human	High (predicted)	SEPTIN10	4.037
hsa-miR-124-3p	miR-124-3p (and other miRNAs w/seed AAGGCAC)	-4.037	TargetScan Human	High (predicted)	SERINC2	4.037
hsa-miR-124-3p	miR-124-3p (and other miRNAs w/seed AAGGCAC)	-4.037	TarBase,TargetScan Human,miRecords	Experimentally Observed,High (predicted)	SERP1	4.037
hsa-miR-124-3p	miR-124-3p (and other miRNAs w/seed AAGGCAC)	-4.037	TarBase,miRecords	Experimentally Observed	SERPINB6	4.037
hsa-miR-124-3p	miR-124-3p (and other miRNAs w/seed AAGGCAC)	-4.037	TargetScan Human	High (predicted)	SERTAD2	4.037
hsa-miR-124-3p	miR-124-3p (and other miRNAs w/seed AAGGCAC)	-4.037	TargetScan Human	High (predicted)	SERTAD4	4.037
hsa-miR-124-3p	miR-124-3p (and other miRNAs w/seed AAGGCAC)	-4.037	TargetScan Human	High (predicted)	SFT2D2	4.037
hsa-miR-124-3p	miR-124-3p (and other miRNAs w/seed AAGGCAC)	-4.037	TargetScan Human	High (predicted)	SGK1	4.037
hsa-miR-124-3p	miR-124-3p (and other miRNAs w/seed AAGGCAC)	-4.037	TargetScan Human	High (predicted)	SH3PXD2A	4.037
hsa-miR-124-3p	miR-124-3p (and other miRNAs w/seed AAGGCAC)	-4.037	TargetScan Human	High (predicted)	SHC1	4.037
hsa-miR-124-3p	miR-124-3p (and other miRNAs w/seed AAGGCAC)	-4.037	TarBase,TargetScan Human,miRecords	Experimentally Observed,Moderate (predicted)	SHLD2	4.037
hsa-miR-124-3p	miR-124-3p (and other miRNAs w/seed AAGGCAC)	-4.037	TargetScan Human	High (predicted)	SHPK	4.037
hsa-miR-124-3p	miR-124-3p (and other miRNAs w/seed AAGGCAC)	-4.037	TargetScan Human	High (predicted)	SIX4	4.037
hsa-miR-124-3p	miR-124-3p (and other miRNAs w/seed AAGGCAC)	-4.037	TargetScan Human	High (predicted)	SLC10A7	4.037
hsa-miR-124-3p	miR-124-3p (and other miRNAs w/seed AAGGCAC)	-4.037	TarBase,TargetScan Human,miRecords	Experimentally Observed,Moderate (predicted)	SLC15A4	4.037
hsa-miR-124-3p	miR-124-3p (and other miRNAs w/seed AAGGCAC)	-4.037	TarBase,TargetScan Human,miRecords	Experimentally Observed,High (predicted)	SLC16A1	4.037
hsa-miR-124-3p	miR-124-3p (and other miRNAs w/seed AAGGCAC)	-4.037	TargetScan Human	High (predicted)	SLC16A13	4.037
hsa-miR-124-3p	miR-124-3p (and other miRNAs w/seed AAGGCAC)	-4.037	TarBase,TargetScan Human,miRecords	Experimentally Observed,High (predicted)	SLC17A5	4.037
hsa-miR-124-3p	miR-124-3p (and other miRNAs w/seed AAGGCAC)	-4.037	TarBase,TargetScan Human,miRecords	Experimentally Observed,Moderate (predicted)	SLC22A5	4.037
hsa-miR-124-3p	miR-124-3p (and other miRNAs w/seed AAGGCAC)	-4.037	TarBase,TargetScan Human,miRecords	Experimentally Observed,Moderate (predicted)	SLC25A30	4.037
hsa-miR-124-3p	miR-124-3p (and other miRNAs w/seed AAGGCAC)	-4.037	TargetScan Human	High (predicted)	SLC26A2	4.037
hsa-miR-124-3p	miR-124-3p (and other miRNAs w/seed AAGGCAC)	-4.037	TargetScan Human	High (predicted)	SLC30A2	4.037
hsa-miR-124-3p	miR-124-3p (and other miRNAs w/seed AAGGCAC)	-4.037	TarBase,TargetScan Human,miRecords	Experimentally Observed,High (predicted)	SLC30A7	4.037
hsa-miR-124-3p	miR-124-3p (and other miRNAs w/seed AAGGCAC)	-4.037	TargetScan Human	High (predicted)	SLC31A2	4.037
hsa-miR-124-3p	miR-124-3p (and other miRNAs w/seed AAGGCAC)	-4.037	TargetScan Human	High (predicted)	SLC35F5	4.037
hsa-miR-124-3p	miR-124-3p (and other miRNAs w/seed AAGGCAC)	-4.037	TargetScan Human	High (predicted)	SLC35G1	4.037
hsa-miR-124-3p	miR-124-3p (and other miRNAs w/seed AAGGCAC)	-4.037	TarBase,TargetScan Human,miRecords	Experimentally Observed,High (predicted)	SLC50A1	4.037
hsa-miR-124-3p	miR-124-3p (and other miRNAs w/seed AAGGCAC)	-4.037	TargetScan Human	High (predicted)	SLC7A2	4.037
hsa-miR-124-3p	miR-124-3p (and other miRNAs w/seed AAGGCAC)	-4.037	TargetScan Human	High (predicted)	SLITRK6	4.037
hsa-miR-124-3p	miR-124-3p (and other miRNAs w/seed AAGGCAC)	-4.037	TarBase,TargetScan Human,miRecords	Experimentally Observed,High (predicted)	SMAD5	4.037
hsa-miR-124-3p	miR-124-3p (and other miRNAs w/seed AAGGCAC)	-4.037	TargetScan Human	High (predicted)	SMARCAD1	4.037
hsa-miR-124-3p	miR-124-3p (and other miRNAs w/seed AAGGCAC)	-4.037	TarBase,TargetScan Human,miRecords	Experimentally Observed,Moderate (predicted)	SMCO4	4.037
hsa-miR-124-3p	miR-124-3p (and other miRNAs w/seed AAGGCAC)	-4.037	TargetScan Human	High (predicted)	SMOX	4.037
hsa-miR-124-3p	miR-124-3p (and other miRNAs w/seed AAGGCAC)	-4.037	TarBase,TargetScan Human,miRecords	Experimentally Observed,High (predicted)	SNAI2	4.037
hsa-miR-124-3p	miR-124-3p (and other miRNAs w/seed AAGGCAC)	-4.037	TargetScan Human	High (predicted)	SNTA1	4.037
hsa-miR-124-3p	miR-124-3p (and other miRNAs w/seed AAGGCAC)	-4.037	TargetScan Human	High (predicted)	SNTB2	4.037
hsa-miR-124-3p	miR-124-3p (and other miRNAs w/seed AAGGCAC)	-4.037	TargetScan Human	High (predicted)	SNX18	4.037
hsa-miR-124-3p	miR-124-3p (and other miRNAs w/seed AAGGCAC)	-4.037	TargetScan Human	High (predicted)	SORD	4.037
hsa-miR-124-3p	miR-124-3p (and other miRNAs w/seed AAGGCAC)	-4.037	TargetScan Human	High (predicted)	SOX8	4.037
hsa-miR-124-3p	miR-124-3p (and other miRNAs w/seed AAGGCAC)	-4.037	miRecords	Experimentally Observed	SOX9	4.037
hsa-miR-124-3p	miR-124-3p (and other miRNAs w/seed AAGGCAC)	-4.037	TarBase,TargetScan Human,miRecords	Experimentally Observed,Moderate (predicted)	SP1	4.037
hsa-miR-124-3p	miR-124-3p (and other miRNAs w/seed AAGGCAC)	-4.037	TargetScan Human	High (predicted)	SPCS2	4.037
hsa-miR-124-3p	miR-124-3p (and other miRNAs w/seed AAGGCAC)	-4.037	TarBase,TargetScan Human,miRecords	Experimentally Observed,Moderate (predicted)	SPDL1	4.037
hsa-miR-124-3p	miR-124-3p (and other miRNAs w/seed AAGGCAC)	-4.037	TargetScan Human	High (predicted)	SPOPL	4.037
hsa-miR-124-3p	miR-124-3p (and other miRNAs w/seed AAGGCAC)	-4.037	TargetScan Human	High (predicted)	SPPL2A	4.037
hsa-miR-124-3p	miR-124-3p (and other miRNAs w/seed AAGGCAC)	-4.037	TargetScan Human	High (predicted)	SRSF6	4.037
hsa-miR-124-3p	miR-124-3p (and other miRNAs w/seed AAGGCAC)	-4.037	TargetScan Human	High (predicted)	SSMEM1	4.037
hsa-miR-124-3p	miR-124-3p (and other miRNAs w/seed AAGGCAC)	-4.037	TargetScan Human	High (predicted)	STARD4	4.037
hsa-miR-124-3p	miR-124-3p (and other miRNAs w/seed AAGGCAC)	-4.037	Ingenuity Expert Findings	Experimentally Observed	STAT3	4.037
hsa-miR-124-3p	miR-124-3p (and other miRNAs w/seed AAGGCAC)	-4.037	TargetScan Human	High (predicted)	STMND1	4.037
hsa-miR-124-3p	miR-124-3p (and other miRNAs w/seed AAGGCAC)	-4.037	TarBase,TargetScan Human,miRecords	Experimentally Observed,High (predicted)	STOM	4.037
hsa-miR-124-3p	miR-124-3p (and other miRNAs w/seed AAGGCAC)	-4.037	TargetScan Human	High (predicted)	STT3A	4.037
hsa-miR-124-3p	miR-124-3p (and other miRNAs w/seed AAGGCAC)	-4.037	TarBase,TargetScan Human,miRecords	Experimentally Observed,High (predicted)	STX10	4.037
hsa-miR-124-3p	miR-124-3p (and other miRNAs w/seed AAGGCAC)	-4.037	TarBase,TargetScan Human,miRecords	Experimentally Observed,Moderate (predicted)	STX2	4.037
hsa-miR-124-3p	miR-124-3p (and other miRNAs w/seed AAGGCAC)	-4.037	TarBase,TargetScan Human,miRecords	Experimentally Observed,Moderate (predicted)	SUCLG2	4.037
hsa-miR-124-3p	miR-124-3p (and other miRNAs w/seed AAGGCAC)	-4.037	TargetScan Human	High (predicted)	SUMF1	4.037
hsa-miR-124-3p	miR-124-3p (and other miRNAs w/seed AAGGCAC)	-4.037	TarBase,TargetScan Human	Experimentally Observed,Moderate (predicted)	SURF4	4.037
hsa-miR-124-3p	miR-124-3p (and other miRNAs w/seed AAGGCAC)	-4.037	TargetScan Human	High (predicted)	SUSD6	4.037
hsa-miR-124-3p	miR-124-3p (and other miRNAs w/seed AAGGCAC)	-4.037	TarBase,miRecords	Experimentally Observed	SWAP70	4.037
hsa-miR-124-3p	miR-124-3p (and other miRNAs w/seed AAGGCAC)	-4.037	TarBase,miRecords	Experimentally Observed	SYCP1	4.037
hsa-miR-124-3p	miR-124-3p (and other miRNAs w/seed AAGGCAC)	-4.037	TarBase,miRecords	Experimentally Observed	SYNGR2	4.037
hsa-miR-124-3p	miR-124-3p (and other miRNAs w/seed AAGGCAC)	-4.037	TarBase,miRecords	Experimentally Observed	SYPL1	4.037
hsa-miR-124-3p	miR-124-3p (and other miRNAs w/seed AAGGCAC)	-4.037	TarBase,TargetScan Human,miRecords	Experimentally Observed,High (predicted)	TARBP1	4.037
hsa-miR-124-3p	miR-124-3p (and other miRNAs w/seed AAGGCAC)	-4.037	TargetScan Human	High (predicted)	TBX19	4.037
hsa-miR-124-3p	miR-124-3p (and other miRNAs w/seed AAGGCAC)	-4.037	TargetScan Human	High (predicted)	TBX22	4.037
hsa-miR-124-3p	miR-124-3p (and other miRNAs w/seed AAGGCAC)	-4.037	TargetScan Human	High (predicted)	TCTA	4.037
hsa-miR-124-3p	miR-124-3p (and other miRNAs w/seed AAGGCAC)	-4.037	TarBase,TargetScan Human,miRecords	Experimentally Observed,High (predicted)	TEAD1	4.037
hsa-miR-124-3p	miR-124-3p (and other miRNAs w/seed AAGGCAC)	-4.037	TargetScan Human	High (predicted)	TEX35	4.037
hsa-miR-124-3p	miR-124-3p (and other miRNAs w/seed AAGGCAC)	-4.037	TargetScan Human	High (predicted)	TFEB	4.037
hsa-miR-124-3p	miR-124-3p (and other miRNAs w/seed AAGGCAC)	-4.037	TargetScan Human	High (predicted)	THAP2	4.037
hsa-miR-124-3p	miR-124-3p (and other miRNAs w/seed AAGGCAC)	-4.037	TarBase,TargetScan Human,miRecords	Experimentally Observed,Moderate (predicted)	TJP2	4.037
hsa-miR-124-3p	miR-124-3p (and other miRNAs w/seed AAGGCAC)	-4.037	TarBase,TargetScan Human,miRecords	Experimentally Observed,Moderate (predicted)	TLCD3A	4.037
hsa-miR-124-3p	miR-124-3p (and other miRNAs w/seed AAGGCAC)	-4.037	TarBase,TargetScan Human,miRecords	Experimentally Observed,Moderate (predicted)	TLN1	4.037
hsa-miR-124-3p	miR-124-3p (and other miRNAs w/seed AAGGCAC)	-4.037	TarBase,miRecords	Experimentally Observed	TMBIM1	4.037
hsa-miR-124-3p	miR-124-3p (and other miRNAs w/seed AAGGCAC)	-4.037	TargetScan Human	High (predicted)	TMC7	4.037
hsa-miR-124-3p	miR-124-3p (and other miRNAs w/seed AAGGCAC)	-4.037	TargetScan Human	High (predicted)	TMCO3	4.037
hsa-miR-124-3p	miR-124-3p (and other miRNAs w/seed AAGGCAC)	-4.037	TargetScan Human	High (predicted)	TMED1	4.037
hsa-miR-124-3p	miR-124-3p (and other miRNAs w/seed AAGGCAC)	-4.037	TargetScan Human	High (predicted)	TMEM104	4.037
hsa-miR-124-3p	miR-124-3p (and other miRNAs w/seed AAGGCAC)	-4.037	TarBase,TargetScan Human,miRecords	Experimentally Observed,High (predicted)	TMEM109	4.037
hsa-miR-124-3p	miR-124-3p (and other miRNAs w/seed AAGGCAC)	-4.037	TargetScan Human	High (predicted)	TMEM128	4.037
hsa-miR-124-3p	miR-124-3p (and other miRNAs w/seed AAGGCAC)	-4.037	TargetScan Human	High (predicted)	TMEM134	4.037
hsa-miR-124-3p	miR-124-3p (and other miRNAs w/seed AAGGCAC)	-4.037	TarBase,miRecords	Experimentally Observed	TMEM248	4.037
hsa-miR-124-3p	miR-124-3p (and other miRNAs w/seed AAGGCAC)	-4.037	TarBase,TargetScan Human,miRecords	Experimentally Observed,Moderate (predicted)	TMEM263	4.037
hsa-miR-124-3p	miR-124-3p (and other miRNAs w/seed AAGGCAC)	-4.037	TargetScan Human	High (predicted)	TMEM35B	4.037
hsa-miR-124-3p	miR-124-3p (and other miRNAs w/seed AAGGCAC)	-4.037	TargetScan Human	High (predicted)	TNFRSF11B	4.037
hsa-miR-124-3p	miR-124-3p (and other miRNAs w/seed AAGGCAC)	-4.037	TarBase,miRecords	Experimentally Observed	TNFRSF21	4.037
hsa-miR-124-3p	miR-124-3p (and other miRNAs w/seed AAGGCAC)	-4.037	TarBase,miRecords	Experimentally Observed	TOM1L1	4.037
hsa-miR-124-3p	miR-124-3p (and other miRNAs w/seed AAGGCAC)	-4.037	TargetScan Human	High (predicted)	TOR3A	4.037
hsa-miR-124-3p	miR-124-3p (and other miRNAs w/seed AAGGCAC)	-4.037	TargetScan Human	High (predicted)	TP53AIP1	4.037
hsa-miR-124-3p	miR-124-3p (and other miRNAs w/seed AAGGCAC)	-4.037	TarBase,miRecords	Experimentally Observed	TRIM29	4.037
hsa-miR-124-3p	miR-124-3p (and other miRNAs w/seed AAGGCAC)	-4.037	TargetScan Human	High (predicted)	TRIM45	4.037
hsa-miR-124-3p	miR-124-3p (and other miRNAs w/seed AAGGCAC)	-4.037	TargetScan Human	High (predicted)	TRIM48	4.037
hsa-miR-124-3p	miR-124-3p (and other miRNAs w/seed AAGGCAC)	-4.037	TargetScan Human	High (predicted)	TRIM49/TRIM49C	4.037
hsa-miR-124-3p	miR-124-3p (and other miRNAs w/seed AAGGCAC)	-4.037	TargetScan Human	High (predicted)	TRIM49D1/TRIM49D2	4.037
hsa-miR-124-3p	miR-124-3p (and other miRNAs w/seed AAGGCAC)	-4.037	TarBase,miRecords	Experimentally Observed	TRIP11	4.037
hsa-miR-124-3p	miR-124-3p (and other miRNAs w/seed AAGGCAC)	-4.037	TarBase,TargetScan Human,miRecords	Experimentally Observed,High (predicted)	TSC22D4	4.037
hsa-miR-124-3p	miR-124-3p (and other miRNAs w/seed AAGGCAC)	-4.037	TarBase,TargetScan Human,miRecords	Experimentally Observed,Moderate (predicted)	TSKU	4.037
hsa-miR-124-3p	miR-124-3p (and other miRNAs w/seed AAGGCAC)	-4.037	TargetScan Human,miRecords	Experimentally Observed,High (predicted)	TSPAN15	4.037
hsa-miR-124-3p	miR-124-3p (and other miRNAs w/seed AAGGCAC)	-4.037	TarBase,TargetScan Human	Experimentally Observed,High (predicted)	TTC7A	4.037
hsa-miR-124-3p	miR-124-3p (and other miRNAs w/seed AAGGCAC)	-4.037	TargetScan Human	High (predicted)	TTL	4.037
hsa-miR-124-3p	miR-124-3p (and other miRNAs w/seed AAGGCAC)	-4.037	TargetScan Human	High (predicted)	TUB	4.037
hsa-miR-124-3p	miR-124-3p (and other miRNAs w/seed AAGGCAC)	-4.037	TarBase,miRecords	Experimentally Observed	TUBB6	4.037
hsa-miR-124-3p	miR-124-3p (and other miRNAs w/seed AAGGCAC)	-4.037	TarBase,miRecords	Experimentally Observed	TWIST2	4.037
hsa-miR-124-3p	miR-124-3p (and other miRNAs w/seed AAGGCAC)	-4.037	TarBase,miRecords	Experimentally Observed	UHMK1	4.037
hsa-miR-124-3p	miR-124-3p (and other miRNAs w/seed AAGGCAC)	-4.037	TarBase,miRecords	Experimentally Observed	UHRF1	4.037
hsa-miR-124-3p	miR-124-3p (and other miRNAs w/seed AAGGCAC)	-4.037	TargetScan Human	High (predicted)	UNC119B	4.037
hsa-miR-124-3p	miR-124-3p (and other miRNAs w/seed AAGGCAC)	-4.037	TargetScan Human	High (predicted)	USP2	4.037
hsa-miR-124-3p	miR-124-3p (and other miRNAs w/seed AAGGCAC)	-4.037	TargetScan Human	High (predicted)	USP41	4.037
hsa-miR-124-3p	miR-124-3p (and other miRNAs w/seed AAGGCAC)	-4.037	TargetScan Human	High (predicted)	USP45	4.037
hsa-miR-124-3p	miR-124-3p (and other miRNAs w/seed AAGGCAC)	-4.037	TarBase,TargetScan Human,miRecords	Experimentally Observed,Moderate (predicted)	USP48	4.037
hsa-miR-124-3p	miR-124-3p (and other miRNAs w/seed AAGGCAC)	-4.037	TarBase,miRecords	Experimentally Observed	USP49	4.037
hsa-miR-124-3p	miR-124-3p (and other miRNAs w/seed AAGGCAC)	-4.037	TarBase,TargetScan Human,miRecords	Experimentally Observed,High (predicted)	VAMP3	4.037
hsa-miR-124-3p	miR-124-3p (and other miRNAs w/seed AAGGCAC)	-4.037	TargetScan Human	High (predicted)	VAT1	4.037
hsa-miR-124-3p	miR-124-3p (and other miRNAs w/seed AAGGCAC)	-4.037	TargetScan Human	High (predicted)	VIM	4.037
hsa-miR-124-3p	miR-124-3p (and other miRNAs w/seed AAGGCAC)	-4.037	TargetScan Human	High (predicted)	VPS35	4.037
hsa-miR-124-3p	miR-124-3p (and other miRNAs w/seed AAGGCAC)	-4.037	TarBase,TargetScan Human,miRecords	Experimentally Observed,High (predicted)	VPS37C	4.037
hsa-miR-124-3p	miR-124-3p (and other miRNAs w/seed AAGGCAC)	-4.037	TargetScan Human,miRecords	Experimentally Observed,Moderate (predicted)	VSNL1	4.037
hsa-miR-124-3p	miR-124-3p (and other miRNAs w/seed AAGGCAC)	-4.037	TargetScan Human	High (predicted)	VSTM4	4.037
hsa-miR-124-3p	miR-124-3p (and other miRNAs w/seed AAGGCAC)	-4.037	TargetScan Human	High (predicted)	WASF2	4.037
hsa-miR-124-3p	miR-124-3p (and other miRNAs w/seed AAGGCAC)	-4.037	TarBase,TargetScan Human,miRecords	Experimentally Observed,Moderate (predicted)	ZBED3	4.037
hsa-miR-124-3p	miR-124-3p (and other miRNAs w/seed AAGGCAC)	-4.037	TarBase,TargetScan Human,miRecords	Experimentally Observed,Moderate (predicted)	ZCCHC24	4.037
hsa-miR-124-3p	miR-124-3p (and other miRNAs w/seed AAGGCAC)	-4.037	TargetScan Human,miRecords	Experimentally Observed,Moderate (predicted)	ZFP36L2	4.037
hsa-miR-124-3p	miR-124-3p (and other miRNAs w/seed AAGGCAC)	-4.037	TargetScan Human	High (predicted)	ZKSCAN4	4.037
hsa-miR-124-3p	miR-124-3p (and other miRNAs w/seed AAGGCAC)	-4.037	TargetScan Human	High (predicted)	ZKSCAN8	4.037
hsa-miR-124-3p	miR-124-3p (and other miRNAs w/seed AAGGCAC)	-4.037	miRecords	Experimentally Observed	ZNF367	4.037
hsa-miR-124-3p	miR-124-3p (and other miRNAs w/seed AAGGCAC)	-4.037	TargetScan Human	High (predicted)	ZNF449	4.037
hsa-miR-124-3p	miR-124-3p (and other miRNAs w/seed AAGGCAC)	-4.037	TargetScan Human	High (predicted)	ZNF677	4.037
hsa-miR-124-3p	miR-124-3p (and other miRNAs w/seed AAGGCAC)	-4.037	TarBase,miRecords	Experimentally Observed	ZNF790	4.037
hsa-miR-124-3p	miR-124-3p (and other miRNAs w/seed AAGGCAC)	-4.037	TargetScan Human	High (predicted)	ZSCAN22	4.037
hsa-miR-124-3p	miR-124-3p (and other miRNAs w/seed AAGGCAC)	-4.037	TargetScan Human	High (predicted)	ZWINT	4.037
hsa-miR-132-5p	miR-132-5p (miRNAs w/seed CCGUGGC)	-2.54	TargetScan Human	High (predicted)	ADAM11	2.54
hsa-miR-132-5p	miR-132-5p (miRNAs w/seed CCGUGGC)	-2.54	TargetScan Human	High (predicted)	ADAMTS15	2.54
hsa-miR-132-5p	miR-132-5p (miRNAs w/seed CCGUGGC)	-2.54	TargetScan Human	High (predicted)	ADAR	2.54
hsa-miR-132-5p	miR-132-5p (miRNAs w/seed CCGUGGC)	-2.54	TargetScan Human	High (predicted)	ADRB1	2.54
hsa-miR-132-5p	miR-132-5p (miRNAs w/seed CCGUGGC)	-2.54	TargetScan Human	High (predicted)	AIPL1	2.54
hsa-miR-132-5p	miR-132-5p (miRNAs w/seed CCGUGGC)	-2.54	TargetScan Human	High (predicted)	ALDH1A2	2.54
hsa-miR-132-5p	miR-132-5p (miRNAs w/seed CCGUGGC)	-2.54	TargetScan Human	High (predicted)	ALDH1L1	2.54
hsa-miR-132-5p	miR-132-5p (miRNAs w/seed CCGUGGC)	-2.54	TargetScan Human	High (predicted)	ANKH	2.54
hsa-miR-132-5p	miR-132-5p (miRNAs w/seed CCGUGGC)	-2.54	TargetScan Human	High (predicted)	AP5S1	2.54
hsa-miR-132-5p	miR-132-5p (miRNAs w/seed CCGUGGC)	-2.54	TargetScan Human	High (predicted)	APBA2	2.54
hsa-miR-132-5p	miR-132-5p (miRNAs w/seed CCGUGGC)	-2.54	TargetScan Human	High (predicted)	ARFGAP1	2.54
hsa-miR-132-5p	miR-132-5p (miRNAs w/seed CCGUGGC)	-2.54	TargetScan Human	High (predicted)	ARHGAP44	2.54
hsa-miR-132-5p	miR-132-5p (miRNAs w/seed CCGUGGC)	-2.54	TargetScan Human	High (predicted)	ARHGAP8/PRR5-ARHGAP8	2.54
hsa-miR-132-5p	miR-132-5p (miRNAs w/seed CCGUGGC)	-2.54	TargetScan Human	High (predicted)	ATAD3B	2.54
hsa-miR-132-5p	miR-132-5p (miRNAs w/seed CCGUGGC)	-2.54	TargetScan Human	High (predicted)	BAD	2.54
hsa-miR-132-5p	miR-132-5p (miRNAs w/seed CCGUGGC)	-2.54	TargetScan Human	High (predicted)	BMF	2.54
hsa-miR-132-5p	miR-132-5p (miRNAs w/seed CCGUGGC)	-2.54	TargetScan Human	High (predicted)	C1QTNF6	2.54
hsa-miR-132-5p	miR-132-5p (miRNAs w/seed CCGUGGC)	-2.54	TargetScan Human	High (predicted)	C2CD3	2.54
hsa-miR-132-5p	miR-132-5p (miRNAs w/seed CCGUGGC)	-2.54	TargetScan Human	High (predicted)	C5orf66	2.54
hsa-miR-132-5p	miR-132-5p (miRNAs w/seed CCGUGGC)	-2.54	TargetScan Human	High (predicted)	C8orf17	2.54
hsa-miR-132-5p	miR-132-5p (miRNAs w/seed CCGUGGC)	-2.54	TargetScan Human	High (predicted)	CAMSAP1	2.54
hsa-miR-132-5p	miR-132-5p (miRNAs w/seed CCGUGGC)	-2.54	TargetScan Human	High (predicted)	CCNF	2.54
hsa-miR-132-5p	miR-132-5p (miRNAs w/seed CCGUGGC)	-2.54	TargetScan Human	High (predicted)	CFAP44	2.54
hsa-miR-132-5p	miR-132-5p (miRNAs w/seed CCGUGGC)	-2.54	TargetScan Human	High (predicted)	CNNM4	2.54
hsa-miR-132-5p	miR-132-5p (miRNAs w/seed CCGUGGC)	-2.54	TargetScan Human	High (predicted)	CRAT	2.54
hsa-miR-132-5p	miR-132-5p (miRNAs w/seed CCGUGGC)	-2.54	TargetScan Human	High (predicted)	CSK	2.54
hsa-miR-132-5p	miR-132-5p (miRNAs w/seed CCGUGGC)	-2.54	TargetScan Human	High (predicted)	CYP26B1	2.54
hsa-miR-132-5p	miR-132-5p (miRNAs w/seed CCGUGGC)	-2.54	TargetScan Human	High (predicted)	DEFB132	2.54
hsa-miR-132-5p	miR-132-5p (miRNAs w/seed CCGUGGC)	-2.54	TargetScan Human	High (predicted)	DENND3	2.54
hsa-miR-132-5p	miR-132-5p (miRNAs w/seed CCGUGGC)	-2.54	TargetScan Human	High (predicted)	DHCR24	2.54
hsa-miR-132-5p	miR-132-5p (miRNAs w/seed CCGUGGC)	-2.54	TargetScan Human	High (predicted)	DHRS3	2.54
hsa-miR-132-5p	miR-132-5p (miRNAs w/seed CCGUGGC)	-2.54	TargetScan Human	High (predicted)	DIO2	2.54
hsa-miR-132-5p	miR-132-5p (miRNAs w/seed CCGUGGC)	-2.54	TargetScan Human	High (predicted)	DPF1	2.54
hsa-miR-132-5p	miR-132-5p (miRNAs w/seed CCGUGGC)	-2.54	TargetScan Human	High (predicted)	DUSP7	2.54
hsa-miR-132-5p	miR-132-5p (miRNAs w/seed CCGUGGC)	-2.54	TargetScan Human	High (predicted)	DYNC1LI2	2.54
hsa-miR-132-5p	miR-132-5p (miRNAs w/seed CCGUGGC)	-2.54	TargetScan Human	High (predicted)	EGR3	2.54
hsa-miR-132-5p	miR-132-5p (miRNAs w/seed CCGUGGC)	-2.54	TargetScan Human	High (predicted)	ELF4	2.54
hsa-miR-132-5p	miR-132-5p (miRNAs w/seed CCGUGGC)	-2.54	TargetScan Human	High (predicted)	FAM53A	2.54
hsa-miR-132-5p	miR-132-5p (miRNAs w/seed CCGUGGC)	-2.54	TargetScan Human	High (predicted)	FBXO28	2.54
hsa-miR-132-5p	miR-132-5p (miRNAs w/seed CCGUGGC)	-2.54	TargetScan Human	High (predicted)	FERMT1	2.54
hsa-miR-132-5p	miR-132-5p (miRNAs w/seed CCGUGGC)	-2.54	TargetScan Human	High (predicted)	FLYWCH1	2.54
hsa-miR-132-5p	miR-132-5p (miRNAs w/seed CCGUGGC)	-2.54	TargetScan Human	High (predicted)	FSTL3	2.54
hsa-miR-132-5p	miR-132-5p (miRNAs w/seed CCGUGGC)	-2.54	TargetScan Human	High (predicted)	GABRD	2.54
hsa-miR-132-5p	miR-132-5p (miRNAs w/seed CCGUGGC)	-2.54	TargetScan Human	High (predicted)	GDPD4	2.54
hsa-miR-132-5p	miR-132-5p (miRNAs w/seed CCGUGGC)	-2.54	TargetScan Human	High (predicted)	GOLGA7	2.54
hsa-miR-132-5p	miR-132-5p (miRNAs w/seed CCGUGGC)	-2.54	TargetScan Human	High (predicted)	GPI	2.54
hsa-miR-132-5p	miR-132-5p (miRNAs w/seed CCGUGGC)	-2.54	TargetScan Human	High (predicted)	GPX3	2.54
hsa-miR-132-5p	miR-132-5p (miRNAs w/seed CCGUGGC)	-2.54	TargetScan Human	High (predicted)	GTF2H5	2.54
hsa-miR-132-5p	miR-132-5p (miRNAs w/seed CCGUGGC)	-2.54	TargetScan Human	High (predicted)	HARS2	2.54
hsa-miR-132-5p	miR-132-5p (miRNAs w/seed CCGUGGC)	-2.54	TargetScan Human	High (predicted)	HSPA12A	2.54
hsa-miR-132-5p	miR-132-5p (miRNAs w/seed CCGUGGC)	-2.54	TargetScan Human	High (predicted)	IGSF3	2.54
hsa-miR-132-5p	miR-132-5p (miRNAs w/seed CCGUGGC)	-2.54	TargetScan Human	High (predicted)	IL20RB	2.54
hsa-miR-132-5p	miR-132-5p (miRNAs w/seed CCGUGGC)	-2.54	TargetScan Human	High (predicted)	INHBB	2.54
hsa-miR-132-5p	miR-132-5p (miRNAs w/seed CCGUGGC)	-2.54	TargetScan Human	High (predicted)	IRX2	2.54
hsa-miR-132-5p	miR-132-5p (miRNAs w/seed CCGUGGC)	-2.54	TargetScan Human	High (predicted)	ISY1-RAB43	2.54
hsa-miR-132-5p	miR-132-5p (miRNAs w/seed CCGUGGC)	-2.54	TargetScan Human	High (predicted)	ITIH1	2.54
hsa-miR-132-5p	miR-132-5p (miRNAs w/seed CCGUGGC)	-2.54	TargetScan Human	High (predicted)	KRTCAP3	2.54
hsa-miR-132-5p	miR-132-5p (miRNAs w/seed CCGUGGC)	-2.54	TargetScan Human	High (predicted)	LAPTM5	2.54
hsa-miR-132-5p	miR-132-5p (miRNAs w/seed CCGUGGC)	-2.54	TargetScan Human	High (predicted)	LETM1	2.54
hsa-miR-132-5p	miR-132-5p (miRNAs w/seed CCGUGGC)	-2.54	TargetScan Human	High (predicted)	LIMD2	2.54
hsa-miR-132-5p	miR-132-5p (miRNAs w/seed CCGUGGC)	-2.54	TargetScan Human	High (predicted)	LINC01588	2.54
hsa-miR-132-5p	miR-132-5p (miRNAs w/seed CCGUGGC)	-2.54	TargetScan Human	High (predicted)	LOC100129215	2.54
hsa-miR-132-5p	miR-132-5p (miRNAs w/seed CCGUGGC)	-2.54	TargetScan Human	High (predicted)	LRRTM4	2.54
hsa-miR-132-5p	miR-132-5p (miRNAs w/seed CCGUGGC)	-2.54	TargetScan Human	High (predicted)	LYN	2.54
hsa-miR-132-5p	miR-132-5p (miRNAs w/seed CCGUGGC)	-2.54	TargetScan Human	High (predicted)	MAFK	2.54
hsa-miR-132-5p	miR-132-5p (miRNAs w/seed CCGUGGC)	-2.54	TargetScan Human	High (predicted)	MAPT	2.54
hsa-miR-132-5p	miR-132-5p (miRNAs w/seed CCGUGGC)	-2.54	TargetScan Human	High (predicted)	MBD3	2.54
hsa-miR-132-5p	miR-132-5p (miRNAs w/seed CCGUGGC)	-2.54	TargetScan Human	High (predicted)	MCM5	2.54
hsa-miR-132-5p	miR-132-5p (miRNAs w/seed CCGUGGC)	-2.54	TargetScan Human	High (predicted)	MIRLET7BHG	2.54
hsa-miR-132-5p	miR-132-5p (miRNAs w/seed CCGUGGC)	-2.54	TargetScan Human	High (predicted)	MOK	2.54
hsa-miR-132-5p	miR-132-5p (miRNAs w/seed CCGUGGC)	-2.54	TargetScan Human	High (predicted)	MORF4L2	2.54
hsa-miR-132-5p	miR-132-5p (miRNAs w/seed CCGUGGC)	-2.54	TargetScan Human	High (predicted)	MSC	2.54
hsa-miR-132-5p	miR-132-5p (miRNAs w/seed CCGUGGC)	-2.54	TargetScan Human	High (predicted)	MYADML2	2.54
hsa-miR-132-5p	miR-132-5p (miRNAs w/seed CCGUGGC)	-2.54	TargetScan Human	High (predicted)	MYH11	2.54
hsa-miR-132-5p	miR-132-5p (miRNAs w/seed CCGUGGC)	-2.54	TargetScan Human	High (predicted)	NAT8L	2.54
hsa-miR-132-5p	miR-132-5p (miRNAs w/seed CCGUGGC)	-2.54	TargetScan Human	High (predicted)	NT5C1A	2.54
hsa-miR-132-5p	miR-132-5p (miRNAs w/seed CCGUGGC)	-2.54	TargetScan Human	High (predicted)	NXPH3	2.54
hsa-miR-132-5p	miR-132-5p (miRNAs w/seed CCGUGGC)	-2.54	TargetScan Human	High (predicted)	P4HA3	2.54
hsa-miR-132-5p	miR-132-5p (miRNAs w/seed CCGUGGC)	-2.54	TargetScan Human	High (predicted)	PCDH12	2.54
hsa-miR-132-5p	miR-132-5p (miRNAs w/seed CCGUGGC)	-2.54	TargetScan Human	High (predicted)	PCDHB17P	2.54
hsa-miR-132-5p	miR-132-5p (miRNAs w/seed CCGUGGC)	-2.54	TargetScan Human	High (predicted)	PGBD5	2.54
hsa-miR-132-5p	miR-132-5p (miRNAs w/seed CCGUGGC)	-2.54	TargetScan Human	High (predicted)	PHF21B	2.54
hsa-miR-132-5p	miR-132-5p (miRNAs w/seed CCGUGGC)	-2.54	TargetScan Human	High (predicted)	PIGG	2.54
hsa-miR-132-5p	miR-132-5p (miRNAs w/seed CCGUGGC)	-2.54	TargetScan Human	High (predicted)	PIK3R2	2.54
hsa-miR-132-5p	miR-132-5p (miRNAs w/seed CCGUGGC)	-2.54	TargetScan Human	High (predicted)	PIK3R5	2.54
hsa-miR-132-5p	miR-132-5p (miRNAs w/seed CCGUGGC)	-2.54	TargetScan Human	High (predicted)	PITX1	2.54
hsa-miR-132-5p	miR-132-5p (miRNAs w/seed CCGUGGC)	-2.54	TargetScan Human	High (predicted)	PLET1	2.54
hsa-miR-132-5p	miR-132-5p (miRNAs w/seed CCGUGGC)	-2.54	TargetScan Human	High (predicted)	PPP1R3G	2.54
hsa-miR-132-5p	miR-132-5p (miRNAs w/seed CCGUGGC)	-2.54	TargetScan Human	High (predicted)	PREX1	2.54
hsa-miR-132-5p	miR-132-5p (miRNAs w/seed CCGUGGC)	-2.54	TargetScan Human	High (predicted)	PRSS54	2.54
hsa-miR-132-5p	miR-132-5p (miRNAs w/seed CCGUGGC)	-2.54	TargetScan Human	High (predicted)	RAB26	2.54
hsa-miR-132-5p	miR-132-5p (miRNAs w/seed CCGUGGC)	-2.54	TargetScan Human	High (predicted)	RAB36	2.54
hsa-miR-132-5p	miR-132-5p (miRNAs w/seed CCGUGGC)	-2.54	TargetScan Human	High (predicted)	RAB43	2.54
hsa-miR-132-5p	miR-132-5p (miRNAs w/seed CCGUGGC)	-2.54	TargetScan Human	High (predicted)	RAB4B	2.54
hsa-miR-132-5p	miR-132-5p (miRNAs w/seed CCGUGGC)	-2.54	TargetScan Human	High (predicted)	RCL1	2.54
hsa-miR-132-5p	miR-132-5p (miRNAs w/seed CCGUGGC)	-2.54	TargetScan Human	High (predicted)	RETSAT	2.54
hsa-miR-132-5p	miR-132-5p (miRNAs w/seed CCGUGGC)	-2.54	TargetScan Human	High (predicted)	RFNG	2.54
hsa-miR-132-5p	miR-132-5p (miRNAs w/seed CCGUGGC)	-2.54	TargetScan Human	High (predicted)	RNF44	2.54
hsa-miR-132-5p	miR-132-5p (miRNAs w/seed CCGUGGC)	-2.54	TargetScan Human	High (predicted)	ROBO3	2.54
hsa-miR-132-5p	miR-132-5p (miRNAs w/seed CCGUGGC)	-2.54	TargetScan Human	High (predicted)	RP11_131H244	2.54
hsa-miR-132-5p	miR-132-5p (miRNAs w/seed CCGUGGC)	-2.54	TargetScan Human	High (predicted)	RP11_93B146	2.54
hsa-miR-132-5p	miR-132-5p (miRNAs w/seed CCGUGGC)	-2.54	TargetScan Human	High (predicted)	RP5_832C25	2.54
hsa-miR-132-5p	miR-132-5p (miRNAs w/seed CCGUGGC)	-2.54	TargetScan Human	High (predicted)	S100A9	2.54
hsa-miR-132-5p	miR-132-5p (miRNAs w/seed CCGUGGC)	-2.54	TargetScan Human	High (predicted)	SCD	2.54
hsa-miR-132-5p	miR-132-5p (miRNAs w/seed CCGUGGC)	-2.54	TargetScan Human	High (predicted)	SENP3	2.54
hsa-miR-132-5p	miR-132-5p (miRNAs w/seed CCGUGGC)	-2.54	TargetScan Human	High (predicted)	SERPINA4	2.54
hsa-miR-132-5p	miR-132-5p (miRNAs w/seed CCGUGGC)	-2.54	TargetScan Human	High (predicted)	SH3BGRL2	2.54
hsa-miR-132-5p	miR-132-5p (miRNAs w/seed CCGUGGC)	-2.54	TargetScan Human	High (predicted)	SLC6A5	2.54
hsa-miR-132-5p	miR-132-5p (miRNAs w/seed CCGUGGC)	-2.54	TargetScan Human	High (predicted)	SLC9A2	2.54
hsa-miR-132-5p	miR-132-5p (miRNAs w/seed CCGUGGC)	-2.54	TargetScan Human	High (predicted)	SNAP25	2.54
hsa-miR-132-5p	miR-132-5p (miRNAs w/seed CCGUGGC)	-2.54	TargetScan Human	High (predicted)	SPEM2	2.54
hsa-miR-132-5p	miR-132-5p (miRNAs w/seed CCGUGGC)	-2.54	TargetScan Human	High (predicted)	SPIN1	2.54
hsa-miR-132-5p	miR-132-5p (miRNAs w/seed CCGUGGC)	-2.54	TargetScan Human	High (predicted)	SPP2	2.54
hsa-miR-132-5p	miR-132-5p (miRNAs w/seed CCGUGGC)	-2.54	TargetScan Human	High (predicted)	SSTR1	2.54
hsa-miR-132-5p	miR-132-5p (miRNAs w/seed CCGUGGC)	-2.54	TargetScan Human	High (predicted)	STRA6	2.54
hsa-miR-132-5p	miR-132-5p (miRNAs w/seed CCGUGGC)	-2.54	TargetScan Human	High (predicted)	TDRD10	2.54
hsa-miR-132-5p	miR-132-5p (miRNAs w/seed CCGUGGC)	-2.54	TargetScan Human	High (predicted)	TFAM	2.54
hsa-miR-132-5p	miR-132-5p (miRNAs w/seed CCGUGGC)	-2.54	TargetScan Human	High (predicted)	TFR2	2.54
hsa-miR-132-5p	miR-132-5p (miRNAs w/seed CCGUGGC)	-2.54	TargetScan Human	High (predicted)	TIFAB	2.54
hsa-miR-132-5p	miR-132-5p (miRNAs w/seed CCGUGGC)	-2.54	TargetScan Human	High (predicted)	TLX3	2.54
hsa-miR-132-5p	miR-132-5p (miRNAs w/seed CCGUGGC)	-2.54	TargetScan Human	High (predicted)	TMEM239	2.54
hsa-miR-132-5p	miR-132-5p (miRNAs w/seed CCGUGGC)	-2.54	TargetScan Human	High (predicted)	TNFSF14	2.54
hsa-miR-132-5p	miR-132-5p (miRNAs w/seed CCGUGGC)	-2.54	TargetScan Human	High (predicted)	TRAF6	2.54
hsa-miR-132-5p	miR-132-5p (miRNAs w/seed CCGUGGC)	-2.54	TargetScan Human	High (predicted)	TRAPPC3L	2.54
hsa-miR-132-5p	miR-132-5p (miRNAs w/seed CCGUGGC)	-2.54	TargetScan Human	High (predicted)	TRIM44	2.54
hsa-miR-132-5p	miR-132-5p (miRNAs w/seed CCGUGGC)	-2.54	TargetScan Human	High (predicted)	TRPS1	2.54
hsa-miR-132-5p	miR-132-5p (miRNAs w/seed CCGUGGC)	-2.54	TargetScan Human	High (predicted)	TSC22D3	2.54
hsa-miR-132-5p	miR-132-5p (miRNAs w/seed CCGUGGC)	-2.54	TargetScan Human	High (predicted)	TSPEAR	2.54
hsa-miR-132-5p	miR-132-5p (miRNAs w/seed CCGUGGC)	-2.54	TargetScan Human	High (predicted)	UBASH3A	2.54
hsa-miR-132-5p	miR-132-5p (miRNAs w/seed CCGUGGC)	-2.54	TargetScan Human	High (predicted)	UBE2L3	2.54
hsa-miR-132-5p	miR-132-5p (miRNAs w/seed CCGUGGC)	-2.54	TargetScan Human	High (predicted)	UBE2L6	2.54
hsa-miR-132-5p	miR-132-5p (miRNAs w/seed CCGUGGC)	-2.54	TargetScan Human	High (predicted)	UCP3	2.54
hsa-miR-132-5p	miR-132-5p (miRNAs w/seed CCGUGGC)	-2.54	TargetScan Human	High (predicted)	VPS37B	2.54
hsa-miR-132-5p	miR-132-5p (miRNAs w/seed CCGUGGC)	-2.54	TargetScan Human	High (predicted)	VWA1	2.54
hsa-miR-132-5p	miR-132-5p (miRNAs w/seed CCGUGGC)	-2.54	TargetScan Human	High (predicted)	WIZ	2.54
hsa-miR-132-5p	miR-132-5p (miRNAs w/seed CCGUGGC)	-2.54	TargetScan Human	High (predicted)	YWHAB	2.54
hsa-miR-132-5p	miR-132-5p (miRNAs w/seed CCGUGGC)	-2.54	TargetScan Human	High (predicted)	ZNF646	2.54
hsa-miR-16-5p	miR-16-5p (and other miRNAs w/seed AGCAGCA)	-1.29	TarBase,TargetScan Human	Experimentally Observed,Moderate (predicted)	ABCF2	1.29
hsa-miR-16-5p	miR-16-5p (and other miRNAs w/seed AGCAGCA)	-1.29	TarBase	Experimentally Observed	ABHD10	1.29
hsa-miR-16-5p	miR-16-5p (and other miRNAs w/seed AGCAGCA)	-1.29	TarBase,TargetScan Human	Experimentally Observed,Moderate (predicted)	ACP2	1.29
hsa-miR-16-5p	miR-16-5p (and other miRNAs w/seed AGCAGCA)	-1.29	TargetScan Human	High (predicted)	ACSS2	1.29
hsa-miR-16-5p	miR-16-5p (and other miRNAs w/seed AGCAGCA)	-1.29	miRecords	Experimentally Observed	ACTR1A	1.29
hsa-miR-16-5p	miR-16-5p (and other miRNAs w/seed AGCAGCA)	-1.29	TargetScan Human	High (predicted)	ACTR2	1.29
hsa-miR-16-5p	miR-16-5p (and other miRNAs w/seed AGCAGCA)	-1.29	TargetScan Human	High (predicted)	ACVR2B	1.29
hsa-miR-16-5p	miR-16-5p (and other miRNAs w/seed AGCAGCA)	-1.29	TarBase	Experimentally Observed	ADSS2	1.29
hsa-miR-16-5p	miR-16-5p (and other miRNAs w/seed AGCAGCA)	-1.29	TargetScan Human	High (predicted)	AGO4	1.29
hsa-miR-16-5p	miR-16-5p (and other miRNAs w/seed AGCAGCA)	-1.29	TargetScan Human	High (predicted)	AK4	1.29
hsa-miR-16-5p	miR-16-5p (and other miRNAs w/seed AGCAGCA)	-1.29	TargetScan Human	High (predicted)	AKT3	1.29
hsa-miR-16-5p	miR-16-5p (and other miRNAs w/seed AGCAGCA)	-1.29	TargetScan Human	High (predicted)	ALAD	1.29
hsa-miR-16-5p	miR-16-5p (and other miRNAs w/seed AGCAGCA)	-1.29	TargetScan Human	High (predicted)	ALKBH3	1.29
hsa-miR-16-5p	miR-16-5p (and other miRNAs w/seed AGCAGCA)	-1.29	TargetScan Human	High (predicted)	ALOX12	1.29
hsa-miR-16-5p	miR-16-5p (and other miRNAs w/seed AGCAGCA)	-1.29	TargetScan Human	High (predicted)	AMER1	1.29
hsa-miR-16-5p	miR-16-5p (and other miRNAs w/seed AGCAGCA)	-1.29	miRecords	Experimentally Observed	ANAPC16	1.29
hsa-miR-16-5p	miR-16-5p (and other miRNAs w/seed AGCAGCA)	-1.29	Ingenuity Expert Findings,TargetScan Human	Experimentally Observed,Moderate (predicted)	ANLN	1.29
hsa-miR-16-5p	miR-16-5p (and other miRNAs w/seed AGCAGCA)	-1.29	TargetScan Human	High (predicted)	ANO3	1.29
hsa-miR-16-5p	miR-16-5p (and other miRNAs w/seed AGCAGCA)	-1.29	TargetScan Human	High (predicted)	ANXA11	1.29
hsa-miR-16-5p	miR-16-5p (and other miRNAs w/seed AGCAGCA)	-1.29	TargetScan Human	High (predicted)	AP5S1	1.29
hsa-miR-16-5p	miR-16-5p (and other miRNAs w/seed AGCAGCA)	-1.29	TargetScan Human	High (predicted)	APLN	1.29
hsa-miR-16-5p	miR-16-5p (and other miRNAs w/seed AGCAGCA)	-1.29	TargetScan Human	High (predicted)	AQP11	1.29
hsa-miR-16-5p	miR-16-5p (and other miRNAs w/seed AGCAGCA)	-1.29	TargetScan Human	High (predicted)	AREL1	1.29
hsa-miR-16-5p	miR-16-5p (and other miRNAs w/seed AGCAGCA)	-1.29	TarBase,TargetScan Human	Experimentally Observed,Moderate (predicted)	ARHGDIA	1.29
hsa-miR-16-5p	miR-16-5p (and other miRNAs w/seed AGCAGCA)	-1.29	TarBase,TargetScan Human,miRecords	Experimentally Observed,High (predicted)	ARL2	1.29
hsa-miR-16-5p	miR-16-5p (and other miRNAs w/seed AGCAGCA)	-1.29	TargetScan Human	High (predicted)	ARL3	1.29
hsa-miR-16-5p	miR-16-5p (and other miRNAs w/seed AGCAGCA)	-1.29	TargetScan Human	High (predicted)	ARMC12	1.29
hsa-miR-16-5p	miR-16-5p (and other miRNAs w/seed AGCAGCA)	-1.29	TargetScan Human	High (predicted)	ARMH4	1.29
hsa-miR-16-5p	miR-16-5p (and other miRNAs w/seed AGCAGCA)	-1.29	TargetScan Human	High (predicted)	ASNSD1	1.29
hsa-miR-16-5p	miR-16-5p (and other miRNAs w/seed AGCAGCA)	-1.29	miRecords	Experimentally Observed	ASXL2	1.29
hsa-miR-16-5p	miR-16-5p (and other miRNAs w/seed AGCAGCA)	-1.29	Ingenuity Expert Findings,TargetScan Human	Experimentally Observed,Moderate (predicted)	ATF6	1.29
hsa-miR-16-5p	miR-16-5p (and other miRNAs w/seed AGCAGCA)	-1.29	TarBase,TargetScan Human	Experimentally Observed,High (predicted)	ATG9A	1.29
hsa-miR-16-5p	miR-16-5p (and other miRNAs w/seed AGCAGCA)	-1.29	TargetScan Human	High (predicted)	ATP4B	1.29
hsa-miR-16-5p	miR-16-5p (and other miRNAs w/seed AGCAGCA)	-1.29	TargetScan Human	High (predicted)	ATXN2	1.29
hsa-miR-16-5p	miR-16-5p (and other miRNAs w/seed AGCAGCA)	-1.29	TargetScan Human	High (predicted)	ATXN7L3	1.29
hsa-miR-16-5p	miR-16-5p (and other miRNAs w/seed AGCAGCA)	-1.29	TargetScan Human	High (predicted)	AXIN2	1.29
hsa-miR-16-5p	miR-16-5p (and other miRNAs w/seed AGCAGCA)	-1.29	TargetScan Human	High (predicted)	AZIN1-AS1	1.29
hsa-miR-16-5p	miR-16-5p (and other miRNAs w/seed AGCAGCA)	-1.29	Ingenuity Expert Findings,TarBase,TargetScan Human,miRecords	Experimentally Observed,Moderate (predicted)	BCL2	1.29
hsa-miR-16-5p	miR-16-5p (and other miRNAs w/seed AGCAGCA)	-1.29	Ingenuity Expert Findings,TargetScan Human,miRecords	Experimentally Observed,High (predicted)	BCL2L2	1.29
hsa-miR-16-5p	miR-16-5p (and other miRNAs w/seed AGCAGCA)	-1.29	TargetScan Human,miRecords	Experimentally Observed,High (predicted)	BDNF	1.29
hsa-miR-16-5p	miR-16-5p (and other miRNAs w/seed AGCAGCA)	-1.29	miRecords	Experimentally Observed	BMI1	1.29
hsa-miR-16-5p	miR-16-5p (and other miRNAs w/seed AGCAGCA)	-1.29	TargetScan Human	High (predicted)	BPIFA1	1.29
hsa-miR-16-5p	miR-16-5p (and other miRNAs w/seed AGCAGCA)	-1.29	TargetScan Human	High (predicted)	BTAF1	1.29
hsa-miR-16-5p	miR-16-5p (and other miRNAs w/seed AGCAGCA)	-1.29	TargetScan Human	High (predicted)	BTG2	1.29
hsa-miR-16-5p	miR-16-5p (and other miRNAs w/seed AGCAGCA)	-1.29	TargetScan Human	High (predicted)	BTLA	1.29
hsa-miR-16-5p	miR-16-5p (and other miRNAs w/seed AGCAGCA)	-1.29	TargetScan Human	High (predicted)	BTRC	1.29
hsa-miR-16-5p	miR-16-5p (and other miRNAs w/seed AGCAGCA)	-1.29	miRecords	Experimentally Observed	C17orf80	1.29
hsa-miR-16-5p	miR-16-5p (and other miRNAs w/seed AGCAGCA)	-1.29	TargetScan Human	High (predicted)	C1orf21	1.29
hsa-miR-16-5p	miR-16-5p (and other miRNAs w/seed AGCAGCA)	-1.29	TargetScan Human	High (predicted)	C1QL3	1.29
hsa-miR-16-5p	miR-16-5p (and other miRNAs w/seed AGCAGCA)	-1.29	TargetScan Human	High (predicted)	C2orf42	1.29
hsa-miR-16-5p	miR-16-5p (and other miRNAs w/seed AGCAGCA)	-1.29	miRecords	Experimentally Observed	C2orf74	1.29
hsa-miR-16-5p	miR-16-5p (and other miRNAs w/seed AGCAGCA)	-1.29	TargetScan Human	High (predicted)	C8orf86	1.29
hsa-miR-16-5p	miR-16-5p (and other miRNAs w/seed AGCAGCA)	-1.29	TarBase,TargetScan Human	Experimentally Observed,Moderate (predicted)	CA12	1.29
hsa-miR-16-5p	miR-16-5p (and other miRNAs w/seed AGCAGCA)	-1.29	TargetScan Human	High (predicted)	CA8	1.29
hsa-miR-16-5p	miR-16-5p (and other miRNAs w/seed AGCAGCA)	-1.29	TarBase,TargetScan Human	Experimentally Observed,Moderate (predicted)	CACNA2D1	1.29
hsa-miR-16-5p	miR-16-5p (and other miRNAs w/seed AGCAGCA)	-1.29	TargetScan Human	High (predicted)	CACUL1	1.29
hsa-miR-16-5p	miR-16-5p (and other miRNAs w/seed AGCAGCA)	-1.29	miRecords	Experimentally Observed	CADM1	1.29
hsa-miR-16-5p	miR-16-5p (and other miRNAs w/seed AGCAGCA)	-1.29	Ingenuity Expert Findings,TargetScan Human,miRecords	Experimentally Observed,Moderate (predicted)	CAPRIN1	1.29
hsa-miR-16-5p	miR-16-5p (and other miRNAs w/seed AGCAGCA)	-1.29	TargetScan Human	High (predicted)	CAPZA2	1.29
hsa-miR-16-5p	miR-16-5p (and other miRNAs w/seed AGCAGCA)	-1.29	miRecords	Experimentally Observed	CARD8	1.29
hsa-miR-16-5p	miR-16-5p (and other miRNAs w/seed AGCAGCA)	-1.29	TargetScan Human	High (predicted)	CARM1	1.29
hsa-miR-16-5p	miR-16-5p (and other miRNAs w/seed AGCAGCA)	-1.29	TargetScan Human	High (predicted)	CASP5	1.29
hsa-miR-16-5p	miR-16-5p (and other miRNAs w/seed AGCAGCA)	-1.29	TargetScan Human	High (predicted)	CBR3	1.29
hsa-miR-16-5p	miR-16-5p (and other miRNAs w/seed AGCAGCA)	-1.29	TargetScan Human	High (predicted)	CBX4	1.29
hsa-miR-16-5p	miR-16-5p (and other miRNAs w/seed AGCAGCA)	-1.29	TargetScan Human	High (predicted)	CCDC179	1.29
hsa-miR-16-5p	miR-16-5p (and other miRNAs w/seed AGCAGCA)	-1.29	TargetScan Human	High (predicted)	CCDC38	1.29
hsa-miR-16-5p	miR-16-5p (and other miRNAs w/seed AGCAGCA)	-1.29	TargetScan Human	High (predicted)	CCDC83	1.29
hsa-miR-16-5p	miR-16-5p (and other miRNAs w/seed AGCAGCA)	-1.29	Ingenuity Expert Findings,TargetScan Human,miRecords	Experimentally Observed,High (predicted)	CCND1	1.29
hsa-miR-16-5p	miR-16-5p (and other miRNAs w/seed AGCAGCA)	-1.29	TargetScan Human	High (predicted)	CCND2	1.29
hsa-miR-16-5p	miR-16-5p (and other miRNAs w/seed AGCAGCA)	-1.29	TargetScan Human,miRecords	Experimentally Observed,High (predicted)	CCND3	1.29
hsa-miR-16-5p	miR-16-5p (and other miRNAs w/seed AGCAGCA)	-1.29	Ingenuity Expert Findings,TargetScan Human,miRecords	Experimentally Observed,High (predicted)	CCNE1	1.29
hsa-miR-16-5p	miR-16-5p (and other miRNAs w/seed AGCAGCA)	-1.29	Ingenuity Expert Findings	Experimentally Observed	CCNF	1.29
hsa-miR-16-5p	miR-16-5p (and other miRNAs w/seed AGCAGCA)	-1.29	TargetScan Human	High (predicted)	CCNT2	1.29
hsa-miR-16-5p	miR-16-5p (and other miRNAs w/seed AGCAGCA)	-1.29	TargetScan Human	High (predicted)	CCNYL1	1.29
hsa-miR-16-5p	miR-16-5p (and other miRNAs w/seed AGCAGCA)	-1.29	TargetScan Human	High (predicted)	CD28	1.29
hsa-miR-16-5p	miR-16-5p (and other miRNAs w/seed AGCAGCA)	-1.29	TargetScan Human	High (predicted)	CD40	1.29
hsa-miR-16-5p	miR-16-5p (and other miRNAs w/seed AGCAGCA)	-1.29	TargetScan Human	High (predicted)	CD80	1.29
hsa-miR-16-5p	miR-16-5p (and other miRNAs w/seed AGCAGCA)	-1.29	Ingenuity Expert Findings,TargetScan Human	Experimentally Observed,High (predicted)	CDC14A	1.29
hsa-miR-16-5p	miR-16-5p (and other miRNAs w/seed AGCAGCA)	-1.29	miRecords	Experimentally Observed	CDC14B	1.29
hsa-miR-16-5p	miR-16-5p (and other miRNAs w/seed AGCAGCA)	-1.29	Ingenuity Expert Findings,TargetScan Human	Experimentally Observed,Moderate (predicted)	CDC25A	1.29
hsa-miR-16-5p	miR-16-5p (and other miRNAs w/seed AGCAGCA)	-1.29	TargetScan Human	High (predicted)	CDC27	1.29
hsa-miR-16-5p	miR-16-5p (and other miRNAs w/seed AGCAGCA)	-1.29	TargetScan Human	High (predicted)	CDC37L1	1.29
hsa-miR-16-5p	miR-16-5p (and other miRNAs w/seed AGCAGCA)	-1.29	TargetScan Human	High (predicted)	CDC42SE2	1.29
hsa-miR-16-5p	miR-16-5p (and other miRNAs w/seed AGCAGCA)	-1.29	TargetScan Human	High (predicted)	CDCA4	1.29
hsa-miR-16-5p	miR-16-5p (and other miRNAs w/seed AGCAGCA)	-1.29	TargetScan Human	High (predicted)	CDK17	1.29
hsa-miR-16-5p	miR-16-5p (and other miRNAs w/seed AGCAGCA)	-1.29	TargetScan Human	High (predicted)	CDK5R1	1.29
hsa-miR-16-5p	miR-16-5p (and other miRNAs w/seed AGCAGCA)	-1.29	TarBase,TargetScan Human	Experimentally Observed,Moderate (predicted)	CDK5RAP1	1.29
hsa-miR-16-5p	miR-16-5p (and other miRNAs w/seed AGCAGCA)	-1.29	TargetScan Human,miRecords	Experimentally Observed,Moderate (predicted)	CDK6	1.29
hsa-miR-16-5p	miR-16-5p (and other miRNAs w/seed AGCAGCA)	-1.29	TargetScan Human	High (predicted)	CDK8	1.29
hsa-miR-16-5p	miR-16-5p (and other miRNAs w/seed AGCAGCA)	-1.29	TargetScan Human	High (predicted)	CEBPZOS	1.29
hsa-miR-16-5p	miR-16-5p (and other miRNAs w/seed AGCAGCA)	-1.29	miRecords	Experimentally Observed	CENPJ	1.29
hsa-miR-16-5p	miR-16-5p (and other miRNAs w/seed AGCAGCA)	-1.29	miRecords	Experimentally Observed	CEP63	1.29
hsa-miR-16-5p	miR-16-5p (and other miRNAs w/seed AGCAGCA)	-1.29	TargetScan Human	High (predicted)	CFAP45	1.29
hsa-miR-16-5p	miR-16-5p (and other miRNAs w/seed AGCAGCA)	-1.29	miRecords	Experimentally Observed	CFL2	1.29
hsa-miR-16-5p	miR-16-5p (and other miRNAs w/seed AGCAGCA)	-1.29	TargetScan Human	High (predicted)	CHAC1	1.29
hsa-miR-16-5p	miR-16-5p (and other miRNAs w/seed AGCAGCA)	-1.29	Ingenuity Expert Findings,TargetScan Human	Experimentally Observed,High (predicted)	CHEK1	1.29
hsa-miR-16-5p	miR-16-5p (and other miRNAs w/seed AGCAGCA)	-1.29	TarBase,TargetScan Human	Experimentally Observed,Moderate (predicted)	CHORDC1	1.29
hsa-miR-16-5p	miR-16-5p (and other miRNAs w/seed AGCAGCA)	-1.29	TargetScan Human	High (predicted)	CIDEB	1.29
hsa-miR-16-5p	miR-16-5p (and other miRNAs w/seed AGCAGCA)	-1.29	TargetScan Human,miRecords	Experimentally Observed,High (predicted)	CLDN12	1.29
hsa-miR-16-5p	miR-16-5p (and other miRNAs w/seed AGCAGCA)	-1.29	TargetScan Human	High (predicted)	CMC4	1.29
hsa-miR-16-5p	miR-16-5p (and other miRNAs w/seed AGCAGCA)	-1.29	TargetScan Human	High (predicted)	CNOT6L	1.29
hsa-miR-16-5p	miR-16-5p (and other miRNAs w/seed AGCAGCA)	-1.29	TargetScan Human	High (predicted)	COP1	1.29
hsa-miR-16-5p	miR-16-5p (and other miRNAs w/seed AGCAGCA)	-1.29	TargetScan Human	High (predicted)	CPEB2	1.29
hsa-miR-16-5p	miR-16-5p (and other miRNAs w/seed AGCAGCA)	-1.29	TargetScan Human	High (predicted)	CPEB3	1.29
hsa-miR-16-5p	miR-16-5p (and other miRNAs w/seed AGCAGCA)	-1.29	miRecords	Experimentally Observed	CREBL2	1.29
hsa-miR-16-5p	miR-16-5p (and other miRNAs w/seed AGCAGCA)	-1.29	miRecords	Experimentally Observed	CRHBP	1.29
hsa-miR-16-5p	miR-16-5p (and other miRNAs w/seed AGCAGCA)	-1.29	TargetScan Human	High (predicted)	CRKL	1.29
hsa-miR-16-5p	miR-16-5p (and other miRNAs w/seed AGCAGCA)	-1.29	miRecords	Experimentally Observed	CSHL1	1.29
hsa-miR-16-5p	miR-16-5p (and other miRNAs w/seed AGCAGCA)	-1.29	TargetScan Human	High (predicted)	CYB561	1.29
hsa-miR-16-5p	miR-16-5p (and other miRNAs w/seed AGCAGCA)	-1.29	TargetScan Human	High (predicted)	CYB561A3	1.29
hsa-miR-16-5p	miR-16-5p (and other miRNAs w/seed AGCAGCA)	-1.29	TargetScan Human	High (predicted)	CYB561D1	1.29
hsa-miR-16-5p	miR-16-5p (and other miRNAs w/seed AGCAGCA)	-1.29	TargetScan Human	High (predicted)	DCP1A	1.29
hsa-miR-16-5p	miR-16-5p (and other miRNAs w/seed AGCAGCA)	-1.29	TargetScan Human	High (predicted)	DENND6A	1.29
hsa-miR-16-5p	miR-16-5p (and other miRNAs w/seed AGCAGCA)	-1.29	TargetScan Human	High (predicted)	DESI1	1.29
hsa-miR-16-5p	miR-16-5p (and other miRNAs w/seed AGCAGCA)	-1.29	TargetScan Human	High (predicted)	DGCR2	1.29
hsa-miR-16-5p	miR-16-5p (and other miRNAs w/seed AGCAGCA)	-1.29	miRecords	Experimentally Observed	DIPK1A	1.29
hsa-miR-16-5p	miR-16-5p (and other miRNAs w/seed AGCAGCA)	-1.29	TargetScan Human	High (predicted)	DLL1	1.29
hsa-miR-16-5p	miR-16-5p (and other miRNAs w/seed AGCAGCA)	-1.29	TarBase,TargetScan Human,miRecords	Experimentally Observed,Moderate (predicted)	DMTF1	1.29
hsa-miR-16-5p	miR-16-5p (and other miRNAs w/seed AGCAGCA)	-1.29	TarBase,TargetScan Human	Experimentally Observed,High (predicted)	DNAJB4	1.29
hsa-miR-16-5p	miR-16-5p (and other miRNAs w/seed AGCAGCA)	-1.29	TargetScan Human	High (predicted)	DOLPP1	1.29
hsa-miR-16-5p	miR-16-5p (and other miRNAs w/seed AGCAGCA)	-1.29	TarBase	Experimentally Observed	DTD1	1.29
hsa-miR-16-5p	miR-16-5p (and other miRNAs w/seed AGCAGCA)	-1.29	TargetScan Human	High (predicted)	DYNC1I1	1.29
hsa-miR-16-5p	miR-16-5p (and other miRNAs w/seed AGCAGCA)	-1.29	TargetScan Human	High (predicted)	DYNLL2	1.29
hsa-miR-16-5p	miR-16-5p (and other miRNAs w/seed AGCAGCA)	-1.29	TargetScan Human	High (predicted)	DYRK1B	1.29
hsa-miR-16-5p	miR-16-5p (and other miRNAs w/seed AGCAGCA)	-1.29	TargetScan Human,miRecords	Experimentally Observed,Moderate (predicted)	E2F3	1.29
hsa-miR-16-5p	miR-16-5p (and other miRNAs w/seed AGCAGCA)	-1.29	TargetScan Human	High (predicted)	E2F7	1.29
hsa-miR-16-5p	miR-16-5p (and other miRNAs w/seed AGCAGCA)	-1.29	miRecords	Experimentally Observed	ECHDC1	1.29
hsa-miR-16-5p	miR-16-5p (and other miRNAs w/seed AGCAGCA)	-1.29	TargetScan Human	High (predicted)	EDA	1.29
hsa-miR-16-5p	miR-16-5p (and other miRNAs w/seed AGCAGCA)	-1.29	TargetScan Human	High (predicted)	EFCAB5	1.29
hsa-miR-16-5p	miR-16-5p (and other miRNAs w/seed AGCAGCA)	-1.29	TarBase	Experimentally Observed	EGFR	1.29
hsa-miR-16-5p	miR-16-5p (and other miRNAs w/seed AGCAGCA)	-1.29	TarBase,TargetScan Human	Experimentally Observed,Moderate (predicted)	EIF4E	1.29
hsa-miR-16-5p	miR-16-5p (and other miRNAs w/seed AGCAGCA)	-1.29	TargetScan Human	High (predicted)	ELL	1.29
hsa-miR-16-5p	miR-16-5p (and other miRNAs w/seed AGCAGCA)	-1.29	TargetScan Human	High (predicted)	ELL2	1.29
hsa-miR-16-5p	miR-16-5p (and other miRNAs w/seed AGCAGCA)	-1.29	TargetScan Human	High (predicted)	ELOVL7	1.29
hsa-miR-16-5p	miR-16-5p (and other miRNAs w/seed AGCAGCA)	-1.29	TargetScan Human	High (predicted)	EMC4	1.29
hsa-miR-16-5p	miR-16-5p (and other miRNAs w/seed AGCAGCA)	-1.29	TargetScan Human	High (predicted)	ENTPD7	1.29
hsa-miR-16-5p	miR-16-5p (and other miRNAs w/seed AGCAGCA)	-1.29	TargetScan Human	High (predicted)	EOLA1/EOLA2	1.29
hsa-miR-16-5p	miR-16-5p (and other miRNAs w/seed AGCAGCA)	-1.29	TargetScan Human	High (predicted)	ETFRF1	1.29
hsa-miR-16-5p	miR-16-5p (and other miRNAs w/seed AGCAGCA)	-1.29	TarBase	Experimentally Observed	F2	1.29
hsa-miR-16-5p	miR-16-5p (and other miRNAs w/seed AGCAGCA)	-1.29	TargetScan Human,miRecords	Experimentally Observed,Moderate (predicted)	FAM122C	1.29
hsa-miR-16-5p	miR-16-5p (and other miRNAs w/seed AGCAGCA)	-1.29	TargetScan Human	High (predicted)	FAM133B	1.29
hsa-miR-16-5p	miR-16-5p (and other miRNAs w/seed AGCAGCA)	-1.29	TargetScan Human	High (predicted)	FAM91A1	1.29
hsa-miR-16-5p	miR-16-5p (and other miRNAs w/seed AGCAGCA)	-1.29	TargetScan Human	High (predicted)	FASN	1.29
hsa-miR-16-5p	miR-16-5p (and other miRNAs w/seed AGCAGCA)	-1.29	TargetScan Human	High (predicted)	FBXO21	1.29
hsa-miR-16-5p	miR-16-5p (and other miRNAs w/seed AGCAGCA)	-1.29	TargetScan Human	High (predicted)	FBXW7	1.29
hsa-miR-16-5p	miR-16-5p (and other miRNAs w/seed AGCAGCA)	-1.29	TargetScan Human	High (predicted)	FCRL2	1.29
hsa-miR-16-5p	miR-16-5p (and other miRNAs w/seed AGCAGCA)	-1.29	TargetScan Human	High (predicted)	FGF18	1.29
hsa-miR-16-5p	miR-16-5p (and other miRNAs w/seed AGCAGCA)	-1.29	Ingenuity Expert Findings,TarBase,TargetScan Human	Experimentally Observed,High (predicted)	FGF2	1.29
hsa-miR-16-5p	miR-16-5p (and other miRNAs w/seed AGCAGCA)	-1.29	Ingenuity Expert Findings,TargetScan Human	Experimentally Observed,High (predicted)	FGF7	1.29
hsa-miR-16-5p	miR-16-5p (and other miRNAs w/seed AGCAGCA)	-1.29	Ingenuity Expert Findings,TargetScan Human,miRecords	Experimentally Observed,Moderate (predicted)	FGFR1	1.29
hsa-miR-16-5p	miR-16-5p (and other miRNAs w/seed AGCAGCA)	-1.29	Ingenuity Expert Findings,TargetScan Human	Experimentally Observed,Moderate (predicted)	FLT3	1.29
hsa-miR-16-5p	miR-16-5p (and other miRNAs w/seed AGCAGCA)	-1.29	TarBase	Experimentally Observed	FNDC3B	1.29
hsa-miR-16-5p	miR-16-5p (and other miRNAs w/seed AGCAGCA)	-1.29	TargetScan Human	High (predicted)	FRMPD1	1.29
hsa-miR-16-5p	miR-16-5p (and other miRNAs w/seed AGCAGCA)	-1.29	TargetScan Human	High (predicted)	G0S2	1.29
hsa-miR-16-5p	miR-16-5p (and other miRNAs w/seed AGCAGCA)	-1.29	TargetScan Human	High (predicted)	GABARAPL1	1.29
hsa-miR-16-5p	miR-16-5p (and other miRNAs w/seed AGCAGCA)	-1.29	TargetScan Human	High (predicted)	GABBR1	1.29
hsa-miR-16-5p	miR-16-5p (and other miRNAs w/seed AGCAGCA)	-1.29	TargetScan Human	High (predicted)	GADD45G	1.29
hsa-miR-16-5p	miR-16-5p (and other miRNAs w/seed AGCAGCA)	-1.29	Ingenuity Expert Findings	Experimentally Observed	GALNT13	1.29
hsa-miR-16-5p	miR-16-5p (and other miRNAs w/seed AGCAGCA)	-1.29	TarBase,TargetScan Human	Experimentally Observed,High (predicted)	GALNT7	1.29
hsa-miR-16-5p	miR-16-5p (and other miRNAs w/seed AGCAGCA)	-1.29	TargetScan Human	High (predicted)	GAREM1	1.29
hsa-miR-16-5p	miR-16-5p (and other miRNAs w/seed AGCAGCA)	-1.29	TarBase	Experimentally Observed	GFM1	1.29
hsa-miR-16-5p	miR-16-5p (and other miRNAs w/seed AGCAGCA)	-1.29	TarBase,TargetScan Human	Experimentally Observed,Moderate (predicted)	GFPT1	1.29
hsa-miR-16-5p	miR-16-5p (and other miRNAs w/seed AGCAGCA)	-1.29	TargetScan Human	High (predicted)	GLRX	1.29
hsa-miR-16-5p	miR-16-5p (and other miRNAs w/seed AGCAGCA)	-1.29	TargetScan Human	High (predicted)	GNAI3	1.29
hsa-miR-16-5p	miR-16-5p (and other miRNAs w/seed AGCAGCA)	-1.29	TarBase	Experimentally Observed	GNL3L	1.29
hsa-miR-16-5p	miR-16-5p (and other miRNAs w/seed AGCAGCA)	-1.29	miRecords	Experimentally Observed	GOLGA5	1.29
hsa-miR-16-5p	miR-16-5p (and other miRNAs w/seed AGCAGCA)	-1.29	miRecords	Experimentally Observed	GOLPH3L	1.29
hsa-miR-16-5p	miR-16-5p (and other miRNAs w/seed AGCAGCA)	-1.29	TargetScan Human	High (predicted)	GORASP2	1.29
hsa-miR-16-5p	miR-16-5p (and other miRNAs w/seed AGCAGCA)	-1.29	TarBase	Experimentally Observed	GPAM	1.29
hsa-miR-16-5p	miR-16-5p (and other miRNAs w/seed AGCAGCA)	-1.29	TargetScan Human	High (predicted)	GPR171	1.29
hsa-miR-16-5p	miR-16-5p (and other miRNAs w/seed AGCAGCA)	-1.29	TargetScan Human	High (predicted)	GPR63	1.29
hsa-miR-16-5p	miR-16-5p (and other miRNAs w/seed AGCAGCA)	-1.29	Ingenuity Expert Findings,TargetScan Human	Experimentally Observed,Moderate (predicted)	GRB10	1.29
hsa-miR-16-5p	miR-16-5p (and other miRNAs w/seed AGCAGCA)	-1.29	Ingenuity Expert Findings,TargetScan Human	Experimentally Observed,Moderate (predicted)	GRB2	1.29
hsa-miR-16-5p	miR-16-5p (and other miRNAs w/seed AGCAGCA)	-1.29	TargetScan Human	High (predicted)	GSKIP	1.29
hsa-miR-16-5p	miR-16-5p (and other miRNAs w/seed AGCAGCA)	-1.29	TargetScan Human	High (predicted)	GSTCD	1.29
hsa-miR-16-5p	miR-16-5p (and other miRNAs w/seed AGCAGCA)	-1.29	TarBase	Experimentally Observed	GSTM4	1.29
hsa-miR-16-5p	miR-16-5p (and other miRNAs w/seed AGCAGCA)	-1.29	miRecords	Experimentally Observed	GTF2H1	1.29
hsa-miR-16-5p	miR-16-5p (and other miRNAs w/seed AGCAGCA)	-1.29	miRecords	Experimentally Observed	H3-3A/H3-3B	1.29
hsa-miR-16-5p	miR-16-5p (and other miRNAs w/seed AGCAGCA)	-1.29	miRecords	Experimentally Observed	HACE1	1.29
hsa-miR-16-5p	miR-16-5p (and other miRNAs w/seed AGCAGCA)	-1.29	TarBase	Experimentally Observed	HARS1	1.29
hsa-miR-16-5p	miR-16-5p (and other miRNAs w/seed AGCAGCA)	-1.29	miRecords	Experimentally Observed	HDHD2	1.29
hsa-miR-16-5p	miR-16-5p (and other miRNAs w/seed AGCAGCA)	-1.29	TargetScan Human	High (predicted)	HELZ	1.29
hsa-miR-16-5p	miR-16-5p (and other miRNAs w/seed AGCAGCA)	-1.29	TargetScan Human,miRecords	Experimentally Observed,Moderate (predicted)	HERC6	1.29
hsa-miR-16-5p	miR-16-5p (and other miRNAs w/seed AGCAGCA)	-1.29	TargetScan Human	High (predicted)	HIGD1A	1.29
hsa-miR-16-5p	miR-16-5p (and other miRNAs w/seed AGCAGCA)	-1.29	TargetScan Human	High (predicted)	HLA-DQB2	1.29
hsa-miR-16-5p	miR-16-5p (and other miRNAs w/seed AGCAGCA)	-1.29	Ingenuity Expert Findings,TargetScan Human,miRecords	Experimentally Observed,High (predicted)	HMGA1	1.29
hsa-miR-16-5p	miR-16-5p (and other miRNAs w/seed AGCAGCA)	-1.29	TargetScan Human	High (predicted)	HMGA2	1.29
hsa-miR-16-5p	miR-16-5p (and other miRNAs w/seed AGCAGCA)	-1.29	TarBase	Experimentally Observed	HMOX1	1.29
hsa-miR-16-5p	miR-16-5p (and other miRNAs w/seed AGCAGCA)	-1.29	miRecords	Experimentally Observed	HPF1	1.29
hsa-miR-16-5p	miR-16-5p (and other miRNAs w/seed AGCAGCA)	-1.29	TargetScan Human	High (predicted)	HRK	1.29
hsa-miR-16-5p	miR-16-5p (and other miRNAs w/seed AGCAGCA)	-1.29	miRecords	Experimentally Observed	HSDL2	1.29
hsa-miR-16-5p	miR-16-5p (and other miRNAs w/seed AGCAGCA)	-1.29	miRecords	Experimentally Observed	HSP90B1	1.29
hsa-miR-16-5p	miR-16-5p (and other miRNAs w/seed AGCAGCA)	-1.29	TarBase,TargetScan Human,miRecords	Experimentally Observed,High (predicted)	HSPA1A/HSPA1B	1.29
hsa-miR-16-5p	miR-16-5p (and other miRNAs w/seed AGCAGCA)	-1.29	TargetScan Human	High (predicted)	HSPA4L	1.29
hsa-miR-16-5p	miR-16-5p (and other miRNAs w/seed AGCAGCA)	-1.29	TargetScan Human	High (predicted)	HSPE1-MOB4	1.29
hsa-miR-16-5p	miR-16-5p (and other miRNAs w/seed AGCAGCA)	-1.29	TargetScan Human	High (predicted)	HTR2A	1.29
hsa-miR-16-5p	miR-16-5p (and other miRNAs w/seed AGCAGCA)	-1.29	TargetScan Human	High (predicted)	HTR4	1.29
hsa-miR-16-5p	miR-16-5p (and other miRNAs w/seed AGCAGCA)	-1.29	TarBase	Experimentally Observed	HYAL3	1.29
hsa-miR-16-5p	miR-16-5p (and other miRNAs w/seed AGCAGCA)	-1.29	Ingenuity Expert Findings	Experimentally Observed	IFNG	1.29
hsa-miR-16-5p	miR-16-5p (and other miRNAs w/seed AGCAGCA)	-1.29	TarBase	Experimentally Observed	IFRD1	1.29
hsa-miR-16-5p	miR-16-5p (and other miRNAs w/seed AGCAGCA)	-1.29	TargetScan Human	High (predicted)	IFT74	1.29
hsa-miR-16-5p	miR-16-5p (and other miRNAs w/seed AGCAGCA)	-1.29	Ingenuity Expert Findings	Experimentally Observed	IGF1	1.29
hsa-miR-16-5p	miR-16-5p (and other miRNAs w/seed AGCAGCA)	-1.29	Ingenuity Expert Findings,TargetScan Human	Experimentally Observed,Moderate (predicted)	IGF1R	1.29
hsa-miR-16-5p	miR-16-5p (and other miRNAs w/seed AGCAGCA)	-1.29	TarBase	Experimentally Observed	IGF2R	1.29
hsa-miR-16-5p	miR-16-5p (and other miRNAs w/seed AGCAGCA)	-1.29	TargetScan Human	High (predicted)	IGSF23	1.29
hsa-miR-16-5p	miR-16-5p (and other miRNAs w/seed AGCAGCA)	-1.29	TargetScan Human	High (predicted)	IHH	1.29
hsa-miR-16-5p	miR-16-5p (and other miRNAs w/seed AGCAGCA)	-1.29	TargetScan Human	High (predicted)	IKBKB	1.29
hsa-miR-16-5p	miR-16-5p (and other miRNAs w/seed AGCAGCA)	-1.29	TargetScan Human	High (predicted)	IL15	1.29
hsa-miR-16-5p	miR-16-5p (and other miRNAs w/seed AGCAGCA)	-1.29	TargetScan Human	High (predicted)	IL20	1.29
hsa-miR-16-5p	miR-16-5p (and other miRNAs w/seed AGCAGCA)	-1.29	TargetScan Human	High (predicted)	INSR	1.29
hsa-miR-16-5p	miR-16-5p (and other miRNAs w/seed AGCAGCA)	-1.29	TarBase	Experimentally Observed	IPO4	1.29
hsa-miR-16-5p	miR-16-5p (and other miRNAs w/seed AGCAGCA)	-1.29	TargetScan Human	High (predicted)	IPPK	1.29
hsa-miR-16-5p	miR-16-5p (and other miRNAs w/seed AGCAGCA)	-1.29	TargetScan Human	High (predicted)	IRS4	1.29
hsa-miR-16-5p	miR-16-5p (and other miRNAs w/seed AGCAGCA)	-1.29	TargetScan Human	High (predicted)	ISLR	1.29
hsa-miR-16-5p	miR-16-5p (and other miRNAs w/seed AGCAGCA)	-1.29	TargetScan Human	High (predicted)	IST1	1.29
hsa-miR-16-5p	miR-16-5p (and other miRNAs w/seed AGCAGCA)	-1.29	TarBase,TargetScan Human	Experimentally Observed,Moderate (predicted)	ITGA2	1.29
hsa-miR-16-5p	miR-16-5p (and other miRNAs w/seed AGCAGCA)	-1.29	miRecords	Experimentally Observed	JUN	1.29
hsa-miR-16-5p	miR-16-5p (and other miRNAs w/seed AGCAGCA)	-1.29	Ingenuity Expert Findings	Experimentally Observed	JUN/JUNB/JUND	1.29
hsa-miR-16-5p	miR-16-5p (and other miRNAs w/seed AGCAGCA)	-1.29	TargetScan Human	High (predicted)	KCNJ2	1.29
hsa-miR-16-5p	miR-16-5p (and other miRNAs w/seed AGCAGCA)	-1.29	TargetScan Human	High (predicted)	KCNMB1	1.29
hsa-miR-16-5p	miR-16-5p (and other miRNAs w/seed AGCAGCA)	-1.29	TarBase,TargetScan Human	Experimentally Observed,High (predicted)	KCNN4	1.29
hsa-miR-16-5p	miR-16-5p (and other miRNAs w/seed AGCAGCA)	-1.29	TargetScan Human	High (predicted)	KDSR	1.29
hsa-miR-16-5p	miR-16-5p (and other miRNAs w/seed AGCAGCA)	-1.29	TargetScan Human	High (predicted)	KIAA1328	1.29
hsa-miR-16-5p	miR-16-5p (and other miRNAs w/seed AGCAGCA)	-1.29	TargetScan Human	High (predicted)	KIF1B	1.29
hsa-miR-16-5p	miR-16-5p (and other miRNAs w/seed AGCAGCA)	-1.29	TargetScan Human	High (predicted)	KIF21A	1.29
hsa-miR-16-5p	miR-16-5p (and other miRNAs w/seed AGCAGCA)	-1.29	Ingenuity Expert Findings,TargetScan Human	Experimentally Observed,High (predicted)	KIF23	1.29
hsa-miR-16-5p	miR-16-5p (and other miRNAs w/seed AGCAGCA)	-1.29	TargetScan Human	High (predicted)	KIF5A	1.29
hsa-miR-16-5p	miR-16-5p (and other miRNAs w/seed AGCAGCA)	-1.29	Ingenuity Expert Findings	Experimentally Observed	KITLG	1.29
hsa-miR-16-5p	miR-16-5p (and other miRNAs w/seed AGCAGCA)	-1.29	TargetScan Human	High (predicted)	KLHL18	1.29
hsa-miR-16-5p	miR-16-5p (and other miRNAs w/seed AGCAGCA)	-1.29	TarBase	Experimentally Observed	KPNA3	1.29
hsa-miR-16-5p	miR-16-5p (and other miRNAs w/seed AGCAGCA)	-1.29	TargetScan Human	High (predicted)	KRTAP11-1	1.29
hsa-miR-16-5p	miR-16-5p (and other miRNAs w/seed AGCAGCA)	-1.29	TargetScan Human	High (predicted)	KRTAP20-1	1.29
hsa-miR-16-5p	miR-16-5p (and other miRNAs w/seed AGCAGCA)	-1.29	TargetScan Human	High (predicted)	KRTAP4-4	1.29
hsa-miR-16-5p	miR-16-5p (and other miRNAs w/seed AGCAGCA)	-1.29	TargetScan Human	High (predicted)	KRTAP4-6	1.29
hsa-miR-16-5p	miR-16-5p (and other miRNAs w/seed AGCAGCA)	-1.29	TargetScan Human	High (predicted)	KRTAP9-3	1.29
hsa-miR-16-5p	miR-16-5p (and other miRNAs w/seed AGCAGCA)	-1.29	TarBase,TargetScan Human	Experimentally Observed,Moderate (predicted)	LAMC1	1.29
hsa-miR-16-5p	miR-16-5p (and other miRNAs w/seed AGCAGCA)	-1.29	TargetScan Human	High (predicted)	LAMP3	1.29
hsa-miR-16-5p	miR-16-5p (and other miRNAs w/seed AGCAGCA)	-1.29	TarBase,TargetScan Human	Experimentally Observed,Moderate (predicted)	LAMTOR3	1.29
hsa-miR-16-5p	miR-16-5p (and other miRNAs w/seed AGCAGCA)	-1.29	TargetScan Human	High (predicted)	LAMTOR4	1.29
hsa-miR-16-5p	miR-16-5p (and other miRNAs w/seed AGCAGCA)	-1.29	TarBase	Experimentally Observed	LAMTOR5	1.29
hsa-miR-16-5p	miR-16-5p (and other miRNAs w/seed AGCAGCA)	-1.29	TargetScan Human	High (predicted)	LARGE2	1.29
hsa-miR-16-5p	miR-16-5p (and other miRNAs w/seed AGCAGCA)	-1.29	miRecords	Experimentally Observed	LDAH	1.29
hsa-miR-16-5p	miR-16-5p (and other miRNAs w/seed AGCAGCA)	-1.29	TargetScan Human	High (predicted)	LDOC1	1.29
hsa-miR-16-5p	miR-16-5p (and other miRNAs w/seed AGCAGCA)	-1.29	TargetScan Human	High (predicted)	LHX3	1.29
hsa-miR-16-5p	miR-16-5p (and other miRNAs w/seed AGCAGCA)	-1.29	TargetScan Human	High (predicted)	LINC01565	1.29
hsa-miR-16-5p	miR-16-5p (and other miRNAs w/seed AGCAGCA)	-1.29	TargetScan Human	High (predicted)	LITAF	1.29
hsa-miR-16-5p	miR-16-5p (and other miRNAs w/seed AGCAGCA)	-1.29	TargetScan Human	High (predicted)	LL22NC03-63E9.3	1.29
hsa-miR-16-5p	miR-16-5p (and other miRNAs w/seed AGCAGCA)	-1.29	TargetScan Human	High (predicted)	LMAN2L	1.29
hsa-miR-16-5p	miR-16-5p (and other miRNAs w/seed AGCAGCA)	-1.29	TargetScan Human	High (predicted)	LSM11	1.29
hsa-miR-16-5p	miR-16-5p (and other miRNAs w/seed AGCAGCA)	-1.29	TarBase,TargetScan Human	Experimentally Observed,High (predicted)	LUZP1	1.29
hsa-miR-16-5p	miR-16-5p (and other miRNAs w/seed AGCAGCA)	-1.29	TarBase,TargetScan Human	Experimentally Observed,Moderate (predicted)	LYPLA2	1.29
hsa-miR-16-5p	miR-16-5p (and other miRNAs w/seed AGCAGCA)	-1.29	TargetScan Human	High (predicted)	LYZL4	1.29
hsa-miR-16-5p	miR-16-5p (and other miRNAs w/seed AGCAGCA)	-1.29	TargetScan Human	High (predicted)	MAFK	1.29
hsa-miR-16-5p	miR-16-5p (and other miRNAs w/seed AGCAGCA)	-1.29	TargetScan Human	High (predicted)	MAMSTR	1.29
hsa-miR-16-5p	miR-16-5p (and other miRNAs w/seed AGCAGCA)	-1.29	TargetScan Human,miRecords	Experimentally Observed,High (predicted)	MAP2K1	1.29
hsa-miR-16-5p	miR-16-5p (and other miRNAs w/seed AGCAGCA)	-1.29	miRecords	Experimentally Observed	MAP2K4	1.29
hsa-miR-16-5p	miR-16-5p (and other miRNAs w/seed AGCAGCA)	-1.29	TargetScan Human	High (predicted)	MAP7	1.29
hsa-miR-16-5p	miR-16-5p (and other miRNAs w/seed AGCAGCA)	-1.29	Ingenuity Expert Findings	Experimentally Observed	MAPK3	1.29
hsa-miR-16-5p	miR-16-5p (and other miRNAs w/seed AGCAGCA)	-1.29	TargetScan Human	High (predicted)	MCFD2	1.29
hsa-miR-16-5p	miR-16-5p (and other miRNAs w/seed AGCAGCA)	-1.29	miRecords	Experimentally Observed	MCL1	1.29
hsa-miR-16-5p	miR-16-5p (and other miRNAs w/seed AGCAGCA)	-1.29	TargetScan Human	High (predicted)	MED26	1.29
hsa-miR-16-5p	miR-16-5p (and other miRNAs w/seed AGCAGCA)	-1.29	TargetScan Human	High (predicted)	MEOX2	1.29
hsa-miR-16-5p	miR-16-5p (and other miRNAs w/seed AGCAGCA)	-1.29	Ingenuity Expert Findings	Experimentally Observed	MGAT4A	1.29
hsa-miR-16-5p	miR-16-5p (and other miRNAs w/seed AGCAGCA)	-1.29	TargetScan Human	High (predicted)	MIGA1	1.29
hsa-miR-16-5p	miR-16-5p (and other miRNAs w/seed AGCAGCA)	-1.29	TargetScan Human	High (predicted)	MIPOL1	1.29
hsa-miR-16-5p	miR-16-5p (and other miRNAs w/seed AGCAGCA)	-1.29	Ingenuity Expert Findings	Experimentally Observed	mir-9	1.29
hsa-miR-16-5p	miR-16-5p (and other miRNAs w/seed AGCAGCA)	-1.29	TargetScan Human	High (predicted)	MKNK1	1.29
hsa-miR-16-5p	miR-16-5p (and other miRNAs w/seed AGCAGCA)	-1.29	TarBase	Experimentally Observed	MLLT1	1.29
hsa-miR-16-5p	miR-16-5p (and other miRNAs w/seed AGCAGCA)	-1.29	TarBase	Experimentally Observed	MLLT11	1.29
hsa-miR-16-5p	miR-16-5p (and other miRNAs w/seed AGCAGCA)	-1.29	TargetScan Human	High (predicted)	MMS19	1.29
hsa-miR-16-5p	miR-16-5p (and other miRNAs w/seed AGCAGCA)	-1.29	TargetScan Human	High (predicted)	MOB4	1.29
hsa-miR-16-5p	miR-16-5p (and other miRNAs w/seed AGCAGCA)	-1.29	TarBase	Experimentally Observed	MRPL20	1.29
hsa-miR-16-5p	miR-16-5p (and other miRNAs w/seed AGCAGCA)	-1.29	TargetScan Human	High (predicted)	MRPS2	1.29
hsa-miR-16-5p	miR-16-5p (and other miRNAs w/seed AGCAGCA)	-1.29	miRecords	Experimentally Observed	MSH2	1.29
hsa-miR-16-5p	miR-16-5p (and other miRNAs w/seed AGCAGCA)	-1.29	TargetScan Human	High (predicted)	MTHFR	1.29
hsa-miR-16-5p	miR-16-5p (and other miRNAs w/seed AGCAGCA)	-1.29	TargetScan Human	High (predicted)	MTMR11	1.29
hsa-miR-16-5p	miR-16-5p (and other miRNAs w/seed AGCAGCA)	-1.29	Ingenuity Expert Findings,TargetScan Human,miRecords	Experimentally Observed,High (predicted)	MYB	1.29
hsa-miR-16-5p	miR-16-5p (and other miRNAs w/seed AGCAGCA)	-1.29	TargetScan Human	High (predicted)	MYBL1	1.29
hsa-miR-16-5p	miR-16-5p (and other miRNAs w/seed AGCAGCA)	-1.29	TargetScan Human	High (predicted)	MYLK	1.29
hsa-miR-16-5p	miR-16-5p (and other miRNAs w/seed AGCAGCA)	-1.29	TargetScan Human	High (predicted)	N4BP1	1.29
hsa-miR-16-5p	miR-16-5p (and other miRNAs w/seed AGCAGCA)	-1.29	TarBase,TargetScan Human	Experimentally Observed,Moderate (predicted)	NAA15	1.29
hsa-miR-16-5p	miR-16-5p (and other miRNAs w/seed AGCAGCA)	-1.29	TarBase,TargetScan Human	Experimentally Observed,Moderate (predicted)	NAPG	1.29
hsa-miR-16-5p	miR-16-5p (and other miRNAs w/seed AGCAGCA)	-1.29	TargetScan Human	High (predicted)	NDP	1.29
hsa-miR-16-5p	miR-16-5p (and other miRNAs w/seed AGCAGCA)	-1.29	TargetScan Human	High (predicted)	NEK10	1.29
hsa-miR-16-5p	miR-16-5p (and other miRNAs w/seed AGCAGCA)	-1.29	Ingenuity Expert Findings,miRecords	Experimentally Observed	NFIA	1.29
hsa-miR-16-5p	miR-16-5p (and other miRNAs w/seed AGCAGCA)	-1.29	TargetScan Human	High (predicted)	NFS1	1.29
hsa-miR-16-5p	miR-16-5p (and other miRNAs w/seed AGCAGCA)	-1.29	TargetScan Human	High (predicted)	NIM1K	1.29
hsa-miR-16-5p	miR-16-5p (and other miRNAs w/seed AGCAGCA)	-1.29	miRecords	Experimentally Observed	NIPAL2	1.29
hsa-miR-16-5p	miR-16-5p (and other miRNAs w/seed AGCAGCA)	-1.29	TarBase,TargetScan Human	Experimentally Observed,Moderate (predicted)	NOTCH2	1.29
hsa-miR-16-5p	miR-16-5p (and other miRNAs w/seed AGCAGCA)	-1.29	TarBase	Experimentally Observed	NPR3	1.29
hsa-miR-16-5p	miR-16-5p (and other miRNAs w/seed AGCAGCA)	-1.29	TargetScan Human	High (predicted)	NSMCE3	1.29
hsa-miR-16-5p	miR-16-5p (and other miRNAs w/seed AGCAGCA)	-1.29	TargetScan Human	High (predicted)	NSMF	1.29
hsa-miR-16-5p	miR-16-5p (and other miRNAs w/seed AGCAGCA)	-1.29	miRecords	Experimentally Observed	NT5DC1	1.29
hsa-miR-16-5p	miR-16-5p (and other miRNAs w/seed AGCAGCA)	-1.29	TargetScan Human	High (predicted)	ODAPH	1.29
hsa-miR-16-5p	miR-16-5p (and other miRNAs w/seed AGCAGCA)	-1.29	Ingenuity Expert Findings	Experimentally Observed	OGT	1.29
hsa-miR-16-5p	miR-16-5p (and other miRNAs w/seed AGCAGCA)	-1.29	miRecords	Experimentally Observed	OMA1	1.29
hsa-miR-16-5p	miR-16-5p (and other miRNAs w/seed AGCAGCA)	-1.29	TargetScan Human	High (predicted)	OMG	1.29
hsa-miR-16-5p	miR-16-5p (and other miRNAs w/seed AGCAGCA)	-1.29	TargetScan Human	High (predicted)	OMP	1.29
hsa-miR-16-5p	miR-16-5p (and other miRNAs w/seed AGCAGCA)	-1.29	TargetScan Human	High (predicted)	OOEP	1.29
hsa-miR-16-5p	miR-16-5p (and other miRNAs w/seed AGCAGCA)	-1.29	TargetScan Human	High (predicted)	OSCAR	1.29
hsa-miR-16-5p	miR-16-5p (and other miRNAs w/seed AGCAGCA)	-1.29	miRecords	Experimentally Observed	OSGEPL1	1.29
hsa-miR-16-5p	miR-16-5p (and other miRNAs w/seed AGCAGCA)	-1.29	TargetScan Human	High (predicted)	PAFAH1B1	1.29
hsa-miR-16-5p	miR-16-5p (and other miRNAs w/seed AGCAGCA)	-1.29	TarBase,TargetScan Human	Experimentally Observed,Moderate (predicted)	PAFAH1B2	1.29
hsa-miR-16-5p	miR-16-5p (and other miRNAs w/seed AGCAGCA)	-1.29	TarBase	Experimentally Observed	PANX1	1.29
hsa-miR-16-5p	miR-16-5p (and other miRNAs w/seed AGCAGCA)	-1.29	TargetScan Human	High (predicted)	PAPPA	1.29
hsa-miR-16-5p	miR-16-5p (and other miRNAs w/seed AGCAGCA)	-1.29	TargetScan Human	High (predicted)	PCDHA11	1.29
hsa-miR-16-5p	miR-16-5p (and other miRNAs w/seed AGCAGCA)	-1.29	TargetScan Human	High (predicted)	PCDHA3	1.29
hsa-miR-16-5p	miR-16-5p (and other miRNAs w/seed AGCAGCA)	-1.29	TargetScan Human	High (predicted)	PCDHAC2	1.29
hsa-miR-16-5p	miR-16-5p (and other miRNAs w/seed AGCAGCA)	-1.29	TargetScan Human	High (predicted)	PCMT1	1.29
hsa-miR-16-5p	miR-16-5p (and other miRNAs w/seed AGCAGCA)	-1.29	TargetScan Human	High (predicted)	PDCD11	1.29
hsa-miR-16-5p	miR-16-5p (and other miRNAs w/seed AGCAGCA)	-1.29	TargetScan Human,miRecords	Experimentally Observed,Moderate (predicted)	PDCD4	1.29
hsa-miR-16-5p	miR-16-5p (and other miRNAs w/seed AGCAGCA)	-1.29	TargetScan Human,miRecords	Experimentally Observed,Moderate (predicted)	PDCD6IP	1.29
hsa-miR-16-5p	miR-16-5p (and other miRNAs w/seed AGCAGCA)	-1.29	TargetScan Human	High (predicted)	PDK4	1.29
hsa-miR-16-5p	miR-16-5p (and other miRNAs w/seed AGCAGCA)	-1.29	TargetScan Human	High (predicted)	PEX12	1.29
hsa-miR-16-5p	miR-16-5p (and other miRNAs w/seed AGCAGCA)	-1.29	TargetScan Human	High (predicted)	PEX13	1.29
hsa-miR-16-5p	miR-16-5p (and other miRNAs w/seed AGCAGCA)	-1.29	TargetScan Human	High (predicted)	PHACTR2	1.29
hsa-miR-16-5p	miR-16-5p (and other miRNAs w/seed AGCAGCA)	-1.29	TargetScan Human	High (predicted)	PHF19	1.29
hsa-miR-16-5p	miR-16-5p (and other miRNAs w/seed AGCAGCA)	-1.29	miRecords	Experimentally Observed	PHKB	1.29
hsa-miR-16-5p	miR-16-5p (and other miRNAs w/seed AGCAGCA)	-1.29	TarBase	Experimentally Observed	PHLDB2	1.29
hsa-miR-16-5p	miR-16-5p (and other miRNAs w/seed AGCAGCA)	-1.29	TargetScan Human	High (predicted)	PIGB	1.29
hsa-miR-16-5p	miR-16-5p (and other miRNAs w/seed AGCAGCA)	-1.29	TargetScan Human	High (predicted)	PIP4P1	1.29
hsa-miR-16-5p	miR-16-5p (and other miRNAs w/seed AGCAGCA)	-1.29	TargetScan Human	High (predicted)	PIP4P2	1.29
hsa-miR-16-5p	miR-16-5p (and other miRNAs w/seed AGCAGCA)	-1.29	TarBase,TargetScan Human	Experimentally Observed,Moderate (predicted)	PISD	1.29
hsa-miR-16-5p	miR-16-5p (and other miRNAs w/seed AGCAGCA)	-1.29	TargetScan Human	High (predicted)	PLA2G15	1.29
hsa-miR-16-5p	miR-16-5p (and other miRNAs w/seed AGCAGCA)	-1.29	TargetScan Human,miRecords	Experimentally Observed,High (predicted)	PLAG1	1.29
hsa-miR-16-5p	miR-16-5p (and other miRNAs w/seed AGCAGCA)	-1.29	TargetScan Human	High (predicted)	PLD1	1.29
hsa-miR-16-5p	miR-16-5p (and other miRNAs w/seed AGCAGCA)	-1.29	TargetScan Human	High (predicted)	PLEKHA5	1.29
hsa-miR-16-5p	miR-16-5p (and other miRNAs w/seed AGCAGCA)	-1.29	TarBase	Experimentally Observed	PLK1	1.29
hsa-miR-16-5p	miR-16-5p (and other miRNAs w/seed AGCAGCA)	-1.29	TargetScan Human	High (predicted)	PLPP1	1.29
hsa-miR-16-5p	miR-16-5p (and other miRNAs w/seed AGCAGCA)	-1.29	TargetScan Human	High (predicted)	PLPP6	1.29
hsa-miR-16-5p	miR-16-5p (and other miRNAs w/seed AGCAGCA)	-1.29	TargetScan Human	High (predicted)	PLRG1	1.29
hsa-miR-16-5p	miR-16-5p (and other miRNAs w/seed AGCAGCA)	-1.29	TargetScan Human	High (predicted)	PLSCR4	1.29
hsa-miR-16-5p	miR-16-5p (and other miRNAs w/seed AGCAGCA)	-1.29	miRecords	Experimentally Observed	PMS1	1.29
hsa-miR-16-5p	miR-16-5p (and other miRNAs w/seed AGCAGCA)	-1.29	miRecords	Experimentally Observed	PNN	1.29
hsa-miR-16-5p	miR-16-5p (and other miRNAs w/seed AGCAGCA)	-1.29	TarBase,TargetScan Human	Experimentally Observed,High (predicted)	PNP	1.29
hsa-miR-16-5p	miR-16-5p (and other miRNAs w/seed AGCAGCA)	-1.29	TargetScan Human	High (predicted)	POLR3F	1.29
hsa-miR-16-5p	miR-16-5p (and other miRNAs w/seed AGCAGCA)	-1.29	TarBase,TargetScan Human	Experimentally Observed,Moderate (predicted)	PPIF	1.29
hsa-miR-16-5p	miR-16-5p (and other miRNAs w/seed AGCAGCA)	-1.29	TargetScan Human	High (predicted)	PPM1D	1.29
hsa-miR-16-5p	miR-16-5p (and other miRNAs w/seed AGCAGCA)	-1.29	TargetScan Human	High (predicted)	PPM1E	1.29
hsa-miR-16-5p	miR-16-5p (and other miRNAs w/seed AGCAGCA)	-1.29	TarBase,TargetScan Human	Experimentally Observed,Moderate (predicted)	PPP2R5C	1.29
hsa-miR-16-5p	miR-16-5p (and other miRNAs w/seed AGCAGCA)	-1.29	TargetScan Human	High (predicted)	PPT2	1.29
hsa-miR-16-5p	miR-16-5p (and other miRNAs w/seed AGCAGCA)	-1.29	miRecords	Experimentally Observed	PRIM1	1.29
hsa-miR-16-5p	miR-16-5p (and other miRNAs w/seed AGCAGCA)	-1.29	miRecords	Experimentally Observed	PRIMPOL	1.29
hsa-miR-16-5p	miR-16-5p (and other miRNAs w/seed AGCAGCA)	-1.29	TarBase,TargetScan Human	Experimentally Observed,Moderate (predicted)	PSAT1	1.29
hsa-miR-16-5p	miR-16-5p (and other miRNAs w/seed AGCAGCA)	-1.29	TargetScan Human	High (predicted)	PSMD7	1.29
hsa-miR-16-5p	miR-16-5p (and other miRNAs w/seed AGCAGCA)	-1.29	TargetScan Human	High (predicted)	PTCD3	1.29
hsa-miR-16-5p	miR-16-5p (and other miRNAs w/seed AGCAGCA)	-1.29	TarBase	Experimentally Observed	PTGS2	1.29
hsa-miR-16-5p	miR-16-5p (and other miRNAs w/seed AGCAGCA)	-1.29	TargetScan Human	High (predicted)	PTH	1.29
hsa-miR-16-5p	miR-16-5p (and other miRNAs w/seed AGCAGCA)	-1.29	TargetScan Human	High (predicted)	PTPN3	1.29
hsa-miR-16-5p	miR-16-5p (and other miRNAs w/seed AGCAGCA)	-1.29	TargetScan Human	High (predicted)	PTPN4	1.29
hsa-miR-16-5p	miR-16-5p (and other miRNAs w/seed AGCAGCA)	-1.29	TargetScan Human	High (predicted)	PTPRR	1.29
hsa-miR-16-5p	miR-16-5p (and other miRNAs w/seed AGCAGCA)	-1.29	Ingenuity Expert Findings,TarBase,TargetScan Human	Experimentally Observed,High (predicted)	PURA	1.29
hsa-miR-16-5p	miR-16-5p (and other miRNAs w/seed AGCAGCA)	-1.29	miRecords	Experimentally Observed	PWWP2A	1.29
hsa-miR-16-5p	miR-16-5p (and other miRNAs w/seed AGCAGCA)	-1.29	miRecords	Experimentally Observed	RAB21	1.29
hsa-miR-16-5p	miR-16-5p (and other miRNAs w/seed AGCAGCA)	-1.29	TarBase,TargetScan Human	Experimentally Observed,High (predicted)	RAB30	1.29
hsa-miR-16-5p	miR-16-5p (and other miRNAs w/seed AGCAGCA)	-1.29	TargetScan Human	High (predicted)	RAB3B	1.29
hsa-miR-16-5p	miR-16-5p (and other miRNAs w/seed AGCAGCA)	-1.29	TargetScan Human	High (predicted)	RAB40AL	1.29
hsa-miR-16-5p	miR-16-5p (and other miRNAs w/seed AGCAGCA)	-1.29	TargetScan Human	High (predicted)	RAB9A	1.29
hsa-miR-16-5p	miR-16-5p (and other miRNAs w/seed AGCAGCA)	-1.29	TargetScan Human,miRecords	Experimentally Observed,High (predicted)	RAB9B	1.29
hsa-miR-16-5p	miR-16-5p (and other miRNAs w/seed AGCAGCA)	-1.29	miRecords	Experimentally Observed	RAD51C	1.29
hsa-miR-16-5p	miR-16-5p (and other miRNAs w/seed AGCAGCA)	-1.29	Ingenuity Expert Findings,TargetScan Human	Experimentally Observed,Moderate (predicted)	RAF1	1.29
hsa-miR-16-5p	miR-16-5p (and other miRNAs w/seed AGCAGCA)	-1.29	TarBase	Experimentally Observed	RARS1	1.29
hsa-miR-16-5p	miR-16-5p (and other miRNAs w/seed AGCAGCA)	-1.29	TargetScan Human	High (predicted)	RASGEF1B	1.29
hsa-miR-16-5p	miR-16-5p (and other miRNAs w/seed AGCAGCA)	-1.29	TargetScan Human	High (predicted)	RASSF8	1.29
hsa-miR-16-5p	miR-16-5p (and other miRNAs w/seed AGCAGCA)	-1.29	TargetScan Human	High (predicted)	RBM6	1.29
hsa-miR-16-5p	miR-16-5p (and other miRNAs w/seed AGCAGCA)	-1.29	TargetScan Human	High (predicted)	RBMS1	1.29
hsa-miR-16-5p	miR-16-5p (and other miRNAs w/seed AGCAGCA)	-1.29	TargetScan Human,miRecords	Experimentally Observed,High (predicted)	RECK	1.29
hsa-miR-16-5p	miR-16-5p (and other miRNAs w/seed AGCAGCA)	-1.29	TarBase	Experimentally Observed	RFT1	1.29
hsa-miR-16-5p	miR-16-5p (and other miRNAs w/seed AGCAGCA)	-1.29	TargetScan Human	High (predicted)	RFX3	1.29
hsa-miR-16-5p	miR-16-5p (and other miRNAs w/seed AGCAGCA)	-1.29	TargetScan Human	High (predicted)	RGS5	1.29
hsa-miR-16-5p	miR-16-5p (and other miRNAs w/seed AGCAGCA)	-1.29	miRecords	Experimentally Observed	RHOT1	1.29
hsa-miR-16-5p	miR-16-5p (and other miRNAs w/seed AGCAGCA)	-1.29	TargetScan Human	High (predicted)	RIC1	1.29
hsa-miR-16-5p	miR-16-5p (and other miRNAs w/seed AGCAGCA)	-1.29	miRecords	Experimentally Observed	RIDA	1.29
hsa-miR-16-5p	miR-16-5p (and other miRNAs w/seed AGCAGCA)	-1.29	miRecords	Experimentally Observed	RNASEL	1.29
hsa-miR-16-5p	miR-16-5p (and other miRNAs w/seed AGCAGCA)	-1.29	TargetScan Human	High (predicted)	RNF125	1.29
hsa-miR-16-5p	miR-16-5p (and other miRNAs w/seed AGCAGCA)	-1.29	TargetScan Human	High (predicted)	RNF138	1.29
hsa-miR-16-5p	miR-16-5p (and other miRNAs w/seed AGCAGCA)	-1.29	TargetScan Human	High (predicted)	RNF144B	1.29
hsa-miR-16-5p	miR-16-5p (and other miRNAs w/seed AGCAGCA)	-1.29	TargetScan Human	High (predicted)	RNF24	1.29
hsa-miR-16-5p	miR-16-5p (and other miRNAs w/seed AGCAGCA)	-1.29	TargetScan Human	High (predicted)	RPL14	1.29
hsa-miR-16-5p	miR-16-5p (and other miRNAs w/seed AGCAGCA)	-1.29	TargetScan Human	High (predicted)	RPS6KA3	1.29
hsa-miR-16-5p	miR-16-5p (and other miRNAs w/seed AGCAGCA)	-1.29	TargetScan Human	High (predicted)	RSPO3	1.29
hsa-miR-16-5p	miR-16-5p (and other miRNAs w/seed AGCAGCA)	-1.29	TarBase,TargetScan Human	Experimentally Observed,Moderate (predicted)	RTN4	1.29
hsa-miR-16-5p	miR-16-5p (and other miRNAs w/seed AGCAGCA)	-1.29	TargetScan Human	High (predicted)	RUNDC3B	1.29
hsa-miR-16-5p	miR-16-5p (and other miRNAs w/seed AGCAGCA)	-1.29	TargetScan Human	High (predicted)	RUNX1T1	1.29
hsa-miR-16-5p	miR-16-5p (and other miRNAs w/seed AGCAGCA)	-1.29	TargetScan Human	High (predicted)	RYBP	1.29
hsa-miR-16-5p	miR-16-5p (and other miRNAs w/seed AGCAGCA)	-1.29	TargetScan Human	High (predicted)	S100A5	1.29
hsa-miR-16-5p	miR-16-5p (and other miRNAs w/seed AGCAGCA)	-1.29	TargetScan Human	High (predicted)	SALL4	1.29
hsa-miR-16-5p	miR-16-5p (and other miRNAs w/seed AGCAGCA)	-1.29	TargetScan Human	High (predicted)	SCN2A	1.29
hsa-miR-16-5p	miR-16-5p (and other miRNAs w/seed AGCAGCA)	-1.29	TargetScan Human	High (predicted)	SCN8A	1.29
hsa-miR-16-5p	miR-16-5p (and other miRNAs w/seed AGCAGCA)	-1.29	TargetScan Human	High (predicted)	SCOC	1.29
hsa-miR-16-5p	miR-16-5p (and other miRNAs w/seed AGCAGCA)	-1.29	TarBase	Experimentally Observed	SEC24A	1.29
hsa-miR-16-5p	miR-16-5p (and other miRNAs w/seed AGCAGCA)	-1.29	TargetScan Human	High (predicted)	SELENOI	1.29
hsa-miR-16-5p	miR-16-5p (and other miRNAs w/seed AGCAGCA)	-1.29	TargetScan Human	High (predicted)	SEMA6D	1.29
hsa-miR-16-5p	miR-16-5p (and other miRNAs w/seed AGCAGCA)	-1.29	TargetScan Human	High (predicted)	SEPTIN2	1.29
hsa-miR-16-5p	miR-16-5p (and other miRNAs w/seed AGCAGCA)	-1.29	TarBase	Experimentally Observed	SERPINE2	1.29
hsa-miR-16-5p	miR-16-5p (and other miRNAs w/seed AGCAGCA)	-1.29	TargetScan Human	High (predicted)	SETD3	1.29
hsa-miR-16-5p	miR-16-5p (and other miRNAs w/seed AGCAGCA)	-1.29	TargetScan Human	High (predicted)	SGCA	1.29
hsa-miR-16-5p	miR-16-5p (and other miRNAs w/seed AGCAGCA)	-1.29	TargetScan Human	High (predicted)	SGK1	1.29
hsa-miR-16-5p	miR-16-5p (and other miRNAs w/seed AGCAGCA)	-1.29	TargetScan Human	High (predicted)	SH3GL2	1.29
hsa-miR-16-5p	miR-16-5p (and other miRNAs w/seed AGCAGCA)	-1.29	TarBase,TargetScan Human	Experimentally Observed,High (predicted)	SHOC2	1.29
hsa-miR-16-5p	miR-16-5p (and other miRNAs w/seed AGCAGCA)	-1.29	TargetScan Human	High (predicted)	SIRT4	1.29
hsa-miR-16-5p	miR-16-5p (and other miRNAs w/seed AGCAGCA)	-1.29	TargetScan Human	High (predicted)	SIX6	1.29
hsa-miR-16-5p	miR-16-5p (and other miRNAs w/seed AGCAGCA)	-1.29	miRecords	Experimentally Observed	SKAP2	1.29
hsa-miR-16-5p	miR-16-5p (and other miRNAs w/seed AGCAGCA)	-1.29	TarBase,TargetScan Human,miRecords	Experimentally Observed,Moderate (predicted)	SLC12A2	1.29
hsa-miR-16-5p	miR-16-5p (and other miRNAs w/seed AGCAGCA)	-1.29	TarBase	Experimentally Observed	SLC16A3	1.29
hsa-miR-16-5p	miR-16-5p (and other miRNAs w/seed AGCAGCA)	-1.29	TargetScan Human	High (predicted)	SLC17A9	1.29
hsa-miR-16-5p	miR-16-5p (and other miRNAs w/seed AGCAGCA)	-1.29	TarBase,TargetScan Human	Experimentally Observed,Moderate (predicted)	SLC25A22	1.29
hsa-miR-16-5p	miR-16-5p (and other miRNAs w/seed AGCAGCA)	-1.29	TargetScan Human	High (predicted)	SLC2A14	1.29
hsa-miR-16-5p	miR-16-5p (and other miRNAs w/seed AGCAGCA)	-1.29	TargetScan Human	High (predicted)	SLC2A3	1.29
hsa-miR-16-5p	miR-16-5p (and other miRNAs w/seed AGCAGCA)	-1.29	miRecords	Experimentally Observed	SLC35A1	1.29
hsa-miR-16-5p	miR-16-5p (and other miRNAs w/seed AGCAGCA)	-1.29	miRecords	Experimentally Observed	SLC35B3	1.29
hsa-miR-16-5p	miR-16-5p (and other miRNAs w/seed AGCAGCA)	-1.29	TargetScan Human	High (predicted)	SLC35G1	1.29
hsa-miR-16-5p	miR-16-5p (and other miRNAs w/seed AGCAGCA)	-1.29	TarBase	Experimentally Observed	SLC38A1	1.29
hsa-miR-16-5p	miR-16-5p (and other miRNAs w/seed AGCAGCA)	-1.29	TarBase	Experimentally Observed	SLC38A5	1.29
hsa-miR-16-5p	miR-16-5p (and other miRNAs w/seed AGCAGCA)	-1.29	TargetScan Human	High (predicted)	SLC41A2	1.29
hsa-miR-16-5p	miR-16-5p (and other miRNAs w/seed AGCAGCA)	-1.29	TarBase,TargetScan Human	Experimentally Observed,Moderate (predicted)	SLC7A1	1.29
hsa-miR-16-5p	miR-16-5p (and other miRNAs w/seed AGCAGCA)	-1.29	TargetScan Human	High (predicted)	SLC7A2	1.29
hsa-miR-16-5p	miR-16-5p (and other miRNAs w/seed AGCAGCA)	-1.29	TargetScan Human	High (predicted)	SLC9A6	1.29
hsa-miR-16-5p	miR-16-5p (and other miRNAs w/seed AGCAGCA)	-1.29	TargetScan Human	High (predicted)	SLC9A8	1.29
hsa-miR-16-5p	miR-16-5p (and other miRNAs w/seed AGCAGCA)	-1.29	TargetScan Human	High (predicted)	SLCO1B3-SLCO1B7	1.29
hsa-miR-16-5p	miR-16-5p (and other miRNAs w/seed AGCAGCA)	-1.29	TargetScan Human	High (predicted)	SLCO1B7	1.29
hsa-miR-16-5p	miR-16-5p (and other miRNAs w/seed AGCAGCA)	-1.29	TargetScan Human	High (predicted)	SLIT2	1.29
hsa-miR-16-5p	miR-16-5p (and other miRNAs w/seed AGCAGCA)	-1.29	TargetScan Human	High (predicted)	SMAD7	1.29
hsa-miR-16-5p	miR-16-5p (and other miRNAs w/seed AGCAGCA)	-1.29	TargetScan Human	High (predicted)	SMPD1	1.29
hsa-miR-16-5p	miR-16-5p (and other miRNAs w/seed AGCAGCA)	-1.29	TargetScan Human	High (predicted)	SMURF2	1.29
hsa-miR-16-5p	miR-16-5p (and other miRNAs w/seed AGCAGCA)	-1.29	TargetScan Human	High (predicted)	SNCG	1.29
hsa-miR-16-5p	miR-16-5p (and other miRNAs w/seed AGCAGCA)	-1.29	TargetScan Human	High (predicted)	SNTB2	1.29
hsa-miR-16-5p	miR-16-5p (and other miRNAs w/seed AGCAGCA)	-1.29	TargetScan Human	High (predicted)	SNX16	1.29
hsa-miR-16-5p	miR-16-5p (and other miRNAs w/seed AGCAGCA)	-1.29	TargetScan Human	High (predicted)	SPAG7	1.29
hsa-miR-16-5p	miR-16-5p (and other miRNAs w/seed AGCAGCA)	-1.29	Ingenuity Expert Findings	Experimentally Observed	SPI1	1.29
hsa-miR-16-5p	miR-16-5p (and other miRNAs w/seed AGCAGCA)	-1.29	TargetScan Human	High (predicted)	SPRED1	1.29
hsa-miR-16-5p	miR-16-5p (and other miRNAs w/seed AGCAGCA)	-1.29	TargetScan Human	High (predicted)	SPRYD3	1.29
hsa-miR-16-5p	miR-16-5p (and other miRNAs w/seed AGCAGCA)	-1.29	TarBase,TargetScan Human	Experimentally Observed,Moderate (predicted)	SPTLC1	1.29
hsa-miR-16-5p	miR-16-5p (and other miRNAs w/seed AGCAGCA)	-1.29	TarBase	Experimentally Observed	SQSTM1	1.29
hsa-miR-16-5p	miR-16-5p (and other miRNAs w/seed AGCAGCA)	-1.29	TarBase,TargetScan Human	Experimentally Observed,High (predicted)	SRPRA	1.29
hsa-miR-16-5p	miR-16-5p (and other miRNAs w/seed AGCAGCA)	-1.29	TarBase	Experimentally Observed	SRPRB	1.29
hsa-miR-16-5p	miR-16-5p (and other miRNAs w/seed AGCAGCA)	-1.29	TargetScan Human	High (predicted)	SRPX	1.29
hsa-miR-16-5p	miR-16-5p (and other miRNAs w/seed AGCAGCA)	-1.29	TargetScan Human	High (predicted)	STRADB	1.29
hsa-miR-16-5p	miR-16-5p (and other miRNAs w/seed AGCAGCA)	-1.29	TargetScan Human	High (predicted)	SUSD6	1.29
hsa-miR-16-5p	miR-16-5p (and other miRNAs w/seed AGCAGCA)	-1.29	TargetScan Human	High (predicted)	SYDE2	1.29
hsa-miR-16-5p	miR-16-5p (and other miRNAs w/seed AGCAGCA)	-1.29	TargetScan Human	High (predicted)	SYNJ1	1.29
hsa-miR-16-5p	miR-16-5p (and other miRNAs w/seed AGCAGCA)	-1.29	TargetScan Human	High (predicted)	SYNRG	1.29
hsa-miR-16-5p	miR-16-5p (and other miRNAs w/seed AGCAGCA)	-1.29	TargetScan Human	High (predicted)	SYS1	1.29
hsa-miR-16-5p	miR-16-5p (and other miRNAs w/seed AGCAGCA)	-1.29	TargetScan Human	High (predicted)	SYT3	1.29
hsa-miR-16-5p	miR-16-5p (and other miRNAs w/seed AGCAGCA)	-1.29	TargetScan Human	High (predicted)	SYT4	1.29
hsa-miR-16-5p	miR-16-5p (and other miRNAs w/seed AGCAGCA)	-1.29	TargetScan Human	High (predicted)	TACC1	1.29
hsa-miR-16-5p	miR-16-5p (and other miRNAs w/seed AGCAGCA)	-1.29	TargetScan Human	High (predicted)	TARBP2	1.29
hsa-miR-16-5p	miR-16-5p (and other miRNAs w/seed AGCAGCA)	-1.29	TargetScan Human	High (predicted)	TBPL1	1.29
hsa-miR-16-5p	miR-16-5p (and other miRNAs w/seed AGCAGCA)	-1.29	TargetScan Human	High (predicted)	TCIM	1.29
hsa-miR-16-5p	miR-16-5p (and other miRNAs w/seed AGCAGCA)	-1.29	TargetScan Human	High (predicted)	TENM2	1.29
hsa-miR-16-5p	miR-16-5p (and other miRNAs w/seed AGCAGCA)	-1.29	TargetScan Human	High (predicted)	TEX19	1.29
hsa-miR-16-5p	miR-16-5p (and other miRNAs w/seed AGCAGCA)	-1.29	TargetScan Human	High (predicted)	TFAP2D	1.29
hsa-miR-16-5p	miR-16-5p (and other miRNAs w/seed AGCAGCA)	-1.29	TargetScan Human	High (predicted)	TFCP2L1	1.29
hsa-miR-16-5p	miR-16-5p (and other miRNAs w/seed AGCAGCA)	-1.29	TargetScan Human	High (predicted)	TFPI2	1.29
hsa-miR-16-5p	miR-16-5p (and other miRNAs w/seed AGCAGCA)	-1.29	TargetScan Human	High (predicted)	TFRC	1.29
hsa-miR-16-5p	miR-16-5p (and other miRNAs w/seed AGCAGCA)	-1.29	TargetScan Human	High (predicted)	TGIF2	1.29
hsa-miR-16-5p	miR-16-5p (and other miRNAs w/seed AGCAGCA)	-1.29	miRecords	Experimentally Observed	TIA1	1.29
hsa-miR-16-5p	miR-16-5p (and other miRNAs w/seed AGCAGCA)	-1.29	TargetScan Human	High (predicted)	TLCD3B	1.29
hsa-miR-16-5p	miR-16-5p (and other miRNAs w/seed AGCAGCA)	-1.29	TargetScan Human	High (predicted)	TLK1	1.29
hsa-miR-16-5p	miR-16-5p (and other miRNAs w/seed AGCAGCA)	-1.29	TargetScan Human	High (predicted)	TMCC1	1.29
hsa-miR-16-5p	miR-16-5p (and other miRNAs w/seed AGCAGCA)	-1.29	TargetScan Human	High (predicted)	TMEM100	1.29
hsa-miR-16-5p	miR-16-5p (and other miRNAs w/seed AGCAGCA)	-1.29	TarBase,TargetScan Human	Experimentally Observed,High (predicted)	TMEM109	1.29
hsa-miR-16-5p	miR-16-5p (and other miRNAs w/seed AGCAGCA)	-1.29	TargetScan Human	High (predicted)	TMEM161B	1.29
hsa-miR-16-5p	miR-16-5p (and other miRNAs w/seed AGCAGCA)	-1.29	TargetScan Human	High (predicted)	TMEM183A	1.29
hsa-miR-16-5p	miR-16-5p (and other miRNAs w/seed AGCAGCA)	-1.29	TarBase,TargetScan Human	Experimentally Observed,High (predicted)	TMEM189-UBE2V1	1.29
hsa-miR-16-5p	miR-16-5p (and other miRNAs w/seed AGCAGCA)	-1.29	TargetScan Human	High (predicted)	TMEM221	1.29
hsa-miR-16-5p	miR-16-5p (and other miRNAs w/seed AGCAGCA)	-1.29	miRecords	Experimentally Observed	TMEM251	1.29
hsa-miR-16-5p	miR-16-5p (and other miRNAs w/seed AGCAGCA)	-1.29	TargetScan Human	High (predicted)	TMEM258	1.29
hsa-miR-16-5p	miR-16-5p (and other miRNAs w/seed AGCAGCA)	-1.29	TargetScan Human	High (predicted)	TMEM268	1.29
hsa-miR-16-5p	miR-16-5p (and other miRNAs w/seed AGCAGCA)	-1.29	TarBase,TargetScan Human	Experimentally Observed,Moderate (predicted)	TMEM43	1.29
hsa-miR-16-5p	miR-16-5p (and other miRNAs w/seed AGCAGCA)	-1.29	TargetScan Human	High (predicted)	TMEM74B	1.29
hsa-miR-16-5p	miR-16-5p (and other miRNAs w/seed AGCAGCA)	-1.29	TargetScan Human	High (predicted)	TNFSF13B	1.29
hsa-miR-16-5p	miR-16-5p (and other miRNAs w/seed AGCAGCA)	-1.29	TarBase,TargetScan Human	Experimentally Observed,Moderate (predicted)	TNFSF9	1.29
hsa-miR-16-5p	miR-16-5p (and other miRNAs w/seed AGCAGCA)	-1.29	TargetScan Human	High (predicted)	TOGARAM1	1.29
hsa-miR-16-5p	miR-16-5p (and other miRNAs w/seed AGCAGCA)	-1.29	TarBase,TargetScan Human	Experimentally Observed,Moderate (predicted)	TOMM34	1.29
hsa-miR-16-5p	miR-16-5p (and other miRNAs w/seed AGCAGCA)	-1.29	TargetScan Human	High (predicted)	TPD52L3	1.29
hsa-miR-16-5p	miR-16-5p (and other miRNAs w/seed AGCAGCA)	-1.29	miRecords	Experimentally Observed	TPI1	1.29
hsa-miR-16-5p	miR-16-5p (and other miRNAs w/seed AGCAGCA)	-1.29	TarBase,TargetScan Human	Experimentally Observed,High (predicted)	TPM3	1.29
hsa-miR-16-5p	miR-16-5p (and other miRNAs w/seed AGCAGCA)	-1.29	TarBase,TargetScan Human,miRecords	Experimentally Observed,High (predicted)	TPPP3	1.29
hsa-miR-16-5p	miR-16-5p (and other miRNAs w/seed AGCAGCA)	-1.29	TargetScan Human	High (predicted)	TRANK1	1.29
hsa-miR-16-5p	miR-16-5p (and other miRNAs w/seed AGCAGCA)	-1.29	TargetScan Human	High (predicted)	TRMT112	1.29
hsa-miR-16-5p	miR-16-5p (and other miRNAs w/seed AGCAGCA)	-1.29	miRecords	Experimentally Observed	TRMT13	1.29
hsa-miR-16-5p	miR-16-5p (and other miRNAs w/seed AGCAGCA)	-1.29	TargetScan Human	High (predicted)	TRPC1	1.29
hsa-miR-16-5p	miR-16-5p (and other miRNAs w/seed AGCAGCA)	-1.29	TargetScan Human	High (predicted)	TSPAN18	1.29
hsa-miR-16-5p	miR-16-5p (and other miRNAs w/seed AGCAGCA)	-1.29	TargetScan Human	High (predicted)	TTLL9	1.29
hsa-miR-16-5p	miR-16-5p (and other miRNAs w/seed AGCAGCA)	-1.29	TarBase,TargetScan Human	Experimentally Observed,Moderate (predicted)	TXN2	1.29
hsa-miR-16-5p	miR-16-5p (and other miRNAs w/seed AGCAGCA)	-1.29	TargetScan Human	High (predicted)	UBE2Q1	1.29
hsa-miR-16-5p	miR-16-5p (and other miRNAs w/seed AGCAGCA)	-1.29	TarBase	Experimentally Observed	UBE2S	1.29
hsa-miR-16-5p	miR-16-5p (and other miRNAs w/seed AGCAGCA)	-1.29	TargetScan Human	High (predicted)	UBE2V1	1.29
hsa-miR-16-5p	miR-16-5p (and other miRNAs w/seed AGCAGCA)	-1.29	TarBase,TargetScan Human	Experimentally Observed,Moderate (predicted)	UBE4A	1.29
hsa-miR-16-5p	miR-16-5p (and other miRNAs w/seed AGCAGCA)	-1.29	TargetScan Human	High (predicted)	UBE4B	1.29
hsa-miR-16-5p	miR-16-5p (and other miRNAs w/seed AGCAGCA)	-1.29	TargetScan Human	High (predicted)	UBQLNL	1.29
hsa-miR-16-5p	miR-16-5p (and other miRNAs w/seed AGCAGCA)	-1.29	TargetScan Human	High (predicted)	UBTD2	1.29
hsa-miR-16-5p	miR-16-5p (and other miRNAs w/seed AGCAGCA)	-1.29	Ingenuity Expert Findings,TargetScan Human	Experimentally Observed,Moderate (predicted)	UCP2	1.29
hsa-miR-16-5p	miR-16-5p (and other miRNAs w/seed AGCAGCA)	-1.29	miRecords	Experimentally Observed	UGDH	1.29
hsa-miR-16-5p	miR-16-5p (and other miRNAs w/seed AGCAGCA)	-1.29	miRecords	Experimentally Observed	UGP2	1.29
hsa-miR-16-5p	miR-16-5p (and other miRNAs w/seed AGCAGCA)	-1.29	TargetScan Human	High (predicted)	UNC80	1.29
hsa-miR-16-5p	miR-16-5p (and other miRNAs w/seed AGCAGCA)	-1.29	TargetScan Human	High (predicted)	USP25	1.29
hsa-miR-16-5p	miR-16-5p (and other miRNAs w/seed AGCAGCA)	-1.29	TargetScan Human	High (predicted)	USP3	1.29
hsa-miR-16-5p	miR-16-5p (and other miRNAs w/seed AGCAGCA)	-1.29	TarBase	Experimentally Observed	UTP15	1.29
hsa-miR-16-5p	miR-16-5p (and other miRNAs w/seed AGCAGCA)	-1.29	TargetScan Human	High (predicted)	VAPB	1.29
hsa-miR-16-5p	miR-16-5p (and other miRNAs w/seed AGCAGCA)	-1.29	TargetScan Human,miRecords	Experimentally Observed,High (predicted)	VEGFA	1.29
hsa-miR-16-5p	miR-16-5p (and other miRNAs w/seed AGCAGCA)	-1.29	TargetScan Human	High (predicted)	VPS33B	1.29
hsa-miR-16-5p	miR-16-5p (and other miRNAs w/seed AGCAGCA)	-1.29	miRecords	Experimentally Observed	VPS45	1.29
hsa-miR-16-5p	miR-16-5p (and other miRNAs w/seed AGCAGCA)	-1.29	TargetScan Human	High (predicted)	VPS4A	1.29
hsa-miR-16-5p	miR-16-5p (and other miRNAs w/seed AGCAGCA)	-1.29	TarBase,TargetScan Human	Experimentally Observed,High (predicted)	VTI1B	1.29
hsa-miR-16-5p	miR-16-5p (and other miRNAs w/seed AGCAGCA)	-1.29	TargetScan Human	High (predicted)	VWC2L	1.29
hsa-miR-16-5p	miR-16-5p (and other miRNAs w/seed AGCAGCA)	-1.29	TargetScan Human	High (predicted)	WBP11	1.29
hsa-miR-16-5p	miR-16-5p (and other miRNAs w/seed AGCAGCA)	-1.29	TargetScan Human	High (predicted)	WDR82	1.29
hsa-miR-16-5p	miR-16-5p (and other miRNAs w/seed AGCAGCA)	-1.29	TargetScan Human	High (predicted)	WDR83OS	1.29
hsa-miR-16-5p	miR-16-5p (and other miRNAs w/seed AGCAGCA)	-1.29	Ingenuity Expert Findings,TargetScan Human	Experimentally Observed,High (predicted)	WEE1	1.29
hsa-miR-16-5p	miR-16-5p (and other miRNAs w/seed AGCAGCA)	-1.29	miRecords	Experimentally Observed	WIPF1	1.29
hsa-miR-16-5p	miR-16-5p (and other miRNAs w/seed AGCAGCA)	-1.29	TargetScan Human	High (predicted)	WIPI2	1.29
hsa-miR-16-5p	miR-16-5p (and other miRNAs w/seed AGCAGCA)	-1.29	TargetScan Human	High (predicted)	WNT2B	1.29
hsa-miR-16-5p	miR-16-5p (and other miRNAs w/seed AGCAGCA)	-1.29	Ingenuity Expert Findings,TargetScan Human	Experimentally Observed,High (predicted)	WNT3A	1.29
hsa-miR-16-5p	miR-16-5p (and other miRNAs w/seed AGCAGCA)	-1.29	TargetScan Human	High (predicted)	WNT7A	1.29
hsa-miR-16-5p	miR-16-5p (and other miRNAs w/seed AGCAGCA)	-1.29	miRecords	Experimentally Observed	WT1	1.29
hsa-miR-16-5p	miR-16-5p (and other miRNAs w/seed AGCAGCA)	-1.29	TargetScan Human	High (predicted)	XXBAC_BPG32J320	1.29
hsa-miR-16-5p	miR-16-5p (and other miRNAs w/seed AGCAGCA)	-1.29	TarBase,TargetScan Human	Experimentally Observed,Moderate (predicted)	YIF1B	1.29
hsa-miR-16-5p	miR-16-5p (and other miRNAs w/seed AGCAGCA)	-1.29	TargetScan Human	High (predicted)	YWHAH	1.29
hsa-miR-16-5p	miR-16-5p (and other miRNAs w/seed AGCAGCA)	-1.29	TargetScan Human	High (predicted)	ZBTB16	1.29
hsa-miR-16-5p	miR-16-5p (and other miRNAs w/seed AGCAGCA)	-1.29	TargetScan Human	High (predicted)	ZBTB34	1.29
hsa-miR-16-5p	miR-16-5p (and other miRNAs w/seed AGCAGCA)	-1.29	TargetScan Human	High (predicted)	ZBTB46	1.29
hsa-miR-16-5p	miR-16-5p (and other miRNAs w/seed AGCAGCA)	-1.29	TargetScan Human	High (predicted)	ZDHHC16	1.29
hsa-miR-16-5p	miR-16-5p (and other miRNAs w/seed AGCAGCA)	-1.29	TargetScan Human	High (predicted)	ZDHHC23	1.29
hsa-miR-16-5p	miR-16-5p (and other miRNAs w/seed AGCAGCA)	-1.29	TargetScan Human	High (predicted)	ZMAT3	1.29
hsa-miR-16-5p	miR-16-5p (and other miRNAs w/seed AGCAGCA)	-1.29	TargetScan Human	High (predicted)	ZMYM2	1.29
hsa-miR-16-5p	miR-16-5p (and other miRNAs w/seed AGCAGCA)	-1.29	TargetScan Human	High (predicted)	ZNF449	1.29
hsa-miR-16-5p	miR-16-5p (and other miRNAs w/seed AGCAGCA)	-1.29	miRecords	Experimentally Observed	ZNF559	1.29
hsa-miR-16-5p	miR-16-5p (and other miRNAs w/seed AGCAGCA)	-1.29	TargetScan Human	High (predicted)	ZNF609	1.29
hsa-miR-16-5p	miR-16-5p (and other miRNAs w/seed AGCAGCA)	-1.29	TarBase,TargetScan Human	Experimentally Observed,High (predicted)	ZNF622	1.29
hsa-miR-16-5p	miR-16-5p (and other miRNAs w/seed AGCAGCA)	-1.29	TargetScan Human	High (predicted)	ZNF691	1.29
hsa-miR-16-5p	miR-16-5p (and other miRNAs w/seed AGCAGCA)	-1.29	TargetScan Human	High (predicted)	ZNF697	1.29
hsa-miR-16-5p	miR-16-5p (and other miRNAs w/seed AGCAGCA)	-1.29	Ingenuity Expert Findings,TargetScan Human	Experimentally Observed,Moderate (predicted)	ZYX	1.29
hsa-miR-4657	miR-4491 (and other miRNAs w/seed AUGUGGA)	14.239	TargetScan Human	High (predicted)	ACO1	-14.239
hsa-miR-4657	miR-4491 (and other miRNAs w/seed AUGUGGA)	14.239	TargetScan Human	High (predicted)	ADIPOQ	-14.239
hsa-miR-4657	miR-4491 (and other miRNAs w/seed AUGUGGA)	14.239	TargetScan Human	High (predicted)	AGTR1	-14.239
hsa-miR-4657	miR-4491 (and other miRNAs w/seed AUGUGGA)	14.239	TargetScan Human	High (predicted)	AHSA1	-14.239
hsa-miR-4657	miR-4491 (and other miRNAs w/seed AUGUGGA)	14.239	TargetScan Human	High (predicted)	AJAP1	-14.239
hsa-miR-4657	miR-4491 (and other miRNAs w/seed AUGUGGA)	14.239	TargetScan Human	High (predicted)	APEX1	-14.239
hsa-miR-4657	miR-4491 (and other miRNAs w/seed AUGUGGA)	14.239	TargetScan Human	High (predicted)	ARL9	-14.239
hsa-miR-4657	miR-4491 (and other miRNAs w/seed AUGUGGA)	14.239	TargetScan Human	High (predicted)	ATP8B4	-14.239
hsa-miR-4657	miR-4491 (and other miRNAs w/seed AUGUGGA)	14.239	TargetScan Human	High (predicted)	B3GALT2	-14.239
hsa-miR-4657	miR-4491 (and other miRNAs w/seed AUGUGGA)	14.239	TargetScan Human	High (predicted)	BEAN1	-14.239
hsa-miR-4657	miR-4491 (and other miRNAs w/seed AUGUGGA)	14.239	TargetScan Human	High (predicted)	BTG2	-14.239
hsa-miR-4657	miR-4491 (and other miRNAs w/seed AUGUGGA)	14.239	TargetScan Human	High (predicted)	C1orf116	-14.239
hsa-miR-4657	miR-4491 (and other miRNAs w/seed AUGUGGA)	14.239	TargetScan Human	High (predicted)	C2orf66	-14.239
hsa-miR-4657	miR-4491 (and other miRNAs w/seed AUGUGGA)	14.239	TargetScan Human	High (predicted)	C2orf78	-14.239
hsa-miR-4657	miR-4491 (and other miRNAs w/seed AUGUGGA)	14.239	TargetScan Human	High (predicted)	C6orf201	-14.239
hsa-miR-4657	miR-4491 (and other miRNAs w/seed AUGUGGA)	14.239	TargetScan Human	High (predicted)	C8orf34-AS1	-14.239
hsa-miR-4657	miR-4491 (and other miRNAs w/seed AUGUGGA)	14.239	TargetScan Human	High (predicted)	CDK8	-14.239
hsa-miR-4657	miR-4491 (and other miRNAs w/seed AUGUGGA)	14.239	TargetScan Human	High (predicted)	CETN2	-14.239
hsa-miR-4657	miR-4491 (and other miRNAs w/seed AUGUGGA)	14.239	TargetScan Human	High (predicted)	CHMP1B	-14.239
hsa-miR-4657	miR-4491 (and other miRNAs w/seed AUGUGGA)	14.239	TargetScan Human	High (predicted)	CNTD1	-14.239
hsa-miR-4657	miR-4491 (and other miRNAs w/seed AUGUGGA)	14.239	TargetScan Human	High (predicted)	COL28A1	-14.239
hsa-miR-4657	miR-4491 (and other miRNAs w/seed AUGUGGA)	14.239	TargetScan Human	High (predicted)	COQ9	-14.239
hsa-miR-4657	miR-4491 (and other miRNAs w/seed AUGUGGA)	14.239	TargetScan Human	High (predicted)	CPNE8	-14.239
hsa-miR-4657	miR-4491 (and other miRNAs w/seed AUGUGGA)	14.239	TargetScan Human	High (predicted)	CTSH	-14.239
hsa-miR-4657	miR-4491 (and other miRNAs w/seed AUGUGGA)	14.239	TargetScan Human	High (predicted)	CYP2C18	-14.239
hsa-miR-4657	miR-4491 (and other miRNAs w/seed AUGUGGA)	14.239	TargetScan Human	High (predicted)	DEFB119	-14.239
hsa-miR-4657	miR-4491 (and other miRNAs w/seed AUGUGGA)	14.239	TargetScan Human	High (predicted)	DHFR	-14.239
hsa-miR-4657	miR-4491 (and other miRNAs w/seed AUGUGGA)	14.239	TargetScan Human	High (predicted)	DKK4	-14.239
hsa-miR-4657	miR-4491 (and other miRNAs w/seed AUGUGGA)	14.239	TargetScan Human	High (predicted)	DNAJC9	-14.239
hsa-miR-4657	miR-4491 (and other miRNAs w/seed AUGUGGA)	14.239	TargetScan Human	High (predicted)	DPT	-14.239
hsa-miR-4657	miR-4491 (and other miRNAs w/seed AUGUGGA)	14.239	TargetScan Human	High (predicted)	ENKUR	-14.239
hsa-miR-4657	miR-4491 (and other miRNAs w/seed AUGUGGA)	14.239	TargetScan Human	High (predicted)	EREG	-14.239
hsa-miR-4657	miR-4491 (and other miRNAs w/seed AUGUGGA)	14.239	TargetScan Human	High (predicted)	ERFE	-14.239
hsa-miR-4657	miR-4491 (and other miRNAs w/seed AUGUGGA)	14.239	TargetScan Human	High (predicted)	FAM126B	-14.239
hsa-miR-4657	miR-4491 (and other miRNAs w/seed AUGUGGA)	14.239	TargetScan Human	High (predicted)	FAM216B	-14.239
hsa-miR-4657	miR-4491 (and other miRNAs w/seed AUGUGGA)	14.239	TargetScan Human	High (predicted)	FCGR2A	-14.239
hsa-miR-4657	miR-4491 (and other miRNAs w/seed AUGUGGA)	14.239	TargetScan Human	High (predicted)	FCGR2B	-14.239
hsa-miR-4657	miR-4491 (and other miRNAs w/seed AUGUGGA)	14.239	TargetScan Human	High (predicted)	FCGR2C	-14.239
hsa-miR-4657	miR-4491 (and other miRNAs w/seed AUGUGGA)	14.239	TargetScan Human	High (predicted)	FGF10	-14.239
hsa-miR-4657	miR-4491 (and other miRNAs w/seed AUGUGGA)	14.239	TargetScan Human	High (predicted)	FOLR3	-14.239
hsa-miR-4657	miR-4491 (and other miRNAs w/seed AUGUGGA)	14.239	TargetScan Human	High (predicted)	GIMAP5	-14.239
hsa-miR-4657	miR-4491 (and other miRNAs w/seed AUGUGGA)	14.239	TargetScan Human	High (predicted)	GLS	-14.239
hsa-miR-4657	miR-4491 (and other miRNAs w/seed AUGUGGA)	14.239	TargetScan Human	High (predicted)	GMFB	-14.239
hsa-miR-4657	miR-4491 (and other miRNAs w/seed AUGUGGA)	14.239	TargetScan Human	High (predicted)	GPD2	-14.239
hsa-miR-4657	miR-4491 (and other miRNAs w/seed AUGUGGA)	14.239	TargetScan Human	High (predicted)	GPR22	-14.239
hsa-miR-4657	miR-4491 (and other miRNAs w/seed AUGUGGA)	14.239	TargetScan Human	High (predicted)	GPR26	-14.239
hsa-miR-4657	miR-4491 (and other miRNAs w/seed AUGUGGA)	14.239	TargetScan Human	High (predicted)	HEPACAM	-14.239
hsa-miR-4657	miR-4491 (and other miRNAs w/seed AUGUGGA)	14.239	TargetScan Human	High (predicted)	HLA-DQB2	-14.239
hsa-miR-4657	miR-4491 (and other miRNAs w/seed AUGUGGA)	14.239	TargetScan Human	High (predicted)	HOOK1	-14.239
hsa-miR-4657	miR-4491 (and other miRNAs w/seed AUGUGGA)	14.239	TargetScan Human	High (predicted)	HSPB8	-14.239
hsa-miR-4657	miR-4491 (and other miRNAs w/seed AUGUGGA)	14.239	TargetScan Human	High (predicted)	HTR5A-AS1	-14.239
hsa-miR-4657	miR-4491 (and other miRNAs w/seed AUGUGGA)	14.239	TargetScan Human	High (predicted)	IKBIP	-14.239
hsa-miR-4657	miR-4491 (and other miRNAs w/seed AUGUGGA)	14.239	TargetScan Human	High (predicted)	IMPG1	-14.239
hsa-miR-4657	miR-4491 (and other miRNAs w/seed AUGUGGA)	14.239	TargetScan Human	High (predicted)	INIP	-14.239
hsa-miR-4657	miR-4491 (and other miRNAs w/seed AUGUGGA)	14.239	TargetScan Human	High (predicted)	IPCEF1	-14.239
hsa-miR-4657	miR-4491 (and other miRNAs w/seed AUGUGGA)	14.239	TargetScan Human	High (predicted)	IQCF3	-14.239
hsa-miR-4657	miR-4491 (and other miRNAs w/seed AUGUGGA)	14.239	TargetScan Human	High (predicted)	KCNH7	-14.239
hsa-miR-4657	miR-4491 (and other miRNAs w/seed AUGUGGA)	14.239	TargetScan Human	High (predicted)	KCNK12	-14.239
hsa-miR-4657	miR-4491 (and other miRNAs w/seed AUGUGGA)	14.239	TargetScan Human	High (predicted)	KCTD16	-14.239
hsa-miR-4657	miR-4491 (and other miRNAs w/seed AUGUGGA)	14.239	TargetScan Human	High (predicted)	KIAA1841	-14.239
hsa-miR-4657	miR-4491 (and other miRNAs w/seed AUGUGGA)	14.239	TargetScan Human	High (predicted)	KLF15	-14.239
hsa-miR-4657	miR-4491 (and other miRNAs w/seed AUGUGGA)	14.239	TargetScan Human	High (predicted)	KRT2	-14.239
hsa-miR-4657	miR-4491 (and other miRNAs w/seed AUGUGGA)	14.239	TargetScan Human	High (predicted)	KYAT3	-14.239
hsa-miR-4657	miR-4491 (and other miRNAs w/seed AUGUGGA)	14.239	TargetScan Human	High (predicted)	LACTB2-AS1	-14.239
hsa-miR-4657	miR-4491 (and other miRNAs w/seed AUGUGGA)	14.239	TargetScan Human	High (predicted)	LANCL3	-14.239
hsa-miR-4657	miR-4491 (and other miRNAs w/seed AUGUGGA)	14.239	TargetScan Human	High (predicted)	LHFPL3	-14.239
hsa-miR-4657	miR-4491 (and other miRNAs w/seed AUGUGGA)	14.239	TargetScan Human	High (predicted)	LINC02872	-14.239
hsa-miR-4657	miR-4491 (and other miRNAs w/seed AUGUGGA)	14.239	TargetScan Human	High (predicted)	LOC403312	-14.239
hsa-miR-4657	miR-4491 (and other miRNAs w/seed AUGUGGA)	14.239	TargetScan Human	High (predicted)	LOH12CR2	-14.239
hsa-miR-4657	miR-4491 (and other miRNAs w/seed AUGUGGA)	14.239	TargetScan Human	High (predicted)	MACC1	-14.239
hsa-miR-4657	miR-4491 (and other miRNAs w/seed AUGUGGA)	14.239	TargetScan Human	High (predicted)	MCFD2	-14.239
hsa-miR-4657	miR-4491 (and other miRNAs w/seed AUGUGGA)	14.239	TargetScan Human	High (predicted)	MGAT4B	-14.239
hsa-miR-4657	miR-4491 (and other miRNAs w/seed AUGUGGA)	14.239	TargetScan Human	High (predicted)	MRAS	-14.239
hsa-miR-4657	miR-4491 (and other miRNAs w/seed AUGUGGA)	14.239	TargetScan Human	High (predicted)	MSTN	-14.239
hsa-miR-4657	miR-4491 (and other miRNAs w/seed AUGUGGA)	14.239	TargetScan Human	High (predicted)	MTMR9	-14.239
hsa-miR-4657	miR-4491 (and other miRNAs w/seed AUGUGGA)	14.239	TargetScan Human	High (predicted)	MTRNR2L1	-14.239
hsa-miR-4657	miR-4491 (and other miRNAs w/seed AUGUGGA)	14.239	TargetScan Human	High (predicted)	MYO19	-14.239
hsa-miR-4657	miR-4491 (and other miRNAs w/seed AUGUGGA)	14.239	TargetScan Human	High (predicted)	NCK2	-14.239
hsa-miR-4657	miR-4491 (and other miRNAs w/seed AUGUGGA)	14.239	TargetScan Human	High (predicted)	NDRG3	-14.239
hsa-miR-4657	miR-4491 (and other miRNAs w/seed AUGUGGA)	14.239	TargetScan Human	High (predicted)	NDUFB4	-14.239
hsa-miR-4657	miR-4491 (and other miRNAs w/seed AUGUGGA)	14.239	TargetScan Human	High (predicted)	NLRP10	-14.239
hsa-miR-4657	miR-4491 (and other miRNAs w/seed AUGUGGA)	14.239	TargetScan Human	High (predicted)	NRXN1	-14.239
hsa-miR-4657	miR-4491 (and other miRNAs w/seed AUGUGGA)	14.239	TargetScan Human	High (predicted)	OR11A1	-14.239
hsa-miR-4657	miR-4491 (and other miRNAs w/seed AUGUGGA)	14.239	TargetScan Human	High (predicted)	OR5AU1	-14.239
hsa-miR-4657	miR-4491 (and other miRNAs w/seed AUGUGGA)	14.239	TargetScan Human	High (predicted)	P2RY13	-14.239
hsa-miR-4657	miR-4491 (and other miRNAs w/seed AUGUGGA)	14.239	TargetScan Human	High (predicted)	PBX3	-14.239
hsa-miR-4657	miR-4491 (and other miRNAs w/seed AUGUGGA)	14.239	TargetScan Human	High (predicted)	PCNX4	-14.239
hsa-miR-4657	miR-4491 (and other miRNAs w/seed AUGUGGA)	14.239	TargetScan Human	High (predicted)	PDAP1	-14.239
hsa-miR-4657	miR-4491 (and other miRNAs w/seed AUGUGGA)	14.239	TargetScan Human	High (predicted)	PIGF	-14.239
hsa-miR-4657	miR-4491 (and other miRNAs w/seed AUGUGGA)	14.239	TargetScan Human	High (predicted)	PLEKHB2	-14.239
hsa-miR-4657	miR-4491 (and other miRNAs w/seed AUGUGGA)	14.239	TargetScan Human	High (predicted)	POMK	-14.239
hsa-miR-4657	miR-4491 (and other miRNAs w/seed AUGUGGA)	14.239	TargetScan Human	High (predicted)	PSMA8	-14.239
hsa-miR-4657	miR-4491 (and other miRNAs w/seed AUGUGGA)	14.239	TargetScan Human	High (predicted)	PYCARD-AS1	-14.239
hsa-miR-4657	miR-4491 (and other miRNAs w/seed AUGUGGA)	14.239	TargetScan Human	High (predicted)	RAB31	-14.239
hsa-miR-4657	miR-4491 (and other miRNAs w/seed AUGUGGA)	14.239	TargetScan Human	High (predicted)	RAB5A	-14.239
hsa-miR-4657	miR-4491 (and other miRNAs w/seed AUGUGGA)	14.239	TargetScan Human	High (predicted)	RASA1	-14.239
hsa-miR-4657	miR-4491 (and other miRNAs w/seed AUGUGGA)	14.239	TargetScan Human	High (predicted)	REXO1L1P	-14.239
hsa-miR-4657	miR-4491 (and other miRNAs w/seed AUGUGGA)	14.239	TargetScan Human	High (predicted)	RGS4	-14.239
hsa-miR-4657	miR-4491 (and other miRNAs w/seed AUGUGGA)	14.239	TargetScan Human	High (predicted)	RNF34	-14.239
hsa-miR-4657	miR-4491 (and other miRNAs w/seed AUGUGGA)	14.239	TargetScan Human	High (predicted)	RP5_850E93	-14.239
hsa-miR-4657	miR-4491 (and other miRNAs w/seed AUGUGGA)	14.239	TargetScan Human	High (predicted)	RSPH10B/RSPH10B2	-14.239
hsa-miR-4657	miR-4491 (and other miRNAs w/seed AUGUGGA)	14.239	TargetScan Human	High (predicted)	RSPO1	-14.239
hsa-miR-4657	miR-4491 (and other miRNAs w/seed AUGUGGA)	14.239	TargetScan Human	High (predicted)	RSPO2	-14.239
hsa-miR-4657	miR-4491 (and other miRNAs w/seed AUGUGGA)	14.239	TargetScan Human	High (predicted)	SAMD12	-14.239
hsa-miR-4657	miR-4491 (and other miRNAs w/seed AUGUGGA)	14.239	TargetScan Human	High (predicted)	SEPTIN11	-14.239
hsa-miR-4657	miR-4491 (and other miRNAs w/seed AUGUGGA)	14.239	TargetScan Human	High (predicted)	SH3BGRL2	-14.239
hsa-miR-4657	miR-4491 (and other miRNAs w/seed AUGUGGA)	14.239	TargetScan Human	High (predicted)	SLC24A2	-14.239
hsa-miR-4657	miR-4491 (and other miRNAs w/seed AUGUGGA)	14.239	TargetScan Human	High (predicted)	SLC25A40	-14.239
hsa-miR-4657	miR-4491 (and other miRNAs w/seed AUGUGGA)	14.239	TargetScan Human	High (predicted)	SMIM14	-14.239
hsa-miR-4657	miR-4491 (and other miRNAs w/seed AUGUGGA)	14.239	TargetScan Human	High (predicted)	SNX33	-14.239
hsa-miR-4657	miR-4491 (and other miRNAs w/seed AUGUGGA)	14.239	TargetScan Human	High (predicted)	SOX10	-14.239
hsa-miR-4657	miR-4491 (and other miRNAs w/seed AUGUGGA)	14.239	TargetScan Human	High (predicted)	SPACA7	-14.239
hsa-miR-4657	miR-4491 (and other miRNAs w/seed AUGUGGA)	14.239	TargetScan Human	High (predicted)	SRXN1	-14.239
hsa-miR-4657	miR-4491 (and other miRNAs w/seed AUGUGGA)	14.239	TargetScan Human	High (predicted)	STEAP3	-14.239
hsa-miR-4657	miR-4491 (and other miRNAs w/seed AUGUGGA)	14.239	TargetScan Human	High (predicted)	SULT1B1	-14.239
hsa-miR-4657	miR-4491 (and other miRNAs w/seed AUGUGGA)	14.239	TargetScan Human	High (predicted)	SUMO4	-14.239
hsa-miR-4657	miR-4491 (and other miRNAs w/seed AUGUGGA)	14.239	TargetScan Human	High (predicted)	SUSD3	-14.239
hsa-miR-4657	miR-4491 (and other miRNAs w/seed AUGUGGA)	14.239	TargetScan Human	High (predicted)	TACR2	-14.239
hsa-miR-4657	miR-4491 (and other miRNAs w/seed AUGUGGA)	14.239	TargetScan Human	High (predicted)	TAFA4	-14.239
hsa-miR-4657	miR-4491 (and other miRNAs w/seed AUGUGGA)	14.239	TargetScan Human	High (predicted)	TCEANC2	-14.239
hsa-miR-4657	miR-4491 (and other miRNAs w/seed AUGUGGA)	14.239	TargetScan Human	High (predicted)	TMED2	-14.239
hsa-miR-4657	miR-4491 (and other miRNAs w/seed AUGUGGA)	14.239	TargetScan Human	High (predicted)	TMEM163	-14.239
hsa-miR-4657	miR-4491 (and other miRNAs w/seed AUGUGGA)	14.239	TargetScan Human	High (predicted)	TMEM182	-14.239
hsa-miR-4657	miR-4491 (and other miRNAs w/seed AUGUGGA)	14.239	TargetScan Human	High (predicted)	TNFSF15	-14.239
hsa-miR-4657	miR-4491 (and other miRNAs w/seed AUGUGGA)	14.239	TargetScan Human	High (predicted)	TRIM7	-14.239
hsa-miR-4657	miR-4491 (and other miRNAs w/seed AUGUGGA)	14.239	TargetScan Human	High (predicted)	TRIT1	-14.239
hsa-miR-4657	miR-4491 (and other miRNAs w/seed AUGUGGA)	14.239	TargetScan Human	High (predicted)	WNT2B	-14.239
hsa-miR-4657	miR-4491 (and other miRNAs w/seed AUGUGGA)	14.239	TargetScan Human	High (predicted)	YWHAQ	-14.239
hsa-miR-4657	miR-4491 (and other miRNAs w/seed AUGUGGA)	14.239	TargetScan Human	High (predicted)	ZFAND4	-14.239
hsa-miR-4657	miR-4491 (and other miRNAs w/seed AUGUGGA)	14.239	TargetScan Human	High (predicted)	ZFP36L1	-14.239
hsa-miR-4657	miR-4491 (and other miRNAs w/seed AUGUGGA)	14.239	TargetScan Human	High (predicted)	ZNF207	-14.239
hsa-miR-4657	miR-4491 (and other miRNAs w/seed AUGUGGA)	14.239	TargetScan Human	High (predicted)	ZNF225	-14.239
hsa-miR-4657	miR-4491 (and other miRNAs w/seed AUGUGGA)	14.239	TargetScan Human	High (predicted)	ZNF233	-14.239
hsa-miR-4657	miR-4491 (and other miRNAs w/seed AUGUGGA)	14.239	TargetScan Human	High (predicted)	ZNF326	-14.239
hsa-miR-4657	miR-4491 (and other miRNAs w/seed AUGUGGA)	14.239	TargetScan Human	High (predicted)	ZNF561	-14.239
hsa-miR-4657	miR-4491 (and other miRNAs w/seed AUGUGGA)	14.239	TargetScan Human	High (predicted)	ZNF705A	-14.239
hsa-miR-4657	miR-4491 (and other miRNAs w/seed AUGUGGA)	14.239	TargetScan Human	High (predicted)	ZNF705G	-14.239
hsa-miR-4657	miR-4491 (and other miRNAs w/seed AUGUGGA)	14.239	TargetScan Human	High (predicted)	ZNF8	-14.239
hsa-miR-4657	miR-4491 (and other miRNAs w/seed AUGUGGA)	14.239	TargetScan Human	High (predicted)	ZPR1	-14.239
