# Supplementary material for: Vegetarian diets, circulating miRNA expression and healthspan in subjects living in the Blue Zone
Source: Precis Clin Med. 2020 Oct 23;3(4):245–59. doi: 10.1093/pcmedi/pbaa037 (PMC7757436; doi:10.1093/pcmedi/pbaa037)
Supplement: pbaa037_Supplemental_Files [file pbaa037_supplemental_files.zip › Supplementary table 8.xlsx]

## Sheet: Table S8
Supplementary table 8. Differentially expressed miRNAs between V and NV in adherers and switchers
Adherers				Switchers
microRNA ID	Log2FoldChange	P-value	Padj	microRNA ID	Log2FoldChange	P-value	Padj
hsa-miR-6834-5p	-20.6007	1.3e-07	0.000169231	hsa-miR-3178	-16.7172	1.02858e-06	0.000447431
hsa-miR-624-5p	-2.36939	0.00166067	0.240797	hsa-miR-215-5p	2.05136	0.000936474	0.24442
hsa-miR-132-5p	-2.2542	0.000324002	0.147182	hsa-miR-3127-3p	18.576	1.88925e-15	2.46547e-12
hsa-miR-130b-5p	-1.55083	0.00033835	0.147182	hsa-miR-6852-3p	19.3868	1.4357e-14	9.36795e-12
hsa-miR-148a-3p	0.596859	0.0014343	0.240797	hsa-miR-3661	25.5675	9.37623e-06	0.00305899
hsa-miR-320b	1.2649	0.00127847	0.240797
hsa-miR-320c	1.53537	0.00158039	0.240797
hsa-miR-3667-5p	3.33688	0.000959924	0.240797
hsa-miR-3661	12.5486	0.00130998	0.240797
*Padj ≤0.3, |log2FC|≥ 0.5
