# Supplementary material for: Vegetarian diets, circulating miRNA expression and healthspan in subjects living in the Blue Zone
Source: Precis Clin Med. 2020 Oct 23;3(4):245–59. doi: 10.1093/pcmedi/pbaa037 (PMC7757436; doi:10.1093/pcmedi/pbaa037)
Supplement: pbaa037_Supplemental_Files [file pbaa037_supplemental_files.zip › Supplementary table 9A.xlsx]

## Sheet: Table S9A
Supplementary table 9A. IPA miRNA target filter results on differentially expressed miRNAs between V and NV in adherers
ID	Symbol	Expr Log Ratio	Source	Confidence	Gene Symbol	Assigned Expr Log Ratio
hsa-miR-130b-5p	miR-130b-5p (and other miRNAs w/seed CUCUUUC)	-1.551	TargetScan Human	High (predicted)	ABLIM1	1.551
hsa-miR-130b-5p	miR-130b-5p (and other miRNAs w/seed CUCUUUC)	-1.551	TargetScan Human	High (predicted)	AICDA	1.551
hsa-miR-130b-5p	miR-130b-5p (and other miRNAs w/seed CUCUUUC)	-1.551	TargetScan Human	High (predicted)	AK2	1.551
hsa-miR-130b-5p	miR-130b-5p (and other miRNAs w/seed CUCUUUC)	-1.551	TargetScan Human	High (predicted)	ANKRD12	1.551
hsa-miR-130b-5p	miR-130b-5p (and other miRNAs w/seed CUCUUUC)	-1.551	TargetScan Human	High (predicted)	ARV1	1.551
hsa-miR-130b-5p	miR-130b-5p (and other miRNAs w/seed CUCUUUC)	-1.551	TargetScan Human	High (predicted)	ASCL1	1.551
hsa-miR-130b-5p	miR-130b-5p (and other miRNAs w/seed CUCUUUC)	-1.551	TargetScan Human	High (predicted)	ASH1L	1.551
hsa-miR-130b-5p	miR-130b-5p (and other miRNAs w/seed CUCUUUC)	-1.551	TargetScan Human	High (predicted)	BICD1	1.551
hsa-miR-130b-5p	miR-130b-5p (and other miRNAs w/seed CUCUUUC)	-1.551	TargetScan Human	High (predicted)	BNC2	1.551
hsa-miR-130b-5p	miR-130b-5p (and other miRNAs w/seed CUCUUUC)	-1.551	TargetScan Human	High (predicted)	C17orf77	1.551
hsa-miR-130b-5p	miR-130b-5p (and other miRNAs w/seed CUCUUUC)	-1.551	TargetScan Human	High (predicted)	CBLN1	1.551
hsa-miR-130b-5p	miR-130b-5p (and other miRNAs w/seed CUCUUUC)	-1.551	TargetScan Human	High (predicted)	CCDC170	1.551
hsa-miR-130b-5p	miR-130b-5p (and other miRNAs w/seed CUCUUUC)	-1.551	TargetScan Human	High (predicted)	CCDC18	1.551
hsa-miR-130b-5p	miR-130b-5p (and other miRNAs w/seed CUCUUUC)	-1.551	TargetScan Human	High (predicted)	CCIN	1.551
hsa-miR-130b-5p	miR-130b-5p (and other miRNAs w/seed CUCUUUC)	-1.551	TargetScan Human	High (predicted)	CD200	1.551
hsa-miR-130b-5p	miR-130b-5p (and other miRNAs w/seed CUCUUUC)	-1.551	TargetScan Human	High (predicted)	CDC5L	1.551
hsa-miR-130b-5p	miR-130b-5p (and other miRNAs w/seed CUCUUUC)	-1.551	TargetScan Human	High (predicted)	CDKL3	1.551
hsa-miR-130b-5p	miR-130b-5p (and other miRNAs w/seed CUCUUUC)	-1.551	TargetScan Human	High (predicted)	CHCHD7	1.551
hsa-miR-130b-5p	miR-130b-5p (and other miRNAs w/seed CUCUUUC)	-1.551	TargetScan Human	High (predicted)	CLDN19	1.551
hsa-miR-130b-5p	miR-130b-5p (and other miRNAs w/seed CUCUUUC)	-1.551	TargetScan Human	High (predicted)	CLLU1	1.551
hsa-miR-130b-5p	miR-130b-5p (and other miRNAs w/seed CUCUUUC)	-1.551	TargetScan Human	High (predicted)	CLLU1-AS1	1.551
hsa-miR-130b-5p	miR-130b-5p (and other miRNAs w/seed CUCUUUC)	-1.551	TargetScan Human	High (predicted)	COL8A1	1.551
hsa-miR-130b-5p	miR-130b-5p (and other miRNAs w/seed CUCUUUC)	-1.551	TargetScan Human	High (predicted)	CYYR1	1.551
hsa-miR-130b-5p	miR-130b-5p (and other miRNAs w/seed CUCUUUC)	-1.551	TargetScan Human	High (predicted)	DST	1.551
hsa-miR-130b-5p	miR-130b-5p (and other miRNAs w/seed CUCUUUC)	-1.551	TargetScan Human	High (predicted)	ECHDC1	1.551
hsa-miR-130b-5p	miR-130b-5p (and other miRNAs w/seed CUCUUUC)	-1.551	TargetScan Human	High (predicted)	EMX2	1.551
hsa-miR-130b-5p	miR-130b-5p (and other miRNAs w/seed CUCUUUC)	-1.551	TargetScan Human	High (predicted)	FARS2	1.551
hsa-miR-130b-5p	miR-130b-5p (and other miRNAs w/seed CUCUUUC)	-1.551	TargetScan Human	High (predicted)	FBXO21	1.551
hsa-miR-130b-5p	miR-130b-5p (and other miRNAs w/seed CUCUUUC)	-1.551	TargetScan Human	High (predicted)	FCRL4	1.551
hsa-miR-130b-5p	miR-130b-5p (and other miRNAs w/seed CUCUUUC)	-1.551	TargetScan Human	High (predicted)	G2E3	1.551
hsa-miR-130b-5p	miR-130b-5p (and other miRNAs w/seed CUCUUUC)	-1.551	TargetScan Human	High (predicted)	G3BP2	1.551
hsa-miR-130b-5p	miR-130b-5p (and other miRNAs w/seed CUCUUUC)	-1.551	TargetScan Human	High (predicted)	GCG	1.551
hsa-miR-130b-5p	miR-130b-5p (and other miRNAs w/seed CUCUUUC)	-1.551	TargetScan Human	High (predicted),Moderate (predicted)	GOLGA8K (includes others)	1.551
hsa-miR-130b-5p	miR-130b-5p (and other miRNAs w/seed CUCUUUC)	-1.551	TargetScan Human	High (predicted)	GPR55	1.551
hsa-miR-130b-5p	miR-130b-5p (and other miRNAs w/seed CUCUUUC)	-1.551	TargetScan Human	High (predicted)	GPX8	1.551
hsa-miR-130b-5p	miR-130b-5p (and other miRNAs w/seed CUCUUUC)	-1.551	TargetScan Human	High (predicted)	HAND1	1.551
hsa-miR-130b-5p	miR-130b-5p (and other miRNAs w/seed CUCUUUC)	-1.551	TargetScan Human	High (predicted)	HELLS	1.551
hsa-miR-130b-5p	miR-130b-5p (and other miRNAs w/seed CUCUUUC)	-1.551	TargetScan Human	High (predicted)	IFIT1	1.551
hsa-miR-130b-5p	miR-130b-5p (and other miRNAs w/seed CUCUUUC)	-1.551	TargetScan Human	High (predicted)	IL33	1.551
hsa-miR-130b-5p	miR-130b-5p (and other miRNAs w/seed CUCUUUC)	-1.551	TargetScan Human	High (predicted)	IL36G	1.551
hsa-miR-130b-5p	miR-130b-5p (and other miRNAs w/seed CUCUUUC)	-1.551	TargetScan Human	High (predicted)	IL36RN	1.551
hsa-miR-130b-5p	miR-130b-5p (and other miRNAs w/seed CUCUUUC)	-1.551	TargetScan Human	High (predicted)	ISM1	1.551
hsa-miR-130b-5p	miR-130b-5p (and other miRNAs w/seed CUCUUUC)	-1.551	TargetScan Human	High (predicted)	KCNJ6	1.551
hsa-miR-130b-5p	miR-130b-5p (and other miRNAs w/seed CUCUUUC)	-1.551	TargetScan Human	High (predicted)	KRT26	1.551
hsa-miR-130b-5p	miR-130b-5p (and other miRNAs w/seed CUCUUUC)	-1.551	TargetScan Human	High (predicted)	LENG8	1.551
hsa-miR-130b-5p	miR-130b-5p (and other miRNAs w/seed CUCUUUC)	-1.551	TargetScan Human	High (predicted)	LHX5	1.551
hsa-miR-130b-5p	miR-130b-5p (and other miRNAs w/seed CUCUUUC)	-1.551	TargetScan Human	High (predicted)	LINC01558	1.551
hsa-miR-130b-5p	miR-130b-5p (and other miRNAs w/seed CUCUUUC)	-1.551	TargetScan Human	High (predicted)	LINC01619	1.551
hsa-miR-130b-5p	miR-130b-5p (and other miRNAs w/seed CUCUUUC)	-1.551	TargetScan Human	High (predicted)	LOC101928697	1.551
hsa-miR-130b-5p	miR-130b-5p (and other miRNAs w/seed CUCUUUC)	-1.551	TargetScan Human	High (predicted)	LRRD1	1.551
hsa-miR-130b-5p	miR-130b-5p (and other miRNAs w/seed CUCUUUC)	-1.551	TargetScan Human	High (predicted)	LYRM2	1.551
hsa-miR-130b-5p	miR-130b-5p (and other miRNAs w/seed CUCUUUC)	-1.551	TargetScan Human	High (predicted)	MANBAL	1.551
hsa-miR-130b-5p	miR-130b-5p (and other miRNAs w/seed CUCUUUC)	-1.551	TargetScan Human	High (predicted)	MCFD2	1.551
hsa-miR-130b-5p	miR-130b-5p (and other miRNAs w/seed CUCUUUC)	-1.551	TargetScan Human	High (predicted)	METTL15	1.551
hsa-miR-130b-5p	miR-130b-5p (and other miRNAs w/seed CUCUUUC)	-1.551	TargetScan Human	High (predicted)	MTARC1	1.551
hsa-miR-130b-5p	miR-130b-5p (and other miRNAs w/seed CUCUUUC)	-1.551	TargetScan Human	High (predicted)	MTFR1L	1.551
hsa-miR-130b-5p	miR-130b-5p (and other miRNAs w/seed CUCUUUC)	-1.551	TargetScan Human	High (predicted)	NXPE1	1.551
hsa-miR-130b-5p	miR-130b-5p (and other miRNAs w/seed CUCUUUC)	-1.551	TargetScan Human	High (predicted)	PAPPA	1.551
hsa-miR-130b-5p	miR-130b-5p (and other miRNAs w/seed CUCUUUC)	-1.551	TargetScan Human	High (predicted)	PCDH9	1.551
hsa-miR-130b-5p	miR-130b-5p (and other miRNAs w/seed CUCUUUC)	-1.551	TargetScan Human	High (predicted)	PDGFA	1.551
hsa-miR-130b-5p	miR-130b-5p (and other miRNAs w/seed CUCUUUC)	-1.551	TargetScan Human	High (predicted)	PDHA2	1.551
hsa-miR-130b-5p	miR-130b-5p (and other miRNAs w/seed CUCUUUC)	-1.551	TargetScan Human	High (predicted)	PGF	1.551
hsa-miR-130b-5p	miR-130b-5p (and other miRNAs w/seed CUCUUUC)	-1.551	TargetScan Human	High (predicted)	PHACTR2	1.551
hsa-miR-130b-5p	miR-130b-5p (and other miRNAs w/seed CUCUUUC)	-1.551	TargetScan Human	High (predicted)	PLAC1	1.551
hsa-miR-130b-5p	miR-130b-5p (and other miRNAs w/seed CUCUUUC)	-1.551	TargetScan Human	High (predicted)	PLN	1.551
hsa-miR-130b-5p	miR-130b-5p (and other miRNAs w/seed CUCUUUC)	-1.551	TargetScan Human	High (predicted)	PRPF38A	1.551
hsa-miR-130b-5p	miR-130b-5p (and other miRNAs w/seed CUCUUUC)	-1.551	TargetScan Human	High (predicted)	PTX3	1.551
hsa-miR-130b-5p	miR-130b-5p (and other miRNAs w/seed CUCUUUC)	-1.551	TargetScan Human	High (predicted)	PURA	1.551
hsa-miR-130b-5p	miR-130b-5p (and other miRNAs w/seed CUCUUUC)	-1.551	TargetScan Human	High (predicted)	PXT1	1.551
hsa-miR-130b-5p	miR-130b-5p (and other miRNAs w/seed CUCUUUC)	-1.551	TargetScan Human	High (predicted)	PYCARD-AS1	1.551
hsa-miR-130b-5p	miR-130b-5p (and other miRNAs w/seed CUCUUUC)	-1.551	TargetScan Human	High (predicted)	RABEP1	1.551
hsa-miR-130b-5p	miR-130b-5p (and other miRNAs w/seed CUCUUUC)	-1.551	TargetScan Human	High (predicted)	RAET1L	1.551
hsa-miR-130b-5p	miR-130b-5p (and other miRNAs w/seed CUCUUUC)	-1.551	TargetScan Human	High (predicted)	RBM41	1.551
hsa-miR-130b-5p	miR-130b-5p (and other miRNAs w/seed CUCUUUC)	-1.551	TargetScan Human	High (predicted)	RIDA	1.551
hsa-miR-130b-5p	miR-130b-5p (and other miRNAs w/seed CUCUUUC)	-1.551	TargetScan Human	High (predicted)	RNF138	1.551
hsa-miR-130b-5p	miR-130b-5p (and other miRNAs w/seed CUCUUUC)	-1.551	TargetScan Human	High (predicted)	SDHAF2	1.551
hsa-miR-130b-5p	miR-130b-5p (and other miRNAs w/seed CUCUUUC)	-1.551	TargetScan Human	High (predicted)	SH3BGRL	1.551
hsa-miR-130b-5p	miR-130b-5p (and other miRNAs w/seed CUCUUUC)	-1.551	TargetScan Human	High (predicted)	SLC30A8	1.551
hsa-miR-130b-5p	miR-130b-5p (and other miRNAs w/seed CUCUUUC)	-1.551	TargetScan Human	High (predicted)	SLC5A12	1.551
hsa-miR-130b-5p	miR-130b-5p (and other miRNAs w/seed CUCUUUC)	-1.551	TargetScan Human	High (predicted)	SMARCA1	1.551
hsa-miR-130b-5p	miR-130b-5p (and other miRNAs w/seed CUCUUUC)	-1.551	TargetScan Human	High (predicted)	SMOC1	1.551
hsa-miR-130b-5p	miR-130b-5p (and other miRNAs w/seed CUCUUUC)	-1.551	TargetScan Human	High (predicted)	SNRPC	1.551
hsa-miR-130b-5p	miR-130b-5p (and other miRNAs w/seed CUCUUUC)	-1.551	TargetScan Human	High (predicted)	SP100	1.551
hsa-miR-130b-5p	miR-130b-5p (and other miRNAs w/seed CUCUUUC)	-1.551	TargetScan Human	High (predicted)	SPHKAP	1.551
hsa-miR-130b-5p	miR-130b-5p (and other miRNAs w/seed CUCUUUC)	-1.551	TargetScan Human	High (predicted)	SPP1	1.551
hsa-miR-130b-5p	miR-130b-5p (and other miRNAs w/seed CUCUUUC)	-1.551	TargetScan Human	High (predicted)	SSMEM1	1.551
hsa-miR-130b-5p	miR-130b-5p (and other miRNAs w/seed CUCUUUC)	-1.551	TargetScan Human	High (predicted)	STAMBP	1.551
hsa-miR-130b-5p	miR-130b-5p (and other miRNAs w/seed CUCUUUC)	-1.551	TargetScan Human	High (predicted)	STOX2	1.551
hsa-miR-130b-5p	miR-130b-5p (and other miRNAs w/seed CUCUUUC)	-1.551	TargetScan Human	High (predicted)	SURF6	1.551
hsa-miR-130b-5p	miR-130b-5p (and other miRNAs w/seed CUCUUUC)	-1.551	TargetScan Human	High (predicted)	SYAP1	1.551
hsa-miR-130b-5p	miR-130b-5p (and other miRNAs w/seed CUCUUUC)	-1.551	TargetScan Human	High (predicted)	TBX5	1.551
hsa-miR-130b-5p	miR-130b-5p (and other miRNAs w/seed CUCUUUC)	-1.551	TargetScan Human	High (predicted)	TFRC	1.551
hsa-miR-130b-5p	miR-130b-5p (and other miRNAs w/seed CUCUUUC)	-1.551	TargetScan Human	High (predicted)	THAP1	1.551
hsa-miR-130b-5p	miR-130b-5p (and other miRNAs w/seed CUCUUUC)	-1.551	TargetScan Human	High (predicted)	TNFRSF11B	1.551
hsa-miR-130b-5p	miR-130b-5p (and other miRNAs w/seed CUCUUUC)	-1.551	TargetScan Human	High (predicted)	TNFRSF13B	1.551
hsa-miR-130b-5p	miR-130b-5p (and other miRNAs w/seed CUCUUUC)	-1.551	TargetScan Human	High (predicted)	TNFSF18	1.551
hsa-miR-130b-5p	miR-130b-5p (and other miRNAs w/seed CUCUUUC)	-1.551	TargetScan Human	High (predicted)	TRIQK	1.551
hsa-miR-130b-5p	miR-130b-5p (and other miRNAs w/seed CUCUUUC)	-1.551	TargetScan Human	High (predicted)	TRPM1	1.551
hsa-miR-130b-5p	miR-130b-5p (and other miRNAs w/seed CUCUUUC)	-1.551	TargetScan Human	High (predicted)	TSTD1	1.551
hsa-miR-130b-5p	miR-130b-5p (and other miRNAs w/seed CUCUUUC)	-1.551	TargetScan Human	High (predicted)	TVP23C	1.551
hsa-miR-130b-5p	miR-130b-5p (and other miRNAs w/seed CUCUUUC)	-1.551	TargetScan Human	High (predicted)	UBBP4	1.551
hsa-miR-130b-5p	miR-130b-5p (and other miRNAs w/seed CUCUUUC)	-1.551	TargetScan Human	High (predicted)	ULBP2	1.551
hsa-miR-130b-5p	miR-130b-5p (and other miRNAs w/seed CUCUUUC)	-1.551	TargetScan Human	High (predicted)	VWC2L	1.551
hsa-miR-130b-5p	miR-130b-5p (and other miRNAs w/seed CUCUUUC)	-1.551	TargetScan Human	High (predicted)	XKR4	1.551
hsa-miR-130b-5p	miR-130b-5p (and other miRNAs w/seed CUCUUUC)	-1.551	TargetScan Human	High (predicted)	ZC3H6	1.551
hsa-miR-130b-5p	miR-130b-5p (and other miRNAs w/seed CUCUUUC)	-1.551	TargetScan Human	High (predicted)	ZKSCAN7	1.551
hsa-miR-130b-5p	miR-130b-5p (and other miRNAs w/seed CUCUUUC)	-1.551	TargetScan Human	High (predicted)	ZNF506	1.551
hsa-miR-130b-5p	miR-130b-5p (and other miRNAs w/seed CUCUUUC)	-1.551	TargetScan Human	High (predicted)	ZWILCH	1.551
hsa-miR-132-5p	miR-132-5p (miRNAs w/seed CCGUGGC)	-2.254	TargetScan Human	High (predicted)	ADAM11	2.254
hsa-miR-132-5p	miR-132-5p (miRNAs w/seed CCGUGGC)	-2.254	TargetScan Human	High (predicted)	ADAMTS15	2.254
hsa-miR-132-5p	miR-132-5p (miRNAs w/seed CCGUGGC)	-2.254	TargetScan Human	High (predicted)	ADAR	2.254
hsa-miR-132-5p	miR-132-5p (miRNAs w/seed CCGUGGC)	-2.254	TargetScan Human	High (predicted)	ADRB1	2.254
hsa-miR-132-5p	miR-132-5p (miRNAs w/seed CCGUGGC)	-2.254	TargetScan Human	High (predicted)	AIPL1	2.254
hsa-miR-132-5p	miR-132-5p (miRNAs w/seed CCGUGGC)	-2.254	TargetScan Human	High (predicted)	ALDH1A2	2.254
hsa-miR-132-5p	miR-132-5p (miRNAs w/seed CCGUGGC)	-2.254	TargetScan Human	High (predicted)	ALDH1L1	2.254
hsa-miR-132-5p	miR-132-5p (miRNAs w/seed CCGUGGC)	-2.254	TargetScan Human	High (predicted)	ANKH	2.254
hsa-miR-132-5p	miR-132-5p (miRNAs w/seed CCGUGGC)	-2.254	TargetScan Human	High (predicted)	AP5S1	2.254
hsa-miR-132-5p	miR-132-5p (miRNAs w/seed CCGUGGC)	-2.254	TargetScan Human	High (predicted)	APBA2	2.254
hsa-miR-132-5p	miR-132-5p (miRNAs w/seed CCGUGGC)	-2.254	TargetScan Human	High (predicted)	ARFGAP1	2.254
hsa-miR-132-5p	miR-132-5p (miRNAs w/seed CCGUGGC)	-2.254	TargetScan Human	High (predicted)	ARHGAP44	2.254
hsa-miR-132-5p	miR-132-5p (miRNAs w/seed CCGUGGC)	-2.254	TargetScan Human	High (predicted)	ARHGAP8/PRR5-ARHGAP8	2.254
hsa-miR-132-5p	miR-132-5p (miRNAs w/seed CCGUGGC)	-2.254	TargetScan Human	High (predicted)	ATAD3B	2.254
hsa-miR-132-5p	miR-132-5p (miRNAs w/seed CCGUGGC)	-2.254	TargetScan Human	High (predicted)	BAD	2.254
hsa-miR-132-5p	miR-132-5p (miRNAs w/seed CCGUGGC)	-2.254	TargetScan Human	High (predicted)	BMF	2.254
hsa-miR-132-5p	miR-132-5p (miRNAs w/seed CCGUGGC)	-2.254	TargetScan Human	High (predicted)	C1QTNF6	2.254
hsa-miR-132-5p	miR-132-5p (miRNAs w/seed CCGUGGC)	-2.254	TargetScan Human	High (predicted)	C2CD3	2.254
hsa-miR-132-5p	miR-132-5p (miRNAs w/seed CCGUGGC)	-2.254	TargetScan Human	High (predicted)	C5orf66	2.254
hsa-miR-132-5p	miR-132-5p (miRNAs w/seed CCGUGGC)	-2.254	TargetScan Human	High (predicted)	C8orf17	2.254
hsa-miR-132-5p	miR-132-5p (miRNAs w/seed CCGUGGC)	-2.254	TargetScan Human	High (predicted)	CAMSAP1	2.254
hsa-miR-132-5p	miR-132-5p (miRNAs w/seed CCGUGGC)	-2.254	TargetScan Human	High (predicted)	CCNF	2.254
hsa-miR-132-5p	miR-132-5p (miRNAs w/seed CCGUGGC)	-2.254	TargetScan Human	High (predicted)	CFAP44	2.254
hsa-miR-132-5p	miR-132-5p (miRNAs w/seed CCGUGGC)	-2.254	TargetScan Human	High (predicted)	CNNM4	2.254
hsa-miR-132-5p	miR-132-5p (miRNAs w/seed CCGUGGC)	-2.254	TargetScan Human	High (predicted)	CRAT	2.254
hsa-miR-132-5p	miR-132-5p (miRNAs w/seed CCGUGGC)	-2.254	TargetScan Human	High (predicted)	CSK	2.254
hsa-miR-132-5p	miR-132-5p (miRNAs w/seed CCGUGGC)	-2.254	TargetScan Human	High (predicted)	CYP26B1	2.254
hsa-miR-132-5p	miR-132-5p (miRNAs w/seed CCGUGGC)	-2.254	TargetScan Human	High (predicted)	DEFB132	2.254
hsa-miR-132-5p	miR-132-5p (miRNAs w/seed CCGUGGC)	-2.254	TargetScan Human	High (predicted)	DENND3	2.254
hsa-miR-132-5p	miR-132-5p (miRNAs w/seed CCGUGGC)	-2.254	TargetScan Human	High (predicted)	DHCR24	2.254
hsa-miR-132-5p	miR-132-5p (miRNAs w/seed CCGUGGC)	-2.254	TargetScan Human	High (predicted)	DHRS3	2.254
hsa-miR-132-5p	miR-132-5p (miRNAs w/seed CCGUGGC)	-2.254	TargetScan Human	High (predicted)	DIO2	2.254
hsa-miR-132-5p	miR-132-5p (miRNAs w/seed CCGUGGC)	-2.254	TargetScan Human	High (predicted)	DPF1	2.254
hsa-miR-132-5p	miR-132-5p (miRNAs w/seed CCGUGGC)	-2.254	TargetScan Human	High (predicted)	DUSP7	2.254
hsa-miR-132-5p	miR-132-5p (miRNAs w/seed CCGUGGC)	-2.254	TargetScan Human	High (predicted)	DYNC1LI2	2.254
hsa-miR-132-5p	miR-132-5p (miRNAs w/seed CCGUGGC)	-2.254	TargetScan Human	High (predicted)	EGR3	2.254
hsa-miR-132-5p	miR-132-5p (miRNAs w/seed CCGUGGC)	-2.254	TargetScan Human	High (predicted)	ELF4	2.254
hsa-miR-132-5p	miR-132-5p (miRNAs w/seed CCGUGGC)	-2.254	TargetScan Human	High (predicted)	FAM53A	2.254
hsa-miR-132-5p	miR-132-5p (miRNAs w/seed CCGUGGC)	-2.254	TargetScan Human	High (predicted)	FBXO28	2.254
hsa-miR-132-5p	miR-132-5p (miRNAs w/seed CCGUGGC)	-2.254	TargetScan Human	High (predicted)	FERMT1	2.254
hsa-miR-132-5p	miR-132-5p (miRNAs w/seed CCGUGGC)	-2.254	TargetScan Human	High (predicted)	FLYWCH1	2.254
hsa-miR-132-5p	miR-132-5p (miRNAs w/seed CCGUGGC)	-2.254	TargetScan Human	High (predicted)	FSTL3	2.254
hsa-miR-132-5p	miR-132-5p (miRNAs w/seed CCGUGGC)	-2.254	TargetScan Human	High (predicted)	GABRD	2.254
hsa-miR-132-5p	miR-132-5p (miRNAs w/seed CCGUGGC)	-2.254	TargetScan Human	High (predicted)	GDPD4	2.254
hsa-miR-132-5p	miR-132-5p (miRNAs w/seed CCGUGGC)	-2.254	TargetScan Human	High (predicted)	GOLGA7	2.254
hsa-miR-132-5p	miR-132-5p (miRNAs w/seed CCGUGGC)	-2.254	TargetScan Human	High (predicted)	GPI	2.254
hsa-miR-132-5p	miR-132-5p (miRNAs w/seed CCGUGGC)	-2.254	TargetScan Human	High (predicted)	GPX3	2.254
hsa-miR-132-5p	miR-132-5p (miRNAs w/seed CCGUGGC)	-2.254	TargetScan Human	High (predicted)	GTF2H5	2.254
hsa-miR-132-5p	miR-132-5p (miRNAs w/seed CCGUGGC)	-2.254	TargetScan Human	High (predicted)	HARS2	2.254
hsa-miR-132-5p	miR-132-5p (miRNAs w/seed CCGUGGC)	-2.254	TargetScan Human	High (predicted)	HSPA12A	2.254
hsa-miR-132-5p	miR-132-5p (miRNAs w/seed CCGUGGC)	-2.254	TargetScan Human	High (predicted)	IGSF3	2.254
hsa-miR-132-5p	miR-132-5p (miRNAs w/seed CCGUGGC)	-2.254	TargetScan Human	High (predicted)	IL20RB	2.254
hsa-miR-132-5p	miR-132-5p (miRNAs w/seed CCGUGGC)	-2.254	TargetScan Human	High (predicted)	INHBB	2.254
hsa-miR-132-5p	miR-132-5p (miRNAs w/seed CCGUGGC)	-2.254	TargetScan Human	High (predicted)	IRX2	2.254
hsa-miR-132-5p	miR-132-5p (miRNAs w/seed CCGUGGC)	-2.254	TargetScan Human	High (predicted)	ISY1-RAB43	2.254
hsa-miR-132-5p	miR-132-5p (miRNAs w/seed CCGUGGC)	-2.254	TargetScan Human	High (predicted)	ITIH1	2.254
hsa-miR-132-5p	miR-132-5p (miRNAs w/seed CCGUGGC)	-2.254	TargetScan Human	High (predicted)	KRTCAP3	2.254
hsa-miR-132-5p	miR-132-5p (miRNAs w/seed CCGUGGC)	-2.254	TargetScan Human	High (predicted)	LAPTM5	2.254
hsa-miR-132-5p	miR-132-5p (miRNAs w/seed CCGUGGC)	-2.254	TargetScan Human	High (predicted)	LETM1	2.254
hsa-miR-132-5p	miR-132-5p (miRNAs w/seed CCGUGGC)	-2.254	TargetScan Human	High (predicted)	LIMD2	2.254
hsa-miR-132-5p	miR-132-5p (miRNAs w/seed CCGUGGC)	-2.254	TargetScan Human	High (predicted)	LINC01588	2.254
hsa-miR-132-5p	miR-132-5p (miRNAs w/seed CCGUGGC)	-2.254	TargetScan Human	High (predicted)	LOC100129215	2.254
hsa-miR-132-5p	miR-132-5p (miRNAs w/seed CCGUGGC)	-2.254	TargetScan Human	High (predicted)	LRRTM4	2.254
hsa-miR-132-5p	miR-132-5p (miRNAs w/seed CCGUGGC)	-2.254	TargetScan Human	High (predicted)	LYN	2.254
hsa-miR-132-5p	miR-132-5p (miRNAs w/seed CCGUGGC)	-2.254	TargetScan Human	High (predicted)	MAFK	2.254
hsa-miR-132-5p	miR-132-5p (miRNAs w/seed CCGUGGC)	-2.254	TargetScan Human	High (predicted)	MAPT	2.254
hsa-miR-132-5p	miR-132-5p (miRNAs w/seed CCGUGGC)	-2.254	TargetScan Human	High (predicted)	MBD3	2.254
hsa-miR-132-5p	miR-132-5p (miRNAs w/seed CCGUGGC)	-2.254	TargetScan Human	High (predicted)	MCM5	2.254
hsa-miR-132-5p	miR-132-5p (miRNAs w/seed CCGUGGC)	-2.254	TargetScan Human	High (predicted)	MIRLET7BHG	2.254
hsa-miR-132-5p	miR-132-5p (miRNAs w/seed CCGUGGC)	-2.254	TargetScan Human	High (predicted)	MOK	2.254
hsa-miR-132-5p	miR-132-5p (miRNAs w/seed CCGUGGC)	-2.254	TargetScan Human	High (predicted)	MORF4L2	2.254
hsa-miR-132-5p	miR-132-5p (miRNAs w/seed CCGUGGC)	-2.254	TargetScan Human	High (predicted)	MSC	2.254
hsa-miR-132-5p	miR-132-5p (miRNAs w/seed CCGUGGC)	-2.254	TargetScan Human	High (predicted)	MYADML2	2.254
hsa-miR-132-5p	miR-132-5p (miRNAs w/seed CCGUGGC)	-2.254	TargetScan Human	High (predicted)	MYH11	2.254
hsa-miR-132-5p	miR-132-5p (miRNAs w/seed CCGUGGC)	-2.254	TargetScan Human	High (predicted)	NAT8L	2.254
hsa-miR-132-5p	miR-132-5p (miRNAs w/seed CCGUGGC)	-2.254	TargetScan Human	High (predicted)	NT5C1A	2.254
hsa-miR-132-5p	miR-132-5p (miRNAs w/seed CCGUGGC)	-2.254	TargetScan Human	High (predicted)	NXPH3	2.254
hsa-miR-132-5p	miR-132-5p (miRNAs w/seed CCGUGGC)	-2.254	TargetScan Human	High (predicted)	P4HA3	2.254
hsa-miR-132-5p	miR-132-5p (miRNAs w/seed CCGUGGC)	-2.254	TargetScan Human	High (predicted)	PCDH12	2.254
hsa-miR-132-5p	miR-132-5p (miRNAs w/seed CCGUGGC)	-2.254	TargetScan Human	High (predicted)	PCDHB17P	2.254
hsa-miR-132-5p	miR-132-5p (miRNAs w/seed CCGUGGC)	-2.254	TargetScan Human	High (predicted)	PGBD5	2.254
hsa-miR-132-5p	miR-132-5p (miRNAs w/seed CCGUGGC)	-2.254	TargetScan Human	High (predicted)	PHF21B	2.254
hsa-miR-132-5p	miR-132-5p (miRNAs w/seed CCGUGGC)	-2.254	TargetScan Human	High (predicted)	PIGG	2.254
hsa-miR-132-5p	miR-132-5p (miRNAs w/seed CCGUGGC)	-2.254	TargetScan Human	High (predicted)	PIK3R2	2.254
hsa-miR-132-5p	miR-132-5p (miRNAs w/seed CCGUGGC)	-2.254	TargetScan Human	High (predicted)	PIK3R5	2.254
hsa-miR-132-5p	miR-132-5p (miRNAs w/seed CCGUGGC)	-2.254	TargetScan Human	High (predicted)	PITX1	2.254
hsa-miR-132-5p	miR-132-5p (miRNAs w/seed CCGUGGC)	-2.254	TargetScan Human	High (predicted)	PLET1	2.254
hsa-miR-132-5p	miR-132-5p (miRNAs w/seed CCGUGGC)	-2.254	TargetScan Human	High (predicted)	PPP1R3G	2.254
hsa-miR-132-5p	miR-132-5p (miRNAs w/seed CCGUGGC)	-2.254	TargetScan Human	High (predicted)	PREX1	2.254
hsa-miR-132-5p	miR-132-5p (miRNAs w/seed CCGUGGC)	-2.254	TargetScan Human	High (predicted)	PRSS54	2.254
hsa-miR-132-5p	miR-132-5p (miRNAs w/seed CCGUGGC)	-2.254	TargetScan Human	High (predicted)	RAB26	2.254
hsa-miR-132-5p	miR-132-5p (miRNAs w/seed CCGUGGC)	-2.254	TargetScan Human	High (predicted)	RAB36	2.254
hsa-miR-132-5p	miR-132-5p (miRNAs w/seed CCGUGGC)	-2.254	TargetScan Human	High (predicted)	RAB43	2.254
hsa-miR-132-5p	miR-132-5p (miRNAs w/seed CCGUGGC)	-2.254	TargetScan Human	High (predicted)	RAB4B	2.254
hsa-miR-132-5p	miR-132-5p (miRNAs w/seed CCGUGGC)	-2.254	TargetScan Human	High (predicted)	RCL1	2.254
hsa-miR-132-5p	miR-132-5p (miRNAs w/seed CCGUGGC)	-2.254	TargetScan Human	High (predicted)	RETSAT	2.254
hsa-miR-132-5p	miR-132-5p (miRNAs w/seed CCGUGGC)	-2.254	TargetScan Human	High (predicted)	RFNG	2.254
hsa-miR-132-5p	miR-132-5p (miRNAs w/seed CCGUGGC)	-2.254	TargetScan Human	High (predicted)	RNF44	2.254
hsa-miR-132-5p	miR-132-5p (miRNAs w/seed CCGUGGC)	-2.254	TargetScan Human	High (predicted)	ROBO3	2.254
hsa-miR-132-5p	miR-132-5p (miRNAs w/seed CCGUGGC)	-2.254	TargetScan Human	High (predicted)	RP11_131H244	2.254
hsa-miR-132-5p	miR-132-5p (miRNAs w/seed CCGUGGC)	-2.254	TargetScan Human	High (predicted)	RP11_93B146	2.254
hsa-miR-132-5p	miR-132-5p (miRNAs w/seed CCGUGGC)	-2.254	TargetScan Human	High (predicted)	RP5_832C25	2.254
hsa-miR-132-5p	miR-132-5p (miRNAs w/seed CCGUGGC)	-2.254	TargetScan Human	High (predicted)	S100A9	2.254
hsa-miR-132-5p	miR-132-5p (miRNAs w/seed CCGUGGC)	-2.254	TargetScan Human	High (predicted)	SCD	2.254
hsa-miR-132-5p	miR-132-5p (miRNAs w/seed CCGUGGC)	-2.254	TargetScan Human	High (predicted)	SENP3	2.254
hsa-miR-132-5p	miR-132-5p (miRNAs w/seed CCGUGGC)	-2.254	TargetScan Human	High (predicted)	SERPINA4	2.254
hsa-miR-132-5p	miR-132-5p (miRNAs w/seed CCGUGGC)	-2.254	TargetScan Human	High (predicted)	SH3BGRL2	2.254
hsa-miR-132-5p	miR-132-5p (miRNAs w/seed CCGUGGC)	-2.254	TargetScan Human	High (predicted)	SLC6A5	2.254
hsa-miR-132-5p	miR-132-5p (miRNAs w/seed CCGUGGC)	-2.254	TargetScan Human	High (predicted)	SLC9A2	2.254
hsa-miR-132-5p	miR-132-5p (miRNAs w/seed CCGUGGC)	-2.254	TargetScan Human	High (predicted)	SNAP25	2.254
hsa-miR-132-5p	miR-132-5p (miRNAs w/seed CCGUGGC)	-2.254	TargetScan Human	High (predicted)	SPEM2	2.254
hsa-miR-132-5p	miR-132-5p (miRNAs w/seed CCGUGGC)	-2.254	TargetScan Human	High (predicted)	SPIN1	2.254
hsa-miR-132-5p	miR-132-5p (miRNAs w/seed CCGUGGC)	-2.254	TargetScan Human	High (predicted)	SPP2	2.254
hsa-miR-132-5p	miR-132-5p (miRNAs w/seed CCGUGGC)	-2.254	TargetScan Human	High (predicted)	SSTR1	2.254
hsa-miR-132-5p	miR-132-5p (miRNAs w/seed CCGUGGC)	-2.254	TargetScan Human	High (predicted)	STRA6	2.254
hsa-miR-132-5p	miR-132-5p (miRNAs w/seed CCGUGGC)	-2.254	TargetScan Human	High (predicted)	TDRD10	2.254
hsa-miR-132-5p	miR-132-5p (miRNAs w/seed CCGUGGC)	-2.254	TargetScan Human	High (predicted)	TFAM	2.254
hsa-miR-132-5p	miR-132-5p (miRNAs w/seed CCGUGGC)	-2.254	TargetScan Human	High (predicted)	TFR2	2.254
hsa-miR-132-5p	miR-132-5p (miRNAs w/seed CCGUGGC)	-2.254	TargetScan Human	High (predicted)	TIFAB	2.254
hsa-miR-132-5p	miR-132-5p (miRNAs w/seed CCGUGGC)	-2.254	TargetScan Human	High (predicted)	TLX3	2.254
hsa-miR-132-5p	miR-132-5p (miRNAs w/seed CCGUGGC)	-2.254	TargetScan Human	High (predicted)	TMEM239	2.254
hsa-miR-132-5p	miR-132-5p (miRNAs w/seed CCGUGGC)	-2.254	TargetScan Human	High (predicted)	TNFSF14	2.254
hsa-miR-132-5p	miR-132-5p (miRNAs w/seed CCGUGGC)	-2.254	TargetScan Human	High (predicted)	TRAF6	2.254
hsa-miR-132-5p	miR-132-5p (miRNAs w/seed CCGUGGC)	-2.254	TargetScan Human	High (predicted)	TRAPPC3L	2.254
hsa-miR-132-5p	miR-132-5p (miRNAs w/seed CCGUGGC)	-2.254	TargetScan Human	High (predicted)	TRIM44	2.254
hsa-miR-132-5p	miR-132-5p (miRNAs w/seed CCGUGGC)	-2.254	TargetScan Human	High (predicted)	TRPS1	2.254
hsa-miR-132-5p	miR-132-5p (miRNAs w/seed CCGUGGC)	-2.254	TargetScan Human	High (predicted)	TSC22D3	2.254
hsa-miR-132-5p	miR-132-5p (miRNAs w/seed CCGUGGC)	-2.254	TargetScan Human	High (predicted)	TSPEAR	2.254
hsa-miR-132-5p	miR-132-5p (miRNAs w/seed CCGUGGC)	-2.254	TargetScan Human	High (predicted)	UBASH3A	2.254
hsa-miR-132-5p	miR-132-5p (miRNAs w/seed CCGUGGC)	-2.254	TargetScan Human	High (predicted)	UBE2L3	2.254
hsa-miR-132-5p	miR-132-5p (miRNAs w/seed CCGUGGC)	-2.254	TargetScan Human	High (predicted)	UBE2L6	2.254
hsa-miR-132-5p	miR-132-5p (miRNAs w/seed CCGUGGC)	-2.254	TargetScan Human	High (predicted)	UCP3	2.254
hsa-miR-132-5p	miR-132-5p (miRNAs w/seed CCGUGGC)	-2.254	TargetScan Human	High (predicted)	VPS37B	2.254
hsa-miR-132-5p	miR-132-5p (miRNAs w/seed CCGUGGC)	-2.254	TargetScan Human	High (predicted)	VWA1	2.254
hsa-miR-132-5p	miR-132-5p (miRNAs w/seed CCGUGGC)	-2.254	TargetScan Human	High (predicted)	WIZ	2.254
hsa-miR-132-5p	miR-132-5p (miRNAs w/seed CCGUGGC)	-2.254	TargetScan Human	High (predicted)	YWHAB	2.254
hsa-miR-132-5p	miR-132-5p (miRNAs w/seed CCGUGGC)	-2.254	TargetScan Human	High (predicted)	ZNF646	2.254
hsa-miR-148a-3p	miR-148a-3p (and other miRNAs w/seed CAGUGCA)	0.597	TargetScan Human	High (predicted)	A4GNT	-0.597
hsa-miR-148a-3p	miR-148a-3p (and other miRNAs w/seed CAGUGCA)	0.597	TargetScan Human	High (predicted)	ABCB7	-0.597
hsa-miR-148a-3p	miR-148a-3p (and other miRNAs w/seed CAGUGCA)	0.597	TargetScan Human	High (predicted)	ABCD3	-0.597
hsa-miR-148a-3p	miR-148a-3p (and other miRNAs w/seed CAGUGCA)	0.597	TargetScan Human	High (predicted)	ABI3	-0.597
hsa-miR-148a-3p	miR-148a-3p (and other miRNAs w/seed CAGUGCA)	0.597	TargetScan Human	High (predicted)	ABL2	-0.597
hsa-miR-148a-3p	miR-148a-3p (and other miRNAs w/seed CAGUGCA)	0.597	TargetScan Human	High (predicted)	ADAMTS5	-0.597
hsa-miR-148a-3p	miR-148a-3p (and other miRNAs w/seed CAGUGCA)	0.597	TargetScan Human	High (predicted)	ADGRB3	-0.597
hsa-miR-148a-3p	miR-148a-3p (and other miRNAs w/seed CAGUGCA)	0.597	TargetScan Human	High (predicted)	ADGRE1	-0.597
hsa-miR-148a-3p	miR-148a-3p (and other miRNAs w/seed CAGUGCA)	0.597	TargetScan Human	High (predicted)	AGFG1	-0.597
hsa-miR-148a-3p	miR-148a-3p (and other miRNAs w/seed CAGUGCA)	0.597	TargetScan Human	High (predicted)	AGO4	-0.597
hsa-miR-148a-3p	miR-148a-3p (and other miRNAs w/seed CAGUGCA)	0.597	TargetScan Human	High (predicted)	AHDC1	-0.597
hsa-miR-148a-3p	miR-148a-3p (and other miRNAs w/seed CAGUGCA)	0.597	TargetScan Human	High (predicted)	AK2	-0.597
hsa-miR-148a-3p	miR-148a-3p (and other miRNAs w/seed CAGUGCA)	0.597	TargetScan Human	High (predicted)	AKTIP	-0.597
hsa-miR-148a-3p	miR-148a-3p (and other miRNAs w/seed CAGUGCA)	0.597	TargetScan Human	High (predicted)	ARFIP1	-0.597
hsa-miR-148a-3p	miR-148a-3p (and other miRNAs w/seed CAGUGCA)	0.597	TargetScan Human	High (predicted)	ARL8B	-0.597
hsa-miR-148a-3p	miR-148a-3p (and other miRNAs w/seed CAGUGCA)	0.597	TargetScan Human	High (predicted)	ARRDC3	-0.597
hsa-miR-148a-3p	miR-148a-3p (and other miRNAs w/seed CAGUGCA)	0.597	TargetScan Human	High (predicted)	ATP2B4	-0.597
hsa-miR-148a-3p	miR-148a-3p (and other miRNAs w/seed CAGUGCA)	0.597	TargetScan Human	High (predicted)	ATP4B	-0.597
hsa-miR-148a-3p	miR-148a-3p (and other miRNAs w/seed CAGUGCA)	0.597	TargetScan Human	High (predicted)	ATP6AP2	-0.597
hsa-miR-148a-3p	miR-148a-3p (and other miRNAs w/seed CAGUGCA)	0.597	TargetScan Human	High (predicted)	B4GALT5	-0.597
hsa-miR-148a-3p	miR-148a-3p (and other miRNAs w/seed CAGUGCA)	0.597	TargetScan Human	High (predicted)	B4GALT6	-0.597
hsa-miR-148a-3p	miR-148a-3p (and other miRNAs w/seed CAGUGCA)	0.597	TargetScan Human	High (predicted)	BARHL2	-0.597
hsa-miR-148a-3p	miR-148a-3p (and other miRNAs w/seed CAGUGCA)	0.597	TargetScan Human	High (predicted)	BHLHE41	-0.597
hsa-miR-148a-3p	miR-148a-3p (and other miRNAs w/seed CAGUGCA)	0.597	TargetScan Human	High (predicted)	BICC1	-0.597
hsa-miR-148a-3p	miR-148a-3p (and other miRNAs w/seed CAGUGCA)	0.597	TargetScan Human	High (predicted)	BMT2	-0.597
hsa-miR-148a-3p	miR-148a-3p (and other miRNAs w/seed CAGUGCA)	0.597	TargetScan Human	High (predicted)	BTBD3	-0.597
hsa-miR-148a-3p	miR-148a-3p (and other miRNAs w/seed CAGUGCA)	0.597	TargetScan Human	High (predicted)	C16orf91	-0.597
hsa-miR-148a-3p	miR-148a-3p (and other miRNAs w/seed CAGUGCA)	0.597	TargetScan Human	High (predicted)	C18orf25	-0.597
hsa-miR-148a-3p	miR-148a-3p (and other miRNAs w/seed CAGUGCA)	0.597	TargetScan Human	High (predicted)	C1GALT1	-0.597
hsa-miR-148a-3p	miR-148a-3p (and other miRNAs w/seed CAGUGCA)	0.597	TargetScan Human	High (predicted)	C2orf80	-0.597
hsa-miR-148a-3p	miR-148a-3p (and other miRNAs w/seed CAGUGCA)	0.597	TargetScan Human	High (predicted)	CABP7	-0.597
hsa-miR-148a-3p	miR-148a-3p (and other miRNAs w/seed CAGUGCA)	0.597	TargetScan Human	High (predicted)	CAND1	-0.597
hsa-miR-148a-3p	miR-148a-3p (and other miRNAs w/seed CAGUGCA)	0.597	TargetScan Human	High (predicted)	CCDC144A	-0.597
hsa-miR-148a-3p	miR-148a-3p (and other miRNAs w/seed CAGUGCA)	0.597	TargetScan Human	High (predicted)	CCDC6	-0.597
hsa-miR-148a-3p	miR-148a-3p (and other miRNAs w/seed CAGUGCA)	0.597	Ingenuity Expert Findings,TargetScan Human	Experimentally Observed,High (predicted)	CCKBR	-0.597
hsa-miR-148a-3p	miR-148a-3p (and other miRNAs w/seed CAGUGCA)	0.597	TargetScan Human	High (predicted)	CCL14	-0.597
hsa-miR-148a-3p	miR-148a-3p (and other miRNAs w/seed CAGUGCA)	0.597	TargetScan Human	High (predicted)	CCT6A	-0.597
hsa-miR-148a-3p	miR-148a-3p (and other miRNAs w/seed CAGUGCA)	0.597	TargetScan Human	High (predicted)	CDC14A	-0.597
hsa-miR-148a-3p	miR-148a-3p (and other miRNAs w/seed CAGUGCA)	0.597	TargetScan Human	High (predicted)	CDH7	-0.597
hsa-miR-148a-3p	miR-148a-3p (and other miRNAs w/seed CAGUGCA)	0.597	TargetScan Human	High (predicted)	CDK19	-0.597
hsa-miR-148a-3p	miR-148a-3p (and other miRNAs w/seed CAGUGCA)	0.597	TargetScan Human	High (predicted)	CDK5R1	-0.597
hsa-miR-148a-3p	miR-148a-3p (and other miRNAs w/seed CAGUGCA)	0.597	TargetScan Human	High (predicted)	CEBPE	-0.597
hsa-miR-148a-3p	miR-148a-3p (and other miRNAs w/seed CAGUGCA)	0.597	TargetScan Human	High (predicted)	CHST1	-0.597
hsa-miR-148a-3p	miR-148a-3p (and other miRNAs w/seed CAGUGCA)	0.597	TargetScan Human	High (predicted)	CLCN6	-0.597
hsa-miR-148a-3p	miR-148a-3p (and other miRNAs w/seed CAGUGCA)	0.597	TargetScan Human	High (predicted)	CNTN4	-0.597
hsa-miR-148a-3p	miR-148a-3p (and other miRNAs w/seed CAGUGCA)	0.597	TargetScan Human	High (predicted)	CRISP1	-0.597
hsa-miR-148a-3p	miR-148a-3p (and other miRNAs w/seed CAGUGCA)	0.597	TargetScan Human	High (predicted)	CTSA	-0.597
hsa-miR-148a-3p	miR-148a-3p (and other miRNAs w/seed CAGUGCA)	0.597	TargetScan Human	High (predicted)	CUL5	-0.597
hsa-miR-148a-3p	miR-148a-3p (and other miRNAs w/seed CAGUGCA)	0.597	TargetScan Human	High (predicted)	CYB5R4	-0.597
hsa-miR-148a-3p	miR-148a-3p (and other miRNAs w/seed CAGUGCA)	0.597	TargetScan Human	High (predicted)	DCP2	-0.597
hsa-miR-148a-3p	miR-148a-3p (and other miRNAs w/seed CAGUGCA)	0.597	TargetScan Human	High (predicted)	DCTN3	-0.597
hsa-miR-148a-3p	miR-148a-3p (and other miRNAs w/seed CAGUGCA)	0.597	TargetScan Human	High (predicted)	DDAH1	-0.597
hsa-miR-148a-3p	miR-148a-3p (and other miRNAs w/seed CAGUGCA)	0.597	TargetScan Human	High (predicted)	DDX6	-0.597
hsa-miR-148a-3p	miR-148a-3p (and other miRNAs w/seed CAGUGCA)	0.597	TargetScan Human	High (predicted)	DIPK2A	-0.597
hsa-miR-148a-3p	miR-148a-3p (and other miRNAs w/seed CAGUGCA)	0.597	TargetScan Human,miRecords	Experimentally Observed,High (predicted)	DNMT1	-0.597
hsa-miR-148a-3p	miR-148a-3p (and other miRNAs w/seed CAGUGCA)	0.597	TarBase,miRecords	Experimentally Observed	DNMT3B	-0.597
hsa-miR-148a-3p	miR-148a-3p (and other miRNAs w/seed CAGUGCA)	0.597	TargetScan Human	High (predicted)	DOCK6	-0.597
hsa-miR-148a-3p	miR-148a-3p (and other miRNAs w/seed CAGUGCA)	0.597	TargetScan Human	High (predicted)	DPP4	-0.597
hsa-miR-148a-3p	miR-148a-3p (and other miRNAs w/seed CAGUGCA)	0.597	Ingenuity Expert Findings,TargetScan Human	Experimentally Observed,Moderate (predicted)	DUSP1	-0.597
hsa-miR-148a-3p	miR-148a-3p (and other miRNAs w/seed CAGUGCA)	0.597	TargetScan Human	High (predicted)	DYNLL2	-0.597
hsa-miR-148a-3p	miR-148a-3p (and other miRNAs w/seed CAGUGCA)	0.597	TargetScan Human	High (predicted)	EIF4E3	-0.597
hsa-miR-148a-3p	miR-148a-3p (and other miRNAs w/seed CAGUGCA)	0.597	TargetScan Human	High (predicted)	ELAVL4	-0.597
hsa-miR-148a-3p	miR-148a-3p (and other miRNAs w/seed CAGUGCA)	0.597	TargetScan Human	High (predicted)	ELF5	-0.597
hsa-miR-148a-3p	miR-148a-3p (and other miRNAs w/seed CAGUGCA)	0.597	TargetScan Human	High (predicted)	EMG1	-0.597
hsa-miR-148a-3p	miR-148a-3p (and other miRNAs w/seed CAGUGCA)	0.597	TargetScan Human	High (predicted)	EMP1	-0.597
hsa-miR-148a-3p	miR-148a-3p (and other miRNAs w/seed CAGUGCA)	0.597	TargetScan Human	High (predicted)	EOGT	-0.597
hsa-miR-148a-3p	miR-148a-3p (and other miRNAs w/seed CAGUGCA)	0.597	TargetScan Human	High (predicted)	EPDR1	-0.597
hsa-miR-148a-3p	miR-148a-3p (and other miRNAs w/seed CAGUGCA)	0.597	TargetScan Human	High (predicted)	EPM2A	-0.597
hsa-miR-148a-3p	miR-148a-3p (and other miRNAs w/seed CAGUGCA)	0.597	TargetScan Human	High (predicted)	ERBB3	-0.597
hsa-miR-148a-3p	miR-148a-3p (and other miRNAs w/seed CAGUGCA)	0.597	TargetScan Human	High (predicted)	ERRFI1	-0.597
hsa-miR-148a-3p	miR-148a-3p (and other miRNAs w/seed CAGUGCA)	0.597	TargetScan Human	High (predicted)	ETS1	-0.597
hsa-miR-148a-3p	miR-148a-3p (and other miRNAs w/seed CAGUGCA)	0.597	TargetScan Human	High (predicted)	FAM153A/FAM153B	-0.597
hsa-miR-148a-3p	miR-148a-3p (and other miRNAs w/seed CAGUGCA)	0.597	TargetScan Human	High (predicted)	FAM153CP	-0.597
hsa-miR-148a-3p	miR-148a-3p (and other miRNAs w/seed CAGUGCA)	0.597	TargetScan Human	High (predicted)	FAM168B	-0.597
hsa-miR-148a-3p	miR-148a-3p (and other miRNAs w/seed CAGUGCA)	0.597	TargetScan Human	High (predicted)	FAM81A	-0.597
hsa-miR-148a-3p	miR-148a-3p (and other miRNAs w/seed CAGUGCA)	0.597	TargetScan Human	High (predicted)	FAM9C	-0.597
hsa-miR-148a-3p	miR-148a-3p (and other miRNAs w/seed CAGUGCA)	0.597	TargetScan Human	High (predicted)	FBXO28	-0.597
hsa-miR-148a-3p	miR-148a-3p (and other miRNAs w/seed CAGUGCA)	0.597	TargetScan Human	High (predicted)	FEZ2	-0.597
hsa-miR-148a-3p	miR-148a-3p (and other miRNAs w/seed CAGUGCA)	0.597	TargetScan Human	High (predicted)	FLT1	-0.597
hsa-miR-148a-3p	miR-148a-3p (and other miRNAs w/seed CAGUGCA)	0.597	TargetScan Human	High (predicted)	FXR1	-0.597
hsa-miR-148a-3p	miR-148a-3p (and other miRNAs w/seed CAGUGCA)	0.597	TargetScan Human	High (predicted)	GADD45A	-0.597
hsa-miR-148a-3p	miR-148a-3p (and other miRNAs w/seed CAGUGCA)	0.597	TargetScan Human	High (predicted)	GAP43	-0.597
hsa-miR-148a-3p	miR-148a-3p (and other miRNAs w/seed CAGUGCA)	0.597	TargetScan Human	High (predicted)	GLRX5	-0.597
hsa-miR-148a-3p	miR-148a-3p (and other miRNAs w/seed CAGUGCA)	0.597	TargetScan Human	High (predicted)	GOLT1A	-0.597
hsa-miR-148a-3p	miR-148a-3p (and other miRNAs w/seed CAGUGCA)	0.597	TargetScan Human	High (predicted)	GOLT1B	-0.597
hsa-miR-148a-3p	miR-148a-3p (and other miRNAs w/seed CAGUGCA)	0.597	TargetScan Human	High (predicted)	GPATCH8	-0.597
hsa-miR-148a-3p	miR-148a-3p (and other miRNAs w/seed CAGUGCA)	0.597	TargetScan Human	High (predicted)	GTF2H1	-0.597
hsa-miR-148a-3p	miR-148a-3p (and other miRNAs w/seed CAGUGCA)	0.597	TargetScan Human	High (predicted)	H4C5	-0.597
hsa-miR-148a-3p	miR-148a-3p (and other miRNAs w/seed CAGUGCA)	0.597	TargetScan Human	High (predicted)	HLA-A	-0.597
hsa-miR-148a-3p	miR-148a-3p (and other miRNAs w/seed CAGUGCA)	0.597	TargetScan Human	High (predicted)	HLA-B	-0.597
hsa-miR-148a-3p	miR-148a-3p (and other miRNAs w/seed CAGUGCA)	0.597	TargetScan Human	High (predicted)	HLA-C	-0.597
hsa-miR-148a-3p	miR-148a-3p (and other miRNAs w/seed CAGUGCA)	0.597	TargetScan Human	High (predicted)	HLA-DQB2	-0.597
hsa-miR-148a-3p	miR-148a-3p (and other miRNAs w/seed CAGUGCA)	0.597	TargetScan Human	High (predicted)	HOMER1	-0.597
hsa-miR-148a-3p	miR-148a-3p (and other miRNAs w/seed CAGUGCA)	0.597	Ingenuity Expert Findings	Experimentally Observed	HOTAIR	-0.597
hsa-miR-148a-3p	miR-148a-3p (and other miRNAs w/seed CAGUGCA)	0.597	TargetScan Human	High (predicted)	HOXC8	-0.597
hsa-miR-148a-3p	miR-148a-3p (and other miRNAs w/seed CAGUGCA)	0.597	TargetScan Human	High (predicted)	IL1RL1	-0.597
hsa-miR-148a-3p	miR-148a-3p (and other miRNAs w/seed CAGUGCA)	0.597	TargetScan Human	High (predicted)	INHBB	-0.597
hsa-miR-148a-3p	miR-148a-3p (and other miRNAs w/seed CAGUGCA)	0.597	TargetScan Human	High (predicted)	INO80	-0.597
hsa-miR-148a-3p	miR-148a-3p (and other miRNAs w/seed CAGUGCA)	0.597	TargetScan Human	High (predicted)	ITGA9	-0.597
hsa-miR-148a-3p	miR-148a-3p (and other miRNAs w/seed CAGUGCA)	0.597	TargetScan Human	High (predicted)	JMY	-0.597
hsa-miR-148a-3p	miR-148a-3p (and other miRNAs w/seed CAGUGCA)	0.597	TargetScan Human	High (predicted)	KAT7	-0.597
hsa-miR-148a-3p	miR-148a-3p (and other miRNAs w/seed CAGUGCA)	0.597	TargetScan Human	High (predicted)	KCNAB1	-0.597
hsa-miR-148a-3p	miR-148a-3p (and other miRNAs w/seed CAGUGCA)	0.597	TargetScan Human	High (predicted)	KCNJ6	-0.597
hsa-miR-148a-3p	miR-148a-3p (and other miRNAs w/seed CAGUGCA)	0.597	TargetScan Human	High (predicted)	KIAA0232	-0.597
hsa-miR-148a-3p	miR-148a-3p (and other miRNAs w/seed CAGUGCA)	0.597	TargetScan Human	High (predicted)	KLF5	-0.597
hsa-miR-148a-3p	miR-148a-3p (and other miRNAs w/seed CAGUGCA)	0.597	TargetScan Human	High (predicted)	KLF6	-0.597
hsa-miR-148a-3p	miR-148a-3p (and other miRNAs w/seed CAGUGCA)	0.597	TargetScan Human	High (predicted)	KRT76	-0.597
hsa-miR-148a-3p	miR-148a-3p (and other miRNAs w/seed CAGUGCA)	0.597	TargetScan Human	High (predicted)	KRTAP2-1	-0.597
hsa-miR-148a-3p	miR-148a-3p (and other miRNAs w/seed CAGUGCA)	0.597	TargetScan Human	High (predicted)	KRTAP2-3/KRTAP2-4	-0.597
hsa-miR-148a-3p	miR-148a-3p (and other miRNAs w/seed CAGUGCA)	0.597	TargetScan Human	High (predicted)	LALBA	-0.597
hsa-miR-148a-3p	miR-148a-3p (and other miRNAs w/seed CAGUGCA)	0.597	TargetScan Human	High (predicted)	LAMB2	-0.597
hsa-miR-148a-3p	miR-148a-3p (and other miRNAs w/seed CAGUGCA)	0.597	TargetScan Human	High (predicted)	LDLR	-0.597
hsa-miR-148a-3p	miR-148a-3p (and other miRNAs w/seed CAGUGCA)	0.597	TargetScan Human	High (predicted)	LINC02860	-0.597
hsa-miR-148a-3p	miR-148a-3p (and other miRNAs w/seed CAGUGCA)	0.597	TargetScan Human	High (predicted)	LIPA	-0.597
hsa-miR-148a-3p	miR-148a-3p (and other miRNAs w/seed CAGUGCA)	0.597	TargetScan Human	High (predicted)	LIPG	-0.597
hsa-miR-148a-3p	miR-148a-3p (and other miRNAs w/seed CAGUGCA)	0.597	TargetScan Human	High (predicted)	LIPI	-0.597
hsa-miR-148a-3p	miR-148a-3p (and other miRNAs w/seed CAGUGCA)	0.597	TargetScan Human	High (predicted)	LL22NC03-63E9.3	-0.597
hsa-miR-148a-3p	miR-148a-3p (and other miRNAs w/seed CAGUGCA)	0.597	TargetScan Human	High (predicted)	LRP2	-0.597
hsa-miR-148a-3p	miR-148a-3p (and other miRNAs w/seed CAGUGCA)	0.597	TargetScan Human	High (predicted)	LYSMD2	-0.597
hsa-miR-148a-3p	miR-148a-3p (and other miRNAs w/seed CAGUGCA)	0.597	TargetScan Human	High (predicted)	MAB21L4	-0.597
hsa-miR-148a-3p	miR-148a-3p (and other miRNAs w/seed CAGUGCA)	0.597	TargetScan Human	High (predicted)	MACIR	-0.597
hsa-miR-148a-3p	miR-148a-3p (and other miRNAs w/seed CAGUGCA)	0.597	TargetScan Human	High (predicted)	MACROH2A1	-0.597
hsa-miR-148a-3p	miR-148a-3p (and other miRNAs w/seed CAGUGCA)	0.597	TargetScan Human	High (predicted)	MAF	-0.597
hsa-miR-148a-3p	miR-148a-3p (and other miRNAs w/seed CAGUGCA)	0.597	TargetScan Human	High (predicted)	MAFB	-0.597
hsa-miR-148a-3p	miR-148a-3p (and other miRNAs w/seed CAGUGCA)	0.597	TargetScan Human	High (predicted)	MAFF	-0.597
hsa-miR-148a-3p	miR-148a-3p (and other miRNAs w/seed CAGUGCA)	0.597	TargetScan Human	High (predicted)	MAP3K9	-0.597
hsa-miR-148a-3p	miR-148a-3p (and other miRNAs w/seed CAGUGCA)	0.597	TargetScan Human	High (predicted)	MARCHF3	-0.597
hsa-miR-148a-3p	miR-148a-3p (and other miRNAs w/seed CAGUGCA)	0.597	TargetScan Human	High (predicted)	MDFIC	-0.597
hsa-miR-148a-3p	miR-148a-3p (and other miRNAs w/seed CAGUGCA)	0.597	TargetScan Human	High (predicted)	MDM4	-0.597
hsa-miR-148a-3p	miR-148a-3p (and other miRNAs w/seed CAGUGCA)	0.597	TargetScan Human	High (predicted)	MEOX2	-0.597
hsa-miR-148a-3p	miR-148a-3p (and other miRNAs w/seed CAGUGCA)	0.597	TargetScan Human	High (predicted)	MIER1	-0.597
hsa-miR-148a-3p	miR-148a-3p (and other miRNAs w/seed CAGUGCA)	0.597	TargetScan Human	High (predicted)	MIGA2	-0.597
hsa-miR-148a-3p	miR-148a-3p (and other miRNAs w/seed CAGUGCA)	0.597	TargetScan Human	High (predicted)	MITF	-0.597
hsa-miR-148a-3p	miR-148a-3p (and other miRNAs w/seed CAGUGCA)	0.597	TargetScan Human	High (predicted)	MMD	-0.597
hsa-miR-148a-3p	miR-148a-3p (and other miRNAs w/seed CAGUGCA)	0.597	TargetScan Human	High (predicted)	MMP10	-0.597
hsa-miR-148a-3p	miR-148a-3p (and other miRNAs w/seed CAGUGCA)	0.597	TargetScan Human	High (predicted)	MMP15	-0.597
hsa-miR-148a-3p	miR-148a-3p (and other miRNAs w/seed CAGUGCA)	0.597	TargetScan Human	High (predicted)	MRAS	-0.597
hsa-miR-148a-3p	miR-148a-3p (and other miRNAs w/seed CAGUGCA)	0.597	TargetScan Human	High (predicted)	MRGPRX3	-0.597
hsa-miR-148a-3p	miR-148a-3p (and other miRNAs w/seed CAGUGCA)	0.597	TargetScan Human	High (predicted)	MRPL28	-0.597
hsa-miR-148a-3p	miR-148a-3p (and other miRNAs w/seed CAGUGCA)	0.597	TargetScan Human	High (predicted)	MTF1	-0.597
hsa-miR-148a-3p	miR-148a-3p (and other miRNAs w/seed CAGUGCA)	0.597	TargetScan Human	High (predicted)	MTMR14	-0.597
hsa-miR-148a-3p	miR-148a-3p (and other miRNAs w/seed CAGUGCA)	0.597	TargetScan Human	High (predicted)	MTMR9	-0.597
hsa-miR-148a-3p	miR-148a-3p (and other miRNAs w/seed CAGUGCA)	0.597	TargetScan Human	High (predicted)	MXD1	-0.597
hsa-miR-148a-3p	miR-148a-3p (and other miRNAs w/seed CAGUGCA)	0.597	TargetScan Human	High (predicted)	NCKIPSD	-0.597
hsa-miR-148a-3p	miR-148a-3p (and other miRNAs w/seed CAGUGCA)	0.597	TargetScan Human	High (predicted)	NDP	-0.597
hsa-miR-148a-3p	miR-148a-3p (and other miRNAs w/seed CAGUGCA)	0.597	TargetScan Human	High (predicted)	NEU3	-0.597
hsa-miR-148a-3p	miR-148a-3p (and other miRNAs w/seed CAGUGCA)	0.597	TargetScan Human	High (predicted)	NEURL4	-0.597
hsa-miR-148a-3p	miR-148a-3p (and other miRNAs w/seed CAGUGCA)	0.597	TargetScan Human	High (predicted)	NFE2L3	-0.597
hsa-miR-148a-3p	miR-148a-3p (and other miRNAs w/seed CAGUGCA)	0.597	TargetScan Human	High (predicted)	NIN	-0.597
hsa-miR-148a-3p	miR-148a-3p (and other miRNAs w/seed CAGUGCA)	0.597	TargetScan Human	High (predicted)	NOG	-0.597
hsa-miR-148a-3p	miR-148a-3p (and other miRNAs w/seed CAGUGCA)	0.597	TargetScan Human	High (predicted)	NPEPL1	-0.597
hsa-miR-148a-3p	miR-148a-3p (and other miRNAs w/seed CAGUGCA)	0.597	TargetScan Human	High (predicted)	NPTN	-0.597
hsa-miR-148a-3p	miR-148a-3p (and other miRNAs w/seed CAGUGCA)	0.597	TargetScan Human	High (predicted)	NPTX1	-0.597
hsa-miR-148a-3p	miR-148a-3p (and other miRNAs w/seed CAGUGCA)	0.597	miRecords	Experimentally Observed	NR1I2	-0.597
hsa-miR-148a-3p	miR-148a-3p (and other miRNAs w/seed CAGUGCA)	0.597	TargetScan Human	High (predicted)	NR2C2AP	-0.597
hsa-miR-148a-3p	miR-148a-3p (and other miRNAs w/seed CAGUGCA)	0.597	TargetScan Human	High (predicted)	NRAS	-0.597
hsa-miR-148a-3p	miR-148a-3p (and other miRNAs w/seed CAGUGCA)	0.597	TargetScan Human	High (predicted)	NRP1	-0.597
hsa-miR-148a-3p	miR-148a-3p (and other miRNAs w/seed CAGUGCA)	0.597	TargetScan Human	High (predicted)	OBI1	-0.597
hsa-miR-148a-3p	miR-148a-3p (and other miRNAs w/seed CAGUGCA)	0.597	TargetScan Human	High (predicted)	OSBPL11	-0.597
hsa-miR-148a-3p	miR-148a-3p (and other miRNAs w/seed CAGUGCA)	0.597	TargetScan Human	High (predicted)	OTX2	-0.597
hsa-miR-148a-3p	miR-148a-3p (and other miRNAs w/seed CAGUGCA)	0.597	TargetScan Human	High (predicted)	PABPC1L	-0.597
hsa-miR-148a-3p	miR-148a-3p (and other miRNAs w/seed CAGUGCA)	0.597	TargetScan Human	High (predicted)	PARPBP	-0.597
hsa-miR-148a-3p	miR-148a-3p (and other miRNAs w/seed CAGUGCA)	0.597	TargetScan Human	High (predicted)	PBXIP1	-0.597
hsa-miR-148a-3p	miR-148a-3p (and other miRNAs w/seed CAGUGCA)	0.597	TargetScan Human	High (predicted)	PCDH10	-0.597
hsa-miR-148a-3p	miR-148a-3p (and other miRNAs w/seed CAGUGCA)	0.597	TargetScan Human	High (predicted)	PDE1C	-0.597
hsa-miR-148a-3p	miR-148a-3p (and other miRNAs w/seed CAGUGCA)	0.597	TargetScan Human	High (predicted)	PDIA3	-0.597
hsa-miR-148a-3p	miR-148a-3p (and other miRNAs w/seed CAGUGCA)	0.597	TargetScan Human	High (predicted)	PHAX	-0.597
hsa-miR-148a-3p	miR-148a-3p (and other miRNAs w/seed CAGUGCA)	0.597	TargetScan Human	High (predicted)	PIGA	-0.597
hsa-miR-148a-3p	miR-148a-3p (and other miRNAs w/seed CAGUGCA)	0.597	TargetScan Human	High (predicted)	PIGS	-0.597
hsa-miR-148a-3p	miR-148a-3p (and other miRNAs w/seed CAGUGCA)	0.597	TargetScan Human	High (predicted)	PIK3IP1	-0.597
hsa-miR-148a-3p	miR-148a-3p (and other miRNAs w/seed CAGUGCA)	0.597	TargetScan Human	High (predicted)	PLAA	-0.597
hsa-miR-148a-3p	miR-148a-3p (and other miRNAs w/seed CAGUGCA)	0.597	TargetScan Human	High (predicted)	PNPLA6	-0.597
hsa-miR-148a-3p	miR-148a-3p (and other miRNAs w/seed CAGUGCA)	0.597	TargetScan Human	High (predicted)	PNRC2	-0.597
hsa-miR-148a-3p	miR-148a-3p (and other miRNAs w/seed CAGUGCA)	0.597	TargetScan Human	High (predicted)	POU3F2	-0.597
hsa-miR-148a-3p	miR-148a-3p (and other miRNAs w/seed CAGUGCA)	0.597	TargetScan Human	High (predicted)	PPP1R10	-0.597
hsa-miR-148a-3p	miR-148a-3p (and other miRNAs w/seed CAGUGCA)	0.597	TargetScan Human	High (predicted)	PPP6R1	-0.597
hsa-miR-148a-3p	miR-148a-3p (and other miRNAs w/seed CAGUGCA)	0.597	TargetScan Human	High (predicted)	PRKCZ	-0.597
hsa-miR-148a-3p	miR-148a-3p (and other miRNAs w/seed CAGUGCA)	0.597	TargetScan Human	High (predicted)	PRNP	-0.597
hsa-miR-148a-3p	miR-148a-3p (and other miRNAs w/seed CAGUGCA)	0.597	TargetScan Human	High (predicted)	PTEN	-0.597
hsa-miR-148a-3p	miR-148a-3p (and other miRNAs w/seed CAGUGCA)	0.597	TargetScan Human	High (predicted)	PTGER3	-0.597
hsa-miR-148a-3p	miR-148a-3p (and other miRNAs w/seed CAGUGCA)	0.597	TargetScan Human	High (predicted)	PTPRA	-0.597
hsa-miR-148a-3p	miR-148a-3p (and other miRNAs w/seed CAGUGCA)	0.597	TargetScan Human	High (predicted)	QKI	-0.597
hsa-miR-148a-3p	miR-148a-3p (and other miRNAs w/seed CAGUGCA)	0.597	TargetScan Human	High (predicted)	RAB34	-0.597
hsa-miR-148a-3p	miR-148a-3p (and other miRNAs w/seed CAGUGCA)	0.597	TargetScan Human	High (predicted)	RAB9B	-0.597
hsa-miR-148a-3p	miR-148a-3p (and other miRNAs w/seed CAGUGCA)	0.597	TargetScan Human	High (predicted)	RGMA	-0.597
hsa-miR-148a-3p	miR-148a-3p (and other miRNAs w/seed CAGUGCA)	0.597	TargetScan Human	High (predicted)	RHCE/RHD	-0.597
hsa-miR-148a-3p	miR-148a-3p (and other miRNAs w/seed CAGUGCA)	0.597	TargetScan Human	High (predicted)	ROBO1	-0.597
hsa-miR-148a-3p	miR-148a-3p (and other miRNAs w/seed CAGUGCA)	0.597	TargetScan Human	High (predicted)	ROCK1	-0.597
hsa-miR-148a-3p	miR-148a-3p (and other miRNAs w/seed CAGUGCA)	0.597	TargetScan Human,miRecords	Experimentally Observed,High (predicted)	RPS6KA5	-0.597
hsa-miR-148a-3p	miR-148a-3p (and other miRNAs w/seed CAGUGCA)	0.597	TargetScan Human	High (predicted)	RTN4	-0.597
hsa-miR-148a-3p	miR-148a-3p (and other miRNAs w/seed CAGUGCA)	0.597	TargetScan Human	High (predicted)	RXFP1	-0.597
hsa-miR-148a-3p	miR-148a-3p (and other miRNAs w/seed CAGUGCA)	0.597	TargetScan Human	High (predicted)	S1PR1	-0.597
hsa-miR-148a-3p	miR-148a-3p (and other miRNAs w/seed CAGUGCA)	0.597	TargetScan Human	High (predicted)	SCAP	-0.597
hsa-miR-148a-3p	miR-148a-3p (and other miRNAs w/seed CAGUGCA)	0.597	TargetScan Human	High (predicted)	SESTD1	-0.597
hsa-miR-148a-3p	miR-148a-3p (and other miRNAs w/seed CAGUGCA)	0.597	TargetScan Human	High (predicted)	SGMS1	-0.597
hsa-miR-148a-3p	miR-148a-3p (and other miRNAs w/seed CAGUGCA)	0.597	TargetScan Human	High (predicted)	SIGLEC8	-0.597
hsa-miR-148a-3p	miR-148a-3p (and other miRNAs w/seed CAGUGCA)	0.597	TargetScan Human	High (predicted)	SIRT4	-0.597
hsa-miR-148a-3p	miR-148a-3p (and other miRNAs w/seed CAGUGCA)	0.597	TargetScan Human	High (predicted)	SKP1	-0.597
hsa-miR-148a-3p	miR-148a-3p (and other miRNAs w/seed CAGUGCA)	0.597	TargetScan Human	High (predicted)	SLC12A7	-0.597
hsa-miR-148a-3p	miR-148a-3p (and other miRNAs w/seed CAGUGCA)	0.597	TargetScan Human	High (predicted)	SLC24A3	-0.597
hsa-miR-148a-3p	miR-148a-3p (and other miRNAs w/seed CAGUGCA)	0.597	TargetScan Human	High (predicted)	SLC25A44	-0.597
hsa-miR-148a-3p	miR-148a-3p (and other miRNAs w/seed CAGUGCA)	0.597	TargetScan Human	High (predicted)	SLC2A1	-0.597
hsa-miR-148a-3p	miR-148a-3p (and other miRNAs w/seed CAGUGCA)	0.597	TargetScan Human	High (predicted)	SLC5A7	-0.597
hsa-miR-148a-3p	miR-148a-3p (and other miRNAs w/seed CAGUGCA)	0.597	TargetScan Human	High (predicted)	SMIM12	-0.597
hsa-miR-148a-3p	miR-148a-3p (and other miRNAs w/seed CAGUGCA)	0.597	TargetScan Human	High (predicted)	SMIM18	-0.597
hsa-miR-148a-3p	miR-148a-3p (and other miRNAs w/seed CAGUGCA)	0.597	TargetScan Human	High (predicted)	SMR3A	-0.597
hsa-miR-148a-3p	miR-148a-3p (and other miRNAs w/seed CAGUGCA)	0.597	TargetScan Human	High (predicted)	SMS	-0.597
hsa-miR-148a-3p	miR-148a-3p (and other miRNAs w/seed CAGUGCA)	0.597	TargetScan Human	High (predicted)	SNAP91	-0.597
hsa-miR-148a-3p	miR-148a-3p (and other miRNAs w/seed CAGUGCA)	0.597	TargetScan Human	High (predicted)	SNN	-0.597
hsa-miR-148a-3p	miR-148a-3p (and other miRNAs w/seed CAGUGCA)	0.597	TargetScan Human	High (predicted)	SNX27	-0.597
hsa-miR-148a-3p	miR-148a-3p (and other miRNAs w/seed CAGUGCA)	0.597	TargetScan Human	High (predicted)	SNX3	-0.597
hsa-miR-148a-3p	miR-148a-3p (and other miRNAs w/seed CAGUGCA)	0.597	TargetScan Human	High (predicted)	SOS1	-0.597
hsa-miR-148a-3p	miR-148a-3p (and other miRNAs w/seed CAGUGCA)	0.597	TargetScan Human	High (predicted)	SOS2	-0.597
hsa-miR-148a-3p	miR-148a-3p (and other miRNAs w/seed CAGUGCA)	0.597	TargetScan Human	High (predicted)	SPRYD7	-0.597
hsa-miR-148a-3p	miR-148a-3p (and other miRNAs w/seed CAGUGCA)	0.597	TargetScan Human	High (predicted)	SRSF11	-0.597
hsa-miR-148a-3p	miR-148a-3p (and other miRNAs w/seed CAGUGCA)	0.597	TargetScan Human	High (predicted)	ST8SIA3	-0.597
hsa-miR-148a-3p	miR-148a-3p (and other miRNAs w/seed CAGUGCA)	0.597	TargetScan Human	High (predicted)	STAP1	-0.597
hsa-miR-148a-3p	miR-148a-3p (and other miRNAs w/seed CAGUGCA)	0.597	TargetScan Human	High (predicted)	STX3	-0.597
hsa-miR-148a-3p	miR-148a-3p (and other miRNAs w/seed CAGUGCA)	0.597	TargetScan Human	High (predicted)	SYCE3	-0.597
hsa-miR-148a-3p	miR-148a-3p (and other miRNAs w/seed CAGUGCA)	0.597	TargetScan Human	High (predicted)	SZRD1	-0.597
hsa-miR-148a-3p	miR-148a-3p (and other miRNAs w/seed CAGUGCA)	0.597	TargetScan Human	High (predicted)	TAC4	-0.597
hsa-miR-148a-3p	miR-148a-3p (and other miRNAs w/seed CAGUGCA)	0.597	TargetScan Human	High (predicted)	TGFA	-0.597
hsa-miR-148a-3p	miR-148a-3p (and other miRNAs w/seed CAGUGCA)	0.597	TargetScan Human	High (predicted)	TIMM23	-0.597
hsa-miR-148a-3p	miR-148a-3p (and other miRNAs w/seed CAGUGCA)	0.597	TargetScan Human	High (predicted)	TMED7	-0.597
hsa-miR-148a-3p	miR-148a-3p (and other miRNAs w/seed CAGUGCA)	0.597	TargetScan Human	High (predicted)	TMEM165	-0.597
hsa-miR-148a-3p	miR-148a-3p (and other miRNAs w/seed CAGUGCA)	0.597	TargetScan Human	High (predicted)	TMEM170A	-0.597
hsa-miR-148a-3p	miR-148a-3p (and other miRNAs w/seed CAGUGCA)	0.597	TargetScan Human	High (predicted)	TMEM187	-0.597
hsa-miR-148a-3p	miR-148a-3p (and other miRNAs w/seed CAGUGCA)	0.597	TargetScan Human	High (predicted)	TMEM217	-0.597
hsa-miR-148a-3p	miR-148a-3p (and other miRNAs w/seed CAGUGCA)	0.597	TargetScan Human	High (predicted)	TMEM266	-0.597
hsa-miR-148a-3p	miR-148a-3p (and other miRNAs w/seed CAGUGCA)	0.597	TargetScan Human	High (predicted)	TMEM52B	-0.597
hsa-miR-148a-3p	miR-148a-3p (and other miRNAs w/seed CAGUGCA)	0.597	TargetScan Human	High (predicted)	TMEM54	-0.597
hsa-miR-148a-3p	miR-148a-3p (and other miRNAs w/seed CAGUGCA)	0.597	TargetScan Human	High (predicted),Moderate (predicted)	TMSB10/TMSB4X	-0.597
hsa-miR-148a-3p	miR-148a-3p (and other miRNAs w/seed CAGUGCA)	0.597	TargetScan Human	High (predicted)	TNFRSF6B	-0.597
hsa-miR-148a-3p	miR-148a-3p (and other miRNAs w/seed CAGUGCA)	0.597	TargetScan Human	High (predicted)	TNRC6A	-0.597
hsa-miR-148a-3p	miR-148a-3p (and other miRNAs w/seed CAGUGCA)	0.597	TargetScan Human	High (predicted)	TNRC6C	-0.597
hsa-miR-148a-3p	miR-148a-3p (and other miRNAs w/seed CAGUGCA)	0.597	Ingenuity Expert Findings	Experimentally Observed	Tnxa-ps1	-0.597
hsa-miR-148a-3p	miR-148a-3p (and other miRNAs w/seed CAGUGCA)	0.597	TargetScan Human	High (predicted)	TRAK2	-0.597
hsa-miR-148a-3p	miR-148a-3p (and other miRNAs w/seed CAGUGCA)	0.597	TargetScan Human	High (predicted)	TUBE1	-0.597
hsa-miR-148a-3p	miR-148a-3p (and other miRNAs w/seed CAGUGCA)	0.597	TargetScan Human	High (predicted)	UBAP2L	-0.597
hsa-miR-148a-3p	miR-148a-3p (and other miRNAs w/seed CAGUGCA)	0.597	TargetScan Human	High (predicted)	UBE2D1	-0.597
hsa-miR-148a-3p	miR-148a-3p (and other miRNAs w/seed CAGUGCA)	0.597	TargetScan Human	High (predicted)	UCP3	-0.597
hsa-miR-148a-3p	miR-148a-3p (and other miRNAs w/seed CAGUGCA)	0.597	TargetScan Human	High (predicted)	UGT8	-0.597
hsa-miR-148a-3p	miR-148a-3p (and other miRNAs w/seed CAGUGCA)	0.597	TargetScan Human	High (predicted)	USP33	-0.597
hsa-miR-148a-3p	miR-148a-3p (and other miRNAs w/seed CAGUGCA)	0.597	TargetScan Human	High (predicted)	USP48	-0.597
hsa-miR-148a-3p	miR-148a-3p (and other miRNAs w/seed CAGUGCA)	0.597	TargetScan Human	High (predicted)	USP6	-0.597
hsa-miR-148a-3p	miR-148a-3p (and other miRNAs w/seed CAGUGCA)	0.597	TargetScan Human	High (predicted)	VMP1	-0.597
hsa-miR-148a-3p	miR-148a-3p (and other miRNAs w/seed CAGUGCA)	0.597	TargetScan Human	High (predicted)	VPS37A	-0.597
hsa-miR-148a-3p	miR-148a-3p (and other miRNAs w/seed CAGUGCA)	0.597	TargetScan Human	High (predicted)	VSIG1	-0.597
hsa-miR-148a-3p	miR-148a-3p (and other miRNAs w/seed CAGUGCA)	0.597	TargetScan Human	High (predicted)	WDR20	-0.597
hsa-miR-148a-3p	miR-148a-3p (and other miRNAs w/seed CAGUGCA)	0.597	TargetScan Human	High (predicted)	WDR47	-0.597
hsa-miR-148a-3p	miR-148a-3p (and other miRNAs w/seed CAGUGCA)	0.597	TargetScan Human	High (predicted)	XPO4	-0.597
hsa-miR-148a-3p	miR-148a-3p (and other miRNAs w/seed CAGUGCA)	0.597	TargetScan Human	High (predicted)	YPEL3	-0.597
hsa-miR-148a-3p	miR-148a-3p (and other miRNAs w/seed CAGUGCA)	0.597	TargetScan Human	High (predicted)	ZDHHC7	-0.597
hsa-miR-148a-3p	miR-148a-3p (and other miRNAs w/seed CAGUGCA)	0.597	TargetScan Human	High (predicted)	ZNF226	-0.597
hsa-miR-148a-3p	miR-148a-3p (and other miRNAs w/seed CAGUGCA)	0.597	TargetScan Human	High (predicted)	ZNF274	-0.597
hsa-miR-148a-3p	miR-148a-3p (and other miRNAs w/seed CAGUGCA)	0.597	TargetScan Human	High (predicted)	ZNF33A	-0.597
hsa-miR-148a-3p	miR-148a-3p (and other miRNAs w/seed CAGUGCA)	0.597	TargetScan Human	High (predicted)	ZNF618	-0.597
hsa-miR-320c	miR-320b (and other miRNAs w/seed AAAGCUG)	1.535	TargetScan Human	High (predicted)	AGFG1	-1.535
hsa-miR-320c	miR-320b (and other miRNAs w/seed AAAGCUG)	1.535	TargetScan Human	High (predicted)	APEX1	-1.535
hsa-miR-320c	miR-320b (and other miRNAs w/seed AAAGCUG)	1.535	TargetScan Human	High (predicted)	ARFIP1	-1.535
hsa-miR-320c	miR-320b (and other miRNAs w/seed AAAGCUG)	1.535	TargetScan Human	High (predicted)	ARL8B	-1.535
hsa-miR-320c	miR-320b (and other miRNAs w/seed AAAGCUG)	1.535	TargetScan Human	High (predicted)	ARPP19	-1.535
hsa-miR-320c	miR-320b (and other miRNAs w/seed AAAGCUG)	1.535	TargetScan Human	High (predicted)	ASAH2B	-1.535
hsa-miR-320c	miR-320b (and other miRNAs w/seed AAAGCUG)	1.535	TargetScan Human	High (predicted)	BLOC1S5	-1.535
hsa-miR-320c	miR-320b (and other miRNAs w/seed AAAGCUG)	1.535	TargetScan Human	High (predicted)	C6orf118	-1.535
hsa-miR-320c	miR-320b (and other miRNAs w/seed AAAGCUG)	1.535	TargetScan Human	High (predicted)	CD3G	-1.535
hsa-miR-320c	miR-320b (and other miRNAs w/seed AAAGCUG)	1.535	TargetScan Human	High (predicted)	CDCA3	-1.535
hsa-miR-320c	miR-320b (and other miRNAs w/seed AAAGCUG)	1.535	TargetScan Human	High (predicted)	CGA	-1.535
hsa-miR-320c	miR-320b (and other miRNAs w/seed AAAGCUG)	1.535	TargetScan Human	High (predicted)	CTSV	-1.535
hsa-miR-320c	miR-320b (and other miRNAs w/seed AAAGCUG)	1.535	TargetScan Human	High (predicted)	CUTC	-1.535
hsa-miR-320c	miR-320b (and other miRNAs w/seed AAAGCUG)	1.535	TargetScan Human	High (predicted)	CXorf38	-1.535
hsa-miR-320c	miR-320b (and other miRNAs w/seed AAAGCUG)	1.535	TargetScan Human	High (predicted)	CYP1A2	-1.535
hsa-miR-320c	miR-320b (and other miRNAs w/seed AAAGCUG)	1.535	TargetScan Human	High (predicted)	DAZAP1	-1.535
hsa-miR-320c	miR-320b (and other miRNAs w/seed AAAGCUG)	1.535	TargetScan Human	High (predicted)	DESI2	-1.535
hsa-miR-320c	miR-320b (and other miRNAs w/seed AAAGCUG)	1.535	TargetScan Human	High (predicted)	DHX15	-1.535
hsa-miR-320c	miR-320b (and other miRNAs w/seed AAAGCUG)	1.535	TargetScan Human	High (predicted)	DLX1	-1.535
hsa-miR-320c	miR-320b (and other miRNAs w/seed AAAGCUG)	1.535	TargetScan Human	High (predicted)	DPY30	-1.535
hsa-miR-320c	miR-320b (and other miRNAs w/seed AAAGCUG)	1.535	TargetScan Human	High (predicted)	DSCC1	-1.535
hsa-miR-320c	miR-320b (and other miRNAs w/seed AAAGCUG)	1.535	TargetScan Human	High (predicted)	DUSP16	-1.535
hsa-miR-320c	miR-320b (and other miRNAs w/seed AAAGCUG)	1.535	TargetScan Human	High (predicted)	ETFA	-1.535
hsa-miR-320c	miR-320b (and other miRNAs w/seed AAAGCUG)	1.535	TargetScan Human	High (predicted)	FAAP24	-1.535
hsa-miR-320c	miR-320b (and other miRNAs w/seed AAAGCUG)	1.535	TargetScan Human	High (predicted)	FAM89A	-1.535
hsa-miR-320c	miR-320b (and other miRNAs w/seed AAAGCUG)	1.535	TargetScan Human	High (predicted)	FBXO28	-1.535
hsa-miR-320c	miR-320b (and other miRNAs w/seed AAAGCUG)	1.535	TargetScan Human	High (predicted)	GABRP	-1.535
hsa-miR-320c	miR-320b (and other miRNAs w/seed AAAGCUG)	1.535	TargetScan Human	High (predicted)	GCG	-1.535
hsa-miR-320c	miR-320b (and other miRNAs w/seed AAAGCUG)	1.535	TargetScan Human	High (predicted)	GNAI1	-1.535
hsa-miR-320c	miR-320b (and other miRNAs w/seed AAAGCUG)	1.535	TargetScan Human	High (predicted)	HECTD2	-1.535
hsa-miR-320c	miR-320b (and other miRNAs w/seed AAAGCUG)	1.535	miRecords	Experimentally Observed	HSPB6	-1.535
hsa-miR-320c	miR-320b (and other miRNAs w/seed AAAGCUG)	1.535	TargetScan Human	High (predicted)	JPT2	-1.535
hsa-miR-320c	miR-320b (and other miRNAs w/seed AAAGCUG)	1.535	TargetScan Human	High (predicted)	KCNS3	-1.535
hsa-miR-320c	miR-320b (and other miRNAs w/seed AAAGCUG)	1.535	TargetScan Human	High (predicted)	KITLG	-1.535
hsa-miR-320c	miR-320b (and other miRNAs w/seed AAAGCUG)	1.535	TargetScan Human	High (predicted)	KRTAP4-1	-1.535
hsa-miR-320c	miR-320b (and other miRNAs w/seed AAAGCUG)	1.535	TargetScan Human	High (predicted)	LILRB4	-1.535
hsa-miR-320c	miR-320b (and other miRNAs w/seed AAAGCUG)	1.535	TargetScan Human	High (predicted)	LINC01559	-1.535
hsa-miR-320c	miR-320b (and other miRNAs w/seed AAAGCUG)	1.535	TargetScan Human	High (predicted)	MBIP	-1.535
hsa-miR-320c	miR-320b (and other miRNAs w/seed AAAGCUG)	1.535	TargetScan Human	High (predicted)	MED7	-1.535
hsa-miR-320c	miR-320b (and other miRNAs w/seed AAAGCUG)	1.535	TargetScan Human	High (predicted)	MLF1	-1.535
hsa-miR-320c	miR-320b (and other miRNAs w/seed AAAGCUG)	1.535	TargetScan Human	High (predicted)	MPPED2	-1.535
hsa-miR-320c	miR-320b (and other miRNAs w/seed AAAGCUG)	1.535	TargetScan Human	High (predicted)	MRAP2	-1.535
hsa-miR-320c	miR-320b (and other miRNAs w/seed AAAGCUG)	1.535	TargetScan Human	High (predicted)	MTRF1	-1.535
hsa-miR-320c	miR-320b (and other miRNAs w/seed AAAGCUG)	1.535	TargetScan Human	High (predicted)	MYL12A	-1.535
hsa-miR-320c	miR-320b (and other miRNAs w/seed AAAGCUG)	1.535	TargetScan Human	High (predicted)	NABP1	-1.535
hsa-miR-320c	miR-320b (and other miRNAs w/seed AAAGCUG)	1.535	TargetScan Human	High (predicted)	NXT2	-1.535
hsa-miR-320c	miR-320b (and other miRNAs w/seed AAAGCUG)	1.535	TargetScan Human	High (predicted)	OBSCN-AS1	-1.535
hsa-miR-320c	miR-320b (and other miRNAs w/seed AAAGCUG)	1.535	TargetScan Human	High (predicted)	ONECUT2	-1.535
hsa-miR-320c	miR-320b (and other miRNAs w/seed AAAGCUG)	1.535	TargetScan Human	High (predicted)	PBX3	-1.535
hsa-miR-320c	miR-320b (and other miRNAs w/seed AAAGCUG)	1.535	TargetScan Human	High (predicted)	PCDHA1	-1.535
hsa-miR-320c	miR-320b (and other miRNAs w/seed AAAGCUG)	1.535	TargetScan Human	High (predicted)	PCDHA10	-1.535
hsa-miR-320c	miR-320b (and other miRNAs w/seed AAAGCUG)	1.535	TargetScan Human	High (predicted)	PCDHA11	-1.535
hsa-miR-320c	miR-320b (and other miRNAs w/seed AAAGCUG)	1.535	TargetScan Human	High (predicted)	PCDHA12	-1.535
hsa-miR-320c	miR-320b (and other miRNAs w/seed AAAGCUG)	1.535	TargetScan Human	High (predicted)	PCDHA13	-1.535
hsa-miR-320c	miR-320b (and other miRNAs w/seed AAAGCUG)	1.535	TargetScan Human	High (predicted)	PCDHA2	-1.535
hsa-miR-320c	miR-320b (and other miRNAs w/seed AAAGCUG)	1.535	TargetScan Human	High (predicted)	PCDHA3	-1.535
hsa-miR-320c	miR-320b (and other miRNAs w/seed AAAGCUG)	1.535	TargetScan Human	High (predicted)	PCDHA4	-1.535
hsa-miR-320c	miR-320b (and other miRNAs w/seed AAAGCUG)	1.535	TargetScan Human	High (predicted)	PCDHA5	-1.535
hsa-miR-320c	miR-320b (and other miRNAs w/seed AAAGCUG)	1.535	TargetScan Human	High (predicted)	PCDHA6	-1.535
hsa-miR-320c	miR-320b (and other miRNAs w/seed AAAGCUG)	1.535	TargetScan Human	High (predicted)	PCDHA7	-1.535
hsa-miR-320c	miR-320b (and other miRNAs w/seed AAAGCUG)	1.535	TargetScan Human	High (predicted)	PCDHA8	-1.535
hsa-miR-320c	miR-320b (and other miRNAs w/seed AAAGCUG)	1.535	TargetScan Human	High (predicted)	PCDHA9	-1.535
hsa-miR-320c	miR-320b (and other miRNAs w/seed AAAGCUG)	1.535	TargetScan Human	High (predicted)	PCDHAC1	-1.535
hsa-miR-320c	miR-320b (and other miRNAs w/seed AAAGCUG)	1.535	TargetScan Human	High (predicted)	PCDHAC2	-1.535
hsa-miR-320c	miR-320b (and other miRNAs w/seed AAAGCUG)	1.535	TargetScan Human	High (predicted)	PCGF1	-1.535
hsa-miR-320c	miR-320b (and other miRNAs w/seed AAAGCUG)	1.535	TargetScan Human	High (predicted)	PCOLCE2	-1.535
hsa-miR-320c	miR-320b (and other miRNAs w/seed AAAGCUG)	1.535	TargetScan Human	High (predicted)	PLPPR1	-1.535
hsa-miR-320c	miR-320b (and other miRNAs w/seed AAAGCUG)	1.535	TargetScan Human	High (predicted)	POLR1C	-1.535
hsa-miR-320c	miR-320b (and other miRNAs w/seed AAAGCUG)	1.535	TargetScan Human	High (predicted)	POU1F1	-1.535
hsa-miR-320c	miR-320b (and other miRNAs w/seed AAAGCUG)	1.535	TargetScan Human	High (predicted)	RBM24	-1.535
hsa-miR-320c	miR-320b (and other miRNAs w/seed AAAGCUG)	1.535	TargetScan Human	High (predicted)	RBP7	-1.535
hsa-miR-320c	miR-320b (and other miRNAs w/seed AAAGCUG)	1.535	TargetScan Human	High (predicted)	RCN2	-1.535
hsa-miR-320c	miR-320b (and other miRNAs w/seed AAAGCUG)	1.535	TargetScan Human	High (predicted)	RGS10	-1.535
hsa-miR-320c	miR-320b (and other miRNAs w/seed AAAGCUG)	1.535	TargetScan Human	High (predicted)	RGS9BP	-1.535
hsa-miR-320c	miR-320b (and other miRNAs w/seed AAAGCUG)	1.535	TargetScan Human	High (predicted)	RNF187	-1.535
hsa-miR-320c	miR-320b (and other miRNAs w/seed AAAGCUG)	1.535	TargetScan Human	High (predicted)	RP1_127H143	-1.535
hsa-miR-320c	miR-320b (and other miRNAs w/seed AAAGCUG)	1.535	TargetScan Human	High (predicted)	SDHD	-1.535
hsa-miR-320c	miR-320b (and other miRNAs w/seed AAAGCUG)	1.535	TargetScan Human	High (predicted)	SMIM19	-1.535
hsa-miR-320c	miR-320b (and other miRNAs w/seed AAAGCUG)	1.535	TargetScan Human	High (predicted)	ST7-OT4	-1.535
hsa-miR-320c	miR-320b (and other miRNAs w/seed AAAGCUG)	1.535	TargetScan Human	High (predicted)	STARD4	-1.535
hsa-miR-320c	miR-320b (and other miRNAs w/seed AAAGCUG)	1.535	TargetScan Human	High (predicted)	SYNGR2	-1.535
hsa-miR-320c	miR-320b (and other miRNAs w/seed AAAGCUG)	1.535	miRecords	Experimentally Observed	TAGLN	-1.535
hsa-miR-320c	miR-320b (and other miRNAs w/seed AAAGCUG)	1.535	TargetScan Human	High (predicted)	TENT4B	-1.535
hsa-miR-320c	miR-320b (and other miRNAs w/seed AAAGCUG)	1.535	TargetScan Human	High (predicted)	TFRC	-1.535
hsa-miR-320c	miR-320b (and other miRNAs w/seed AAAGCUG)	1.535	TargetScan Human	High (predicted)	TMEM128	-1.535
hsa-miR-320c	miR-320b (and other miRNAs w/seed AAAGCUG)	1.535	TargetScan Human	High (predicted)	TMEM47	-1.535
hsa-miR-320c	miR-320b (and other miRNAs w/seed AAAGCUG)	1.535	TargetScan Human	High (predicted)	TMEM98	-1.535
hsa-miR-320c	miR-320b (and other miRNAs w/seed AAAGCUG)	1.535	TargetScan Human	High (predicted)	TRIAP1	-1.535
hsa-miR-320c	miR-320b (and other miRNAs w/seed AAAGCUG)	1.535	TargetScan Human,miRecords	Experimentally Observed,Moderate (predicted)	VIM	-1.535
hsa-miR-320c	miR-320b (and other miRNAs w/seed AAAGCUG)	1.535	TargetScan Human	High (predicted)	XAGE5	-1.535
hsa-miR-320c	miR-320b (and other miRNAs w/seed AAAGCUG)	1.535	TargetScan Human	High (predicted)	YOD1	-1.535
hsa-miR-320c	miR-320b (and other miRNAs w/seed AAAGCUG)	1.535	TargetScan Human	High (predicted)	YWHAH	-1.535
hsa-miR-320c	miR-320b (and other miRNAs w/seed AAAGCUG)	1.535	TargetScan Human	High (predicted)	ZFHX3	-1.535
hsa-miR-320c	miR-320b (and other miRNAs w/seed AAAGCUG)	1.535	TargetScan Human	High (predicted)	ZNF214	-1.535
hsa-miR-320c	miR-320b (and other miRNAs w/seed AAAGCUG)	1.535	TargetScan Human	High (predicted)	ZWILCH	-1.535
hsa-miR-3661	miR-3661 (and other miRNAs w/seed GACCUGG)	12.549	TargetScan Human	High (predicted)	ACSBG1	-12.549
hsa-miR-3661	miR-3661 (and other miRNAs w/seed GACCUGG)	12.549	TargetScan Human	High (predicted)	ADCY6	-12.549
hsa-miR-3661	miR-3661 (and other miRNAs w/seed GACCUGG)	12.549	TargetScan Human	High (predicted)	AK9	-12.549
hsa-miR-3661	miR-3661 (and other miRNAs w/seed GACCUGG)	12.549	TargetScan Human	High (predicted)	AKR1B1	-12.549
hsa-miR-3661	miR-3661 (and other miRNAs w/seed GACCUGG)	12.549	TargetScan Human	High (predicted)	ALPI	-12.549
hsa-miR-3661	miR-3661 (and other miRNAs w/seed GACCUGG)	12.549	TargetScan Human	High (predicted)	ANKRD27	-12.549
hsa-miR-3661	miR-3661 (and other miRNAs w/seed GACCUGG)	12.549	TargetScan Human	High (predicted)	ANXA8/ANXA8L1	-12.549
hsa-miR-3661	miR-3661 (and other miRNAs w/seed GACCUGG)	12.549	TargetScan Human	High (predicted)	APLN	-12.549
hsa-miR-3661	miR-3661 (and other miRNAs w/seed GACCUGG)	12.549	TargetScan Human	High (predicted)	ARHGEF38	-12.549
hsa-miR-3661	miR-3661 (and other miRNAs w/seed GACCUGG)	12.549	TargetScan Human	High (predicted)	ASB10	-12.549
hsa-miR-3661	miR-3661 (and other miRNAs w/seed GACCUGG)	12.549	TargetScan Human	High (predicted)	ASB13	-12.549
hsa-miR-3661	miR-3661 (and other miRNAs w/seed GACCUGG)	12.549	TargetScan Human	High (predicted)	ATP4B	-12.549
hsa-miR-3661	miR-3661 (and other miRNAs w/seed GACCUGG)	12.549	TargetScan Human	High (predicted)	BSG	-12.549
hsa-miR-3661	miR-3661 (and other miRNAs w/seed GACCUGG)	12.549	TargetScan Human	High (predicted)	C1orf94	-12.549
hsa-miR-3661	miR-3661 (and other miRNAs w/seed GACCUGG)	12.549	TargetScan Human	High (predicted)	C1QTNF5	-12.549
hsa-miR-3661	miR-3661 (and other miRNAs w/seed GACCUGG)	12.549	TargetScan Human	High (predicted)	C1QTNF7	-12.549
hsa-miR-3661	miR-3661 (and other miRNAs w/seed GACCUGG)	12.549	TargetScan Human	High (predicted)	C22orf39	-12.549
hsa-miR-3661	miR-3661 (and other miRNAs w/seed GACCUGG)	12.549	TargetScan Human	High (predicted)	C2orf88	-12.549
hsa-miR-3661	miR-3661 (and other miRNAs w/seed GACCUGG)	12.549	TargetScan Human	High (predicted)	CCDC124	-12.549
hsa-miR-3661	miR-3661 (and other miRNAs w/seed GACCUGG)	12.549	TargetScan Human	High (predicted)	CD28	-12.549
hsa-miR-3661	miR-3661 (and other miRNAs w/seed GACCUGG)	12.549	TargetScan Human	High (predicted)	CDR2L	-12.549
hsa-miR-3661	miR-3661 (and other miRNAs w/seed GACCUGG)	12.549	TargetScan Human	High (predicted)	CFAP161	-12.549
hsa-miR-3661	miR-3661 (and other miRNAs w/seed GACCUGG)	12.549	TargetScan Human	High (predicted)	CHRNB2	-12.549
hsa-miR-3661	miR-3661 (and other miRNAs w/seed GACCUGG)	12.549	TargetScan Human	High (predicted)	CHTF8	-12.549
hsa-miR-3661	miR-3661 (and other miRNAs w/seed GACCUGG)	12.549	TargetScan Human	High (predicted)	CLCN6	-12.549
hsa-miR-3661	miR-3661 (and other miRNAs w/seed GACCUGG)	12.549	TargetScan Human	High (predicted)	CLEC16A	-12.549
hsa-miR-3661	miR-3661 (and other miRNAs w/seed GACCUGG)	12.549	TargetScan Human	High (predicted)	CLEC19A	-12.549
hsa-miR-3661	miR-3661 (and other miRNAs w/seed GACCUGG)	12.549	TargetScan Human	High (predicted)	CLLU1	-12.549
hsa-miR-3661	miR-3661 (and other miRNAs w/seed GACCUGG)	12.549	TargetScan Human	High (predicted)	CMBL	-12.549
hsa-miR-3661	miR-3661 (and other miRNAs w/seed GACCUGG)	12.549	TargetScan Human	High (predicted)	CNR2	-12.549
hsa-miR-3661	miR-3661 (and other miRNAs w/seed GACCUGG)	12.549	TargetScan Human	High (predicted)	COX14	-12.549
hsa-miR-3661	miR-3661 (and other miRNAs w/seed GACCUGG)	12.549	TargetScan Human	High (predicted)	COX4I1	-12.549
hsa-miR-3661	miR-3661 (and other miRNAs w/seed GACCUGG)	12.549	TargetScan Human	High (predicted)	CTU1	-12.549
hsa-miR-3661	miR-3661 (and other miRNAs w/seed GACCUGG)	12.549	TargetScan Human	High (predicted)	DAP	-12.549
hsa-miR-3661	miR-3661 (and other miRNAs w/seed GACCUGG)	12.549	TargetScan Human	High (predicted)	DAZ1/DAZ4	-12.549
hsa-miR-3661	miR-3661 (and other miRNAs w/seed GACCUGG)	12.549	TargetScan Human	High (predicted)	DCTN3	-12.549
hsa-miR-3661	miR-3661 (and other miRNAs w/seed GACCUGG)	12.549	TargetScan Human	High (predicted)	DLAT	-12.549
hsa-miR-3661	miR-3661 (and other miRNAs w/seed GACCUGG)	12.549	TargetScan Human	High (predicted)	DLX1	-12.549
hsa-miR-3661	miR-3661 (and other miRNAs w/seed GACCUGG)	12.549	TargetScan Human	High (predicted)	DOK1	-12.549
hsa-miR-3661	miR-3661 (and other miRNAs w/seed GACCUGG)	12.549	TargetScan Human	High (predicted)	DRAXIN	-12.549
hsa-miR-3661	miR-3661 (and other miRNAs w/seed GACCUGG)	12.549	TargetScan Human	High (predicted)	DRD1	-12.549
hsa-miR-3661	miR-3661 (and other miRNAs w/seed GACCUGG)	12.549	TargetScan Human	High (predicted)	ELAVL3	-12.549
hsa-miR-3661	miR-3661 (and other miRNAs w/seed GACCUGG)	12.549	TargetScan Human	High (predicted)	EPDR1	-12.549
hsa-miR-3661	miR-3661 (and other miRNAs w/seed GACCUGG)	12.549	TargetScan Human	High (predicted)	EREG	-12.549
hsa-miR-3661	miR-3661 (and other miRNAs w/seed GACCUGG)	12.549	TargetScan Human	High (predicted)	FAIM2	-12.549
hsa-miR-3661	miR-3661 (and other miRNAs w/seed GACCUGG)	12.549	TargetScan Human	High (predicted)	FAM86B1	-12.549
hsa-miR-3661	miR-3661 (and other miRNAs w/seed GACCUGG)	12.549	TargetScan Human	High (predicted)	FAM86C1P	-12.549
hsa-miR-3661	miR-3661 (and other miRNAs w/seed GACCUGG)	12.549	TargetScan Human	High (predicted)	FGF11	-12.549
hsa-miR-3661	miR-3661 (and other miRNAs w/seed GACCUGG)	12.549	TargetScan Human	High (predicted)	FOXL2NB	-12.549
hsa-miR-3661	miR-3661 (and other miRNAs w/seed GACCUGG)	12.549	TargetScan Human	High (predicted)	FZD4	-12.549
hsa-miR-3661	miR-3661 (and other miRNAs w/seed GACCUGG)	12.549	TargetScan Human	High (predicted)	GDPD5	-12.549
hsa-miR-3661	miR-3661 (and other miRNAs w/seed GACCUGG)	12.549	TargetScan Human	High (predicted)	GJB3	-12.549
hsa-miR-3661	miR-3661 (and other miRNAs w/seed GACCUGG)	12.549	TargetScan Human	High (predicted)	GMCL1	-12.549
hsa-miR-3661	miR-3661 (and other miRNAs w/seed GACCUGG)	12.549	TargetScan Human	High (predicted)	GPR26	-12.549
hsa-miR-3661	miR-3661 (and other miRNAs w/seed GACCUGG)	12.549	TargetScan Human	High (predicted)	GRIK3	-12.549
hsa-miR-3661	miR-3661 (and other miRNAs w/seed GACCUGG)	12.549	TargetScan Human	High (predicted)	GYPE	-12.549
hsa-miR-3661	miR-3661 (and other miRNAs w/seed GACCUGG)	12.549	TargetScan Human	High (predicted)	HEPN1	-12.549
hsa-miR-3661	miR-3661 (and other miRNAs w/seed GACCUGG)	12.549	TargetScan Human	High (predicted)	HLA-DPA1	-12.549
hsa-miR-3661	miR-3661 (and other miRNAs w/seed GACCUGG)	12.549	TargetScan Human	High (predicted)	HLA-DQB1	-12.549
hsa-miR-3661	miR-3661 (and other miRNAs w/seed GACCUGG)	12.549	TargetScan Human	High (predicted)	HRK	-12.549
hsa-miR-3661	miR-3661 (and other miRNAs w/seed GACCUGG)	12.549	TargetScan Human	High (predicted)	HTR3C	-12.549
hsa-miR-3661	miR-3661 (and other miRNAs w/seed GACCUGG)	12.549	TargetScan Human	High (predicted)	IFNA1/IFNA13	-12.549
hsa-miR-3661	miR-3661 (and other miRNAs w/seed GACCUGG)	12.549	TargetScan Human	High (predicted)	IGLL1/IGLL5	-12.549
hsa-miR-3661	miR-3661 (and other miRNAs w/seed GACCUGG)	12.549	TargetScan Human	High (predicted)	IL17REL	-12.549
hsa-miR-3661	miR-3661 (and other miRNAs w/seed GACCUGG)	12.549	TargetScan Human	High (predicted)	IL7R	-12.549
hsa-miR-3661	miR-3661 (and other miRNAs w/seed GACCUGG)	12.549	TargetScan Human	High (predicted)	IMPA1	-12.549
hsa-miR-3661	miR-3661 (and other miRNAs w/seed GACCUGG)	12.549	TargetScan Human	High (predicted)	ING4	-12.549
hsa-miR-3661	miR-3661 (and other miRNAs w/seed GACCUGG)	12.549	TargetScan Human	High (predicted)	INHBA	-12.549
hsa-miR-3661	miR-3661 (and other miRNAs w/seed GACCUGG)	12.549	TargetScan Human	High (predicted)	ITGB3	-12.549
hsa-miR-3661	miR-3661 (and other miRNAs w/seed GACCUGG)	12.549	TargetScan Human	High (predicted)	JMJD7	-12.549
hsa-miR-3661	miR-3661 (and other miRNAs w/seed GACCUGG)	12.549	TargetScan Human	High (predicted)	KBTBD2	-12.549
hsa-miR-3661	miR-3661 (and other miRNAs w/seed GACCUGG)	12.549	TargetScan Human	High (predicted)	KCNA1	-12.549
hsa-miR-3661	miR-3661 (and other miRNAs w/seed GACCUGG)	12.549	TargetScan Human	High (predicted)	KCNJ10	-12.549
hsa-miR-3661	miR-3661 (and other miRNAs w/seed GACCUGG)	12.549	TargetScan Human	High (predicted)	KCNS1	-12.549
hsa-miR-3661	miR-3661 (and other miRNAs w/seed GACCUGG)	12.549	TargetScan Human	High (predicted)	KIAA1143	-12.549
hsa-miR-3661	miR-3661 (and other miRNAs w/seed GACCUGG)	12.549	TargetScan Human	High (predicted)	KIF23	-12.549
hsa-miR-3661	miR-3661 (and other miRNAs w/seed GACCUGG)	12.549	TargetScan Human	High (predicted)	KRTAP10-5	-12.549
hsa-miR-3661	miR-3661 (and other miRNAs w/seed GACCUGG)	12.549	TargetScan Human	High (predicted)	KRTAP13-3	-12.549
hsa-miR-3661	miR-3661 (and other miRNAs w/seed GACCUGG)	12.549	TargetScan Human	High (predicted)	LAMTOR5	-12.549
hsa-miR-3661	miR-3661 (and other miRNAs w/seed GACCUGG)	12.549	TargetScan Human	High (predicted)	LCN8	-12.549
hsa-miR-3661	miR-3661 (and other miRNAs w/seed GACCUGG)	12.549	TargetScan Human	High (predicted)	LIPA	-12.549
hsa-miR-3661	miR-3661 (and other miRNAs w/seed GACCUGG)	12.549	TargetScan Human	High (predicted)	LLCFC1	-12.549
hsa-miR-3661	miR-3661 (and other miRNAs w/seed GACCUGG)	12.549	TargetScan Human	High (predicted)	LPAR4	-12.549
hsa-miR-3661	miR-3661 (and other miRNAs w/seed GACCUGG)	12.549	TargetScan Human	High (predicted)	LRMDA	-12.549
hsa-miR-3661	miR-3661 (and other miRNAs w/seed GACCUGG)	12.549	TargetScan Human	High (predicted)	LYPD6B	-12.549
hsa-miR-3661	miR-3661 (and other miRNAs w/seed GACCUGG)	12.549	TargetScan Human	High (predicted)	MCFD2	-12.549
hsa-miR-3661	miR-3661 (and other miRNAs w/seed GACCUGG)	12.549	TargetScan Human	High (predicted)	MCRIP1	-12.549
hsa-miR-3661	miR-3661 (and other miRNAs w/seed GACCUGG)	12.549	TargetScan Human	High (predicted)	MIER1	-12.549
hsa-miR-3661	miR-3661 (and other miRNAs w/seed GACCUGG)	12.549	TargetScan Human	High (predicted)	MLST8	-12.549
hsa-miR-3661	miR-3661 (and other miRNAs w/seed GACCUGG)	12.549	TargetScan Human	High (predicted)	MPHOSPH6	-12.549
hsa-miR-3661	miR-3661 (and other miRNAs w/seed GACCUGG)	12.549	TargetScan Human	High (predicted)	MPP2	-12.549
hsa-miR-3661	miR-3661 (and other miRNAs w/seed GACCUGG)	12.549	TargetScan Human	High (predicted)	MRPL27	-12.549
hsa-miR-3661	miR-3661 (and other miRNAs w/seed GACCUGG)	12.549	TargetScan Human	High (predicted)	MS4A1	-12.549
hsa-miR-3661	miR-3661 (and other miRNAs w/seed GACCUGG)	12.549	TargetScan Human	High (predicted)	MTMR14	-12.549
hsa-miR-3661	miR-3661 (and other miRNAs w/seed GACCUGG)	12.549	TargetScan Human	High (predicted)	MTRNR2L10	-12.549
hsa-miR-3661	miR-3661 (and other miRNAs w/seed GACCUGG)	12.549	TargetScan Human	High (predicted)	MTRNR2L11	-12.549
hsa-miR-3661	miR-3661 (and other miRNAs w/seed GACCUGG)	12.549	TargetScan Human	High (predicted)	MTRNR2L13	-12.549
hsa-miR-3661	miR-3661 (and other miRNAs w/seed GACCUGG)	12.549	TargetScan Human	High (predicted)	MTRNR2L4	-12.549
hsa-miR-3661	miR-3661 (and other miRNAs w/seed GACCUGG)	12.549	TargetScan Human	High (predicted)	MTRNR2L6	-12.549
hsa-miR-3661	miR-3661 (and other miRNAs w/seed GACCUGG)	12.549	TargetScan Human	High (predicted)	MZT1	-12.549
hsa-miR-3661	miR-3661 (and other miRNAs w/seed GACCUGG)	12.549	TargetScan Human	High (predicted)	NCBP2	-12.549
hsa-miR-3661	miR-3661 (and other miRNAs w/seed GACCUGG)	12.549	TargetScan Human	High (predicted)	NIPAL1	-12.549
hsa-miR-3661	miR-3661 (and other miRNAs w/seed GACCUGG)	12.549	TargetScan Human	High (predicted)	NR2C2	-12.549
hsa-miR-3661	miR-3661 (and other miRNAs w/seed GACCUGG)	12.549	TargetScan Human	High (predicted)	NRSN2	-12.549
hsa-miR-3661	miR-3661 (and other miRNAs w/seed GACCUGG)	12.549	TargetScan Human	High (predicted)	NT5DC4	-12.549
hsa-miR-3661	miR-3661 (and other miRNAs w/seed GACCUGG)	12.549	TargetScan Human	High (predicted)	NWD2	-12.549
hsa-miR-3661	miR-3661 (and other miRNAs w/seed GACCUGG)	12.549	TargetScan Human	High (predicted)	ODF3L2	-12.549
hsa-miR-3661	miR-3661 (and other miRNAs w/seed GACCUGG)	12.549	TargetScan Human	High (predicted)	OPTC	-12.549
hsa-miR-3661	miR-3661 (and other miRNAs w/seed GACCUGG)	12.549	TargetScan Human	High (predicted)	OST4	-12.549
hsa-miR-3661	miR-3661 (and other miRNAs w/seed GACCUGG)	12.549	TargetScan Human	High (predicted)	PAK6	-12.549
hsa-miR-3661	miR-3661 (and other miRNAs w/seed GACCUGG)	12.549	TargetScan Human	High (predicted)	PHF20	-12.549
hsa-miR-3661	miR-3661 (and other miRNAs w/seed GACCUGG)	12.549	TargetScan Human	High (predicted)	PIK3IP1	-12.549
hsa-miR-3661	miR-3661 (and other miRNAs w/seed GACCUGG)	12.549	TargetScan Human	High (predicted)	PNPLA5	-12.549
hsa-miR-3661	miR-3661 (and other miRNAs w/seed GACCUGG)	12.549	TargetScan Human	High (predicted)	PPM1M	-12.549
hsa-miR-3661	miR-3661 (and other miRNAs w/seed GACCUGG)	12.549	TargetScan Human	High (predicted)	PRAF2	-12.549
hsa-miR-3661	miR-3661 (and other miRNAs w/seed GACCUGG)	12.549	TargetScan Human	High (predicted)	PRELP	-12.549
hsa-miR-3661	miR-3661 (and other miRNAs w/seed GACCUGG)	12.549	TargetScan Human	High (predicted)	PRNT	-12.549
hsa-miR-3661	miR-3661 (and other miRNAs w/seed GACCUGG)	12.549	TargetScan Human	High (predicted)	PSMD6	-12.549
hsa-miR-3661	miR-3661 (and other miRNAs w/seed GACCUGG)	12.549	TargetScan Human	High (predicted)	PTPRT	-12.549
hsa-miR-3661	miR-3661 (and other miRNAs w/seed GACCUGG)	12.549	TargetScan Human	High (predicted)	RAB11A	-12.549
hsa-miR-3661	miR-3661 (and other miRNAs w/seed GACCUGG)	12.549	TargetScan Human	High (predicted)	RAB8A	-12.549
hsa-miR-3661	miR-3661 (and other miRNAs w/seed GACCUGG)	12.549	TargetScan Human	High (predicted)	RAD51L3-RFFL	-12.549
hsa-miR-3661	miR-3661 (and other miRNAs w/seed GACCUGG)	12.549	TargetScan Human	High (predicted)	RANGRF	-12.549
hsa-miR-3661	miR-3661 (and other miRNAs w/seed GACCUGG)	12.549	TargetScan Human	High (predicted)	RAX2	-12.549
hsa-miR-3661	miR-3661 (and other miRNAs w/seed GACCUGG)	12.549	TargetScan Human	High (predicted)	RBP5	-12.549
hsa-miR-3661	miR-3661 (and other miRNAs w/seed GACCUGG)	12.549	TargetScan Human	High (predicted)	RCCD1	-12.549
hsa-miR-3661	miR-3661 (and other miRNAs w/seed GACCUGG)	12.549	TargetScan Human	High (predicted)	RECQL5	-12.549
hsa-miR-3661	miR-3661 (and other miRNAs w/seed GACCUGG)	12.549	TargetScan Human	High (predicted)	REXO2	-12.549
hsa-miR-3661	miR-3661 (and other miRNAs w/seed GACCUGG)	12.549	TargetScan Human	High (predicted)	RFFL	-12.549
hsa-miR-3661	miR-3661 (and other miRNAs w/seed GACCUGG)	12.549	TargetScan Human	High (predicted)	RNF135	-12.549
hsa-miR-3661	miR-3661 (and other miRNAs w/seed GACCUGG)	12.549	TargetScan Human	High (predicted)	RNF215	-12.549
hsa-miR-3661	miR-3661 (and other miRNAs w/seed GACCUGG)	12.549	TargetScan Human	High (predicted)	RP11_1070N103	-12.549
hsa-miR-3661	miR-3661 (and other miRNAs w/seed GACCUGG)	12.549	TargetScan Human	High (predicted),Moderate (predicted)	RSPH10B/RSPH10B2	-12.549
hsa-miR-3661	miR-3661 (and other miRNAs w/seed GACCUGG)	12.549	TargetScan Human	High (predicted)	RUFY4	-12.549
hsa-miR-3661	miR-3661 (and other miRNAs w/seed GACCUGG)	12.549	TargetScan Human	High (predicted)	SCG2	-12.549
hsa-miR-3661	miR-3661 (and other miRNAs w/seed GACCUGG)	12.549	TargetScan Human	High (predicted)	SENP5	-12.549
hsa-miR-3661	miR-3661 (and other miRNAs w/seed GACCUGG)	12.549	TargetScan Human	High (predicted)	SGPP1	-12.549
hsa-miR-3661	miR-3661 (and other miRNAs w/seed GACCUGG)	12.549	TargetScan Human	High (predicted)	SH3RF3	-12.549
hsa-miR-3661	miR-3661 (and other miRNAs w/seed GACCUGG)	12.549	TargetScan Human	High (predicted)	SHISAL1	-12.549
hsa-miR-3661	miR-3661 (and other miRNAs w/seed GACCUGG)	12.549	TargetScan Human	High (predicted)	SIX5	-12.549
hsa-miR-3661	miR-3661 (and other miRNAs w/seed GACCUGG)	12.549	TargetScan Human	High (predicted)	SLC25A21-AS1	-12.549
hsa-miR-3661	miR-3661 (and other miRNAs w/seed GACCUGG)	12.549	TargetScan Human	High (predicted)	SLC25A48	-12.549
hsa-miR-3661	miR-3661 (and other miRNAs w/seed GACCUGG)	12.549	TargetScan Human	High (predicted)	SLC35F2	-12.549
hsa-miR-3661	miR-3661 (and other miRNAs w/seed GACCUGG)	12.549	TargetScan Human	High (predicted)	SLC39A7	-12.549
hsa-miR-3661	miR-3661 (and other miRNAs w/seed GACCUGG)	12.549	TargetScan Human	High (predicted)	SLC52A3	-12.549
hsa-miR-3661	miR-3661 (and other miRNAs w/seed GACCUGG)	12.549	TargetScan Human	High (predicted)	SNX7	-12.549
hsa-miR-3661	miR-3661 (and other miRNAs w/seed GACCUGG)	12.549	TargetScan Human	High (predicted)	SPEM2	-12.549
hsa-miR-3661	miR-3661 (and other miRNAs w/seed GACCUGG)	12.549	TargetScan Human	High (predicted)	SPR	-12.549
hsa-miR-3661	miR-3661 (and other miRNAs w/seed GACCUGG)	12.549	TargetScan Human	High (predicted)	SRSF4	-12.549
hsa-miR-3661	miR-3661 (and other miRNAs w/seed GACCUGG)	12.549	TargetScan Human	High (predicted)	SSNA1	-12.549
hsa-miR-3661	miR-3661 (and other miRNAs w/seed GACCUGG)	12.549	TargetScan Human	High (predicted)	ST6GALNAC2	-12.549
hsa-miR-3661	miR-3661 (and other miRNAs w/seed GACCUGG)	12.549	TargetScan Human	High (predicted)	STAM	-12.549
hsa-miR-3661	miR-3661 (and other miRNAs w/seed GACCUGG)	12.549	TargetScan Human	High (predicted)	STK25	-12.549
hsa-miR-3661	miR-3661 (and other miRNAs w/seed GACCUGG)	12.549	TargetScan Human	High (predicted)	STOM	-12.549
hsa-miR-3661	miR-3661 (and other miRNAs w/seed GACCUGG)	12.549	TargetScan Human	High (predicted)	STX6	-12.549
hsa-miR-3661	miR-3661 (and other miRNAs w/seed GACCUGG)	12.549	TargetScan Human	High (predicted)	TBC1D9B	-12.549
hsa-miR-3661	miR-3661 (and other miRNAs w/seed GACCUGG)	12.549	TargetScan Human	High (predicted)	TEX35	-12.549
hsa-miR-3661	miR-3661 (and other miRNAs w/seed GACCUGG)	12.549	TargetScan Human	High (predicted)	TFRC	-12.549
hsa-miR-3661	miR-3661 (and other miRNAs w/seed GACCUGG)	12.549	TargetScan Human	High (predicted)	TGFB3	-12.549
hsa-miR-3661	miR-3661 (and other miRNAs w/seed GACCUGG)	12.549	TargetScan Human	High (predicted)	TGIF2	-12.549
hsa-miR-3661	miR-3661 (and other miRNAs w/seed GACCUGG)	12.549	TargetScan Human	High (predicted)	TINF2	-12.549
hsa-miR-3661	miR-3661 (and other miRNAs w/seed GACCUGG)	12.549	TargetScan Human	High (predicted)	TMEM104	-12.549
hsa-miR-3661	miR-3661 (and other miRNAs w/seed GACCUGG)	12.549	TargetScan Human	High (predicted)	TMEM165	-12.549
hsa-miR-3661	miR-3661 (and other miRNAs w/seed GACCUGG)	12.549	TargetScan Human	High (predicted)	TMEM232	-12.549
hsa-miR-3661	miR-3661 (and other miRNAs w/seed GACCUGG)	12.549	TargetScan Human	High (predicted)	TMEM254	-12.549
hsa-miR-3661	miR-3661 (and other miRNAs w/seed GACCUGG)	12.549	TargetScan Human	High (predicted)	TMOD3	-12.549
hsa-miR-3661	miR-3661 (and other miRNAs w/seed GACCUGG)	12.549	TargetScan Human	High (predicted)	TNR	-12.549
hsa-miR-3661	miR-3661 (and other miRNAs w/seed GACCUGG)	12.549	TargetScan Human	High (predicted)	TOR2A	-12.549
hsa-miR-3661	miR-3661 (and other miRNAs w/seed GACCUGG)	12.549	TargetScan Human	High (predicted)	TOR3A	-12.549
hsa-miR-3661	miR-3661 (and other miRNAs w/seed GACCUGG)	12.549	TargetScan Human	High (predicted)	TPP1	-12.549
hsa-miR-3661	miR-3661 (and other miRNAs w/seed GACCUGG)	12.549	TargetScan Human	High (predicted)	TPRA1	-12.549
hsa-miR-3661	miR-3661 (and other miRNAs w/seed GACCUGG)	12.549	TargetScan Human	High (predicted)	TSPAN11	-12.549
hsa-miR-3661	miR-3661 (and other miRNAs w/seed GACCUGG)	12.549	TargetScan Human	High (predicted)	TVP23A	-12.549
hsa-miR-3661	miR-3661 (and other miRNAs w/seed GACCUGG)	12.549	TargetScan Human	High (predicted)	UBE2I	-12.549
hsa-miR-3661	miR-3661 (and other miRNAs w/seed GACCUGG)	12.549	TargetScan Human	High (predicted)	URM1	-12.549
hsa-miR-3661	miR-3661 (and other miRNAs w/seed GACCUGG)	12.549	TargetScan Human	High (predicted)	VOPP1	-12.549
hsa-miR-3661	miR-3661 (and other miRNAs w/seed GACCUGG)	12.549	TargetScan Human	High (predicted)	VWC2L	-12.549
hsa-miR-3661	miR-3661 (and other miRNAs w/seed GACCUGG)	12.549	TargetScan Human	High (predicted)	WDCP	-12.549
hsa-miR-3661	miR-3661 (and other miRNAs w/seed GACCUGG)	12.549	TargetScan Human	High (predicted)	WDR45	-12.549
hsa-miR-3661	miR-3661 (and other miRNAs w/seed GACCUGG)	12.549	TargetScan Human	High (predicted)	WNT4	-12.549
hsa-miR-3661	miR-3661 (and other miRNAs w/seed GACCUGG)	12.549	TargetScan Human	High (predicted)	WNT8B	-12.549
hsa-miR-3661	miR-3661 (and other miRNAs w/seed GACCUGG)	12.549	TargetScan Human	High (predicted)	XXBAC_BPG32J320	-12.549
hsa-miR-3661	miR-3661 (and other miRNAs w/seed GACCUGG)	12.549	TargetScan Human	High (predicted)	ZFP36L1	-12.549
hsa-miR-3661	miR-3661 (and other miRNAs w/seed GACCUGG)	12.549	TargetScan Human	High (predicted)	ZNF131	-12.549
hsa-miR-3661	miR-3661 (and other miRNAs w/seed GACCUGG)	12.549	TargetScan Human	High (predicted)	ZNF449	-12.549
hsa-miR-3661	miR-3661 (and other miRNAs w/seed GACCUGG)	12.549	TargetScan Human	High (predicted)	ZNF488	-12.549
hsa-miR-3661	miR-3661 (and other miRNAs w/seed GACCUGG)	12.549	TargetScan Human	High (predicted)	ZNF526	-12.549
hsa-miR-3661	miR-3661 (and other miRNAs w/seed GACCUGG)	12.549	TargetScan Human	High (predicted)	ZNF662	-12.549
hsa-miR-3661	miR-3661 (and other miRNAs w/seed GACCUGG)	12.549	TargetScan Human	High (predicted)	ZNF689	-12.549
hsa-miR-3667-5p	miR-3667-5p (miRNAs w/seed AAGACCC)	3.337	TargetScan Human	High (predicted)	ANKDD1A	-3.337
hsa-miR-3667-5p	miR-3667-5p (miRNAs w/seed AAGACCC)	3.337	TargetScan Human	High (predicted)	AOC3	-3.337
hsa-miR-3667-5p	miR-3667-5p (miRNAs w/seed AAGACCC)	3.337	TargetScan Human	High (predicted)	BHLHE22	-3.337
hsa-miR-3667-5p	miR-3667-5p (miRNAs w/seed AAGACCC)	3.337	TargetScan Human	High (predicted)	C10orf67	-3.337
hsa-miR-3667-5p	miR-3667-5p (miRNAs w/seed AAGACCC)	3.337	TargetScan Human	High (predicted)	CAAP1	-3.337
hsa-miR-3667-5p	miR-3667-5p (miRNAs w/seed AAGACCC)	3.337	TargetScan Human	High (predicted)	CBX3	-3.337
hsa-miR-3667-5p	miR-3667-5p (miRNAs w/seed AAGACCC)	3.337	TargetScan Human	High (predicted)	CCL16	-3.337
hsa-miR-3667-5p	miR-3667-5p (miRNAs w/seed AAGACCC)	3.337	TargetScan Human	High (predicted)	CD83	-3.337
hsa-miR-3667-5p	miR-3667-5p (miRNAs w/seed AAGACCC)	3.337	TargetScan Human	High (predicted)	CDC6	-3.337
hsa-miR-3667-5p	miR-3667-5p (miRNAs w/seed AAGACCC)	3.337	TargetScan Human	High (predicted)	CIBAR1	-3.337
hsa-miR-3667-5p	miR-3667-5p (miRNAs w/seed AAGACCC)	3.337	TargetScan Human	High (predicted)	CLDN12	-3.337
hsa-miR-3667-5p	miR-3667-5p (miRNAs w/seed AAGACCC)	3.337	TargetScan Human	High (predicted)	CLEC4M	-3.337
hsa-miR-3667-5p	miR-3667-5p (miRNAs w/seed AAGACCC)	3.337	TargetScan Human	High (predicted)	COQ2	-3.337
hsa-miR-3667-5p	miR-3667-5p (miRNAs w/seed AAGACCC)	3.337	TargetScan Human	High (predicted)	CTD_2026K116	-3.337
hsa-miR-3667-5p	miR-3667-5p (miRNAs w/seed AAGACCC)	3.337	TargetScan Human	High (predicted)	CYB561D1	-3.337
hsa-miR-3667-5p	miR-3667-5p (miRNAs w/seed AAGACCC)	3.337	TargetScan Human	High (predicted)	DDA1	-3.337
hsa-miR-3667-5p	miR-3667-5p (miRNAs w/seed AAGACCC)	3.337	TargetScan Human	High (predicted)	DNAL4	-3.337
hsa-miR-3667-5p	miR-3667-5p (miRNAs w/seed AAGACCC)	3.337	TargetScan Human	High (predicted)	EFHD1	-3.337
hsa-miR-3667-5p	miR-3667-5p (miRNAs w/seed AAGACCC)	3.337	TargetScan Human	High (predicted)	ELAC1	-3.337
hsa-miR-3667-5p	miR-3667-5p (miRNAs w/seed AAGACCC)	3.337	TargetScan Human	High (predicted)	EMC4	-3.337
hsa-miR-3667-5p	miR-3667-5p (miRNAs w/seed AAGACCC)	3.337	TargetScan Human	High (predicted)	EME1	-3.337
hsa-miR-3667-5p	miR-3667-5p (miRNAs w/seed AAGACCC)	3.337	TargetScan Human	High (predicted)	EPB41L5	-3.337
hsa-miR-3667-5p	miR-3667-5p (miRNAs w/seed AAGACCC)	3.337	TargetScan Human	High (predicted)	FABP2	-3.337
hsa-miR-3667-5p	miR-3667-5p (miRNAs w/seed AAGACCC)	3.337	TargetScan Human	High (predicted)	FCMR	-3.337
hsa-miR-3667-5p	miR-3667-5p (miRNAs w/seed AAGACCC)	3.337	TargetScan Human	High (predicted)	FRRS1	-3.337
hsa-miR-3667-5p	miR-3667-5p (miRNAs w/seed AAGACCC)	3.337	TargetScan Human	High (predicted)	GCNA	-3.337
hsa-miR-3667-5p	miR-3667-5p (miRNAs w/seed AAGACCC)	3.337	TargetScan Human	High (predicted)	GSTA4	-3.337
hsa-miR-3667-5p	miR-3667-5p (miRNAs w/seed AAGACCC)	3.337	TargetScan Human	High (predicted)	H3C3	-3.337
hsa-miR-3667-5p	miR-3667-5p (miRNAs w/seed AAGACCC)	3.337	TargetScan Human	High (predicted)	HOXA1	-3.337
hsa-miR-3667-5p	miR-3667-5p (miRNAs w/seed AAGACCC)	3.337	TargetScan Human	High (predicted)	HOXD10	-3.337
hsa-miR-3667-5p	miR-3667-5p (miRNAs w/seed AAGACCC)	3.337	TargetScan Human	High (predicted)	JTB	-3.337
hsa-miR-3667-5p	miR-3667-5p (miRNAs w/seed AAGACCC)	3.337	TargetScan Human	High (predicted)	KDM5D	-3.337
hsa-miR-3667-5p	miR-3667-5p (miRNAs w/seed AAGACCC)	3.337	TargetScan Human	High (predicted)	KLF5	-3.337
hsa-miR-3667-5p	miR-3667-5p (miRNAs w/seed AAGACCC)	3.337	TargetScan Human	High (predicted)	KLHL32	-3.337
hsa-miR-3667-5p	miR-3667-5p (miRNAs w/seed AAGACCC)	3.337	TargetScan Human	High (predicted)	LFNG	-3.337
hsa-miR-3667-5p	miR-3667-5p (miRNAs w/seed AAGACCC)	3.337	TargetScan Human	High (predicted)	LINC02693	-3.337
hsa-miR-3667-5p	miR-3667-5p (miRNAs w/seed AAGACCC)	3.337	TargetScan Human	High (predicted)	LURAP1	-3.337
hsa-miR-3667-5p	miR-3667-5p (miRNAs w/seed AAGACCC)	3.337	TargetScan Human	High (predicted)	MAGEF1	-3.337
hsa-miR-3667-5p	miR-3667-5p (miRNAs w/seed AAGACCC)	3.337	TargetScan Human	High (predicted)	MARCHF3	-3.337
hsa-miR-3667-5p	miR-3667-5p (miRNAs w/seed AAGACCC)	3.337	TargetScan Human	High (predicted)	MEAF6	-3.337
hsa-miR-3667-5p	miR-3667-5p (miRNAs w/seed AAGACCC)	3.337	TargetScan Human	High (predicted)	MEIS1	-3.337
hsa-miR-3667-5p	miR-3667-5p (miRNAs w/seed AAGACCC)	3.337	TargetScan Human	High (predicted)	MKS1	-3.337
hsa-miR-3667-5p	miR-3667-5p (miRNAs w/seed AAGACCC)	3.337	TargetScan Human	High (predicted)	MPZL2	-3.337
hsa-miR-3667-5p	miR-3667-5p (miRNAs w/seed AAGACCC)	3.337	TargetScan Human	High (predicted)	MYCBP	-3.337
hsa-miR-3667-5p	miR-3667-5p (miRNAs w/seed AAGACCC)	3.337	TargetScan Human	High (predicted)	NFS1	-3.337
hsa-miR-3667-5p	miR-3667-5p (miRNAs w/seed AAGACCC)	3.337	TargetScan Human	High (predicted)	NTAN1	-3.337
hsa-miR-3667-5p	miR-3667-5p (miRNAs w/seed AAGACCC)	3.337	TargetScan Human	High (predicted)	NTN4	-3.337
hsa-miR-3667-5p	miR-3667-5p (miRNAs w/seed AAGACCC)	3.337	TargetScan Human	High (predicted)	OSGEPL1	-3.337
hsa-miR-3667-5p	miR-3667-5p (miRNAs w/seed AAGACCC)	3.337	TargetScan Human	High (predicted)	PBX3	-3.337
hsa-miR-3667-5p	miR-3667-5p (miRNAs w/seed AAGACCC)	3.337	TargetScan Human	High (predicted)	PNLIPRP3	-3.337
hsa-miR-3667-5p	miR-3667-5p (miRNAs w/seed AAGACCC)	3.337	TargetScan Human	High (predicted)	PNMA1	-3.337
hsa-miR-3667-5p	miR-3667-5p (miRNAs w/seed AAGACCC)	3.337	TargetScan Human	High (predicted)	POC5	-3.337
hsa-miR-3667-5p	miR-3667-5p (miRNAs w/seed AAGACCC)	3.337	TargetScan Human	High (predicted)	POLB	-3.337
hsa-miR-3667-5p	miR-3667-5p (miRNAs w/seed AAGACCC)	3.337	TargetScan Human	High (predicted)	POLR2D	-3.337
hsa-miR-3667-5p	miR-3667-5p (miRNAs w/seed AAGACCC)	3.337	TargetScan Human	High (predicted)	PRRG1	-3.337
hsa-miR-3667-5p	miR-3667-5p (miRNAs w/seed AAGACCC)	3.337	TargetScan Human	High (predicted)	PSMD13	-3.337
hsa-miR-3667-5p	miR-3667-5p (miRNAs w/seed AAGACCC)	3.337	TargetScan Human	High (predicted)	PSMG4	-3.337
hsa-miR-3667-5p	miR-3667-5p (miRNAs w/seed AAGACCC)	3.337	TargetScan Human	High (predicted)	RAB25	-3.337
hsa-miR-3667-5p	miR-3667-5p (miRNAs w/seed AAGACCC)	3.337	TargetScan Human	High (predicted)	RAP1A	-3.337
hsa-miR-3667-5p	miR-3667-5p (miRNAs w/seed AAGACCC)	3.337	TargetScan Human	High (predicted)	RASL10A	-3.337
hsa-miR-3667-5p	miR-3667-5p (miRNAs w/seed AAGACCC)	3.337	TargetScan Human	High (predicted)	RBFOX1	-3.337
hsa-miR-3667-5p	miR-3667-5p (miRNAs w/seed AAGACCC)	3.337	TargetScan Human	High (predicted)	RGMA	-3.337
hsa-miR-3667-5p	miR-3667-5p (miRNAs w/seed AAGACCC)	3.337	TargetScan Human	High (predicted)	RIC3	-3.337
hsa-miR-3667-5p	miR-3667-5p (miRNAs w/seed AAGACCC)	3.337	TargetScan Human	High (predicted)	RNASE11	-3.337
hsa-miR-3667-5p	miR-3667-5p (miRNAs w/seed AAGACCC)	3.337	TargetScan Human	High (predicted)	RPL13A	-3.337
hsa-miR-3667-5p	miR-3667-5p (miRNAs w/seed AAGACCC)	3.337	TargetScan Human	High (predicted)	S100A12	-3.337
hsa-miR-3667-5p	miR-3667-5p (miRNAs w/seed AAGACCC)	3.337	TargetScan Human	High (predicted)	S100A14	-3.337
hsa-miR-3667-5p	miR-3667-5p (miRNAs w/seed AAGACCC)	3.337	TargetScan Human	High (predicted)	SBK2	-3.337
hsa-miR-3667-5p	miR-3667-5p (miRNAs w/seed AAGACCC)	3.337	TargetScan Human	High (predicted)	SNAPC3	-3.337
hsa-miR-3667-5p	miR-3667-5p (miRNAs w/seed AAGACCC)	3.337	TargetScan Human	High (predicted)	SP4	-3.337
hsa-miR-3667-5p	miR-3667-5p (miRNAs w/seed AAGACCC)	3.337	TargetScan Human	High (predicted)	SPO11	-3.337
hsa-miR-3667-5p	miR-3667-5p (miRNAs w/seed AAGACCC)	3.337	TargetScan Human	High (predicted)	SPOCK3	-3.337
hsa-miR-3667-5p	miR-3667-5p (miRNAs w/seed AAGACCC)	3.337	TargetScan Human	High (predicted)	SPRYD4	-3.337
hsa-miR-3667-5p	miR-3667-5p (miRNAs w/seed AAGACCC)	3.337	TargetScan Human	High (predicted)	SRPK1	-3.337
hsa-miR-3667-5p	miR-3667-5p (miRNAs w/seed AAGACCC)	3.337	TargetScan Human	High (predicted)	TAF11	-3.337
hsa-miR-3667-5p	miR-3667-5p (miRNAs w/seed AAGACCC)	3.337	TargetScan Human	High (predicted)	TRNT1	-3.337
hsa-miR-3667-5p	miR-3667-5p (miRNAs w/seed AAGACCC)	3.337	TargetScan Human	High (predicted)	TSSC4	-3.337
hsa-miR-624-5p	miR-624-5p (miRNAs w/seed AGUACCA)	-2.369	TargetScan Human	High (predicted)	ACOX2	2.369
hsa-miR-624-5p	miR-624-5p (miRNAs w/seed AGUACCA)	-2.369	TargetScan Human	High (predicted)	ADAM2	2.369
hsa-miR-624-5p	miR-624-5p (miRNAs w/seed AGUACCA)	-2.369	TargetScan Human	High (predicted)	AKAP10	2.369
hsa-miR-624-5p	miR-624-5p (miRNAs w/seed AGUACCA)	-2.369	TargetScan Human	High (predicted)	ARL4A	2.369
hsa-miR-624-5p	miR-624-5p (miRNAs w/seed AGUACCA)	-2.369	TargetScan Human	High (predicted)	ARL5A	2.369
hsa-miR-624-5p	miR-624-5p (miRNAs w/seed AGUACCA)	-2.369	TargetScan Human	High (predicted)	BIRC2	2.369
hsa-miR-624-5p	miR-624-5p (miRNAs w/seed AGUACCA)	-2.369	TargetScan Human	High (predicted)	BRPF1	2.369
hsa-miR-624-5p	miR-624-5p (miRNAs w/seed AGUACCA)	-2.369	TargetScan Human	High (predicted)	C14orf39	2.369
hsa-miR-624-5p	miR-624-5p (miRNAs w/seed AGUACCA)	-2.369	TargetScan Human	High (predicted)	C17orf78	2.369
hsa-miR-624-5p	miR-624-5p (miRNAs w/seed AGUACCA)	-2.369	TargetScan Human	High (predicted)	CCDC182	2.369
hsa-miR-624-5p	miR-624-5p (miRNAs w/seed AGUACCA)	-2.369	TargetScan Human	High (predicted)	CCL2	2.369
hsa-miR-624-5p	miR-624-5p (miRNAs w/seed AGUACCA)	-2.369	TargetScan Human	High (predicted)	CCT8L2	2.369
hsa-miR-624-5p	miR-624-5p (miRNAs w/seed AGUACCA)	-2.369	TargetScan Human	High (predicted)	CD69	2.369
hsa-miR-624-5p	miR-624-5p (miRNAs w/seed AGUACCA)	-2.369	TargetScan Human	High (predicted)	CHST9	2.369
hsa-miR-624-5p	miR-624-5p (miRNAs w/seed AGUACCA)	-2.369	TargetScan Human	High (predicted)	COLEC12	2.369
hsa-miR-624-5p	miR-624-5p (miRNAs w/seed AGUACCA)	-2.369	TargetScan Human	High (predicted)	DCAF16	2.369
hsa-miR-624-5p	miR-624-5p (miRNAs w/seed AGUACCA)	-2.369	TargetScan Human	High (predicted)	DCUN1D1	2.369
hsa-miR-624-5p	miR-624-5p (miRNAs w/seed AGUACCA)	-2.369	TargetScan Human	High (predicted)	DHX29	2.369
hsa-miR-624-5p	miR-624-5p (miRNAs w/seed AGUACCA)	-2.369	TargetScan Human	High (predicted)	DUSP5	2.369
hsa-miR-624-5p	miR-624-5p (miRNAs w/seed AGUACCA)	-2.369	TargetScan Human	High (predicted)	ERP29	2.369
hsa-miR-624-5p	miR-624-5p (miRNAs w/seed AGUACCA)	-2.369	TargetScan Human	High (predicted)	F3	2.369
hsa-miR-624-5p	miR-624-5p (miRNAs w/seed AGUACCA)	-2.369	TargetScan Human	High (predicted)	FAM200B	2.369
hsa-miR-624-5p	miR-624-5p (miRNAs w/seed AGUACCA)	-2.369	TargetScan Human	High (predicted)	FEV	2.369
hsa-miR-624-5p	miR-624-5p (miRNAs w/seed AGUACCA)	-2.369	TargetScan Human	High (predicted)	FRS2	2.369
hsa-miR-624-5p	miR-624-5p (miRNAs w/seed AGUACCA)	-2.369	TargetScan Human	High (predicted)	GRPEL2	2.369
hsa-miR-624-5p	miR-624-5p (miRNAs w/seed AGUACCA)	-2.369	TargetScan Human	High (predicted)	HACD2	2.369
hsa-miR-624-5p	miR-624-5p (miRNAs w/seed AGUACCA)	-2.369	TargetScan Human	High (predicted)	HSD17B6	2.369
hsa-miR-624-5p	miR-624-5p (miRNAs w/seed AGUACCA)	-2.369	TargetScan Human	High (predicted)	HSDL1	2.369
hsa-miR-624-5p	miR-624-5p (miRNAs w/seed AGUACCA)	-2.369	TargetScan Human	High (predicted)	HSPB3	2.369
hsa-miR-624-5p	miR-624-5p (miRNAs w/seed AGUACCA)	-2.369	TargetScan Human	High (predicted)	ICA1L	2.369
hsa-miR-624-5p	miR-624-5p (miRNAs w/seed AGUACCA)	-2.369	TargetScan Human	High (predicted)	IDI1	2.369
hsa-miR-624-5p	miR-624-5p (miRNAs w/seed AGUACCA)	-2.369	TargetScan Human	High (predicted)	IL1RN	2.369
hsa-miR-624-5p	miR-624-5p (miRNAs w/seed AGUACCA)	-2.369	TargetScan Human	High (predicted)	IL2RG	2.369
hsa-miR-624-5p	miR-624-5p (miRNAs w/seed AGUACCA)	-2.369	TargetScan Human	High (predicted)	ILK	2.369
hsa-miR-624-5p	miR-624-5p (miRNAs w/seed AGUACCA)	-2.369	TargetScan Human	High (predicted)	KDM1B	2.369
hsa-miR-624-5p	miR-624-5p (miRNAs w/seed AGUACCA)	-2.369	TargetScan Human	High (predicted)	KLRB1	2.369
hsa-miR-624-5p	miR-624-5p (miRNAs w/seed AGUACCA)	-2.369	TargetScan Human	High (predicted)	KRTAP3-3	2.369
hsa-miR-624-5p	miR-624-5p (miRNAs w/seed AGUACCA)	-2.369	TargetScan Human	High (predicted)	LDAH	2.369
hsa-miR-624-5p	miR-624-5p (miRNAs w/seed AGUACCA)	-2.369	TargetScan Human	High (predicted)	LHFPL3	2.369
hsa-miR-624-5p	miR-624-5p (miRNAs w/seed AGUACCA)	-2.369	TargetScan Human	High (predicted)	LHX9	2.369
hsa-miR-624-5p	miR-624-5p (miRNAs w/seed AGUACCA)	-2.369	TargetScan Human	High (predicted)	LIF	2.369
hsa-miR-624-5p	miR-624-5p (miRNAs w/seed AGUACCA)	-2.369	TargetScan Human	High (predicted)	MOAP1	2.369
hsa-miR-624-5p	miR-624-5p (miRNAs w/seed AGUACCA)	-2.369	TargetScan Human	High (predicted)	MRPS35	2.369
hsa-miR-624-5p	miR-624-5p (miRNAs w/seed AGUACCA)	-2.369	TargetScan Human	High (predicted)	MYBL1	2.369
hsa-miR-624-5p	miR-624-5p (miRNAs w/seed AGUACCA)	-2.369	TargetScan Human	High (predicted)	MYO6	2.369
hsa-miR-624-5p	miR-624-5p (miRNAs w/seed AGUACCA)	-2.369	TargetScan Human	High (predicted)	NAPEPLD	2.369
hsa-miR-624-5p	miR-624-5p (miRNAs w/seed AGUACCA)	-2.369	TargetScan Human	High (predicted)	NDUFB4	2.369
hsa-miR-624-5p	miR-624-5p (miRNAs w/seed AGUACCA)	-2.369	TargetScan Human	High (predicted)	NFE2L2	2.369
hsa-miR-624-5p	miR-624-5p (miRNAs w/seed AGUACCA)	-2.369	TargetScan Human	High (predicted)	NFKBIA	2.369
hsa-miR-624-5p	miR-624-5p (miRNAs w/seed AGUACCA)	-2.369	TargetScan Human	High (predicted)	NOXRED1	2.369
hsa-miR-624-5p	miR-624-5p (miRNAs w/seed AGUACCA)	-2.369	TargetScan Human	High (predicted)	NUBPL	2.369
hsa-miR-624-5p	miR-624-5p (miRNAs w/seed AGUACCA)	-2.369	TargetScan Human	High (predicted)	NXT2	2.369
hsa-miR-624-5p	miR-624-5p (miRNAs w/seed AGUACCA)	-2.369	TargetScan Human	High (predicted)	OR9Q1	2.369
hsa-miR-624-5p	miR-624-5p (miRNAs w/seed AGUACCA)	-2.369	TargetScan Human	High (predicted)	PDE10A	2.369
hsa-miR-624-5p	miR-624-5p (miRNAs w/seed AGUACCA)	-2.369	TargetScan Human	High (predicted)	PRELID3B	2.369
hsa-miR-624-5p	miR-624-5p (miRNAs w/seed AGUACCA)	-2.369	TargetScan Human	High (predicted)	RAP1GDS1	2.369
hsa-miR-624-5p	miR-624-5p (miRNAs w/seed AGUACCA)	-2.369	TargetScan Human	High (predicted)	RBBP8	2.369
hsa-miR-624-5p	miR-624-5p (miRNAs w/seed AGUACCA)	-2.369	TargetScan Human	High (predicted)	RBM18	2.369
hsa-miR-624-5p	miR-624-5p (miRNAs w/seed AGUACCA)	-2.369	TargetScan Human	High (predicted)	RGL3	2.369
hsa-miR-624-5p	miR-624-5p (miRNAs w/seed AGUACCA)	-2.369	TargetScan Human	High (predicted)	RNF14	2.369
hsa-miR-624-5p	miR-624-5p (miRNAs w/seed AGUACCA)	-2.369	TargetScan Human	High (predicted)	RNF141	2.369
hsa-miR-624-5p	miR-624-5p (miRNAs w/seed AGUACCA)	-2.369	TargetScan Human	High (predicted)	RPL14	2.369
hsa-miR-624-5p	miR-624-5p (miRNAs w/seed AGUACCA)	-2.369	TargetScan Human	High (predicted)	RPL36A	2.369
hsa-miR-624-5p	miR-624-5p (miRNAs w/seed AGUACCA)	-2.369	TargetScan Human	High (predicted)	S100A14	2.369
hsa-miR-624-5p	miR-624-5p (miRNAs w/seed AGUACCA)	-2.369	TargetScan Human	High (predicted)	S100A7A	2.369
hsa-miR-624-5p	miR-624-5p (miRNAs w/seed AGUACCA)	-2.369	TargetScan Human	High (predicted)	SCN11A	2.369
hsa-miR-624-5p	miR-624-5p (miRNAs w/seed AGUACCA)	-2.369	TargetScan Human	High (predicted)	SDHAF3	2.369
hsa-miR-624-5p	miR-624-5p (miRNAs w/seed AGUACCA)	-2.369	TargetScan Human	High (predicted)	SFT2D1	2.369
hsa-miR-624-5p	miR-624-5p (miRNAs w/seed AGUACCA)	-2.369	TargetScan Human	High (predicted)	SHB	2.369
hsa-miR-624-5p	miR-624-5p (miRNAs w/seed AGUACCA)	-2.369	TargetScan Human	High (predicted)	SLC25A46	2.369
hsa-miR-624-5p	miR-624-5p (miRNAs w/seed AGUACCA)	-2.369	TargetScan Human	High (predicted)	SLC35B2	2.369
hsa-miR-624-5p	miR-624-5p (miRNAs w/seed AGUACCA)	-2.369	TargetScan Human	High (predicted)	SOWAHC	2.369
hsa-miR-624-5p	miR-624-5p (miRNAs w/seed AGUACCA)	-2.369	TargetScan Human	High (predicted)	SRP19	2.369
hsa-miR-624-5p	miR-624-5p (miRNAs w/seed AGUACCA)	-2.369	TargetScan Human	High (predicted)	STK38	2.369
hsa-miR-624-5p	miR-624-5p (miRNAs w/seed AGUACCA)	-2.369	TargetScan Human	High (predicted)	STMP1	2.369
hsa-miR-624-5p	miR-624-5p (miRNAs w/seed AGUACCA)	-2.369	TargetScan Human	High (predicted)	SYT1	2.369
hsa-miR-624-5p	miR-624-5p (miRNAs w/seed AGUACCA)	-2.369	TargetScan Human	High (predicted)	TAPBP	2.369
hsa-miR-624-5p	miR-624-5p (miRNAs w/seed AGUACCA)	-2.369	TargetScan Human	High (predicted)	TCTEX1D1	2.369
hsa-miR-624-5p	miR-624-5p (miRNAs w/seed AGUACCA)	-2.369	TargetScan Human	High (predicted)	TEFM	2.369
hsa-miR-624-5p	miR-624-5p (miRNAs w/seed AGUACCA)	-2.369	TargetScan Human	High (predicted)	TFRC	2.369
hsa-miR-624-5p	miR-624-5p (miRNAs w/seed AGUACCA)	-2.369	TargetScan Human	High (predicted)	TRPM7	2.369
hsa-miR-624-5p	miR-624-5p (miRNAs w/seed AGUACCA)	-2.369	TargetScan Human	High (predicted)	UAP1	2.369
hsa-miR-624-5p	miR-624-5p (miRNAs w/seed AGUACCA)	-2.369	TargetScan Human	High (predicted)	VMA21	2.369
hsa-miR-624-5p	miR-624-5p (miRNAs w/seed AGUACCA)	-2.369	TargetScan Human	High (predicted)	XAF1	2.369
hsa-miR-624-5p	miR-624-5p (miRNAs w/seed AGUACCA)	-2.369	TargetScan Human	High (predicted)	ZNF738	2.369
hsa-miR-624-5p	miR-624-5p (miRNAs w/seed AGUACCA)	-2.369	TargetScan Human	High (predicted)	ZNF800	2.369
hsa-miR-6834-5p	miR-6834-5p (miRNAs w/seed UGAGGGA)	-20.601	TargetScan Human	High (predicted)	AC144568.2	20.601
hsa-miR-6834-5p	miR-6834-5p (miRNAs w/seed UGAGGGA)	-20.601	TargetScan Human	High (predicted)	ACADVL	20.601
hsa-miR-6834-5p	miR-6834-5p (miRNAs w/seed UGAGGGA)	-20.601	TargetScan Human	High (predicted)	APEX2	20.601
hsa-miR-6834-5p	miR-6834-5p (miRNAs w/seed UGAGGGA)	-20.601	TargetScan Human	High (predicted)	APOC2	20.601
hsa-miR-6834-5p	miR-6834-5p (miRNAs w/seed UGAGGGA)	-20.601	TargetScan Human	High (predicted)	ARL2	20.601
hsa-miR-6834-5p	miR-6834-5p (miRNAs w/seed UGAGGGA)	-20.601	TargetScan Human	High (predicted)	ARL6	20.601
hsa-miR-6834-5p	miR-6834-5p (miRNAs w/seed UGAGGGA)	-20.601	TargetScan Human	High (predicted)	ASB8	20.601
hsa-miR-6834-5p	miR-6834-5p (miRNAs w/seed UGAGGGA)	-20.601	TargetScan Human	High (predicted)	ATP6V1G2	20.601
hsa-miR-6834-5p	miR-6834-5p (miRNAs w/seed UGAGGGA)	-20.601	TargetScan Human	High (predicted)	BANF1	20.601
hsa-miR-6834-5p	miR-6834-5p (miRNAs w/seed UGAGGGA)	-20.601	TargetScan Human	High (predicted)	BEAN1	20.601
hsa-miR-6834-5p	miR-6834-5p (miRNAs w/seed UGAGGGA)	-20.601	TargetScan Human	High (predicted)	BPIFB2	20.601
hsa-miR-6834-5p	miR-6834-5p (miRNAs w/seed UGAGGGA)	-20.601	TargetScan Human	High (predicted)	C22orf39	20.601
hsa-miR-6834-5p	miR-6834-5p (miRNAs w/seed UGAGGGA)	-20.601	TargetScan Human	High (predicted)	C6orf223	20.601
hsa-miR-6834-5p	miR-6834-5p (miRNAs w/seed UGAGGGA)	-20.601	TargetScan Human	High (predicted)	C9orf57	20.601
hsa-miR-6834-5p	miR-6834-5p (miRNAs w/seed UGAGGGA)	-20.601	TargetScan Human	High (predicted)	CACNA1E	20.601
hsa-miR-6834-5p	miR-6834-5p (miRNAs w/seed UGAGGGA)	-20.601	TargetScan Human	High (predicted)	CALB1	20.601
hsa-miR-6834-5p	miR-6834-5p (miRNAs w/seed UGAGGGA)	-20.601	TargetScan Human	High (predicted)	CARNMT1	20.601
hsa-miR-6834-5p	miR-6834-5p (miRNAs w/seed UGAGGGA)	-20.601	TargetScan Human	High (predicted)	CASTOR3	20.601
hsa-miR-6834-5p	miR-6834-5p (miRNAs w/seed UGAGGGA)	-20.601	TargetScan Human	High (predicted)	CD164L2	20.601
hsa-miR-6834-5p	miR-6834-5p (miRNAs w/seed UGAGGGA)	-20.601	TargetScan Human	High (predicted)	CENPP	20.601
hsa-miR-6834-5p	miR-6834-5p (miRNAs w/seed UGAGGGA)	-20.601	TargetScan Human	High (predicted)	CLDN2	20.601
hsa-miR-6834-5p	miR-6834-5p (miRNAs w/seed UGAGGGA)	-20.601	TargetScan Human	High (predicted)	CLIC1	20.601
hsa-miR-6834-5p	miR-6834-5p (miRNAs w/seed UGAGGGA)	-20.601	TargetScan Human	High (predicted)	CNDP2	20.601
hsa-miR-6834-5p	miR-6834-5p (miRNAs w/seed UGAGGGA)	-20.601	TargetScan Human	High (predicted)	CNN3	20.601
hsa-miR-6834-5p	miR-6834-5p (miRNAs w/seed UGAGGGA)	-20.601	TargetScan Human	High (predicted)	CTD_2026K116	20.601
hsa-miR-6834-5p	miR-6834-5p (miRNAs w/seed UGAGGGA)	-20.601	TargetScan Human	High (predicted)	CYP2C18	20.601
hsa-miR-6834-5p	miR-6834-5p (miRNAs w/seed UGAGGGA)	-20.601	TargetScan Human	High (predicted)	DENND1C	20.601
hsa-miR-6834-5p	miR-6834-5p (miRNAs w/seed UGAGGGA)	-20.601	TargetScan Human	High (predicted)	DUSP14	20.601
hsa-miR-6834-5p	miR-6834-5p (miRNAs w/seed UGAGGGA)	-20.601	TargetScan Human	High (predicted)	FAM3C	20.601
hsa-miR-6834-5p	miR-6834-5p (miRNAs w/seed UGAGGGA)	-20.601	TargetScan Human	High (predicted)	FGD1	20.601
hsa-miR-6834-5p	miR-6834-5p (miRNAs w/seed UGAGGGA)	-20.601	TargetScan Human	High (predicted)	FKTN	20.601
hsa-miR-6834-5p	miR-6834-5p (miRNAs w/seed UGAGGGA)	-20.601	TargetScan Human	High (predicted)	FLJ13224	20.601
hsa-miR-6834-5p	miR-6834-5p (miRNAs w/seed UGAGGGA)	-20.601	TargetScan Human	High (predicted)	FOXD4L3/FOXD4L6	20.601
hsa-miR-6834-5p	miR-6834-5p (miRNAs w/seed UGAGGGA)	-20.601	TargetScan Human	High (predicted)	FOXL2NB	20.601
hsa-miR-6834-5p	miR-6834-5p (miRNAs w/seed UGAGGGA)	-20.601	TargetScan Human	High (predicted)	GJD2	20.601
hsa-miR-6834-5p	miR-6834-5p (miRNAs w/seed UGAGGGA)	-20.601	TargetScan Human	High (predicted)	GLIPR2	20.601
hsa-miR-6834-5p	miR-6834-5p (miRNAs w/seed UGAGGGA)	-20.601	TargetScan Human	High (predicted)	GPR183	20.601
hsa-miR-6834-5p	miR-6834-5p (miRNAs w/seed UGAGGGA)	-20.601	TargetScan Human	High (predicted)	GPX1	20.601
hsa-miR-6834-5p	miR-6834-5p (miRNAs w/seed UGAGGGA)	-20.601	TargetScan Human	High (predicted)	GSN	20.601
hsa-miR-6834-5p	miR-6834-5p (miRNAs w/seed UGAGGGA)	-20.601	TargetScan Human	High (predicted)	GZF1	20.601
hsa-miR-6834-5p	miR-6834-5p (miRNAs w/seed UGAGGGA)	-20.601	TargetScan Human	High (predicted)	H2AC6	20.601
hsa-miR-6834-5p	miR-6834-5p (miRNAs w/seed UGAGGGA)	-20.601	TargetScan Human	High (predicted)	HCFC1R1	20.601
hsa-miR-6834-5p	miR-6834-5p (miRNAs w/seed UGAGGGA)	-20.601	TargetScan Human	High (predicted)	HIF3A	20.601
hsa-miR-6834-5p	miR-6834-5p (miRNAs w/seed UGAGGGA)	-20.601	TargetScan Human	High (predicted)	HTRA1	20.601
hsa-miR-6834-5p	miR-6834-5p (miRNAs w/seed UGAGGGA)	-20.601	TargetScan Human	High (predicted)	IGFBP4	20.601
hsa-miR-6834-5p	miR-6834-5p (miRNAs w/seed UGAGGGA)	-20.601	TargetScan Human	High (predicted)	INSRR	20.601
hsa-miR-6834-5p	miR-6834-5p (miRNAs w/seed UGAGGGA)	-20.601	TargetScan Human	High (predicted)	IRF1	20.601
hsa-miR-6834-5p	miR-6834-5p (miRNAs w/seed UGAGGGA)	-20.601	TargetScan Human	High (predicted)	KCNB1	20.601
hsa-miR-6834-5p	miR-6834-5p (miRNAs w/seed UGAGGGA)	-20.601	TargetScan Human	High (predicted)	KCNF1	20.601
hsa-miR-6834-5p	miR-6834-5p (miRNAs w/seed UGAGGGA)	-20.601	TargetScan Human	High (predicted)	KIR3DL2	20.601
hsa-miR-6834-5p	miR-6834-5p (miRNAs w/seed UGAGGGA)	-20.601	TargetScan Human	High (predicted)	KLK4	20.601
hsa-miR-6834-5p	miR-6834-5p (miRNAs w/seed UGAGGGA)	-20.601	TargetScan Human	High (predicted)	KSR2	20.601
hsa-miR-6834-5p	miR-6834-5p (miRNAs w/seed UGAGGGA)	-20.601	TargetScan Human	High (predicted)	LIMS2	20.601
hsa-miR-6834-5p	miR-6834-5p (miRNAs w/seed UGAGGGA)	-20.601	TargetScan Human	High (predicted)	LINC02054	20.601
hsa-miR-6834-5p	miR-6834-5p (miRNAs w/seed UGAGGGA)	-20.601	TargetScan Human	High (predicted)	LINC02312	20.601
hsa-miR-6834-5p	miR-6834-5p (miRNAs w/seed UGAGGGA)	-20.601	TargetScan Human	High (predicted)	LOC401589	20.601
hsa-miR-6834-5p	miR-6834-5p (miRNAs w/seed UGAGGGA)	-20.601	TargetScan Human	High (predicted)	LRMDA	20.601
hsa-miR-6834-5p	miR-6834-5p (miRNAs w/seed UGAGGGA)	-20.601	TargetScan Human	High (predicted)	LURAP1	20.601
hsa-miR-6834-5p	miR-6834-5p (miRNAs w/seed UGAGGGA)	-20.601	TargetScan Human	High (predicted)	LYVE1	20.601
hsa-miR-6834-5p	miR-6834-5p (miRNAs w/seed UGAGGGA)	-20.601	TargetScan Human	High (predicted)	MED30	20.601
hsa-miR-6834-5p	miR-6834-5p (miRNAs w/seed UGAGGGA)	-20.601	TargetScan Human	High (predicted)	MICALL1	20.601
hsa-miR-6834-5p	miR-6834-5p (miRNAs w/seed UGAGGGA)	-20.601	TargetScan Human	High (predicted)	MRGPRX3	20.601
hsa-miR-6834-5p	miR-6834-5p (miRNAs w/seed UGAGGGA)	-20.601	TargetScan Human	High (predicted)	MT-ND4L	20.601
hsa-miR-6834-5p	miR-6834-5p (miRNAs w/seed UGAGGGA)	-20.601	TargetScan Human	High (predicted)	NCR3LG1	20.601
hsa-miR-6834-5p	miR-6834-5p (miRNAs w/seed UGAGGGA)	-20.601	TargetScan Human	High (predicted)	NDEL1	20.601
hsa-miR-6834-5p	miR-6834-5p (miRNAs w/seed UGAGGGA)	-20.601	TargetScan Human	High (predicted)	NIPSNAP1	20.601
hsa-miR-6834-5p	miR-6834-5p (miRNAs w/seed UGAGGGA)	-20.601	TargetScan Human	High (predicted)	NNT	20.601
hsa-miR-6834-5p	miR-6834-5p (miRNAs w/seed UGAGGGA)	-20.601	TargetScan Human	High (predicted)	NXF1	20.601
hsa-miR-6834-5p	miR-6834-5p (miRNAs w/seed UGAGGGA)	-20.601	TargetScan Human	High (predicted)	OLFM2	20.601
hsa-miR-6834-5p	miR-6834-5p (miRNAs w/seed UGAGGGA)	-20.601	TargetScan Human	High (predicted)	OR2B6	20.601
hsa-miR-6834-5p	miR-6834-5p (miRNAs w/seed UGAGGGA)	-20.601	TargetScan Human	High (predicted)	PAK3	20.601
hsa-miR-6834-5p	miR-6834-5p (miRNAs w/seed UGAGGGA)	-20.601	TargetScan Human	High (predicted)	PDE6D	20.601
hsa-miR-6834-5p	miR-6834-5p (miRNAs w/seed UGAGGGA)	-20.601	TargetScan Human	High (predicted)	PHB2	20.601
hsa-miR-6834-5p	miR-6834-5p (miRNAs w/seed UGAGGGA)	-20.601	TargetScan Human	High (predicted)	PHF5A	20.601
hsa-miR-6834-5p	miR-6834-5p (miRNAs w/seed UGAGGGA)	-20.601	TargetScan Human	High (predicted)	PRAF2	20.601
hsa-miR-6834-5p	miR-6834-5p (miRNAs w/seed UGAGGGA)	-20.601	TargetScan Human	High (predicted)	PRR13	20.601
hsa-miR-6834-5p	miR-6834-5p (miRNAs w/seed UGAGGGA)	-20.601	TargetScan Human	High (predicted)	PRR29	20.601
hsa-miR-6834-5p	miR-6834-5p (miRNAs w/seed UGAGGGA)	-20.601	TargetScan Human	High (predicted)	PSME3IP1	20.601
hsa-miR-6834-5p	miR-6834-5p (miRNAs w/seed UGAGGGA)	-20.601	TargetScan Human	High (predicted)	PSORS1C1	20.601
hsa-miR-6834-5p	miR-6834-5p (miRNAs w/seed UGAGGGA)	-20.601	TargetScan Human	High (predicted)	PTCH2	20.601
hsa-miR-6834-5p	miR-6834-5p (miRNAs w/seed UGAGGGA)	-20.601	TargetScan Human	High (predicted)	PYCARD-AS1	20.601
hsa-miR-6834-5p	miR-6834-5p (miRNAs w/seed UGAGGGA)	-20.601	TargetScan Human	High (predicted)	PYM1	20.601
hsa-miR-6834-5p	miR-6834-5p (miRNAs w/seed UGAGGGA)	-20.601	TargetScan Human	High (predicted)	RAB25	20.601
hsa-miR-6834-5p	miR-6834-5p (miRNAs w/seed UGAGGGA)	-20.601	TargetScan Human	High (predicted)	RNASE1	20.601
hsa-miR-6834-5p	miR-6834-5p (miRNAs w/seed UGAGGGA)	-20.601	TargetScan Human	High (predicted)	RP11_363G102	20.601
hsa-miR-6834-5p	miR-6834-5p (miRNAs w/seed UGAGGGA)	-20.601	TargetScan Human	High (predicted)	RP11_404P218	20.601
hsa-miR-6834-5p	miR-6834-5p (miRNAs w/seed UGAGGGA)	-20.601	TargetScan Human	High (predicted)	RPH3A	20.601
hsa-miR-6834-5p	miR-6834-5p (miRNAs w/seed UGAGGGA)	-20.601	TargetScan Human	High (predicted)	RRP7A	20.601
hsa-miR-6834-5p	miR-6834-5p (miRNAs w/seed UGAGGGA)	-20.601	TargetScan Human	High (predicted)	SCIMP	20.601
hsa-miR-6834-5p	miR-6834-5p (miRNAs w/seed UGAGGGA)	-20.601	TargetScan Human	High (predicted)	SELL	20.601
hsa-miR-6834-5p	miR-6834-5p (miRNAs w/seed UGAGGGA)	-20.601	TargetScan Human	High (predicted)	SELP	20.601
hsa-miR-6834-5p	miR-6834-5p (miRNAs w/seed UGAGGGA)	-20.601	TargetScan Human	High (predicted)	SEMA4B	20.601
hsa-miR-6834-5p	miR-6834-5p (miRNAs w/seed UGAGGGA)	-20.601	TargetScan Human	High (predicted)	SHISA7	20.601
hsa-miR-6834-5p	miR-6834-5p (miRNAs w/seed UGAGGGA)	-20.601	TargetScan Human	High (predicted)	SIX5	20.601
hsa-miR-6834-5p	miR-6834-5p (miRNAs w/seed UGAGGGA)	-20.601	TargetScan Human	High (predicted)	SLC51A	20.601
hsa-miR-6834-5p	miR-6834-5p (miRNAs w/seed UGAGGGA)	-20.601	TargetScan Human	High (predicted)	SLC52A2	20.601
hsa-miR-6834-5p	miR-6834-5p (miRNAs w/seed UGAGGGA)	-20.601	TargetScan Human	High (predicted)	SLC5A10	20.601
hsa-miR-6834-5p	miR-6834-5p (miRNAs w/seed UGAGGGA)	-20.601	TargetScan Human	High (predicted)	SLC7A5	20.601
hsa-miR-6834-5p	miR-6834-5p (miRNAs w/seed UGAGGGA)	-20.601	TargetScan Human	High (predicted)	SLIT2	20.601
hsa-miR-6834-5p	miR-6834-5p (miRNAs w/seed UGAGGGA)	-20.601	TargetScan Human	High (predicted)	SMNDC1	20.601
hsa-miR-6834-5p	miR-6834-5p (miRNAs w/seed UGAGGGA)	-20.601	TargetScan Human	High (predicted)	SNX20	20.601
hsa-miR-6834-5p	miR-6834-5p (miRNAs w/seed UGAGGGA)	-20.601	TargetScan Human	High (predicted)	SPAM1	20.601
hsa-miR-6834-5p	miR-6834-5p (miRNAs w/seed UGAGGGA)	-20.601	TargetScan Human	High (predicted)	SS18L2	20.601
hsa-miR-6834-5p	miR-6834-5p (miRNAs w/seed UGAGGGA)	-20.601	TargetScan Human	High (predicted)	STIM1	20.601
hsa-miR-6834-5p	miR-6834-5p (miRNAs w/seed UGAGGGA)	-20.601	TargetScan Human	High (predicted)	STK35	20.601
hsa-miR-6834-5p	miR-6834-5p (miRNAs w/seed UGAGGGA)	-20.601	TargetScan Human	High (predicted)	SUMO1	20.601
hsa-miR-6834-5p	miR-6834-5p (miRNAs w/seed UGAGGGA)	-20.601	TargetScan Human	High (predicted)	SYT6	20.601
hsa-miR-6834-5p	miR-6834-5p (miRNAs w/seed UGAGGGA)	-20.601	TargetScan Human	High (predicted)	TAL1	20.601
hsa-miR-6834-5p	miR-6834-5p (miRNAs w/seed UGAGGGA)	-20.601	TargetScan Human	High (predicted)	TBC1D31	20.601
hsa-miR-6834-5p	miR-6834-5p (miRNAs w/seed UGAGGGA)	-20.601	TargetScan Human	High (predicted)	THY1	20.601
hsa-miR-6834-5p	miR-6834-5p (miRNAs w/seed UGAGGGA)	-20.601	TargetScan Human	High (predicted)	TIMP2	20.601
hsa-miR-6834-5p	miR-6834-5p (miRNAs w/seed UGAGGGA)	-20.601	TargetScan Human	High (predicted)	TMEM95	20.601
hsa-miR-6834-5p	miR-6834-5p (miRNAs w/seed UGAGGGA)	-20.601	TargetScan Human	High (predicted)	TMPRSS11F	20.601
hsa-miR-6834-5p	miR-6834-5p (miRNAs w/seed UGAGGGA)	-20.601	TargetScan Human	High (predicted)	TMTC1	20.601
hsa-miR-6834-5p	miR-6834-5p (miRNAs w/seed UGAGGGA)	-20.601	TargetScan Human	High (predicted)	TYMS	20.601
hsa-miR-6834-5p	miR-6834-5p (miRNAs w/seed UGAGGGA)	-20.601	TargetScan Human	High (predicted)	VAMP2	20.601
hsa-miR-6834-5p	miR-6834-5p (miRNAs w/seed UGAGGGA)	-20.601	TargetScan Human	High (predicted)	VSTM5	20.601
hsa-miR-6834-5p	miR-6834-5p (miRNAs w/seed UGAGGGA)	-20.601	TargetScan Human	High (predicted)	WBP2	20.601
hsa-miR-6834-5p	miR-6834-5p (miRNAs w/seed UGAGGGA)	-20.601	TargetScan Human	High (predicted)	WNT7B	20.601
hsa-miR-6834-5p	miR-6834-5p (miRNAs w/seed UGAGGGA)	-20.601	TargetScan Human	High (predicted)	ZDHHC6	20.601
hsa-miR-6834-5p	miR-6834-5p (miRNAs w/seed UGAGGGA)	-20.601	TargetScan Human	High (predicted)	ZNF226	20.601
hsa-miR-6834-5p	miR-6834-5p (miRNAs w/seed UGAGGGA)	-20.601	TargetScan Human	High (predicted)	ZNF595	20.601
hsa-miR-6834-5p	miR-6834-5p (miRNAs w/seed UGAGGGA)	-20.601	TargetScan Human	High (predicted)	ZNF688	20.601
