# Supplementary material for: Vegetarian diets, circulating miRNA expression and healthspan in subjects living in the Blue Zone
Source: Precis Clin Med. 2020 Oct 23;3(4):245–59. doi: 10.1093/pcmedi/pbaa037 (PMC7757436; doi:10.1093/pcmedi/pbaa037)
Supplement: pbaa037_Supplemental_Files [file pbaa037_supplemental_files.zip › Supplementary table 9B.xlsx]

## Sheet: Sheet1
Supplementary table 9B. IPA miRNA target filter results on differentially expressed miRNAs between V and NV in switchers
ID	Symbol	Expr Log Ratio	Source	Confidence	Gene Symbol	Assigned Expr Log Ratio
hsa-miR-3178	miR-10394-3p (and other miRNAs w/seed GGGCGCG)	-16.717	TargetScan Human	High (predicted)	ACAP3	16.717
hsa-miR-3178	miR-10394-3p (and other miRNAs w/seed GGGCGCG)	-16.717	TargetScan Human	High (predicted)	AGPAT2	16.717
hsa-miR-3178	miR-10394-3p (and other miRNAs w/seed GGGCGCG)	-16.717	TargetScan Human	High (predicted)	AGPAT3	16.717
hsa-miR-3178	miR-10394-3p (and other miRNAs w/seed GGGCGCG)	-16.717	TargetScan Human	High (predicted)	AMH	16.717
hsa-miR-3178	miR-10394-3p (and other miRNAs w/seed GGGCGCG)	-16.717	TargetScan Human	High (predicted)	AP5S1	16.717
hsa-miR-3178	miR-10394-3p (and other miRNAs w/seed GGGCGCG)	-16.717	TargetScan Human	High (predicted)	APBA1	16.717
hsa-miR-3178	miR-10394-3p (and other miRNAs w/seed GGGCGCG)	-16.717	TargetScan Human	High (predicted)	ARX	16.717
hsa-miR-3178	miR-10394-3p (and other miRNAs w/seed GGGCGCG)	-16.717	TargetScan Human	High (predicted)	AVP	16.717
hsa-miR-3178	miR-10394-3p (and other miRNAs w/seed GGGCGCG)	-16.717	TargetScan Human	High (predicted)	BVES	16.717
hsa-miR-3178	miR-10394-3p (and other miRNAs w/seed GGGCGCG)	-16.717	TargetScan Human	High (predicted)	C17orf50	16.717
hsa-miR-3178	miR-10394-3p (and other miRNAs w/seed GGGCGCG)	-16.717	TargetScan Human	High (predicted)	C1orf229	16.717
hsa-miR-3178	miR-10394-3p (and other miRNAs w/seed GGGCGCG)	-16.717	TargetScan Human	High (predicted)	C1QL1	16.717
hsa-miR-3178	miR-10394-3p (and other miRNAs w/seed GGGCGCG)	-16.717	TargetScan Human	High (predicted)	C2CD3	16.717
hsa-miR-3178	miR-10394-3p (and other miRNAs w/seed GGGCGCG)	-16.717	TargetScan Human	High (predicted)	C8orf82	16.717
hsa-miR-3178	miR-10394-3p (and other miRNAs w/seed GGGCGCG)	-16.717	TargetScan Human	High (predicted)	CACNG7	16.717
hsa-miR-3178	miR-10394-3p (and other miRNAs w/seed GGGCGCG)	-16.717	TargetScan Human	High (predicted)	CBARP	16.717
hsa-miR-3178	miR-10394-3p (and other miRNAs w/seed GGGCGCG)	-16.717	TargetScan Human	High (predicted)	CCDC122	16.717
hsa-miR-3178	miR-10394-3p (and other miRNAs w/seed GGGCGCG)	-16.717	TargetScan Human	High (predicted)	CD209	16.717
hsa-miR-3178	miR-10394-3p (and other miRNAs w/seed GGGCGCG)	-16.717	TargetScan Human	High (predicted)	CDC42EP5	16.717
hsa-miR-3178	miR-10394-3p (and other miRNAs w/seed GGGCGCG)	-16.717	TargetScan Human	High (predicted)	CDC6	16.717
hsa-miR-3178	miR-10394-3p (and other miRNAs w/seed GGGCGCG)	-16.717	TargetScan Human	High (predicted)	CDK5R2	16.717
hsa-miR-3178	miR-10394-3p (and other miRNAs w/seed GGGCGCG)	-16.717	TargetScan Human	High (predicted)	CEACAM8	16.717
hsa-miR-3178	miR-10394-3p (and other miRNAs w/seed GGGCGCG)	-16.717	TargetScan Human	High (predicted)	CEBPB	16.717
hsa-miR-3178	miR-10394-3p (and other miRNAs w/seed GGGCGCG)	-16.717	TargetScan Human	High (predicted)	CERS1	16.717
hsa-miR-3178	miR-10394-3p (and other miRNAs w/seed GGGCGCG)	-16.717	TargetScan Human	High (predicted)	CLDN4	16.717
hsa-miR-3178	miR-10394-3p (and other miRNAs w/seed GGGCGCG)	-16.717	TargetScan Human	High (predicted)	CLEC4G	16.717
hsa-miR-3178	miR-10394-3p (and other miRNAs w/seed GGGCGCG)	-16.717	TargetScan Human	High (predicted)	CPLX1	16.717
hsa-miR-3178	miR-10394-3p (and other miRNAs w/seed GGGCGCG)	-16.717	TargetScan Human	High (predicted)	CYP1A2	16.717
hsa-miR-3178	miR-10394-3p (and other miRNAs w/seed GGGCGCG)	-16.717	TargetScan Human	High (predicted)	DGCR6/LOC102724770	16.717
hsa-miR-3178	miR-10394-3p (and other miRNAs w/seed GGGCGCG)	-16.717	TargetScan Human	High (predicted)	DMPK	16.717
hsa-miR-3178	miR-10394-3p (and other miRNAs w/seed GGGCGCG)	-16.717	TargetScan Human	High (predicted)	EEF1A2	16.717
hsa-miR-3178	miR-10394-3p (and other miRNAs w/seed GGGCGCG)	-16.717	TargetScan Human	High (predicted)	EMILIN1	16.717
hsa-miR-3178	miR-10394-3p (and other miRNAs w/seed GGGCGCG)	-16.717	TargetScan Human	High (predicted)	EVI5L	16.717
hsa-miR-3178	miR-10394-3p (and other miRNAs w/seed GGGCGCG)	-16.717	TargetScan Human	High (predicted)	EVX1	16.717
hsa-miR-3178	miR-10394-3p (and other miRNAs w/seed GGGCGCG)	-16.717	TargetScan Human	High (predicted)	FBXL16	16.717
hsa-miR-3178	miR-10394-3p (and other miRNAs w/seed GGGCGCG)	-16.717	TargetScan Human	High (predicted)	FCRLB	16.717
hsa-miR-3178	miR-10394-3p (and other miRNAs w/seed GGGCGCG)	-16.717	TargetScan Human	High (predicted)	FLJ13224	16.717
hsa-miR-3178	miR-10394-3p (and other miRNAs w/seed GGGCGCG)	-16.717	TargetScan Human	High (predicted)	FOXD1	16.717
hsa-miR-3178	miR-10394-3p (and other miRNAs w/seed GGGCGCG)	-16.717	TargetScan Human	High (predicted)	FOXD3	16.717
hsa-miR-3178	miR-10394-3p (and other miRNAs w/seed GGGCGCG)	-16.717	TargetScan Human	High (predicted)	FXYD1	16.717
hsa-miR-3178	miR-10394-3p (and other miRNAs w/seed GGGCGCG)	-16.717	TargetScan Human	High (predicted)	H3C14	16.717
hsa-miR-3178	miR-10394-3p (and other miRNAs w/seed GGGCGCG)	-16.717	TargetScan Human	High (predicted)	H3C15	16.717
hsa-miR-3178	miR-10394-3p (and other miRNAs w/seed GGGCGCG)	-16.717	TargetScan Human	High (predicted)	H6PD	16.717
hsa-miR-3178	miR-10394-3p (and other miRNAs w/seed GGGCGCG)	-16.717	TargetScan Human	High (predicted)	HCN2	16.717
hsa-miR-3178	miR-10394-3p (and other miRNAs w/seed GGGCGCG)	-16.717	TargetScan Human	High (predicted)	HDAC10	16.717
hsa-miR-3178	miR-10394-3p (and other miRNAs w/seed GGGCGCG)	-16.717	TargetScan Human	High (predicted)	HES4	16.717
hsa-miR-3178	miR-10394-3p (and other miRNAs w/seed GGGCGCG)	-16.717	TargetScan Human	High (predicted)	ICAM4	16.717
hsa-miR-3178	miR-10394-3p (and other miRNAs w/seed GGGCGCG)	-16.717	TargetScan Human	High (predicted)	IL17RE	16.717
hsa-miR-3178	miR-10394-3p (and other miRNAs w/seed GGGCGCG)	-16.717	TargetScan Human	High (predicted)	ISLR2	16.717
hsa-miR-3178	miR-10394-3p (and other miRNAs w/seed GGGCGCG)	-16.717	TargetScan Human	High (predicted)	KIAA0087	16.717
hsa-miR-3178	miR-10394-3p (and other miRNAs w/seed GGGCGCG)	-16.717	TargetScan Human	High (predicted)	LCNL1	16.717
hsa-miR-3178	miR-10394-3p (and other miRNAs w/seed GGGCGCG)	-16.717	TargetScan Human	High (predicted)	LTBP4	16.717
hsa-miR-3178	miR-10394-3p (and other miRNAs w/seed GGGCGCG)	-16.717	TargetScan Human	High (predicted)	MACROD1	16.717
hsa-miR-3178	miR-10394-3p (and other miRNAs w/seed GGGCGCG)	-16.717	TargetScan Human	High (predicted)	MCF2L2	16.717
hsa-miR-3178	miR-10394-3p (and other miRNAs w/seed GGGCGCG)	-16.717	TargetScan Human	High (predicted)	MEX3B	16.717
hsa-miR-3178	miR-10394-3p (and other miRNAs w/seed GGGCGCG)	-16.717	TargetScan Human	High (predicted)	MIDN	16.717
hsa-miR-3178	miR-10394-3p (and other miRNAs w/seed GGGCGCG)	-16.717	TargetScan Human	High (predicted)	MRPL23	16.717
hsa-miR-3178	miR-10394-3p (and other miRNAs w/seed GGGCGCG)	-16.717	TargetScan Human	High (predicted)	MSC	16.717
hsa-miR-3178	miR-10394-3p (and other miRNAs w/seed GGGCGCG)	-16.717	TargetScan Human	High (predicted)	MYOD1	16.717
hsa-miR-3178	miR-10394-3p (and other miRNAs w/seed GGGCGCG)	-16.717	TargetScan Human	High (predicted)	NAT8L	16.717
hsa-miR-3178	miR-10394-3p (and other miRNAs w/seed GGGCGCG)	-16.717	TargetScan Human	High (predicted)	NEIL2	16.717
hsa-miR-3178	miR-10394-3p (and other miRNAs w/seed GGGCGCG)	-16.717	TargetScan Human	High (predicted)	NPBWR1	16.717
hsa-miR-3178	miR-10394-3p (and other miRNAs w/seed GGGCGCG)	-16.717	TargetScan Human	High (predicted)	NRN1	16.717
hsa-miR-3178	miR-10394-3p (and other miRNAs w/seed GGGCGCG)	-16.717	TargetScan Human	High (predicted)	OLIG1	16.717
hsa-miR-3178	miR-10394-3p (and other miRNAs w/seed GGGCGCG)	-16.717	TargetScan Human	High (predicted)	OLIG2	16.717
hsa-miR-3178	miR-10394-3p (and other miRNAs w/seed GGGCGCG)	-16.717	TargetScan Human	High (predicted)	OR4N2	16.717
hsa-miR-3178	miR-10394-3p (and other miRNAs w/seed GGGCGCG)	-16.717	TargetScan Human	High (predicted)	OSBPL10	16.717
hsa-miR-3178	miR-10394-3p (and other miRNAs w/seed GGGCGCG)	-16.717	TargetScan Human	High (predicted)	OTP	16.717
hsa-miR-3178	miR-10394-3p (and other miRNAs w/seed GGGCGCG)	-16.717	TargetScan Human	High (predicted)	PAOX	16.717
hsa-miR-3178	miR-10394-3p (and other miRNAs w/seed GGGCGCG)	-16.717	TargetScan Human	High (predicted)	PEAK3	16.717
hsa-miR-3178	miR-10394-3p (and other miRNAs w/seed GGGCGCG)	-16.717	TargetScan Human	High (predicted)	PITX1	16.717
hsa-miR-3178	miR-10394-3p (and other miRNAs w/seed GGGCGCG)	-16.717	TargetScan Human	High (predicted)	PPP1R27	16.717
hsa-miR-3178	miR-10394-3p (and other miRNAs w/seed GGGCGCG)	-16.717	TargetScan Human	High (predicted)	PRDM12	16.717
hsa-miR-3178	miR-10394-3p (and other miRNAs w/seed GGGCGCG)	-16.717	TargetScan Human	High (predicted)	PRELID3A	16.717
hsa-miR-3178	miR-10394-3p (and other miRNAs w/seed GGGCGCG)	-16.717	TargetScan Human	High (predicted)	PSPH	16.717
hsa-miR-3178	miR-10394-3p (and other miRNAs w/seed GGGCGCG)	-16.717	TargetScan Human	High (predicted)	RAB11B	16.717
hsa-miR-3178	miR-10394-3p (and other miRNAs w/seed GGGCGCG)	-16.717	TargetScan Human	High (predicted)	RAB3IL1	16.717
hsa-miR-3178	miR-10394-3p (and other miRNAs w/seed GGGCGCG)	-16.717	TargetScan Human	High (predicted)	RASL10A	16.717
hsa-miR-3178	miR-10394-3p (and other miRNAs w/seed GGGCGCG)	-16.717	TargetScan Human	High (predicted)	SCAMP4	16.717
hsa-miR-3178	miR-10394-3p (and other miRNAs w/seed GGGCGCG)	-16.717	TargetScan Human	High (predicted)	SCD5	16.717
hsa-miR-3178	miR-10394-3p (and other miRNAs w/seed GGGCGCG)	-16.717	TargetScan Human	High (predicted)	SCRT2	16.717
hsa-miR-3178	miR-10394-3p (and other miRNAs w/seed GGGCGCG)	-16.717	TargetScan Human	High (predicted)	SECTM1	16.717
hsa-miR-3178	miR-10394-3p (and other miRNAs w/seed GGGCGCG)	-16.717	TargetScan Human	High (predicted)	SEPTIN6	16.717
hsa-miR-3178	miR-10394-3p (and other miRNAs w/seed GGGCGCG)	-16.717	TargetScan Human	High (predicted)	SF1	16.717
hsa-miR-3178	miR-10394-3p (and other miRNAs w/seed GGGCGCG)	-16.717	TargetScan Human	High (predicted)	SH3PXD2B	16.717
hsa-miR-3178	miR-10394-3p (and other miRNAs w/seed GGGCGCG)	-16.717	TargetScan Human	High (predicted)	SKP2	16.717
hsa-miR-3178	miR-10394-3p (and other miRNAs w/seed GGGCGCG)	-16.717	TargetScan Human	High (predicted)	SLC12A5	16.717
hsa-miR-3178	miR-10394-3p (and other miRNAs w/seed GGGCGCG)	-16.717	TargetScan Human	High (predicted)	SLC25A53	16.717
hsa-miR-3178	miR-10394-3p (and other miRNAs w/seed GGGCGCG)	-16.717	TargetScan Human	High (predicted)	SLC30A2	16.717
hsa-miR-3178	miR-10394-3p (and other miRNAs w/seed GGGCGCG)	-16.717	TargetScan Human	High (predicted)	SPACA9	16.717
hsa-miR-3178	miR-10394-3p (and other miRNAs w/seed GGGCGCG)	-16.717	TargetScan Human	High (predicted)	TAFA5	16.717
hsa-miR-3178	miR-10394-3p (and other miRNAs w/seed GGGCGCG)	-16.717	TargetScan Human	High (predicted)	TLCD1	16.717
hsa-miR-3178	miR-10394-3p (and other miRNAs w/seed GGGCGCG)	-16.717	TargetScan Human	High (predicted)	TLCD3B	16.717
hsa-miR-3178	miR-10394-3p (and other miRNAs w/seed GGGCGCG)	-16.717	TargetScan Human	High (predicted)	TMEM259	16.717
hsa-miR-3178	miR-10394-3p (and other miRNAs w/seed GGGCGCG)	-16.717	TargetScan Human	High (predicted)	TOR4A	16.717
hsa-miR-3178	miR-10394-3p (and other miRNAs w/seed GGGCGCG)	-16.717	TargetScan Human	High (predicted)	TRIM6	16.717
hsa-miR-3178	miR-10394-3p (and other miRNAs w/seed GGGCGCG)	-16.717	TargetScan Human	High (predicted)	TTLL10	16.717
hsa-miR-3178	miR-10394-3p (and other miRNAs w/seed GGGCGCG)	-16.717	TargetScan Human	High (predicted)	ULBP3	16.717
hsa-miR-3178	miR-10394-3p (and other miRNAs w/seed GGGCGCG)	-16.717	TargetScan Human	High (predicted)	VMAC	16.717
hsa-miR-3178	miR-10394-3p (and other miRNAs w/seed GGGCGCG)	-16.717	TargetScan Human	High (predicted)	VWA1	16.717
hsa-miR-3178	miR-10394-3p (and other miRNAs w/seed GGGCGCG)	-16.717	TargetScan Human	High (predicted)	YDJC	16.717
hsa-miR-3178	miR-10394-3p (and other miRNAs w/seed GGGCGCG)	-16.717	TargetScan Human	High (predicted)	ZBTB3	16.717
hsa-miR-3178	miR-10394-3p (and other miRNAs w/seed GGGCGCG)	-16.717	TargetScan Human	High (predicted)	ZNF738	16.717
hsa-miR-3178	miR-10394-3p (and other miRNAs w/seed GGGCGCG)	-16.717	TargetScan Human	High (predicted)	ZNF793	16.717
hsa-miR-3178	miR-10394-3p (and other miRNAs w/seed GGGCGCG)	-16.717	TargetScan Human	High (predicted)	ZNF835	16.717
hsa-miR-215-5p	miR-192-5p (and other miRNAs w/seed UGACCUA)	2.051	TargetScan Human	High (predicted)	AC1068734	-2.051
hsa-miR-215-5p	miR-192-5p (and other miRNAs w/seed UGACCUA)	2.051	TargetScan Human	High (predicted)	ACADSB	-2.051
hsa-miR-215-5p	miR-192-5p (and other miRNAs w/seed UGACCUA)	2.051	TargetScan Human	High (predicted)	ACP3	-2.051
hsa-miR-215-5p	miR-192-5p (and other miRNAs w/seed UGACCUA)	2.051	TargetScan Human	High (predicted)	ADGRG6	-2.051
hsa-miR-215-5p	miR-192-5p (and other miRNAs w/seed UGACCUA)	2.051	TargetScan Human	High (predicted)	ARL2BP	-2.051
hsa-miR-215-5p	miR-192-5p (and other miRNAs w/seed UGACCUA)	2.051	TargetScan Human	High (predicted)	BLCAP	-2.051
hsa-miR-215-5p	miR-192-5p (and other miRNAs w/seed UGACCUA)	2.051	TargetScan Human	High (predicted)	C10orf90	-2.051
hsa-miR-215-5p	miR-192-5p (and other miRNAs w/seed UGACCUA)	2.051	TargetScan Human	High (predicted)	C16orf46	-2.051
hsa-miR-215-5p	miR-192-5p (and other miRNAs w/seed UGACCUA)	2.051	TargetScan Human	High (predicted)	C1QL3	-2.051
hsa-miR-215-5p	miR-192-5p (and other miRNAs w/seed UGACCUA)	2.051	TargetScan Human	High (predicted)	CATSPER2	-2.051
hsa-miR-215-5p	miR-192-5p (and other miRNAs w/seed UGACCUA)	2.051	TargetScan Human	High (predicted)	CCDC121	-2.051
hsa-miR-215-5p	miR-192-5p (and other miRNAs w/seed UGACCUA)	2.051	TargetScan Human	High (predicted)	CCNT2	-2.051
hsa-miR-215-5p	miR-192-5p (and other miRNAs w/seed UGACCUA)	2.051	TargetScan Human	High (predicted)	CHM	-2.051
hsa-miR-215-5p	miR-192-5p (and other miRNAs w/seed UGACCUA)	2.051	TargetScan Human	High (predicted)	CLLU1	-2.051
hsa-miR-215-5p	miR-192-5p (and other miRNAs w/seed UGACCUA)	2.051	TargetScan Human	High (predicted)	CNGB3	-2.051
hsa-miR-215-5p	miR-192-5p (and other miRNAs w/seed UGACCUA)	2.051	TargetScan Human	High (predicted)	CRISP1	-2.051
hsa-miR-215-5p	miR-192-5p (and other miRNAs w/seed UGACCUA)	2.051	TargetScan Human	High (predicted)	CRYBG3	-2.051
hsa-miR-215-5p	miR-192-5p (and other miRNAs w/seed UGACCUA)	2.051	TargetScan Human	High (predicted)	CST9	-2.051
hsa-miR-215-5p	miR-192-5p (and other miRNAs w/seed UGACCUA)	2.051	TargetScan Human	High (predicted)	CXCL2	-2.051
hsa-miR-215-5p	miR-192-5p (and other miRNAs w/seed UGACCUA)	2.051	TargetScan Human	High (predicted)	DCAF4L2	-2.051
hsa-miR-215-5p	miR-192-5p (and other miRNAs w/seed UGACCUA)	2.051	TargetScan Human,miRecords	Experimentally Observed,Moderate (predicted)	DHFR	-2.051
hsa-miR-215-5p	miR-192-5p (and other miRNAs w/seed UGACCUA)	2.051	miRecords	Experimentally Observed	DTL	-2.051
hsa-miR-215-5p	miR-192-5p (and other miRNAs w/seed UGACCUA)	2.051	TargetScan Human	High (predicted)	EREG	-2.051
hsa-miR-215-5p	miR-192-5p (and other miRNAs w/seed UGACCUA)	2.051	TargetScan Human	High (predicted)	FAM229B	-2.051
hsa-miR-215-5p	miR-192-5p (and other miRNAs w/seed UGACCUA)	2.051	TargetScan Human	High (predicted)	FGF7	-2.051
hsa-miR-215-5p	miR-192-5p (and other miRNAs w/seed UGACCUA)	2.051	TargetScan Human	High (predicted)	GPR22	-2.051
hsa-miR-215-5p	miR-192-5p (and other miRNAs w/seed UGACCUA)	2.051	TargetScan Human	High (predicted)	H3-3A/H3-3B	-2.051
hsa-miR-215-5p	miR-192-5p (and other miRNAs w/seed UGACCUA)	2.051	TargetScan Human	High (predicted)	JCHAIN	-2.051
hsa-miR-215-5p	miR-192-5p (and other miRNAs w/seed UGACCUA)	2.051	TargetScan Human	High (predicted)	KIF5B	-2.051
hsa-miR-215-5p	miR-192-5p (and other miRNAs w/seed UGACCUA)	2.051	TargetScan Human	High (predicted)	KRTAP20-2	-2.051
hsa-miR-215-5p	miR-192-5p (and other miRNAs w/seed UGACCUA)	2.051	TargetScan Human	High (predicted)	L2HGDH	-2.051
hsa-miR-215-5p	miR-192-5p (and other miRNAs w/seed UGACCUA)	2.051	TargetScan Human	High (predicted)	LINC01555	-2.051
hsa-miR-215-5p	miR-192-5p (and other miRNAs w/seed UGACCUA)	2.051	TargetScan Human	High (predicted)	LPAR4	-2.051
hsa-miR-215-5p	miR-192-5p (and other miRNAs w/seed UGACCUA)	2.051	TargetScan Human	High (predicted)	MCPH1	-2.051
hsa-miR-215-5p	miR-192-5p (and other miRNAs w/seed UGACCUA)	2.051	TargetScan Human	High (predicted)	MFAP3	-2.051
hsa-miR-215-5p	miR-192-5p (and other miRNAs w/seed UGACCUA)	2.051	TargetScan Human	High (predicted)	MGC15885	-2.051
hsa-miR-215-5p	miR-192-5p (and other miRNAs w/seed UGACCUA)	2.051	TargetScan Human	High (predicted)	MIPOL1	-2.051
hsa-miR-215-5p	miR-192-5p (and other miRNAs w/seed UGACCUA)	2.051	TargetScan Human	High (predicted)	MRAP	-2.051
hsa-miR-215-5p	miR-192-5p (and other miRNAs w/seed UGACCUA)	2.051	TargetScan Human	High (predicted)	NIPAL1	-2.051
hsa-miR-215-5p	miR-192-5p (and other miRNAs w/seed UGACCUA)	2.051	TargetScan Human	High (predicted)	NKAIN2	-2.051
hsa-miR-215-5p	miR-192-5p (and other miRNAs w/seed UGACCUA)	2.051	TargetScan Human	High (predicted)	NKX2-5	-2.051
hsa-miR-215-5p	miR-192-5p (and other miRNAs w/seed UGACCUA)	2.051	TargetScan Human	High (predicted)	NUDT15	-2.051
hsa-miR-215-5p	miR-192-5p (and other miRNAs w/seed UGACCUA)	2.051	TargetScan Human	High (predicted)	OR4K5	-2.051
hsa-miR-215-5p	miR-192-5p (and other miRNAs w/seed UGACCUA)	2.051	TargetScan Human	High (predicted)	PABPC4	-2.051
hsa-miR-215-5p	miR-192-5p (and other miRNAs w/seed UGACCUA)	2.051	TargetScan Human	High (predicted)	PIP4K2B	-2.051
hsa-miR-215-5p	miR-192-5p (and other miRNAs w/seed UGACCUA)	2.051	TargetScan Human	High (predicted)	PKP4	-2.051
hsa-miR-215-5p	miR-192-5p (and other miRNAs w/seed UGACCUA)	2.051	TargetScan Human	High (predicted)	PRNP	-2.051
hsa-miR-215-5p	miR-192-5p (and other miRNAs w/seed UGACCUA)	2.051	TargetScan Human	High (predicted)	PRNT	-2.051
hsa-miR-215-5p	miR-192-5p (and other miRNAs w/seed UGACCUA)	2.051	TargetScan Human	High (predicted)	RAB6A	-2.051
hsa-miR-215-5p	miR-192-5p (and other miRNAs w/seed UGACCUA)	2.051	TargetScan Human	High (predicted)	RNF141	-2.051
hsa-miR-215-5p	miR-192-5p (and other miRNAs w/seed UGACCUA)	2.051	TargetScan Human	High (predicted)	SGCD	-2.051
hsa-miR-215-5p	miR-192-5p (and other miRNAs w/seed UGACCUA)	2.051	TargetScan Human	High (predicted)	SIX4	-2.051
hsa-miR-215-5p	miR-192-5p (and other miRNAs w/seed UGACCUA)	2.051	TargetScan Human	High (predicted)	SLAMF7	-2.051
hsa-miR-215-5p	miR-192-5p (and other miRNAs w/seed UGACCUA)	2.051	TargetScan Human	High (predicted)	SLC19A2	-2.051
hsa-miR-215-5p	miR-192-5p (and other miRNAs w/seed UGACCUA)	2.051	TargetScan Human	High (predicted)	SLC24A4	-2.051
hsa-miR-215-5p	miR-192-5p (and other miRNAs w/seed UGACCUA)	2.051	TargetScan Human	High (predicted)	SNRPG	-2.051
hsa-miR-215-5p	miR-192-5p (and other miRNAs w/seed UGACCUA)	2.051	TargetScan Human	High (predicted)	SOAT1	-2.051
hsa-miR-215-5p	miR-192-5p (and other miRNAs w/seed UGACCUA)	2.051	TargetScan Human	High (predicted)	STX7	-2.051
hsa-miR-215-5p	miR-192-5p (and other miRNAs w/seed UGACCUA)	2.051	TargetScan Human	High (predicted)	SUPT4H1	-2.051
hsa-miR-215-5p	miR-192-5p (and other miRNAs w/seed UGACCUA)	2.051	TargetScan Human	High (predicted)	TARS1	-2.051
hsa-miR-215-5p	miR-192-5p (and other miRNAs w/seed UGACCUA)	2.051	TargetScan Human	High (predicted)	TOR1AIP1	-2.051
hsa-miR-215-5p	miR-192-5p (and other miRNAs w/seed UGACCUA)	2.051	TargetScan Human,miRecords	Experimentally Observed,High (predicted)	TYMS	-2.051
hsa-miR-215-5p	miR-192-5p (and other miRNAs w/seed UGACCUA)	2.051	TargetScan Human	High (predicted)	UBL3	-2.051
hsa-miR-215-5p	miR-192-5p (and other miRNAs w/seed UGACCUA)	2.051	TargetScan Human	High (predicted)	WFDC13	-2.051
hsa-miR-215-5p	miR-192-5p (and other miRNAs w/seed UGACCUA)	2.051	Ingenuity Expert Findings	Experimentally Observed	ZEB1	-2.051
hsa-miR-215-5p	miR-192-5p (and other miRNAs w/seed UGACCUA)	2.051	TarBase,TargetScan Human	Experimentally Observed,Moderate (predicted)	ZEB2	-2.051
hsa-miR-215-5p	miR-192-5p (and other miRNAs w/seed UGACCUA)	2.051	TargetScan Human	High (predicted)	ZNF578	-2.051
hsa-miR-3127-3p	miR-3127-3p (and other miRNAs w/seed CCCCUUC)	18.576	TargetScan Human	High (predicted)	ACAD8	-18.576
hsa-miR-3127-3p	miR-3127-3p (and other miRNAs w/seed CCCCUUC)	18.576	TargetScan Human	High (predicted)	ACAN	-18.576
hsa-miR-3127-3p	miR-3127-3p (and other miRNAs w/seed CCCCUUC)	18.576	TargetScan Human	High (predicted)	ACP5	-18.576
hsa-miR-3127-3p	miR-3127-3p (and other miRNAs w/seed CCCCUUC)	18.576	TargetScan Human	High (predicted)	ACTRT3	-18.576
hsa-miR-3127-3p	miR-3127-3p (and other miRNAs w/seed CCCCUUC)	18.576	TargetScan Human	High (predicted)	AIF1	-18.576
hsa-miR-3127-3p	miR-3127-3p (and other miRNAs w/seed CCCCUUC)	18.576	TargetScan Human	High (predicted)	AIRE	-18.576
hsa-miR-3127-3p	miR-3127-3p (and other miRNAs w/seed CCCCUUC)	18.576	TargetScan Human	High (predicted)	ALAD	-18.576
hsa-miR-3127-3p	miR-3127-3p (and other miRNAs w/seed CCCCUUC)	18.576	TargetScan Human	High (predicted)	ARFIP2	-18.576
hsa-miR-3127-3p	miR-3127-3p (and other miRNAs w/seed CCCCUUC)	18.576	TargetScan Human	High (predicted)	ARHGEF37	-18.576
hsa-miR-3127-3p	miR-3127-3p (and other miRNAs w/seed CCCCUUC)	18.576	TargetScan Human	High (predicted)	ARL5C	-18.576
hsa-miR-3127-3p	miR-3127-3p (and other miRNAs w/seed CCCCUUC)	18.576	TargetScan Human	High (predicted)	ARRB2	-18.576
hsa-miR-3127-3p	miR-3127-3p (and other miRNAs w/seed CCCCUUC)	18.576	TargetScan Human	High (predicted)	ASGR1	-18.576
hsa-miR-3127-3p	miR-3127-3p (and other miRNAs w/seed CCCCUUC)	18.576	TargetScan Human	High (predicted)	BDH1	-18.576
hsa-miR-3127-3p	miR-3127-3p (and other miRNAs w/seed CCCCUUC)	18.576	TargetScan Human	High (predicted)	BEAN1	-18.576
hsa-miR-3127-3p	miR-3127-3p (and other miRNAs w/seed CCCCUUC)	18.576	TargetScan Human	High (predicted)	BIVM	-18.576
hsa-miR-3127-3p	miR-3127-3p (and other miRNAs w/seed CCCCUUC)	18.576	TargetScan Human	High (predicted)	BLVRB	-18.576
hsa-miR-3127-3p	miR-3127-3p (and other miRNAs w/seed CCCCUUC)	18.576	TargetScan Human	High (predicted)	BOK	-18.576
hsa-miR-3127-3p	miR-3127-3p (and other miRNAs w/seed CCCCUUC)	18.576	TargetScan Human	High (predicted)	C11orf52	-18.576
hsa-miR-3127-3p	miR-3127-3p (and other miRNAs w/seed CCCCUUC)	18.576	TargetScan Human	High (predicted)	C17orf107	-18.576
hsa-miR-3127-3p	miR-3127-3p (and other miRNAs w/seed CCCCUUC)	18.576	TargetScan Human	High (predicted)	C19orf38	-18.576
hsa-miR-3127-3p	miR-3127-3p (and other miRNAs w/seed CCCCUUC)	18.576	TargetScan Human	High (predicted)	C1orf147	-18.576
hsa-miR-3127-3p	miR-3127-3p (and other miRNAs w/seed CCCCUUC)	18.576	TargetScan Human	High (predicted)	C2CD3	-18.576
hsa-miR-3127-3p	miR-3127-3p (and other miRNAs w/seed CCCCUUC)	18.576	TargetScan Human	High (predicted)	C2orf88	-18.576
hsa-miR-3127-3p	miR-3127-3p (and other miRNAs w/seed CCCCUUC)	18.576	TargetScan Human	High (predicted)	C5AR2	-18.576
hsa-miR-3127-3p	miR-3127-3p (and other miRNAs w/seed CCCCUUC)	18.576	TargetScan Human	High (predicted)	CALHM2	-18.576
hsa-miR-3127-3p	miR-3127-3p (and other miRNAs w/seed CCCCUUC)	18.576	TargetScan Human	High (predicted)	CAMK2A	-18.576
hsa-miR-3127-3p	miR-3127-3p (and other miRNAs w/seed CCCCUUC)	18.576	TargetScan Human	High (predicted)	CASTOR3	-18.576
hsa-miR-3127-3p	miR-3127-3p (and other miRNAs w/seed CCCCUUC)	18.576	TargetScan Human	High (predicted)	CBLN1	-18.576
hsa-miR-3127-3p	miR-3127-3p (and other miRNAs w/seed CCCCUUC)	18.576	TargetScan Human	High (predicted)	CBX7	-18.576
hsa-miR-3127-3p	miR-3127-3p (and other miRNAs w/seed CCCCUUC)	18.576	TargetScan Human	High (predicted)	CCDC134	-18.576
hsa-miR-3127-3p	miR-3127-3p (and other miRNAs w/seed CCCCUUC)	18.576	TargetScan Human	High (predicted)	CCDC149	-18.576
hsa-miR-3127-3p	miR-3127-3p (and other miRNAs w/seed CCCCUUC)	18.576	TargetScan Human	High (predicted)	CCNK	-18.576
hsa-miR-3127-3p	miR-3127-3p (and other miRNAs w/seed CCCCUUC)	18.576	TargetScan Human	High (predicted)	CDH22	-18.576
hsa-miR-3127-3p	miR-3127-3p (and other miRNAs w/seed CCCCUUC)	18.576	TargetScan Human	High (predicted)	CDH24	-18.576
hsa-miR-3127-3p	miR-3127-3p (and other miRNAs w/seed CCCCUUC)	18.576	TargetScan Human	High (predicted)	CDK5RAP1	-18.576
hsa-miR-3127-3p	miR-3127-3p (and other miRNAs w/seed CCCCUUC)	18.576	TargetScan Human	High (predicted)	CDKN1A	-18.576
hsa-miR-3127-3p	miR-3127-3p (and other miRNAs w/seed CCCCUUC)	18.576	TargetScan Human	High (predicted)	CDKN2A-DT	-18.576
hsa-miR-3127-3p	miR-3127-3p (and other miRNAs w/seed CCCCUUC)	18.576	TargetScan Human	High (predicted)	CELF1	-18.576
hsa-miR-3127-3p	miR-3127-3p (and other miRNAs w/seed CCCCUUC)	18.576	TargetScan Human	High (predicted)	CENPX	-18.576
hsa-miR-3127-3p	miR-3127-3p (and other miRNAs w/seed CCCCUUC)	18.576	TargetScan Human	High (predicted)	CEP85L	-18.576
hsa-miR-3127-3p	miR-3127-3p (and other miRNAs w/seed CCCCUUC)	18.576	TargetScan Human	High (predicted)	CHD2	-18.576
hsa-miR-3127-3p	miR-3127-3p (and other miRNAs w/seed CCCCUUC)	18.576	TargetScan Human	High (predicted)	CHST10	-18.576
hsa-miR-3127-3p	miR-3127-3p (and other miRNAs w/seed CCCCUUC)	18.576	TargetScan Human	High (predicted)	CIBAR2	-18.576
hsa-miR-3127-3p	miR-3127-3p (and other miRNAs w/seed CCCCUUC)	18.576	TargetScan Human	High (predicted)	CLDN15	-18.576
hsa-miR-3127-3p	miR-3127-3p (and other miRNAs w/seed CCCCUUC)	18.576	TargetScan Human	High (predicted)	CLEC4E	-18.576
hsa-miR-3127-3p	miR-3127-3p (and other miRNAs w/seed CCCCUUC)	18.576	TargetScan Human	High (predicted)	CLOCK	-18.576
hsa-miR-3127-3p	miR-3127-3p (and other miRNAs w/seed CCCCUUC)	18.576	TargetScan Human	High (predicted)	CLTA	-18.576
hsa-miR-3127-3p	miR-3127-3p (and other miRNAs w/seed CCCCUUC)	18.576	TargetScan Human	High (predicted)	CMKLR1	-18.576
hsa-miR-3127-3p	miR-3127-3p (and other miRNAs w/seed CCCCUUC)	18.576	TargetScan Human	High (predicted)	CNP	-18.576
hsa-miR-3127-3p	miR-3127-3p (and other miRNAs w/seed CCCCUUC)	18.576	TargetScan Human	High (predicted)	CNTF	-18.576
hsa-miR-3127-3p	miR-3127-3p (and other miRNAs w/seed CCCCUUC)	18.576	TargetScan Human	High (predicted)	CPXM1	-18.576
hsa-miR-3127-3p	miR-3127-3p (and other miRNAs w/seed CCCCUUC)	18.576	TargetScan Human	High (predicted)	CRLF1	-18.576
hsa-miR-3127-3p	miR-3127-3p (and other miRNAs w/seed CCCCUUC)	18.576	TargetScan Human	High (predicted)	CTC_343N31	-18.576
hsa-miR-3127-3p	miR-3127-3p (and other miRNAs w/seed CCCCUUC)	18.576	TargetScan Human	High (predicted)	CXorf21	-18.576
hsa-miR-3127-3p	miR-3127-3p (and other miRNAs w/seed CCCCUUC)	18.576	TargetScan Human	High (predicted),Moderate (predicted)	CYP2A6 (includes others)	-18.576
hsa-miR-3127-3p	miR-3127-3p (and other miRNAs w/seed CCCCUUC)	18.576	TargetScan Human	High (predicted)	DCTN4	-18.576
hsa-miR-3127-3p	miR-3127-3p (and other miRNAs w/seed CCCCUUC)	18.576	TargetScan Human	High (predicted)	DCX	-18.576
hsa-miR-3127-3p	miR-3127-3p (and other miRNAs w/seed CCCCUUC)	18.576	TargetScan Human	High (predicted)	DDAH2	-18.576
hsa-miR-3127-3p	miR-3127-3p (and other miRNAs w/seed CCCCUUC)	18.576	TargetScan Human	High (predicted)	DDX6	-18.576
hsa-miR-3127-3p	miR-3127-3p (and other miRNAs w/seed CCCCUUC)	18.576	TargetScan Human	High (predicted)	DNAJC30	-18.576
hsa-miR-3127-3p	miR-3127-3p (and other miRNAs w/seed CCCCUUC)	18.576	TargetScan Human	High (predicted)	DOK6	-18.576
hsa-miR-3127-3p	miR-3127-3p (and other miRNAs w/seed CCCCUUC)	18.576	TargetScan Human	High (predicted)	DUSP23	-18.576
hsa-miR-3127-3p	miR-3127-3p (and other miRNAs w/seed CCCCUUC)	18.576	TargetScan Human	High (predicted)	E2F2	-18.576
hsa-miR-3127-3p	miR-3127-3p (and other miRNAs w/seed CCCCUUC)	18.576	TargetScan Human	High (predicted)	EBP	-18.576
hsa-miR-3127-3p	miR-3127-3p (and other miRNAs w/seed CCCCUUC)	18.576	TargetScan Human	High (predicted)	EFNB2	-18.576
hsa-miR-3127-3p	miR-3127-3p (and other miRNAs w/seed CCCCUUC)	18.576	TargetScan Human	High (predicted)	EFTUD2	-18.576
hsa-miR-3127-3p	miR-3127-3p (and other miRNAs w/seed CCCCUUC)	18.576	TargetScan Human	High (predicted)	EI24	-18.576
hsa-miR-3127-3p	miR-3127-3p (and other miRNAs w/seed CCCCUUC)	18.576	TargetScan Human	High (predicted)	EPOP	-18.576
hsa-miR-3127-3p	miR-3127-3p (and other miRNAs w/seed CCCCUUC)	18.576	TargetScan Human	High (predicted)	EREG	-18.576
hsa-miR-3127-3p	miR-3127-3p (and other miRNAs w/seed CCCCUUC)	18.576	TargetScan Human	High (predicted)	ERGIC1	-18.576
hsa-miR-3127-3p	miR-3127-3p (and other miRNAs w/seed CCCCUUC)	18.576	TargetScan Human	High (predicted)	ERP29	-18.576
hsa-miR-3127-3p	miR-3127-3p (and other miRNAs w/seed CCCCUUC)	18.576	TargetScan Human	High (predicted)	ETV3L	-18.576
hsa-miR-3127-3p	miR-3127-3p (and other miRNAs w/seed CCCCUUC)	18.576	TargetScan Human	High (predicted)	FAM155B	-18.576
hsa-miR-3127-3p	miR-3127-3p (and other miRNAs w/seed CCCCUUC)	18.576	TargetScan Human	High (predicted)	FAM218A	-18.576
hsa-miR-3127-3p	miR-3127-3p (and other miRNAs w/seed CCCCUUC)	18.576	TargetScan Human	High (predicted)	FAM53C	-18.576
hsa-miR-3127-3p	miR-3127-3p (and other miRNAs w/seed CCCCUUC)	18.576	TargetScan Human	High (predicted)	FBRS	-18.576
hsa-miR-3127-3p	miR-3127-3p (and other miRNAs w/seed CCCCUUC)	18.576	TargetScan Human	High (predicted)	FOSB	-18.576
hsa-miR-3127-3p	miR-3127-3p (and other miRNAs w/seed CCCCUUC)	18.576	TargetScan Human	High (predicted)	GADD45B	-18.576
hsa-miR-3127-3p	miR-3127-3p (and other miRNAs w/seed CCCCUUC)	18.576	TargetScan Human	High (predicted)	GDF11	-18.576
hsa-miR-3127-3p	miR-3127-3p (and other miRNAs w/seed CCCCUUC)	18.576	TargetScan Human	High (predicted)	GDF6	-18.576
hsa-miR-3127-3p	miR-3127-3p (and other miRNAs w/seed CCCCUUC)	18.576	TargetScan Human	High (predicted)	GEMIN6	-18.576
hsa-miR-3127-3p	miR-3127-3p (and other miRNAs w/seed CCCCUUC)	18.576	TargetScan Human	High (predicted)	GGT1	-18.576
hsa-miR-3127-3p	miR-3127-3p (and other miRNAs w/seed CCCCUUC)	18.576	TargetScan Human	High (predicted)	GGTLC2	-18.576
hsa-miR-3127-3p	miR-3127-3p (and other miRNAs w/seed CCCCUUC)	18.576	TargetScan Human	High (predicted)	GLRA1	-18.576
hsa-miR-3127-3p	miR-3127-3p (and other miRNAs w/seed CCCCUUC)	18.576	TargetScan Human	High (predicted)	GMEB2	-18.576
hsa-miR-3127-3p	miR-3127-3p (and other miRNAs w/seed CCCCUUC)	18.576	TargetScan Human	High (predicted)	GNB2	-18.576
hsa-miR-3127-3p	miR-3127-3p (and other miRNAs w/seed CCCCUUC)	18.576	TargetScan Human	High (predicted)	GOLGA8K (includes others)	-18.576
hsa-miR-3127-3p	miR-3127-3p (and other miRNAs w/seed CCCCUUC)	18.576	TargetScan Human	High (predicted)	GPATCH2L	-18.576
hsa-miR-3127-3p	miR-3127-3p (and other miRNAs w/seed CCCCUUC)	18.576	TargetScan Human	High (predicted)	GPC2	-18.576
hsa-miR-3127-3p	miR-3127-3p (and other miRNAs w/seed CCCCUUC)	18.576	TargetScan Human	High (predicted)	GPR55	-18.576
hsa-miR-3127-3p	miR-3127-3p (and other miRNAs w/seed CCCCUUC)	18.576	TargetScan Human	High (predicted)	GPR63	-18.576
hsa-miR-3127-3p	miR-3127-3p (and other miRNAs w/seed CCCCUUC)	18.576	TargetScan Human	High (predicted)	GPR68	-18.576
hsa-miR-3127-3p	miR-3127-3p (and other miRNAs w/seed CCCCUUC)	18.576	TargetScan Human	High (predicted)	H3C14	-18.576
hsa-miR-3127-3p	miR-3127-3p (and other miRNAs w/seed CCCCUUC)	18.576	TargetScan Human	High (predicted)	H3C15	-18.576
hsa-miR-3127-3p	miR-3127-3p (and other miRNAs w/seed CCCCUUC)	18.576	TargetScan Human	High (predicted)	HK2	-18.576
hsa-miR-3127-3p	miR-3127-3p (and other miRNAs w/seed CCCCUUC)	18.576	TargetScan Human	High (predicted)	HOXA10	-18.576
hsa-miR-3127-3p	miR-3127-3p (and other miRNAs w/seed CCCCUUC)	18.576	TargetScan Human	High (predicted)	HOXC8	-18.576
hsa-miR-3127-3p	miR-3127-3p (and other miRNAs w/seed CCCCUUC)	18.576	TargetScan Human	High (predicted)	HOXC9	-18.576
hsa-miR-3127-3p	miR-3127-3p (and other miRNAs w/seed CCCCUUC)	18.576	TargetScan Human	High (predicted)	HOXD4	-18.576
hsa-miR-3127-3p	miR-3127-3p (and other miRNAs w/seed CCCCUUC)	18.576	TargetScan Human	High (predicted)	HSF1	-18.576
hsa-miR-3127-3p	miR-3127-3p (and other miRNAs w/seed CCCCUUC)	18.576	TargetScan Human	High (predicted)	IL19	-18.576
hsa-miR-3127-3p	miR-3127-3p (and other miRNAs w/seed CCCCUUC)	18.576	TargetScan Human	High (predicted)	ISOC2	-18.576
hsa-miR-3127-3p	miR-3127-3p (and other miRNAs w/seed CCCCUUC)	18.576	TargetScan Human	High (predicted)	ITPKA	-18.576
hsa-miR-3127-3p	miR-3127-3p (and other miRNAs w/seed CCCCUUC)	18.576	TargetScan Human	High (predicted)	KCNE4	-18.576
hsa-miR-3127-3p	miR-3127-3p (and other miRNAs w/seed CCCCUUC)	18.576	TargetScan Human	High (predicted)	KCNK5	-18.576
hsa-miR-3127-3p	miR-3127-3p (and other miRNAs w/seed CCCCUUC)	18.576	TargetScan Human	High (predicted)	KCTD15	-18.576
hsa-miR-3127-3p	miR-3127-3p (and other miRNAs w/seed CCCCUUC)	18.576	TargetScan Human	High (predicted)	KLK2	-18.576
hsa-miR-3127-3p	miR-3127-3p (and other miRNAs w/seed CCCCUUC)	18.576	TargetScan Human	High (predicted)	KRTAP10-11	-18.576
hsa-miR-3127-3p	miR-3127-3p (and other miRNAs w/seed CCCCUUC)	18.576	TargetScan Human	High (predicted)	KRTAP4-5	-18.576
hsa-miR-3127-3p	miR-3127-3p (and other miRNAs w/seed CCCCUUC)	18.576	TargetScan Human	High (predicted)	LACTB2-AS1	-18.576
hsa-miR-3127-3p	miR-3127-3p (and other miRNAs w/seed CCCCUUC)	18.576	TargetScan Human	High (predicted)	LBH	-18.576
hsa-miR-3127-3p	miR-3127-3p (and other miRNAs w/seed CCCCUUC)	18.576	TargetScan Human	High (predicted)	LENG9	-18.576
hsa-miR-3127-3p	miR-3127-3p (and other miRNAs w/seed CCCCUUC)	18.576	TargetScan Human	High (predicted)	LILRB1-AS1	-18.576
hsa-miR-3127-3p	miR-3127-3p (and other miRNAs w/seed CCCCUUC)	18.576	TargetScan Human	High (predicted)	LIMD2	-18.576
hsa-miR-3127-3p	miR-3127-3p (and other miRNAs w/seed CCCCUUC)	18.576	TargetScan Human	High (predicted)	LIN28B	-18.576
hsa-miR-3127-3p	miR-3127-3p (and other miRNAs w/seed CCCCUUC)	18.576	TargetScan Human	High (predicted)	LINC01973	-18.576
hsa-miR-3127-3p	miR-3127-3p (and other miRNAs w/seed CCCCUUC)	18.576	TargetScan Human	High (predicted)	LINC02656	-18.576
hsa-miR-3127-3p	miR-3127-3p (and other miRNAs w/seed CCCCUUC)	18.576	TargetScan Human	High (predicted)	LOC100130449	-18.576
hsa-miR-3127-3p	miR-3127-3p (and other miRNAs w/seed CCCCUUC)	18.576	TargetScan Human	High (predicted)	LRFN2	-18.576
hsa-miR-3127-3p	miR-3127-3p (and other miRNAs w/seed CCCCUUC)	18.576	TargetScan Human	High (predicted)	LSM11	-18.576
hsa-miR-3127-3p	miR-3127-3p (and other miRNAs w/seed CCCCUUC)	18.576	TargetScan Human	High (predicted)	LSM2	-18.576
hsa-miR-3127-3p	miR-3127-3p (and other miRNAs w/seed CCCCUUC)	18.576	TargetScan Human	High (predicted)	LTBR	-18.576
hsa-miR-3127-3p	miR-3127-3p (and other miRNAs w/seed CCCCUUC)	18.576	TargetScan Human	High (predicted)	MAP3K9	-18.576
hsa-miR-3127-3p	miR-3127-3p (and other miRNAs w/seed CCCCUUC)	18.576	TargetScan Human	High (predicted)	MEX3C	-18.576
hsa-miR-3127-3p	miR-3127-3p (and other miRNAs w/seed CCCCUUC)	18.576	TargetScan Human	High (predicted)	MFGE8	-18.576
hsa-miR-3127-3p	miR-3127-3p (and other miRNAs w/seed CCCCUUC)	18.576	TargetScan Human	High (predicted)	MGAT1	-18.576
hsa-miR-3127-3p	miR-3127-3p (and other miRNAs w/seed CCCCUUC)	18.576	TargetScan Human	High (predicted)	MICOS10-NBL1/NBL1	-18.576
hsa-miR-3127-3p	miR-3127-3p (and other miRNAs w/seed CCCCUUC)	18.576	TargetScan Human	High (predicted)	MIP	-18.576
hsa-miR-3127-3p	miR-3127-3p (and other miRNAs w/seed CCCCUUC)	18.576	TargetScan Human	High (predicted)	MMP3	-18.576
hsa-miR-3127-3p	miR-3127-3p (and other miRNAs w/seed CCCCUUC)	18.576	TargetScan Human	High (predicted)	MOB1B	-18.576
hsa-miR-3127-3p	miR-3127-3p (and other miRNAs w/seed CCCCUUC)	18.576	TargetScan Human	High (predicted)	MOV10	-18.576
hsa-miR-3127-3p	miR-3127-3p (and other miRNAs w/seed CCCCUUC)	18.576	TargetScan Human	High (predicted)	MPV17L2	-18.576
hsa-miR-3127-3p	miR-3127-3p (and other miRNAs w/seed CCCCUUC)	18.576	TargetScan Human	High (predicted)	MTRES1	-18.576
hsa-miR-3127-3p	miR-3127-3p (and other miRNAs w/seed CCCCUUC)	18.576	TargetScan Human	High (predicted)	MVD	-18.576
hsa-miR-3127-3p	miR-3127-3p (and other miRNAs w/seed CCCCUUC)	18.576	TargetScan Human	High (predicted)	MYOG	-18.576
hsa-miR-3127-3p	miR-3127-3p (and other miRNAs w/seed CCCCUUC)	18.576	TargetScan Human	High (predicted)	NAGS	-18.576
hsa-miR-3127-3p	miR-3127-3p (and other miRNAs w/seed CCCCUUC)	18.576	TargetScan Human	High (predicted)	NEDD9	-18.576
hsa-miR-3127-3p	miR-3127-3p (and other miRNAs w/seed CCCCUUC)	18.576	TargetScan Human	High (predicted)	NIPAL3	-18.576
hsa-miR-3127-3p	miR-3127-3p (and other miRNAs w/seed CCCCUUC)	18.576	TargetScan Human	High (predicted)	NKX6-3	-18.576
hsa-miR-3127-3p	miR-3127-3p (and other miRNAs w/seed CCCCUUC)	18.576	TargetScan Human	High (predicted)	NUDT4	-18.576
hsa-miR-3127-3p	miR-3127-3p (and other miRNAs w/seed CCCCUUC)	18.576	TargetScan Human	High (predicted)	NUP35	-18.576
hsa-miR-3127-3p	miR-3127-3p (and other miRNAs w/seed CCCCUUC)	18.576	TargetScan Human	High (predicted)	OTUD7B	-18.576
hsa-miR-3127-3p	miR-3127-3p (and other miRNAs w/seed CCCCUUC)	18.576	TargetScan Human	High (predicted)	PAFAH1B2	-18.576
hsa-miR-3127-3p	miR-3127-3p (and other miRNAs w/seed CCCCUUC)	18.576	TargetScan Human	High (predicted)	PATE4	-18.576
hsa-miR-3127-3p	miR-3127-3p (and other miRNAs w/seed CCCCUUC)	18.576	TargetScan Human	High (predicted)	PGAP3	-18.576
hsa-miR-3127-3p	miR-3127-3p (and other miRNAs w/seed CCCCUUC)	18.576	TargetScan Human	High (predicted)	PHOSPHO1	-18.576
hsa-miR-3127-3p	miR-3127-3p (and other miRNAs w/seed CCCCUUC)	18.576	TargetScan Human	High (predicted)	PKNOX2	-18.576
hsa-miR-3127-3p	miR-3127-3p (and other miRNAs w/seed CCCCUUC)	18.576	TargetScan Human	High (predicted)	PNMA8B	-18.576
hsa-miR-3127-3p	miR-3127-3p (and other miRNAs w/seed CCCCUUC)	18.576	TargetScan Human	High (predicted)	POLG	-18.576
hsa-miR-3127-3p	miR-3127-3p (and other miRNAs w/seed CCCCUUC)	18.576	TargetScan Human	High (predicted)	PORCN	-18.576
hsa-miR-3127-3p	miR-3127-3p (and other miRNAs w/seed CCCCUUC)	18.576	TargetScan Human	High (predicted)	POU4F1	-18.576
hsa-miR-3127-3p	miR-3127-3p (and other miRNAs w/seed CCCCUUC)	18.576	TargetScan Human	High (predicted)	PPM1A	-18.576
hsa-miR-3127-3p	miR-3127-3p (and other miRNAs w/seed CCCCUUC)	18.576	TargetScan Human	High (predicted)	PRADC1	-18.576
hsa-miR-3127-3p	miR-3127-3p (and other miRNAs w/seed CCCCUUC)	18.576	TargetScan Human	High (predicted)	PRPF19	-18.576
hsa-miR-3127-3p	miR-3127-3p (and other miRNAs w/seed CCCCUUC)	18.576	TargetScan Human	High (predicted)	PRX	-18.576
hsa-miR-3127-3p	miR-3127-3p (and other miRNAs w/seed CCCCUUC)	18.576	TargetScan Human	High (predicted)	PTPN18	-18.576
hsa-miR-3127-3p	miR-3127-3p (and other miRNAs w/seed CCCCUUC)	18.576	TargetScan Human	High (predicted)	PUM3	-18.576
hsa-miR-3127-3p	miR-3127-3p (and other miRNAs w/seed CCCCUUC)	18.576	TargetScan Human	High (predicted)	PXN	-18.576
hsa-miR-3127-3p	miR-3127-3p (and other miRNAs w/seed CCCCUUC)	18.576	TargetScan Human	High (predicted)	RABEPK	-18.576
hsa-miR-3127-3p	miR-3127-3p (and other miRNAs w/seed CCCCUUC)	18.576	TargetScan Human	High (predicted)	RASL12	-18.576
hsa-miR-3127-3p	miR-3127-3p (and other miRNAs w/seed CCCCUUC)	18.576	TargetScan Human	High (predicted)	RDM1	-18.576
hsa-miR-3127-3p	miR-3127-3p (and other miRNAs w/seed CCCCUUC)	18.576	TargetScan Human	High (predicted)	RING1	-18.576
hsa-miR-3127-3p	miR-3127-3p (and other miRNAs w/seed CCCCUUC)	18.576	TargetScan Human	High (predicted)	RNF135	-18.576
hsa-miR-3127-3p	miR-3127-3p (and other miRNAs w/seed CCCCUUC)	18.576	TargetScan Human	High (predicted)	RNF148	-18.576
hsa-miR-3127-3p	miR-3127-3p (and other miRNAs w/seed CCCCUUC)	18.576	TargetScan Human	High (predicted)	RNF166	-18.576
hsa-miR-3127-3p	miR-3127-3p (and other miRNAs w/seed CCCCUUC)	18.576	TargetScan Human	High (predicted)	RNFT2	-18.576
hsa-miR-3127-3p	miR-3127-3p (and other miRNAs w/seed CCCCUUC)	18.576	TargetScan Human	High (predicted)	RP11_113D66	-18.576
hsa-miR-3127-3p	miR-3127-3p (and other miRNAs w/seed CCCCUUC)	18.576	TargetScan Human	High (predicted)	RP11_370I1012	-18.576
hsa-miR-3127-3p	miR-3127-3p (and other miRNAs w/seed CCCCUUC)	18.576	TargetScan Human	High (predicted)	RP1_228P165	-18.576
hsa-miR-3127-3p	miR-3127-3p (and other miRNAs w/seed CCCCUUC)	18.576	TargetScan Human	High (predicted)	RTP2	-18.576
hsa-miR-3127-3p	miR-3127-3p (and other miRNAs w/seed CCCCUUC)	18.576	TargetScan Human	High (predicted)	RUFY4	-18.576
hsa-miR-3127-3p	miR-3127-3p (and other miRNAs w/seed CCCCUUC)	18.576	TargetScan Human	High (predicted)	SAMD14	-18.576
hsa-miR-3127-3p	miR-3127-3p (and other miRNAs w/seed CCCCUUC)	18.576	TargetScan Human	High (predicted)	SAMD4B	-18.576
hsa-miR-3127-3p	miR-3127-3p (and other miRNAs w/seed CCCCUUC)	18.576	TargetScan Human	High (predicted)	SAMD7	-18.576
hsa-miR-3127-3p	miR-3127-3p (and other miRNAs w/seed CCCCUUC)	18.576	TargetScan Human	High (predicted)	SCN2B	-18.576
hsa-miR-3127-3p	miR-3127-3p (and other miRNAs w/seed CCCCUUC)	18.576	TargetScan Human	High (predicted)	SCP2	-18.576
hsa-miR-3127-3p	miR-3127-3p (and other miRNAs w/seed CCCCUUC)	18.576	TargetScan Human	High (predicted)	SDC4	-18.576
hsa-miR-3127-3p	miR-3127-3p (and other miRNAs w/seed CCCCUUC)	18.576	TargetScan Human	High (predicted)	SH3BP5	-18.576
hsa-miR-3127-3p	miR-3127-3p (and other miRNAs w/seed CCCCUUC)	18.576	TargetScan Human	High (predicted)	SH3GL3	-18.576
hsa-miR-3127-3p	miR-3127-3p (and other miRNAs w/seed CCCCUUC)	18.576	TargetScan Human	High (predicted)	SHF	-18.576
hsa-miR-3127-3p	miR-3127-3p (and other miRNAs w/seed CCCCUUC)	18.576	TargetScan Human	High (predicted)	SINHCAF	-18.576
hsa-miR-3127-3p	miR-3127-3p (and other miRNAs w/seed CCCCUUC)	18.576	TargetScan Human	High (predicted)	SLC12A9	-18.576
hsa-miR-3127-3p	miR-3127-3p (and other miRNAs w/seed CCCCUUC)	18.576	TargetScan Human	High (predicted)	SLC1A4	-18.576
hsa-miR-3127-3p	miR-3127-3p (and other miRNAs w/seed CCCCUUC)	18.576	TargetScan Human	High (predicted)	SLC22A12	-18.576
hsa-miR-3127-3p	miR-3127-3p (and other miRNAs w/seed CCCCUUC)	18.576	TargetScan Human	High (predicted)	SLC25A37	-18.576
hsa-miR-3127-3p	miR-3127-3p (and other miRNAs w/seed CCCCUUC)	18.576	TargetScan Human	High (predicted)	SLC2A4	-18.576
hsa-miR-3127-3p	miR-3127-3p (and other miRNAs w/seed CCCCUUC)	18.576	TargetScan Human	High (predicted)	SLC37A2	-18.576
hsa-miR-3127-3p	miR-3127-3p (and other miRNAs w/seed CCCCUUC)	18.576	TargetScan Human	High (predicted)	SLC39A11	-18.576
hsa-miR-3127-3p	miR-3127-3p (and other miRNAs w/seed CCCCUUC)	18.576	TargetScan Human	High (predicted)	SLCO1A2	-18.576
hsa-miR-3127-3p	miR-3127-3p (and other miRNAs w/seed CCCCUUC)	18.576	TargetScan Human	High (predicted)	SMAD7	-18.576
hsa-miR-3127-3p	miR-3127-3p (and other miRNAs w/seed CCCCUUC)	18.576	TargetScan Human	High (predicted)	SMIM18	-18.576
hsa-miR-3127-3p	miR-3127-3p (and other miRNAs w/seed CCCCUUC)	18.576	TargetScan Human	High (predicted)	SMIM21	-18.576
hsa-miR-3127-3p	miR-3127-3p (and other miRNAs w/seed CCCCUUC)	18.576	TargetScan Human	High (predicted)	SNX33	-18.576
hsa-miR-3127-3p	miR-3127-3p (and other miRNAs w/seed CCCCUUC)	18.576	TargetScan Human	High (predicted)	SPC24	-18.576
hsa-miR-3127-3p	miR-3127-3p (and other miRNAs w/seed CCCCUUC)	18.576	TargetScan Human	High (predicted)	SQLE	-18.576
hsa-miR-3127-3p	miR-3127-3p (and other miRNAs w/seed CCCCUUC)	18.576	TargetScan Human	High (predicted)	ST3GAL4	-18.576
hsa-miR-3127-3p	miR-3127-3p (and other miRNAs w/seed CCCCUUC)	18.576	TargetScan Human	High (predicted)	ST6GALNAC4	-18.576
hsa-miR-3127-3p	miR-3127-3p (and other miRNAs w/seed CCCCUUC)	18.576	TargetScan Human	High (predicted)	STARD7	-18.576
hsa-miR-3127-3p	miR-3127-3p (and other miRNAs w/seed CCCCUUC)	18.576	TargetScan Human	High (predicted)	SWI5	-18.576
hsa-miR-3127-3p	miR-3127-3p (and other miRNAs w/seed CCCCUUC)	18.576	TargetScan Human	High (predicted)	SYNGR3	-18.576
hsa-miR-3127-3p	miR-3127-3p (and other miRNAs w/seed CCCCUUC)	18.576	TargetScan Human	High (predicted)	SYP	-18.576
hsa-miR-3127-3p	miR-3127-3p (and other miRNAs w/seed CCCCUUC)	18.576	TargetScan Human	High (predicted)	SYT2	-18.576
hsa-miR-3127-3p	miR-3127-3p (and other miRNAs w/seed CCCCUUC)	18.576	TargetScan Human	High (predicted)	TBC1D22B	-18.576
hsa-miR-3127-3p	miR-3127-3p (and other miRNAs w/seed CCCCUUC)	18.576	TargetScan Human	High (predicted)	TBKBP1	-18.576
hsa-miR-3127-3p	miR-3127-3p (and other miRNAs w/seed CCCCUUC)	18.576	TargetScan Human	High (predicted)	TEX12	-18.576
hsa-miR-3127-3p	miR-3127-3p (and other miRNAs w/seed CCCCUUC)	18.576	TargetScan Human	High (predicted)	THTPA	-18.576
hsa-miR-3127-3p	miR-3127-3p (and other miRNAs w/seed CCCCUUC)	18.576	TargetScan Human	High (predicted)	TLDC2	-18.576
hsa-miR-3127-3p	miR-3127-3p (and other miRNAs w/seed CCCCUUC)	18.576	TargetScan Human	High (predicted)	TMCO4	-18.576
hsa-miR-3127-3p	miR-3127-3p (and other miRNAs w/seed CCCCUUC)	18.576	TargetScan Human	High (predicted)	TMEM129	-18.576
hsa-miR-3127-3p	miR-3127-3p (and other miRNAs w/seed CCCCUUC)	18.576	TargetScan Human	High (predicted)	TMEM144	-18.576
hsa-miR-3127-3p	miR-3127-3p (and other miRNAs w/seed CCCCUUC)	18.576	TargetScan Human	High (predicted)	TMEM178B	-18.576
hsa-miR-3127-3p	miR-3127-3p (and other miRNAs w/seed CCCCUUC)	18.576	TargetScan Human	High (predicted)	TMEM239	-18.576
hsa-miR-3127-3p	miR-3127-3p (and other miRNAs w/seed CCCCUUC)	18.576	TargetScan Human	High (predicted)	TMUB1	-18.576
hsa-miR-3127-3p	miR-3127-3p (and other miRNAs w/seed CCCCUUC)	18.576	TargetScan Human	High (predicted)	TMUB2	-18.576
hsa-miR-3127-3p	miR-3127-3p (and other miRNAs w/seed CCCCUUC)	18.576	TargetScan Human	High (predicted)	TNFSF8	-18.576
hsa-miR-3127-3p	miR-3127-3p (and other miRNAs w/seed CCCCUUC)	18.576	TargetScan Human	High (predicted)	TNP1	-18.576
hsa-miR-3127-3p	miR-3127-3p (and other miRNAs w/seed CCCCUUC)	18.576	TargetScan Human	High (predicted)	TPBG	-18.576
hsa-miR-3127-3p	miR-3127-3p (and other miRNAs w/seed CCCCUUC)	18.576	TargetScan Human	High (predicted)	TRPC7	-18.576
hsa-miR-3127-3p	miR-3127-3p (and other miRNAs w/seed CCCCUUC)	18.576	TargetScan Human	High (predicted)	TSR2	-18.576
hsa-miR-3127-3p	miR-3127-3p (and other miRNAs w/seed CCCCUUC)	18.576	TargetScan Human	High (predicted)	TTC17	-18.576
hsa-miR-3127-3p	miR-3127-3p (and other miRNAs w/seed CCCCUUC)	18.576	TargetScan Human	High (predicted)	UCP1	-18.576
hsa-miR-3127-3p	miR-3127-3p (and other miRNAs w/seed CCCCUUC)	18.576	TargetScan Human	High (predicted)	UFM1	-18.576
hsa-miR-3127-3p	miR-3127-3p (and other miRNAs w/seed CCCCUUC)	18.576	TargetScan Human	High (predicted)	USP27X	-18.576
hsa-miR-3127-3p	miR-3127-3p (and other miRNAs w/seed CCCCUUC)	18.576	TargetScan Human	High (predicted)	VASP	-18.576
hsa-miR-3127-3p	miR-3127-3p (and other miRNAs w/seed CCCCUUC)	18.576	TargetScan Human	High (predicted)	WAPL	-18.576
hsa-miR-3127-3p	miR-3127-3p (and other miRNAs w/seed CCCCUUC)	18.576	TargetScan Human	High (predicted)	WASF2	-18.576
hsa-miR-3127-3p	miR-3127-3p (and other miRNAs w/seed CCCCUUC)	18.576	TargetScan Human	High (predicted)	WNT3	-18.576
hsa-miR-3127-3p	miR-3127-3p (and other miRNAs w/seed CCCCUUC)	18.576	TargetScan Human	High (predicted)	WNT5A	-18.576
hsa-miR-3127-3p	miR-3127-3p (and other miRNAs w/seed CCCCUUC)	18.576	TargetScan Human	High (predicted)	WNT8A	-18.576
hsa-miR-3127-3p	miR-3127-3p (and other miRNAs w/seed CCCCUUC)	18.576	TargetScan Human	High (predicted)	YPEL2	-18.576
hsa-miR-3127-3p	miR-3127-3p (and other miRNAs w/seed CCCCUUC)	18.576	TargetScan Human	High (predicted)	ZBTB2	-18.576
hsa-miR-3127-3p	miR-3127-3p (and other miRNAs w/seed CCCCUUC)	18.576	TargetScan Human	High (predicted)	ZDHHC12	-18.576
hsa-miR-3127-3p	miR-3127-3p (and other miRNAs w/seed CCCCUUC)	18.576	TargetScan Human	High (predicted)	ZDHHC22	-18.576
hsa-miR-3127-3p	miR-3127-3p (and other miRNAs w/seed CCCCUUC)	18.576	TargetScan Human	High (predicted)	ZFP36L1	-18.576
hsa-miR-3127-3p	miR-3127-3p (and other miRNAs w/seed CCCCUUC)	18.576	TargetScan Human	High (predicted)	ZNF394	-18.576
hsa-miR-3127-3p	miR-3127-3p (and other miRNAs w/seed CCCCUUC)	18.576	TargetScan Human	High (predicted)	ZNF697	-18.576
hsa-miR-3661	miR-3661 (and other miRNAs w/seed GACCUGG)	25.568	TargetScan Human	High (predicted)	ACSBG1	-25.568
hsa-miR-3661	miR-3661 (and other miRNAs w/seed GACCUGG)	25.568	TargetScan Human	High (predicted)	ADCY6	-25.568
hsa-miR-3661	miR-3661 (and other miRNAs w/seed GACCUGG)	25.568	TargetScan Human	High (predicted)	AK9	-25.568
hsa-miR-3661	miR-3661 (and other miRNAs w/seed GACCUGG)	25.568	TargetScan Human	High (predicted)	AKR1B1	-25.568
hsa-miR-3661	miR-3661 (and other miRNAs w/seed GACCUGG)	25.568	TargetScan Human	High (predicted)	ALPI	-25.568
hsa-miR-3661	miR-3661 (and other miRNAs w/seed GACCUGG)	25.568	TargetScan Human	High (predicted)	ANKRD27	-25.568
hsa-miR-3661	miR-3661 (and other miRNAs w/seed GACCUGG)	25.568	TargetScan Human	High (predicted)	ANXA8/ANXA8L1	-25.568
hsa-miR-3661	miR-3661 (and other miRNAs w/seed GACCUGG)	25.568	TargetScan Human	High (predicted)	APLN	-25.568
hsa-miR-3661	miR-3661 (and other miRNAs w/seed GACCUGG)	25.568	TargetScan Human	High (predicted)	ARHGEF38	-25.568
hsa-miR-3661	miR-3661 (and other miRNAs w/seed GACCUGG)	25.568	TargetScan Human	High (predicted)	ASB10	-25.568
hsa-miR-3661	miR-3661 (and other miRNAs w/seed GACCUGG)	25.568	TargetScan Human	High (predicted)	ASB13	-25.568
hsa-miR-3661	miR-3661 (and other miRNAs w/seed GACCUGG)	25.568	TargetScan Human	High (predicted)	ATP4B	-25.568
hsa-miR-3661	miR-3661 (and other miRNAs w/seed GACCUGG)	25.568	TargetScan Human	High (predicted)	BSG	-25.568
hsa-miR-3661	miR-3661 (and other miRNAs w/seed GACCUGG)	25.568	TargetScan Human	High (predicted)	C1orf94	-25.568
hsa-miR-3661	miR-3661 (and other miRNAs w/seed GACCUGG)	25.568	TargetScan Human	High (predicted)	C1QTNF5	-25.568
hsa-miR-3661	miR-3661 (and other miRNAs w/seed GACCUGG)	25.568	TargetScan Human	High (predicted)	C1QTNF7	-25.568
hsa-miR-3661	miR-3661 (and other miRNAs w/seed GACCUGG)	25.568	TargetScan Human	High (predicted)	C22orf39	-25.568
hsa-miR-3661	miR-3661 (and other miRNAs w/seed GACCUGG)	25.568	TargetScan Human	High (predicted)	C2orf88	-25.568
hsa-miR-3661	miR-3661 (and other miRNAs w/seed GACCUGG)	25.568	TargetScan Human	High (predicted)	CCDC124	-25.568
hsa-miR-3661	miR-3661 (and other miRNAs w/seed GACCUGG)	25.568	TargetScan Human	High (predicted)	CD28	-25.568
hsa-miR-3661	miR-3661 (and other miRNAs w/seed GACCUGG)	25.568	TargetScan Human	High (predicted)	CDR2L	-25.568
hsa-miR-3661	miR-3661 (and other miRNAs w/seed GACCUGG)	25.568	TargetScan Human	High (predicted)	CFAP161	-25.568
hsa-miR-3661	miR-3661 (and other miRNAs w/seed GACCUGG)	25.568	TargetScan Human	High (predicted)	CHRNB2	-25.568
hsa-miR-3661	miR-3661 (and other miRNAs w/seed GACCUGG)	25.568	TargetScan Human	High (predicted)	CHTF8	-25.568
hsa-miR-3661	miR-3661 (and other miRNAs w/seed GACCUGG)	25.568	TargetScan Human	High (predicted)	CLCN6	-25.568
hsa-miR-3661	miR-3661 (and other miRNAs w/seed GACCUGG)	25.568	TargetScan Human	High (predicted)	CLEC16A	-25.568
hsa-miR-3661	miR-3661 (and other miRNAs w/seed GACCUGG)	25.568	TargetScan Human	High (predicted)	CLEC19A	-25.568
hsa-miR-3661	miR-3661 (and other miRNAs w/seed GACCUGG)	25.568	TargetScan Human	High (predicted)	CLLU1	-25.568
hsa-miR-3661	miR-3661 (and other miRNAs w/seed GACCUGG)	25.568	TargetScan Human	High (predicted)	CMBL	-25.568
hsa-miR-3661	miR-3661 (and other miRNAs w/seed GACCUGG)	25.568	TargetScan Human	High (predicted)	CNR2	-25.568
hsa-miR-3661	miR-3661 (and other miRNAs w/seed GACCUGG)	25.568	TargetScan Human	High (predicted)	COX14	-25.568
hsa-miR-3661	miR-3661 (and other miRNAs w/seed GACCUGG)	25.568	TargetScan Human	High (predicted)	COX4I1	-25.568
hsa-miR-3661	miR-3661 (and other miRNAs w/seed GACCUGG)	25.568	TargetScan Human	High (predicted)	CTU1	-25.568
hsa-miR-3661	miR-3661 (and other miRNAs w/seed GACCUGG)	25.568	TargetScan Human	High (predicted)	DAP	-25.568
hsa-miR-3661	miR-3661 (and other miRNAs w/seed GACCUGG)	25.568	TargetScan Human	High (predicted)	DAZ1/DAZ4	-25.568
hsa-miR-3661	miR-3661 (and other miRNAs w/seed GACCUGG)	25.568	TargetScan Human	High (predicted)	DCTN3	-25.568
hsa-miR-3661	miR-3661 (and other miRNAs w/seed GACCUGG)	25.568	TargetScan Human	High (predicted)	DLAT	-25.568
hsa-miR-3661	miR-3661 (and other miRNAs w/seed GACCUGG)	25.568	TargetScan Human	High (predicted)	DLX1	-25.568
hsa-miR-3661	miR-3661 (and other miRNAs w/seed GACCUGG)	25.568	TargetScan Human	High (predicted)	DOK1	-25.568
hsa-miR-3661	miR-3661 (and other miRNAs w/seed GACCUGG)	25.568	TargetScan Human	High (predicted)	DRAXIN	-25.568
hsa-miR-3661	miR-3661 (and other miRNAs w/seed GACCUGG)	25.568	TargetScan Human	High (predicted)	DRD1	-25.568
hsa-miR-3661	miR-3661 (and other miRNAs w/seed GACCUGG)	25.568	TargetScan Human	High (predicted)	ELAVL3	-25.568
hsa-miR-3661	miR-3661 (and other miRNAs w/seed GACCUGG)	25.568	TargetScan Human	High (predicted)	EPDR1	-25.568
hsa-miR-3661	miR-3661 (and other miRNAs w/seed GACCUGG)	25.568	TargetScan Human	High (predicted)	EREG	-25.568
hsa-miR-3661	miR-3661 (and other miRNAs w/seed GACCUGG)	25.568	TargetScan Human	High (predicted)	FAIM2	-25.568
hsa-miR-3661	miR-3661 (and other miRNAs w/seed GACCUGG)	25.568	TargetScan Human	High (predicted)	FAM86B1	-25.568
hsa-miR-3661	miR-3661 (and other miRNAs w/seed GACCUGG)	25.568	TargetScan Human	High (predicted)	FAM86C1P	-25.568
hsa-miR-3661	miR-3661 (and other miRNAs w/seed GACCUGG)	25.568	TargetScan Human	High (predicted)	FGF11	-25.568
hsa-miR-3661	miR-3661 (and other miRNAs w/seed GACCUGG)	25.568	TargetScan Human	High (predicted)	FOXL2NB	-25.568
hsa-miR-3661	miR-3661 (and other miRNAs w/seed GACCUGG)	25.568	TargetScan Human	High (predicted)	FZD4	-25.568
hsa-miR-3661	miR-3661 (and other miRNAs w/seed GACCUGG)	25.568	TargetScan Human	High (predicted)	GDPD5	-25.568
hsa-miR-3661	miR-3661 (and other miRNAs w/seed GACCUGG)	25.568	TargetScan Human	High (predicted)	GJB3	-25.568
hsa-miR-3661	miR-3661 (and other miRNAs w/seed GACCUGG)	25.568	TargetScan Human	High (predicted)	GMCL1	-25.568
hsa-miR-3661	miR-3661 (and other miRNAs w/seed GACCUGG)	25.568	TargetScan Human	High (predicted)	GPR26	-25.568
hsa-miR-3661	miR-3661 (and other miRNAs w/seed GACCUGG)	25.568	TargetScan Human	High (predicted)	GRIK3	-25.568
hsa-miR-3661	miR-3661 (and other miRNAs w/seed GACCUGG)	25.568	TargetScan Human	High (predicted)	GYPE	-25.568
hsa-miR-3661	miR-3661 (and other miRNAs w/seed GACCUGG)	25.568	TargetScan Human	High (predicted)	HEPN1	-25.568
hsa-miR-3661	miR-3661 (and other miRNAs w/seed GACCUGG)	25.568	TargetScan Human	High (predicted)	HLA-DPA1	-25.568
hsa-miR-3661	miR-3661 (and other miRNAs w/seed GACCUGG)	25.568	TargetScan Human	High (predicted)	HLA-DQB1	-25.568
hsa-miR-3661	miR-3661 (and other miRNAs w/seed GACCUGG)	25.568	TargetScan Human	High (predicted)	HRK	-25.568
hsa-miR-3661	miR-3661 (and other miRNAs w/seed GACCUGG)	25.568	TargetScan Human	High (predicted)	HTR3C	-25.568
hsa-miR-3661	miR-3661 (and other miRNAs w/seed GACCUGG)	25.568	TargetScan Human	High (predicted)	IFNA1/IFNA13	-25.568
hsa-miR-3661	miR-3661 (and other miRNAs w/seed GACCUGG)	25.568	TargetScan Human	High (predicted)	IGLL1/IGLL5	-25.568
hsa-miR-3661	miR-3661 (and other miRNAs w/seed GACCUGG)	25.568	TargetScan Human	High (predicted)	IL17REL	-25.568
hsa-miR-3661	miR-3661 (and other miRNAs w/seed GACCUGG)	25.568	TargetScan Human	High (predicted)	IL7R	-25.568
hsa-miR-3661	miR-3661 (and other miRNAs w/seed GACCUGG)	25.568	TargetScan Human	High (predicted)	IMPA1	-25.568
hsa-miR-3661	miR-3661 (and other miRNAs w/seed GACCUGG)	25.568	TargetScan Human	High (predicted)	ING4	-25.568
hsa-miR-3661	miR-3661 (and other miRNAs w/seed GACCUGG)	25.568	TargetScan Human	High (predicted)	INHBA	-25.568
hsa-miR-3661	miR-3661 (and other miRNAs w/seed GACCUGG)	25.568	TargetScan Human	High (predicted)	ITGB3	-25.568
hsa-miR-3661	miR-3661 (and other miRNAs w/seed GACCUGG)	25.568	TargetScan Human	High (predicted)	JMJD7	-25.568
hsa-miR-3661	miR-3661 (and other miRNAs w/seed GACCUGG)	25.568	TargetScan Human	High (predicted)	KBTBD2	-25.568
hsa-miR-3661	miR-3661 (and other miRNAs w/seed GACCUGG)	25.568	TargetScan Human	High (predicted)	KCNA1	-25.568
hsa-miR-3661	miR-3661 (and other miRNAs w/seed GACCUGG)	25.568	TargetScan Human	High (predicted)	KCNJ10	-25.568
hsa-miR-3661	miR-3661 (and other miRNAs w/seed GACCUGG)	25.568	TargetScan Human	High (predicted)	KCNS1	-25.568
hsa-miR-3661	miR-3661 (and other miRNAs w/seed GACCUGG)	25.568	TargetScan Human	High (predicted)	KIAA1143	-25.568
hsa-miR-3661	miR-3661 (and other miRNAs w/seed GACCUGG)	25.568	TargetScan Human	High (predicted)	KIF23	-25.568
hsa-miR-3661	miR-3661 (and other miRNAs w/seed GACCUGG)	25.568	TargetScan Human	High (predicted)	KRTAP10-5	-25.568
hsa-miR-3661	miR-3661 (and other miRNAs w/seed GACCUGG)	25.568	TargetScan Human	High (predicted)	KRTAP13-3	-25.568
hsa-miR-3661	miR-3661 (and other miRNAs w/seed GACCUGG)	25.568	TargetScan Human	High (predicted)	LAMTOR5	-25.568
hsa-miR-3661	miR-3661 (and other miRNAs w/seed GACCUGG)	25.568	TargetScan Human	High (predicted)	LCN8	-25.568
hsa-miR-3661	miR-3661 (and other miRNAs w/seed GACCUGG)	25.568	TargetScan Human	High (predicted)	LIPA	-25.568
hsa-miR-3661	miR-3661 (and other miRNAs w/seed GACCUGG)	25.568	TargetScan Human	High (predicted)	LLCFC1	-25.568
hsa-miR-3661	miR-3661 (and other miRNAs w/seed GACCUGG)	25.568	TargetScan Human	High (predicted)	LPAR4	-25.568
hsa-miR-3661	miR-3661 (and other miRNAs w/seed GACCUGG)	25.568	TargetScan Human	High (predicted)	LRMDA	-25.568
hsa-miR-3661	miR-3661 (and other miRNAs w/seed GACCUGG)	25.568	TargetScan Human	High (predicted)	LYPD6B	-25.568
hsa-miR-3661	miR-3661 (and other miRNAs w/seed GACCUGG)	25.568	TargetScan Human	High (predicted)	MCFD2	-25.568
hsa-miR-3661	miR-3661 (and other miRNAs w/seed GACCUGG)	25.568	TargetScan Human	High (predicted)	MCRIP1	-25.568
hsa-miR-3661	miR-3661 (and other miRNAs w/seed GACCUGG)	25.568	TargetScan Human	High (predicted)	MIER1	-25.568
hsa-miR-3661	miR-3661 (and other miRNAs w/seed GACCUGG)	25.568	TargetScan Human	High (predicted)	MLST8	-25.568
hsa-miR-3661	miR-3661 (and other miRNAs w/seed GACCUGG)	25.568	TargetScan Human	High (predicted)	MPHOSPH6	-25.568
hsa-miR-3661	miR-3661 (and other miRNAs w/seed GACCUGG)	25.568	TargetScan Human	High (predicted)	MPP2	-25.568
hsa-miR-3661	miR-3661 (and other miRNAs w/seed GACCUGG)	25.568	TargetScan Human	High (predicted)	MRPL27	-25.568
hsa-miR-3661	miR-3661 (and other miRNAs w/seed GACCUGG)	25.568	TargetScan Human	High (predicted)	MS4A1	-25.568
hsa-miR-3661	miR-3661 (and other miRNAs w/seed GACCUGG)	25.568	TargetScan Human	High (predicted)	MTMR14	-25.568
hsa-miR-3661	miR-3661 (and other miRNAs w/seed GACCUGG)	25.568	TargetScan Human	High (predicted)	MTRNR2L10	-25.568
hsa-miR-3661	miR-3661 (and other miRNAs w/seed GACCUGG)	25.568	TargetScan Human	High (predicted)	MTRNR2L11	-25.568
hsa-miR-3661	miR-3661 (and other miRNAs w/seed GACCUGG)	25.568	TargetScan Human	High (predicted)	MTRNR2L13	-25.568
hsa-miR-3661	miR-3661 (and other miRNAs w/seed GACCUGG)	25.568	TargetScan Human	High (predicted)	MTRNR2L4	-25.568
hsa-miR-3661	miR-3661 (and other miRNAs w/seed GACCUGG)	25.568	TargetScan Human	High (predicted)	MTRNR2L6	-25.568
hsa-miR-3661	miR-3661 (and other miRNAs w/seed GACCUGG)	25.568	TargetScan Human	High (predicted)	MZT1	-25.568
hsa-miR-3661	miR-3661 (and other miRNAs w/seed GACCUGG)	25.568	TargetScan Human	High (predicted)	NCBP2	-25.568
hsa-miR-3661	miR-3661 (and other miRNAs w/seed GACCUGG)	25.568	TargetScan Human	High (predicted)	NIPAL1	-25.568
hsa-miR-3661	miR-3661 (and other miRNAs w/seed GACCUGG)	25.568	TargetScan Human	High (predicted)	NR2C2	-25.568
hsa-miR-3661	miR-3661 (and other miRNAs w/seed GACCUGG)	25.568	TargetScan Human	High (predicted)	NRSN2	-25.568
hsa-miR-3661	miR-3661 (and other miRNAs w/seed GACCUGG)	25.568	TargetScan Human	High (predicted)	NT5DC4	-25.568
hsa-miR-3661	miR-3661 (and other miRNAs w/seed GACCUGG)	25.568	TargetScan Human	High (predicted)	NWD2	-25.568
hsa-miR-3661	miR-3661 (and other miRNAs w/seed GACCUGG)	25.568	TargetScan Human	High (predicted)	ODF3L2	-25.568
hsa-miR-3661	miR-3661 (and other miRNAs w/seed GACCUGG)	25.568	TargetScan Human	High (predicted)	OPTC	-25.568
hsa-miR-3661	miR-3661 (and other miRNAs w/seed GACCUGG)	25.568	TargetScan Human	High (predicted)	OST4	-25.568
hsa-miR-3661	miR-3661 (and other miRNAs w/seed GACCUGG)	25.568	TargetScan Human	High (predicted)	PAK6	-25.568
hsa-miR-3661	miR-3661 (and other miRNAs w/seed GACCUGG)	25.568	TargetScan Human	High (predicted)	PHF20	-25.568
hsa-miR-3661	miR-3661 (and other miRNAs w/seed GACCUGG)	25.568	TargetScan Human	High (predicted)	PIK3IP1	-25.568
hsa-miR-3661	miR-3661 (and other miRNAs w/seed GACCUGG)	25.568	TargetScan Human	High (predicted)	PNPLA5	-25.568
hsa-miR-3661	miR-3661 (and other miRNAs w/seed GACCUGG)	25.568	TargetScan Human	High (predicted)	PPM1M	-25.568
hsa-miR-3661	miR-3661 (and other miRNAs w/seed GACCUGG)	25.568	TargetScan Human	High (predicted)	PRAF2	-25.568
hsa-miR-3661	miR-3661 (and other miRNAs w/seed GACCUGG)	25.568	TargetScan Human	High (predicted)	PRELP	-25.568
hsa-miR-3661	miR-3661 (and other miRNAs w/seed GACCUGG)	25.568	TargetScan Human	High (predicted)	PRNT	-25.568
hsa-miR-3661	miR-3661 (and other miRNAs w/seed GACCUGG)	25.568	TargetScan Human	High (predicted)	PSMD6	-25.568
hsa-miR-3661	miR-3661 (and other miRNAs w/seed GACCUGG)	25.568	TargetScan Human	High (predicted)	PTPRT	-25.568
hsa-miR-3661	miR-3661 (and other miRNAs w/seed GACCUGG)	25.568	TargetScan Human	High (predicted)	RAB11A	-25.568
hsa-miR-3661	miR-3661 (and other miRNAs w/seed GACCUGG)	25.568	TargetScan Human	High (predicted)	RAB8A	-25.568
hsa-miR-3661	miR-3661 (and other miRNAs w/seed GACCUGG)	25.568	TargetScan Human	High (predicted)	RAD51L3-RFFL	-25.568
hsa-miR-3661	miR-3661 (and other miRNAs w/seed GACCUGG)	25.568	TargetScan Human	High (predicted)	RANGRF	-25.568
hsa-miR-3661	miR-3661 (and other miRNAs w/seed GACCUGG)	25.568	TargetScan Human	High (predicted)	RAX2	-25.568
hsa-miR-3661	miR-3661 (and other miRNAs w/seed GACCUGG)	25.568	TargetScan Human	High (predicted)	RBP5	-25.568
hsa-miR-3661	miR-3661 (and other miRNAs w/seed GACCUGG)	25.568	TargetScan Human	High (predicted)	RCCD1	-25.568
hsa-miR-3661	miR-3661 (and other miRNAs w/seed GACCUGG)	25.568	TargetScan Human	High (predicted)	RECQL5	-25.568
hsa-miR-3661	miR-3661 (and other miRNAs w/seed GACCUGG)	25.568	TargetScan Human	High (predicted)	REXO2	-25.568
hsa-miR-3661	miR-3661 (and other miRNAs w/seed GACCUGG)	25.568	TargetScan Human	High (predicted)	RFFL	-25.568
hsa-miR-3661	miR-3661 (and other miRNAs w/seed GACCUGG)	25.568	TargetScan Human	High (predicted)	RNF135	-25.568
hsa-miR-3661	miR-3661 (and other miRNAs w/seed GACCUGG)	25.568	TargetScan Human	High (predicted)	RNF215	-25.568
hsa-miR-3661	miR-3661 (and other miRNAs w/seed GACCUGG)	25.568	TargetScan Human	High (predicted)	RP11_1070N103	-25.568
hsa-miR-3661	miR-3661 (and other miRNAs w/seed GACCUGG)	25.568	TargetScan Human	High (predicted),Moderate (predicted)	RSPH10B/RSPH10B2	-25.568
hsa-miR-3661	miR-3661 (and other miRNAs w/seed GACCUGG)	25.568	TargetScan Human	High (predicted)	RUFY4	-25.568
hsa-miR-3661	miR-3661 (and other miRNAs w/seed GACCUGG)	25.568	TargetScan Human	High (predicted)	SCG2	-25.568
hsa-miR-3661	miR-3661 (and other miRNAs w/seed GACCUGG)	25.568	TargetScan Human	High (predicted)	SENP5	-25.568
hsa-miR-3661	miR-3661 (and other miRNAs w/seed GACCUGG)	25.568	TargetScan Human	High (predicted)	SGPP1	-25.568
hsa-miR-3661	miR-3661 (and other miRNAs w/seed GACCUGG)	25.568	TargetScan Human	High (predicted)	SH3RF3	-25.568
hsa-miR-3661	miR-3661 (and other miRNAs w/seed GACCUGG)	25.568	TargetScan Human	High (predicted)	SHISAL1	-25.568
hsa-miR-3661	miR-3661 (and other miRNAs w/seed GACCUGG)	25.568	TargetScan Human	High (predicted)	SIX5	-25.568
hsa-miR-3661	miR-3661 (and other miRNAs w/seed GACCUGG)	25.568	TargetScan Human	High (predicted)	SLC25A21-AS1	-25.568
hsa-miR-3661	miR-3661 (and other miRNAs w/seed GACCUGG)	25.568	TargetScan Human	High (predicted)	SLC25A48	-25.568
hsa-miR-3661	miR-3661 (and other miRNAs w/seed GACCUGG)	25.568	TargetScan Human	High (predicted)	SLC35F2	-25.568
hsa-miR-3661	miR-3661 (and other miRNAs w/seed GACCUGG)	25.568	TargetScan Human	High (predicted)	SLC39A7	-25.568
hsa-miR-3661	miR-3661 (and other miRNAs w/seed GACCUGG)	25.568	TargetScan Human	High (predicted)	SLC52A3	-25.568
hsa-miR-3661	miR-3661 (and other miRNAs w/seed GACCUGG)	25.568	TargetScan Human	High (predicted)	SNX7	-25.568
hsa-miR-3661	miR-3661 (and other miRNAs w/seed GACCUGG)	25.568	TargetScan Human	High (predicted)	SPEM2	-25.568
hsa-miR-3661	miR-3661 (and other miRNAs w/seed GACCUGG)	25.568	TargetScan Human	High (predicted)	SPR	-25.568
hsa-miR-3661	miR-3661 (and other miRNAs w/seed GACCUGG)	25.568	TargetScan Human	High (predicted)	SRSF4	-25.568
hsa-miR-3661	miR-3661 (and other miRNAs w/seed GACCUGG)	25.568	TargetScan Human	High (predicted)	SSNA1	-25.568
hsa-miR-3661	miR-3661 (and other miRNAs w/seed GACCUGG)	25.568	TargetScan Human	High (predicted)	ST6GALNAC2	-25.568
hsa-miR-3661	miR-3661 (and other miRNAs w/seed GACCUGG)	25.568	TargetScan Human	High (predicted)	STAM	-25.568
hsa-miR-3661	miR-3661 (and other miRNAs w/seed GACCUGG)	25.568	TargetScan Human	High (predicted)	STK25	-25.568
hsa-miR-3661	miR-3661 (and other miRNAs w/seed GACCUGG)	25.568	TargetScan Human	High (predicted)	STOM	-25.568
hsa-miR-3661	miR-3661 (and other miRNAs w/seed GACCUGG)	25.568	TargetScan Human	High (predicted)	STX6	-25.568
hsa-miR-3661	miR-3661 (and other miRNAs w/seed GACCUGG)	25.568	TargetScan Human	High (predicted)	TBC1D9B	-25.568
hsa-miR-3661	miR-3661 (and other miRNAs w/seed GACCUGG)	25.568	TargetScan Human	High (predicted)	TEX35	-25.568
hsa-miR-3661	miR-3661 (and other miRNAs w/seed GACCUGG)	25.568	TargetScan Human	High (predicted)	TFRC	-25.568
hsa-miR-3661	miR-3661 (and other miRNAs w/seed GACCUGG)	25.568	TargetScan Human	High (predicted)	TGFB3	-25.568
hsa-miR-3661	miR-3661 (and other miRNAs w/seed GACCUGG)	25.568	TargetScan Human	High (predicted)	TGIF2	-25.568
hsa-miR-3661	miR-3661 (and other miRNAs w/seed GACCUGG)	25.568	TargetScan Human	High (predicted)	TINF2	-25.568
hsa-miR-3661	miR-3661 (and other miRNAs w/seed GACCUGG)	25.568	TargetScan Human	High (predicted)	TMEM104	-25.568
hsa-miR-3661	miR-3661 (and other miRNAs w/seed GACCUGG)	25.568	TargetScan Human	High (predicted)	TMEM165	-25.568
hsa-miR-3661	miR-3661 (and other miRNAs w/seed GACCUGG)	25.568	TargetScan Human	High (predicted)	TMEM232	-25.568
hsa-miR-3661	miR-3661 (and other miRNAs w/seed GACCUGG)	25.568	TargetScan Human	High (predicted)	TMEM254	-25.568
hsa-miR-3661	miR-3661 (and other miRNAs w/seed GACCUGG)	25.568	TargetScan Human	High (predicted)	TMOD3	-25.568
hsa-miR-3661	miR-3661 (and other miRNAs w/seed GACCUGG)	25.568	TargetScan Human	High (predicted)	TNR	-25.568
hsa-miR-3661	miR-3661 (and other miRNAs w/seed GACCUGG)	25.568	TargetScan Human	High (predicted)	TOR2A	-25.568
hsa-miR-3661	miR-3661 (and other miRNAs w/seed GACCUGG)	25.568	TargetScan Human	High (predicted)	TOR3A	-25.568
hsa-miR-3661	miR-3661 (and other miRNAs w/seed GACCUGG)	25.568	TargetScan Human	High (predicted)	TPP1	-25.568
hsa-miR-3661	miR-3661 (and other miRNAs w/seed GACCUGG)	25.568	TargetScan Human	High (predicted)	TPRA1	-25.568
hsa-miR-3661	miR-3661 (and other miRNAs w/seed GACCUGG)	25.568	TargetScan Human	High (predicted)	TSPAN11	-25.568
hsa-miR-3661	miR-3661 (and other miRNAs w/seed GACCUGG)	25.568	TargetScan Human	High (predicted)	TVP23A	-25.568
hsa-miR-3661	miR-3661 (and other miRNAs w/seed GACCUGG)	25.568	TargetScan Human	High (predicted)	UBE2I	-25.568
hsa-miR-3661	miR-3661 (and other miRNAs w/seed GACCUGG)	25.568	TargetScan Human	High (predicted)	URM1	-25.568
hsa-miR-3661	miR-3661 (and other miRNAs w/seed GACCUGG)	25.568	TargetScan Human	High (predicted)	VOPP1	-25.568
hsa-miR-3661	miR-3661 (and other miRNAs w/seed GACCUGG)	25.568	TargetScan Human	High (predicted)	VWC2L	-25.568
hsa-miR-3661	miR-3661 (and other miRNAs w/seed GACCUGG)	25.568	TargetScan Human	High (predicted)	WDCP	-25.568
hsa-miR-3661	miR-3661 (and other miRNAs w/seed GACCUGG)	25.568	TargetScan Human	High (predicted)	WDR45	-25.568
hsa-miR-3661	miR-3661 (and other miRNAs w/seed GACCUGG)	25.568	TargetScan Human	High (predicted)	WNT4	-25.568
hsa-miR-3661	miR-3661 (and other miRNAs w/seed GACCUGG)	25.568	TargetScan Human	High (predicted)	WNT8B	-25.568
hsa-miR-3661	miR-3661 (and other miRNAs w/seed GACCUGG)	25.568	TargetScan Human	High (predicted)	XXBAC_BPG32J320	-25.568
hsa-miR-3661	miR-3661 (and other miRNAs w/seed GACCUGG)	25.568	TargetScan Human	High (predicted)	ZFP36L1	-25.568
hsa-miR-3661	miR-3661 (and other miRNAs w/seed GACCUGG)	25.568	TargetScan Human	High (predicted)	ZNF131	-25.568
hsa-miR-3661	miR-3661 (and other miRNAs w/seed GACCUGG)	25.568	TargetScan Human	High (predicted)	ZNF449	-25.568
hsa-miR-3661	miR-3661 (and other miRNAs w/seed GACCUGG)	25.568	TargetScan Human	High (predicted)	ZNF488	-25.568
hsa-miR-3661	miR-3661 (and other miRNAs w/seed GACCUGG)	25.568	TargetScan Human	High (predicted)	ZNF526	-25.568
hsa-miR-3661	miR-3661 (and other miRNAs w/seed GACCUGG)	25.568	TargetScan Human	High (predicted)	ZNF662	-25.568
hsa-miR-3661	miR-3661 (and other miRNAs w/seed GACCUGG)	25.568	TargetScan Human	High (predicted)	ZNF689	-25.568
hsa-miR-6852-3p	miR-3909 (and other miRNAs w/seed GUCCUCU)	19.387	TargetScan Human	High (predicted)	ACTR10	-19.387
hsa-miR-6852-3p	miR-3909 (and other miRNAs w/seed GUCCUCU)	19.387	TargetScan Human	High (predicted)	ADORA2B	-19.387
hsa-miR-6852-3p	miR-3909 (and other miRNAs w/seed GUCCUCU)	19.387	TargetScan Human	High (predicted)	AGBL3	-19.387
hsa-miR-6852-3p	miR-3909 (and other miRNAs w/seed GUCCUCU)	19.387	TargetScan Human	High (predicted)	ALX4	-19.387
hsa-miR-6852-3p	miR-3909 (and other miRNAs w/seed GUCCUCU)	19.387	TargetScan Human	High (predicted)	ANGPTL6	-19.387
hsa-miR-6852-3p	miR-3909 (and other miRNAs w/seed GUCCUCU)	19.387	TargetScan Human	High (predicted)	AQP9	-19.387
hsa-miR-6852-3p	miR-3909 (and other miRNAs w/seed GUCCUCU)	19.387	TargetScan Human	High (predicted)	ARID5B	-19.387
hsa-miR-6852-3p	miR-3909 (and other miRNAs w/seed GUCCUCU)	19.387	TargetScan Human	High (predicted)	ARPP19	-19.387
hsa-miR-6852-3p	miR-3909 (and other miRNAs w/seed GUCCUCU)	19.387	TargetScan Human	High (predicted)	BEX5	-19.387
hsa-miR-6852-3p	miR-3909 (and other miRNAs w/seed GUCCUCU)	19.387	TargetScan Human	High (predicted)	BSPRY	-19.387
hsa-miR-6852-3p	miR-3909 (and other miRNAs w/seed GUCCUCU)	19.387	TargetScan Human	High (predicted)	BTN3A2	-19.387
hsa-miR-6852-3p	miR-3909 (and other miRNAs w/seed GUCCUCU)	19.387	TargetScan Human	High (predicted)	C11orf21	-19.387
hsa-miR-6852-3p	miR-3909 (and other miRNAs w/seed GUCCUCU)	19.387	TargetScan Human	High (predicted)	C19orf18	-19.387
hsa-miR-6852-3p	miR-3909 (and other miRNAs w/seed GUCCUCU)	19.387	TargetScan Human	High (predicted)	C6orf223	-19.387
hsa-miR-6852-3p	miR-3909 (and other miRNAs w/seed GUCCUCU)	19.387	TargetScan Human	High (predicted)	C8G	-19.387
hsa-miR-6852-3p	miR-3909 (and other miRNAs w/seed GUCCUCU)	19.387	TargetScan Human	High (predicted)	CCDC180	-19.387
hsa-miR-6852-3p	miR-3909 (and other miRNAs w/seed GUCCUCU)	19.387	TargetScan Human	High (predicted)	CCDC186	-19.387
hsa-miR-6852-3p	miR-3909 (and other miRNAs w/seed GUCCUCU)	19.387	TargetScan Human	High (predicted)	CCDC198	-19.387
hsa-miR-6852-3p	miR-3909 (and other miRNAs w/seed GUCCUCU)	19.387	TargetScan Human	High (predicted)	CCL4L1/CCL4L2	-19.387
hsa-miR-6852-3p	miR-3909 (and other miRNAs w/seed GUCCUCU)	19.387	TargetScan Human	High (predicted)	CCND3	-19.387
hsa-miR-6852-3p	miR-3909 (and other miRNAs w/seed GUCCUCU)	19.387	TargetScan Human	High (predicted)	CCNJL	-19.387
hsa-miR-6852-3p	miR-3909 (and other miRNAs w/seed GUCCUCU)	19.387	TargetScan Human	High (predicted)	CD300E	-19.387
hsa-miR-6852-3p	miR-3909 (and other miRNAs w/seed GUCCUCU)	19.387	TargetScan Human	High (predicted)	CDHR1	-19.387
hsa-miR-6852-3p	miR-3909 (and other miRNAs w/seed GUCCUCU)	19.387	TargetScan Human	High (predicted)	CDK8	-19.387
hsa-miR-6852-3p	miR-3909 (and other miRNAs w/seed GUCCUCU)	19.387	TargetScan Human	High (predicted)	CEP131	-19.387
hsa-miR-6852-3p	miR-3909 (and other miRNAs w/seed GUCCUCU)	19.387	TargetScan Human	High (predicted),Moderate (predicted)	CLEC18A/CLEC18C	-19.387
hsa-miR-6852-3p	miR-3909 (and other miRNAs w/seed GUCCUCU)	19.387	TargetScan Human	High (predicted)	CMKLR1	-19.387
hsa-miR-6852-3p	miR-3909 (and other miRNAs w/seed GUCCUCU)	19.387	TargetScan Human	High (predicted)	CMTM5	-19.387
hsa-miR-6852-3p	miR-3909 (and other miRNAs w/seed GUCCUCU)	19.387	TargetScan Human	High (predicted)	CNNM4	-19.387
hsa-miR-6852-3p	miR-3909 (and other miRNAs w/seed GUCCUCU)	19.387	TargetScan Human	High (predicted)	COMP	-19.387
hsa-miR-6852-3p	miR-3909 (and other miRNAs w/seed GUCCUCU)	19.387	TargetScan Human	High (predicted)	CRY1	-19.387
hsa-miR-6852-3p	miR-3909 (and other miRNAs w/seed GUCCUCU)	19.387	TargetScan Human	High (predicted)	CSNK1G1	-19.387
hsa-miR-6852-3p	miR-3909 (and other miRNAs w/seed GUCCUCU)	19.387	TargetScan Human	High (predicted)	CYP3A5	-19.387
hsa-miR-6852-3p	miR-3909 (and other miRNAs w/seed GUCCUCU)	19.387	TargetScan Human	High (predicted)	CYP7A1	-19.387
hsa-miR-6852-3p	miR-3909 (and other miRNAs w/seed GUCCUCU)	19.387	TargetScan Human	High (predicted)	DDR1	-19.387
hsa-miR-6852-3p	miR-3909 (and other miRNAs w/seed GUCCUCU)	19.387	TargetScan Human	High (predicted)	DDX39B	-19.387
hsa-miR-6852-3p	miR-3909 (and other miRNAs w/seed GUCCUCU)	19.387	TargetScan Human	High (predicted)	DEDD2	-19.387
hsa-miR-6852-3p	miR-3909 (and other miRNAs w/seed GUCCUCU)	19.387	TargetScan Human	High (predicted)	DERL2	-19.387
hsa-miR-6852-3p	miR-3909 (and other miRNAs w/seed GUCCUCU)	19.387	TargetScan Human	High (predicted)	DHRS7B	-19.387
hsa-miR-6852-3p	miR-3909 (and other miRNAs w/seed GUCCUCU)	19.387	TargetScan Human	High (predicted)	DHX15	-19.387
hsa-miR-6852-3p	miR-3909 (and other miRNAs w/seed GUCCUCU)	19.387	TargetScan Human	High (predicted)	DOK2	-19.387
hsa-miR-6852-3p	miR-3909 (and other miRNAs w/seed GUCCUCU)	19.387	TargetScan Human	High (predicted)	DRAM1	-19.387
hsa-miR-6852-3p	miR-3909 (and other miRNAs w/seed GUCCUCU)	19.387	TargetScan Human	High (predicted)	ECHS1	-19.387
hsa-miR-6852-3p	miR-3909 (and other miRNAs w/seed GUCCUCU)	19.387	TargetScan Human	High (predicted)	EFCC1	-19.387
hsa-miR-6852-3p	miR-3909 (and other miRNAs w/seed GUCCUCU)	19.387	TargetScan Human	High (predicted)	EVC	-19.387
hsa-miR-6852-3p	miR-3909 (and other miRNAs w/seed GUCCUCU)	19.387	TargetScan Human	High (predicted)	F8A1 (includes others)	-19.387
hsa-miR-6852-3p	miR-3909 (and other miRNAs w/seed GUCCUCU)	19.387	TargetScan Human	High (predicted)	FAM107B	-19.387
hsa-miR-6852-3p	miR-3909 (and other miRNAs w/seed GUCCUCU)	19.387	TargetScan Human	High (predicted)	FAM124B	-19.387
hsa-miR-6852-3p	miR-3909 (and other miRNAs w/seed GUCCUCU)	19.387	TargetScan Human	High (predicted)	FAM216B	-19.387
hsa-miR-6852-3p	miR-3909 (and other miRNAs w/seed GUCCUCU)	19.387	TargetScan Human	High (predicted)	FAM218A	-19.387
hsa-miR-6852-3p	miR-3909 (and other miRNAs w/seed GUCCUCU)	19.387	TargetScan Human	High (predicted)	FAM9C	-19.387
hsa-miR-6852-3p	miR-3909 (and other miRNAs w/seed GUCCUCU)	19.387	TargetScan Human	High (predicted)	FBH1	-19.387
hsa-miR-6852-3p	miR-3909 (and other miRNAs w/seed GUCCUCU)	19.387	TargetScan Human	High (predicted)	FBXL3	-19.387
hsa-miR-6852-3p	miR-3909 (and other miRNAs w/seed GUCCUCU)	19.387	TargetScan Human	High (predicted)	FCRL4	-19.387
hsa-miR-6852-3p	miR-3909 (and other miRNAs w/seed GUCCUCU)	19.387	TargetScan Human	High (predicted)	FGF20	-19.387
hsa-miR-6852-3p	miR-3909 (and other miRNAs w/seed GUCCUCU)	19.387	TargetScan Human	High (predicted)	FZD10	-19.387
hsa-miR-6852-3p	miR-3909 (and other miRNAs w/seed GUCCUCU)	19.387	TargetScan Human	High (predicted)	FZD4	-19.387
hsa-miR-6852-3p	miR-3909 (and other miRNAs w/seed GUCCUCU)	19.387	TargetScan Human	High (predicted)	GCNA	-19.387
hsa-miR-6852-3p	miR-3909 (and other miRNAs w/seed GUCCUCU)	19.387	TargetScan Human	High (predicted)	GIPR	-19.387
hsa-miR-6852-3p	miR-3909 (and other miRNAs w/seed GUCCUCU)	19.387	TargetScan Human	High (predicted)	GJB2	-19.387
hsa-miR-6852-3p	miR-3909 (and other miRNAs w/seed GUCCUCU)	19.387	TargetScan Human	High (predicted)	GNGT1	-19.387
hsa-miR-6852-3p	miR-3909 (and other miRNAs w/seed GUCCUCU)	19.387	TargetScan Human	High (predicted)	GRAP2	-19.387
hsa-miR-6852-3p	miR-3909 (and other miRNAs w/seed GUCCUCU)	19.387	TargetScan Human	High (predicted)	GRIN2B	-19.387
hsa-miR-6852-3p	miR-3909 (and other miRNAs w/seed GUCCUCU)	19.387	TargetScan Human	High (predicted)	H2AC15	-19.387
hsa-miR-6852-3p	miR-3909 (and other miRNAs w/seed GUCCUCU)	19.387	TargetScan Human	High (predicted)	HAND2	-19.387
hsa-miR-6852-3p	miR-3909 (and other miRNAs w/seed GUCCUCU)	19.387	TargetScan Human	High (predicted)	HCFC1R1	-19.387
hsa-miR-6852-3p	miR-3909 (and other miRNAs w/seed GUCCUCU)	19.387	TargetScan Human	High (predicted)	HLA-DMB	-19.387
hsa-miR-6852-3p	miR-3909 (and other miRNAs w/seed GUCCUCU)	19.387	TargetScan Human	High (predicted)	IAPP	-19.387
hsa-miR-6852-3p	miR-3909 (and other miRNAs w/seed GUCCUCU)	19.387	TargetScan Human	High (predicted)	ID2	-19.387
hsa-miR-6852-3p	miR-3909 (and other miRNAs w/seed GUCCUCU)	19.387	TargetScan Human	High (predicted)	IER3IP1	-19.387
hsa-miR-6852-3p	miR-3909 (and other miRNAs w/seed GUCCUCU)	19.387	TargetScan Human	High (predicted)	IFNLR1	-19.387
hsa-miR-6852-3p	miR-3909 (and other miRNAs w/seed GUCCUCU)	19.387	TargetScan Human	High (predicted)	IL12RB2	-19.387
hsa-miR-6852-3p	miR-3909 (and other miRNAs w/seed GUCCUCU)	19.387	TargetScan Human	High (predicted)	IL4R	-19.387
hsa-miR-6852-3p	miR-3909 (and other miRNAs w/seed GUCCUCU)	19.387	TargetScan Human	High (predicted)	ISX	-19.387
hsa-miR-6852-3p	miR-3909 (and other miRNAs w/seed GUCCUCU)	19.387	TargetScan Human	High (predicted)	KAT5	-19.387
hsa-miR-6852-3p	miR-3909 (and other miRNAs w/seed GUCCUCU)	19.387	TargetScan Human	High (predicted)	KCNN4	-19.387
hsa-miR-6852-3p	miR-3909 (and other miRNAs w/seed GUCCUCU)	19.387	TargetScan Human	High (predicted)	KRTAP19-3	-19.387
hsa-miR-6852-3p	miR-3909 (and other miRNAs w/seed GUCCUCU)	19.387	TargetScan Human	High (predicted)	LILRA6	-19.387
hsa-miR-6852-3p	miR-3909 (and other miRNAs w/seed GUCCUCU)	19.387	TargetScan Human	High (predicted)	LOC105375614	-19.387
hsa-miR-6852-3p	miR-3909 (and other miRNAs w/seed GUCCUCU)	19.387	TargetScan Human	High (predicted)	MAP3K6	-19.387
hsa-miR-6852-3p	miR-3909 (and other miRNAs w/seed GUCCUCU)	19.387	TargetScan Human	High (predicted)	MASTL	-19.387
hsa-miR-6852-3p	miR-3909 (and other miRNAs w/seed GUCCUCU)	19.387	TargetScan Human	High (predicted)	MFGE8	-19.387
hsa-miR-6852-3p	miR-3909 (and other miRNAs w/seed GUCCUCU)	19.387	TargetScan Human	High (predicted)	MKS1	-19.387
hsa-miR-6852-3p	miR-3909 (and other miRNAs w/seed GUCCUCU)	19.387	TargetScan Human	High (predicted)	MRI1	-19.387
hsa-miR-6852-3p	miR-3909 (and other miRNAs w/seed GUCCUCU)	19.387	TargetScan Human	High (predicted)	MSTO1	-19.387
hsa-miR-6852-3p	miR-3909 (and other miRNAs w/seed GUCCUCU)	19.387	TargetScan Human	High (predicted)	MUC15	-19.387
hsa-miR-6852-3p	miR-3909 (and other miRNAs w/seed GUCCUCU)	19.387	TargetScan Human	High (predicted)	MVB12B	-19.387
hsa-miR-6852-3p	miR-3909 (and other miRNAs w/seed GUCCUCU)	19.387	TargetScan Human	High (predicted)	MYO1E	-19.387
hsa-miR-6852-3p	miR-3909 (and other miRNAs w/seed GUCCUCU)	19.387	TargetScan Human	High (predicted)	MYO7A	-19.387
hsa-miR-6852-3p	miR-3909 (and other miRNAs w/seed GUCCUCU)	19.387	TargetScan Human	High (predicted)	NCF4	-19.387
hsa-miR-6852-3p	miR-3909 (and other miRNAs w/seed GUCCUCU)	19.387	TargetScan Human	High (predicted)	NDUFAB1	-19.387
hsa-miR-6852-3p	miR-3909 (and other miRNAs w/seed GUCCUCU)	19.387	TargetScan Human	High (predicted)	NKIRAS2	-19.387
hsa-miR-6852-3p	miR-3909 (and other miRNAs w/seed GUCCUCU)	19.387	TargetScan Human	High (predicted)	NR2F1	-19.387
hsa-miR-6852-3p	miR-3909 (and other miRNAs w/seed GUCCUCU)	19.387	TargetScan Human	High (predicted)	NUGGC	-19.387
hsa-miR-6852-3p	miR-3909 (and other miRNAs w/seed GUCCUCU)	19.387	TargetScan Human	High (predicted)	OR7D4	-19.387
hsa-miR-6852-3p	miR-3909 (and other miRNAs w/seed GUCCUCU)	19.387	TargetScan Human	High (predicted)	ORMDL2	-19.387
hsa-miR-6852-3p	miR-3909 (and other miRNAs w/seed GUCCUCU)	19.387	TargetScan Human	High (predicted)	OSBP	-19.387
hsa-miR-6852-3p	miR-3909 (and other miRNAs w/seed GUCCUCU)	19.387	TargetScan Human	High (predicted)	OSGIN1	-19.387
hsa-miR-6852-3p	miR-3909 (and other miRNAs w/seed GUCCUCU)	19.387	TargetScan Human	High (predicted)	P3H3	-19.387
hsa-miR-6852-3p	miR-3909 (and other miRNAs w/seed GUCCUCU)	19.387	TargetScan Human	High (predicted)	PARD6G-AS1	-19.387
hsa-miR-6852-3p	miR-3909 (and other miRNAs w/seed GUCCUCU)	19.387	TargetScan Human	High (predicted)	PBLD	-19.387
hsa-miR-6852-3p	miR-3909 (and other miRNAs w/seed GUCCUCU)	19.387	TargetScan Human	High (predicted)	PBX2	-19.387
hsa-miR-6852-3p	miR-3909 (and other miRNAs w/seed GUCCUCU)	19.387	TargetScan Human	High (predicted)	PCK2	-19.387
hsa-miR-6852-3p	miR-3909 (and other miRNAs w/seed GUCCUCU)	19.387	TargetScan Human	High (predicted)	PDHB	-19.387
hsa-miR-6852-3p	miR-3909 (and other miRNAs w/seed GUCCUCU)	19.387	TargetScan Human	High (predicted)	PDIA3	-19.387
hsa-miR-6852-3p	miR-3909 (and other miRNAs w/seed GUCCUCU)	19.387	TargetScan Human	High (predicted)	PDP2	-19.387
hsa-miR-6852-3p	miR-3909 (and other miRNAs w/seed GUCCUCU)	19.387	TargetScan Human	High (predicted)	PDZK1IP1	-19.387
hsa-miR-6852-3p	miR-3909 (and other miRNAs w/seed GUCCUCU)	19.387	TargetScan Human	High (predicted)	PGAP3	-19.387
hsa-miR-6852-3p	miR-3909 (and other miRNAs w/seed GUCCUCU)	19.387	TargetScan Human	High (predicted)	PHACTR3	-19.387
hsa-miR-6852-3p	miR-3909 (and other miRNAs w/seed GUCCUCU)	19.387	TargetScan Human	High (predicted)	PLXNA2	-19.387
hsa-miR-6852-3p	miR-3909 (and other miRNAs w/seed GUCCUCU)	19.387	TargetScan Human	High (predicted)	POP4	-19.387
hsa-miR-6852-3p	miR-3909 (and other miRNAs w/seed GUCCUCU)	19.387	TargetScan Human	High (predicted)	POPDC2	-19.387
hsa-miR-6852-3p	miR-3909 (and other miRNAs w/seed GUCCUCU)	19.387	TargetScan Human	High (predicted)	PRICKLE2	-19.387
hsa-miR-6852-3p	miR-3909 (and other miRNAs w/seed GUCCUCU)	19.387	TargetScan Human	High (predicted)	PRIM2	-19.387
hsa-miR-6852-3p	miR-3909 (and other miRNAs w/seed GUCCUCU)	19.387	TargetScan Human	High (predicted)	PTGFRN	-19.387
hsa-miR-6852-3p	miR-3909 (and other miRNAs w/seed GUCCUCU)	19.387	TargetScan Human	High (predicted)	PTK7	-19.387
hsa-miR-6852-3p	miR-3909 (and other miRNAs w/seed GUCCUCU)	19.387	TargetScan Human	High (predicted)	RDH16	-19.387
hsa-miR-6852-3p	miR-3909 (and other miRNAs w/seed GUCCUCU)	19.387	TargetScan Human	High (predicted)	RFC5	-19.387
hsa-miR-6852-3p	miR-3909 (and other miRNAs w/seed GUCCUCU)	19.387	TargetScan Human	High (predicted)	RGS16	-19.387
hsa-miR-6852-3p	miR-3909 (and other miRNAs w/seed GUCCUCU)	19.387	TargetScan Human	High (predicted)	RHBDL2	-19.387
hsa-miR-6852-3p	miR-3909 (and other miRNAs w/seed GUCCUCU)	19.387	TargetScan Human	High (predicted)	RING1	-19.387
hsa-miR-6852-3p	miR-3909 (and other miRNAs w/seed GUCCUCU)	19.387	TargetScan Human	High (predicted)	RNF165	-19.387
hsa-miR-6852-3p	miR-3909 (and other miRNAs w/seed GUCCUCU)	19.387	TargetScan Human	High (predicted)	RP11_113D66	-19.387
hsa-miR-6852-3p	miR-3909 (and other miRNAs w/seed GUCCUCU)	19.387	TargetScan Human	High (predicted)	RPS17	-19.387
hsa-miR-6852-3p	miR-3909 (and other miRNAs w/seed GUCCUCU)	19.387	TargetScan Human	High (predicted)	RRM2	-19.387
hsa-miR-6852-3p	miR-3909 (and other miRNAs w/seed GUCCUCU)	19.387	TargetScan Human	High (predicted)	RS1	-19.387
hsa-miR-6852-3p	miR-3909 (and other miRNAs w/seed GUCCUCU)	19.387	TargetScan Human	High (predicted)	RTN4IP1	-19.387
hsa-miR-6852-3p	miR-3909 (and other miRNAs w/seed GUCCUCU)	19.387	TargetScan Human	High (predicted)	SCML1	-19.387
hsa-miR-6852-3p	miR-3909 (and other miRNAs w/seed GUCCUCU)	19.387	TargetScan Human	High (predicted)	SDR16C5	-19.387
hsa-miR-6852-3p	miR-3909 (and other miRNAs w/seed GUCCUCU)	19.387	TargetScan Human	High (predicted)	SECTM1	-19.387
hsa-miR-6852-3p	miR-3909 (and other miRNAs w/seed GUCCUCU)	19.387	TargetScan Human	High (predicted)	SH3D19	-19.387
hsa-miR-6852-3p	miR-3909 (and other miRNAs w/seed GUCCUCU)	19.387	TargetScan Human	High (predicted)	SHISAL1	-19.387
hsa-miR-6852-3p	miR-3909 (and other miRNAs w/seed GUCCUCU)	19.387	TargetScan Human	High (predicted)	SLC1A5	-19.387
hsa-miR-6852-3p	miR-3909 (and other miRNAs w/seed GUCCUCU)	19.387	TargetScan Human	High (predicted)	SLC41A1	-19.387
hsa-miR-6852-3p	miR-3909 (and other miRNAs w/seed GUCCUCU)	19.387	TargetScan Human	High (predicted)	SLC66A1L	-19.387
hsa-miR-6852-3p	miR-3909 (and other miRNAs w/seed GUCCUCU)	19.387	TargetScan Human	High (predicted)	SORD	-19.387
hsa-miR-6852-3p	miR-3909 (and other miRNAs w/seed GUCCUCU)	19.387	TargetScan Human	High (predicted)	SSTR5	-19.387
hsa-miR-6852-3p	miR-3909 (and other miRNAs w/seed GUCCUCU)	19.387	TargetScan Human	High (predicted)	SYP	-19.387
hsa-miR-6852-3p	miR-3909 (and other miRNAs w/seed GUCCUCU)	19.387	TargetScan Human	High (predicted)	TAB3	-19.387
hsa-miR-6852-3p	miR-3909 (and other miRNAs w/seed GUCCUCU)	19.387	TargetScan Human	High (predicted)	TAC4	-19.387
hsa-miR-6852-3p	miR-3909 (and other miRNAs w/seed GUCCUCU)	19.387	TargetScan Human	High (predicted)	TACR2	-19.387
hsa-miR-6852-3p	miR-3909 (and other miRNAs w/seed GUCCUCU)	19.387	TargetScan Human	High (predicted)	TCF7	-19.387
hsa-miR-6852-3p	miR-3909 (and other miRNAs w/seed GUCCUCU)	19.387	TargetScan Human	High (predicted)	TFRC	-19.387
hsa-miR-6852-3p	miR-3909 (and other miRNAs w/seed GUCCUCU)	19.387	TargetScan Human	High (predicted)	TMEM98	-19.387
hsa-miR-6852-3p	miR-3909 (and other miRNAs w/seed GUCCUCU)	19.387	TargetScan Human	High (predicted)	TNFAIP8L3	-19.387
hsa-miR-6852-3p	miR-3909 (and other miRNAs w/seed GUCCUCU)	19.387	TargetScan Human	High (predicted)	TNFSF18	-19.387
hsa-miR-6852-3p	miR-3909 (and other miRNAs w/seed GUCCUCU)	19.387	TargetScan Human	High (predicted)	TOP3A	-19.387
hsa-miR-6852-3p	miR-3909 (and other miRNAs w/seed GUCCUCU)	19.387	TargetScan Human	High (predicted)	TP53BP2	-19.387
hsa-miR-6852-3p	miR-3909 (and other miRNAs w/seed GUCCUCU)	19.387	TargetScan Human	High (predicted)	TP53INP2	-19.387
hsa-miR-6852-3p	miR-3909 (and other miRNAs w/seed GUCCUCU)	19.387	TargetScan Human	High (predicted)	TRAT1	-19.387
hsa-miR-6852-3p	miR-3909 (and other miRNAs w/seed GUCCUCU)	19.387	TargetScan Human	High (predicted)	TREML2	-19.387
hsa-miR-6852-3p	miR-3909 (and other miRNAs w/seed GUCCUCU)	19.387	TargetScan Human	High (predicted)	TRPC4AP	-19.387
hsa-miR-6852-3p	miR-3909 (and other miRNAs w/seed GUCCUCU)	19.387	TargetScan Human	High (predicted)	TRPV2	-19.387
hsa-miR-6852-3p	miR-3909 (and other miRNAs w/seed GUCCUCU)	19.387	TargetScan Human	High (predicted)	TTC14	-19.387
hsa-miR-6852-3p	miR-3909 (and other miRNAs w/seed GUCCUCU)	19.387	TargetScan Human	High (predicted)	TWIST2	-19.387
hsa-miR-6852-3p	miR-3909 (and other miRNAs w/seed GUCCUCU)	19.387	TargetScan Human	High (predicted)	UBL4A	-19.387
hsa-miR-6852-3p	miR-3909 (and other miRNAs w/seed GUCCUCU)	19.387	TargetScan Human	High (predicted)	USP14	-19.387
hsa-miR-6852-3p	miR-3909 (and other miRNAs w/seed GUCCUCU)	19.387	TargetScan Human	High (predicted)	USP6	-19.387
hsa-miR-6852-3p	miR-3909 (and other miRNAs w/seed GUCCUCU)	19.387	TargetScan Human	High (predicted)	VSX1	-19.387
hsa-miR-6852-3p	miR-3909 (and other miRNAs w/seed GUCCUCU)	19.387	TargetScan Human	High (predicted)	WFDC13	-19.387
hsa-miR-6852-3p	miR-3909 (and other miRNAs w/seed GUCCUCU)	19.387	TargetScan Human	High (predicted)	XXBAC_BPG32J320	-19.387
hsa-miR-6852-3p	miR-3909 (and other miRNAs w/seed GUCCUCU)	19.387	TargetScan Human	High (predicted)	YBX2	-19.387
hsa-miR-6852-3p	miR-3909 (and other miRNAs w/seed GUCCUCU)	19.387	TargetScan Human	High (predicted)	YPEL4	-19.387
hsa-miR-6852-3p	miR-3909 (and other miRNAs w/seed GUCCUCU)	19.387	TargetScan Human	High (predicted)	ZFPM2	-19.387
hsa-miR-6852-3p	miR-3909 (and other miRNAs w/seed GUCCUCU)	19.387	TargetScan Human	High (predicted)	ZKSCAN7	-19.387
hsa-miR-6852-3p	miR-3909 (and other miRNAs w/seed GUCCUCU)	19.387	TargetScan Human	High (predicted)	ZNF236-DT	-19.387
hsa-miR-6852-3p	miR-3909 (and other miRNAs w/seed GUCCUCU)	19.387	TargetScan Human	High (predicted)	ZNF322	-19.387
hsa-miR-6852-3p	miR-3909 (and other miRNAs w/seed GUCCUCU)	19.387	TargetScan Human	High (predicted)	ZNF337	-19.387
hsa-miR-6852-3p	miR-3909 (and other miRNAs w/seed GUCCUCU)	19.387	TargetScan Human	High (predicted)	ZNF343	-19.387
hsa-miR-6852-3p	miR-3909 (and other miRNAs w/seed GUCCUCU)	19.387	TargetScan Human	High (predicted)	ZNF394	-19.387
hsa-miR-6852-3p	miR-3909 (and other miRNAs w/seed GUCCUCU)	19.387	TargetScan Human	High (predicted)	ZNF544	-19.387
hsa-miR-6852-3p	miR-3909 (and other miRNAs w/seed GUCCUCU)	19.387	TargetScan Human	High (predicted)	ZNF784	-19.387
hsa-miR-6852-3p	miR-3909 (and other miRNAs w/seed GUCCUCU)	19.387	TargetScan Human	High (predicted)	ZNF875	-19.387
hsa-miR-6852-3p	miR-3909 (and other miRNAs w/seed GUCCUCU)	19.387	TargetScan Human	High (predicted)	ZNRF2	-19.387
hsa-miR-6852-3p	miR-3909 (and other miRNAs w/seed GUCCUCU)	19.387	TargetScan Human	High (predicted)	ZSWIM9	-19.387
